# Supplementary material for: Evolution of switchable aposematism: insights from individual-based simulations
Source: PeerJ. 2020 Apr 10;8:e8915. doi: 10.7717/peerj.8915 (PMC7153555; doi:10.7717/peerj.8915)
Supplement: Supplemental Information 1 [file peerj-08-8915-s001.nlogo]

extensions [profiler]

breed [preys prey]
breed [predators predator]

preys-own
[
  my-rule-number
  fitness
  my-rule
  body-color
]

predators-own
[
  aversion
  motivation
  former-vision
  novelty
]

globals
[
  INTERNAL-RULE-LIST
  RULES-RANK
  RULE-ED-LIST
  MAJOR-RULE-LIST
  MAX-RATIO-LIST
  TIME-STEP
  INTERACTION-FRAME
]


to setup
  clear-all
  __clear-all-and-reset-ticks
  generate-lists
  ifelse length INTERNAL-RULE-LIST = 0
  [
    user-message "You need at least 1 rule"
  ]
  [
    real-setup
  ]
  reset-ticks
end

to real-setup
  set MAJOR-RULE-LIST (list)
  set MAX-RATIO-LIST (list)
  resize-world 0 WORLD-SIZE 0 WORLD-SIZE
  set-patch-size 400 / WORLD-SIZE
  ask patches
  [
    set pcolor green
  ]
  set-default-shape preys "butterfly"
  let prey-index 0
  create-preys PREY-FREQUENCY / 100 * WORLD-SIZE ^ 2
  [
    set fitness 1
    while [count preys-here > 1]
    [
      setxy random-pxcor random-pycor
    ]
    set heading 0
    set color 0
    set size 1

    if prey-index >= length INTERNAL-RULE-LIST
    [
      set prey-index 0
    ]
    set my-rule-number prey-index
    set label-color white
    set label my-rule-number
    set my-rule item my-rule-number INTERNAL-RULE-LIST

    let the-rule item 0 my-rule
    apply-rule the-rule
    set prey-index prey-index + 1
  ]

  create-predators PREDATOR-FREQUENCY / 100 * WORLD-SIZE ^ 2
  [
    while [count predators-here > 1]
    [
      setxy random-pxcor random-pycor
    ]
    set heading 0
    set color yellow
    set size 0.6

  ]
  set-current-plot "Rules Histogram"
  set-current-plot-pen "default"
  histogram [my-rule-number] of preys
end

to move
  setxy random-pxcor random-pycor
  while [not (count predators-here = 1 and count preys-here = 1)]
  [
    setxy random-pxcor random-pycor
  ]
end

to apply-rule [the-rule]
  let old-color body-color
  if the-rule = "N"
  [
    set color 10
    set body-color 0
  ]
  if the-rule = "L"
  [
    set color 13
    set body-color L-COLOR
  ]
  if the-rule = "H"
  [
    set color 16
    set body-color H-COLOR
  ]
  if old-color != body-color
  [
    set fitness fitness * (1 - SWITCHING-COST)
  ]
end

to observe
  apply-rule item 0 my-rule
  if count predators-here > 0
  [
    apply-rule item 1 my-rule
  ]
end

to detect
  set motivation 0
  let bcolor [body-color] of one-of preys-here
  set former-vision bcolor
  let discovery-chance BASAL-DETECTABILITY + (1 - BASAL-DETECTABILITY) * bcolor
  if discovery-chance > random-float 1
  [
    set motivation 1 - aversion * (BASAL-COGNITIVE-CUE + bcolor * (1 - BASAL-COGNITIVE-CUE))
  ]
end

to attack
  let target one-of preys-here
  ask target
  [
    apply-rule item 2 my-rule
    set fitness fitness * (1 - ifelse-value (TIME-STEP < 4) [INITIAL-ATTACK-DAMAGE] [FINAL-ATTACK-DAMAGE])
  ]
  let bcolor [body-color] of target
  let delta-aversion LEARNING-SPEED * BAD-TASTE * (BASAL-COGNITIVE-CUE + bcolor * (1 - BASAL-COGNITIVE-CUE))
  set delta-aversion delta-aversion * (1 + abs(bcolor - former-vision) * LEARNING-AID-EFFECT)
  set aversion aversion + delta-aversion
  let post-attack-attractiveness (1 - BAD-TASTE) * (1 - aversion * (BASAL-COGNITIVE-CUE + bcolor * (1 - BASAL-COGNITIVE-CUE))) * (1 - STARTLE-EFFECT * (bcolor - former-vision) * novelty)
  set novelty novelty * (1 - abs (bcolor - former-vision) * HABITUATION-SPEED)
  set motivation motivation * post-attack-attractiveness
end

to expose
  set fitness fitness * (1 - body-color * time-step-signal-penalty)
end

to-report time-step-signal-penalty
  report (1 - (1 - SIGNAL-PENALTY) ^ (1 / 4))
end

to-report explode [string]
  ifelse (1 = length string)
  [
    report (list string)
  ]
  [
    report sentence (list first string) explode but-first string
  ]
end

to pay-fixed
  if (length remove-duplicates explode my-rule) > 1
  [
    set fitness fitness * (1 - SWITCHABILITY-MAINTENANCE-COST)
  ]
end

to turnover
  if random-float 1 < (PREDATOR-TURNOVER / 100)
  [
    set aversion 0
    set novelty 1
  ]
end

to go
  set TIME-STEP 1
  ask predators [move]
  ask preys [observe]
  ask preys [expose]
  tick

  set TIME-STEP 2
  ask predators [detect]
  ask preys [expose]
  tick

  set TIME-STEP 3
  ask predators with [motivation > random-float 1] [attack]
  ask preys [expose]
  tick

  set TIME-STEP 4
  ask predators with [motivation > random-float 1] [attack]
  ask preys [expose]
  tick


  set INTERACTION-FRAME INTERACTION-FRAME + 1

  if INTERACTION-FRAME mod GENERATION-LENGTH = 0
  [
    ask predators [turnover]
    let popcap count preys
    ask preys [pay-fixed]
    ask preys [die-off]
    ask preys [set fitness 1]
    while [count preys < popcap]
    [
      ask one-of preys
      [
        hatch-preys 1
        while [count preys-here > 1]
        [
          setxy random-pxcor random-pycor
        ]
      ]
    ]
  ]

  if PLOT-ON
  [
    set-current-plot "Rules Histogram"
    set-current-plot-pen "default"
    histogram [my-rule-number] of preys

    set-current-plot "Predator aversion"
    set-current-plot-pen "default"
    set-histogram-num-bars 250
    histogram [aversion] of predators
  ]
  if false
  [
    let rule-count-list (list)
    foreach INTERNAL-RULE-LIST
    [
      let rule-count count preys with [my-rule = ?]
      set rule-count-list lput rule-count rule-count-list
    ]
    let maxcount max rule-count-list
    set MAX-RATIO-LIST lput (maxcount / count preys) MAX-RATIO-LIST
    set MAJOR-RULE-LIST lput position maxcount rule-count-list MAJOR-RULE-LIST
  ]

end

to-report result
  let rule-count-list (list)
  foreach INTERNAL-RULE-LIST
  [
    let rule-count count preys with [my-rule = ?]
    set rule-count-list lput rule-count rule-count-list
  ]
  let maxcount max rule-count-list
  report position maxcount rule-count-list
end


to die-off
  if random-float 1 > fitness and count preys with [my-rule = [my-rule] of myself] > 1
  [
    die
  ]
end


to generate-lists
  set INTERNAL-RULE-LIST rules-internal
  if is-list? INTERNAL-RULE-LIST != TRUE
  [
    set INTERNAL-RULE-LIST (list)
  ]
  if is-list? RULE-ED-LIST != TRUE
  [
    set RULE-ED-LIST (list)
  ]
end


to-report rules-internal
  let final-list (list)
  set RULES-LIST remove " " RULES-LIST
  set RULES-LIST word RULES-LIST "\n"
  set RULES-LIST find-and-replace "\n\n" "\n" RULES-LIST
  let the-temp-string RULES-LIST

  while [length the-temp-string > 1]
  [
    let index position "\n" the-temp-string
    let first-item substring the-temp-string 0 (index)
    ifelse grammar-test first-item
    [
      set final-list lput first-item final-list
    ]
    [
      if index > 0
      [
        user-message word first-item " is not a legal rule"
        set RULES-LIST find-and-replace (word "\n" first-item "\n") "\n" RULES-LIST
      ]
    ]
    set the-temp-string substring the-temp-string (index + 1) (length the-temp-string)
  ]
  set final-list remove-duplicates final-list
  let final-string ""
  foreach final-list
  [
    set final-string word final-string position ? final-list
    set final-string word final-string " "
    set final-string word final-string ?
    set final-string word final-string "\n"
  ]
  set PARSED-RULES final-string
  report final-list
end

to-report find-and-replace [query value text]
  let new-text text
  while [position query new-text != FALSE]
  [
    let index position query new-text
    let extent length query
    let text-head substring new-text 0 index
    let text-body value
    let text-tail substring new-text (index + extent) length new-text
    set new-text (word text-head text-body text-tail)
  ]
  report new-text
end

to-report grammar-test [first-item]
  let test-result FALSE
  if length first-item = 3
  [
    let remnant remove "N" first-item
    set remnant remove "L" remnant
    set remnant remove "H" remnant
    if length remnant = 0
    [
      set test-result TRUE
    ]
  ]
  report test-result
end


to update-output
  clear-output
  foreach INTERNAL-RULE-LIST
  [
    output-type position ? INTERNAL-RULE-LIST
    output-type " "
    output-type ?
    output-type " "
   ; output-type item position ? INTERNAL-RULE-LIST RULE-ED-LIST
    output-print ""
  ]
end
@#$#@#$#@
GRAPHICS-WINDOW
785
10
1223
469
-1
-1
28.571428571428573
1
10
1
1
1
0
1
1
1
0
14
0
14
1
1
0
ticks
30.0

SLIDER
15
90
245
123
WORLD-SIZE
WORLD-SIZE
0
100
14
1
1
^2 squares
HORIZONTAL

TEXTBOX
25
75
175
93
World Parameters
12
0.0
1

TEXTBOX
50
10
640
56
ApoSim 2.3: Switchable Aposematism
20
0.0
1

SLIDER
15
180
245
213
GENERATION-LENGTH
GENERATION-LENGTH
0
500
50
1
1
NIL
HORIZONTAL

SLIDER
15
330
245
363
PREDATOR-TURNOVER
PREDATOR-TURNOVER
0
100
1
1
1
%
HORIZONTAL

TEXTBOX
485
70
705
96
Safe/Approached/Attacked
12
0.0
1

SLIDER
245
125
475
158
PREY-FREQUENCY
PREY-FREQUENCY
0
100
92
1
1
%
HORIZONTAL

SLIDER
15
125
245
158
PREDATOR-FREQUENCY
PREDATOR-FREQUENCY
0
100
23
1
1
%
HORIZONTAL

BUTTON
255
35
525
68
Apply Parameters and Generate World
setup
NIL
1
T
OBSERVER
NIL
NIL
NIL
NIL
1

BUTTON
115
35
257
68
One Frame Forward
go
NIL
1
T
OBSERVER
NIL
NIL
NIL
NIL
1

BUTTON
10
35
117
68
Play/Pause
go
T
1
T
OBSERVER
NIL
NIL
NIL
NIL
1

PLOT
485
355
785
505
Rules Histogram
Rules
count
0.0
10.0
0.0
10.0
true
false
"" ""
PENS
"default" 1.0 1 -16777216 true "" ""

MONITOR
620
90
730
135
Generation
INTERACTION-FRAME / GENERATION-LENGTH
0
1
11

MONITOR
675
130
730
175
Preys
count preys
0
1
11

INPUTBOX
485
90
620
150
RULES-LIST
NNN\nNNL\nNNH\nNLL\nNHH\nLLL\nLLH\nLHH\nHHH\n
1
1
String

INPUTBOX
485
130
620
355
PARSED-RULES
0 NNN\n1 NNL\n2 NNH\n3 NLL\n4 NHH\n5 LLL\n6 LLH\n7 LHH\n8 HHH\n
1
1
String

MONITOR
485
115
620
160
Number of Rules
length rules-internal
17
1
11

MONITOR
620
215
730
260
Average Aversion
mean [aversion] of predators
3
1
11

PLOT
485
505
785
655
Predator Aversion
NIL
NIL
0.0
15.0
0.0
10.0
true
false
"" ""
PENS
"default" 1.0 1 -16777216 true "" ""

MONITOR
620
130
675
175
Predators
count predators
17
1
11

MONITOR
620
260
730
305
Time Step
max(list 1 (TIME-STEP - 1))
17
1
11

MONITOR
620
170
730
215
Frames
INTERACTION-FRAME
17
1
11

SLIDER
245
220
475
253
L-COLOR
L-COLOR
0
1
0.3
0.01
1
NIL
HORIZONTAL

SLIDER
245
255
475
288
H-COLOR
H-COLOR
0
1
1
0.01
1
NIL
HORIZONTAL

SLIDER
245
330
475
363
LEARNING-SPEED
LEARNING-SPEED
0
1000
0
0.001
1
NIL
HORIZONTAL

SLIDER
15
255
245
288
BASAL-DETECTABILITY
BASAL-DETECTABILITY
0
1
0.05
0.01
1
NIL
HORIZONTAL

SLIDER
15
220
245
253
BASAL-COGNITIVE-CUE
BASAL-COGNITIVE-CUE
0
1
0.1
0.01
1
NIL
HORIZONTAL

SLIDER
15
290
245
323
BAD-TASTE
BAD-TASTE
0
1
0.1
0.01
1
NIL
HORIZONTAL

SLIDER
15
465
245
498
INITIAL-ATTACK-DAMAGE
INITIAL-ATTACK-DAMAGE
0
1
0.1
0.01
1
NIL
HORIZONTAL

SLIDER
245
465
475
498
FINAL-ATTACK-DAMAGE
FINAL-ATTACK-DAMAGE
0
1
0.4
0.01
1
NIL
HORIZONTAL

SLIDER
15
370
245
403
SIGNAL-PENALTY
SIGNAL-PENALTY
0
0.04
0.13
0.0000000001
1
NIL
HORIZONTAL

SLIDER
245
370
475
403
SWITCHING-COST
SWITCHING-COST
0
0.005
0.016
0.0000001
1
NIL
HORIZONTAL

SLIDER
15
405
245
438
SWITCHABILITY-MAINTENANCE-COST
SWITCHABILITY-MAINTENANCE-COST
0
1
0.4
0.01
1
NIL
HORIZONTAL

SWITCH
620
35
725
68
PLOT-ON
PLOT-ON
1
1
-1000

SLIDER
15
505
245
538
LEARNING-AID-EFFECT
LEARNING-AID-EFFECT
0
5
0
0.01
1
NIL
HORIZONTAL

SLIDER
15
540
245
573
STARTLE-EFFECT
STARTLE-EFFECT
0
1
0
0.01
1
NIL
HORIZONTAL

SLIDER
245
540
475
573
HABITUATION-SPEED
HABITUATION-SPEED
0
1
0
0.01
1
NIL
HORIZONTAL

TEXTBOX
25
165
175
183
Run Parameters
12
0.0
1

MONITOR
245
405
475
450
Switchability Maintenace Cost Per Time Step
1 - (1 - SWITCHABILITY-MAINTENANCE-COST) ^ (1 / (GENERATION-LENGTH * 3))
10
1
11

TEXTBOX
20
440
215
466
The value above is the lifetime cost
11
0.0
1

@#$#@#$#@
## WHAT IS IT?
This project models aposematism (anti-predatory warning signal), predator learning and memory, and prey evolutionary dynamics. This model's main strength lies in the modelling of switchable aposematic signals. Unlike permanently colored animals, some prey animals can manifest warning signals only when attacked. This ability to switch signals can provide unique advantages, because the highly detectable signal can be hidden when not necessary. The model’s approach involves setting up cognitive and ecological characteristics of predators and determining the prey’s evolutionarily stable (“winning”) strategy(-ies), from among a user-defined set of prey signaling strategies in the specific ecological conditions defined by several types of costs of signaling.

## HOW IT WORKS
The accompanying article (Song et al. submitted) explains the internal rules the prey / predator individuals follow in detail. The following paragraphs summarize the paper's Method section briefly, but it is strongly recommended to read the full paper instead of this information tab.
The prey individuals can have three states, resting, approached, or attacked. In the 'approached' state the prey can give pre-attack signal to the predator. In the 'attacked' state the prey can give post-attack signal. The prey signal intensity is expressed at three levels, none, low and high. Therefore, the prey behavioral strategy is modeled as a sequence of three input-output pairs like the following: [(resting: None), (approached: Low), (attacked: High)]. The above sequence can be further summarized as three-character notation, "NLH." This gives the user the opportunity to define a variety of possible behavioral strategies in the RULES-LIST window. For example NNN indicates non-signaling prey, and LLL or HHH indicates a typical fixed aposematism at a lower or higher level of signal intensity, and NNH indicates post-attack displays of high intensity, and NHH indicates pre-attack displays of high intensity, etc. The behavioral strategy must have 3 letters, and otherwise the program will give an error.
Predators have two attack opportunities, 'initial attack' and 'final attack.' The prey's pre-attack signal is given before the initial attack, and it can subsequently influence the probability of later attacks. Likewise, the post-attack signal is given after the initial attack and before the final attack. The post-attack signal can subsequently influence the probability of the final attack.
The basic time unit of the simulation is the 'interaction frame.' Each frame includes three 'time steps.' The Step 1 is when the prey shows a pre-attack signal if a predator is present in the same grid. The Step 2 is when the initial attack occurs and when the post-attack signal is given. The Step 3 is when the final attack occurs.
Predators have 'aversive memory' that increases after initial- or final attack events. If a predator has high level of aversive memory, it has lower probability of attacking the prey. The speed of memory buildup and the efficacy of retrieval are affected by a number of factors, described in Song et al (submitted). The predator's ‘decision’ to attack or not affects the 'survival chance' of the prey, which in turn determines the prey’s success of reproduction.
In the reproduction stage, prey individuals differentially reproduce based on their survival chance and the existing generation dies out. At the same time, the predator population is refreshed by the adjustable variable 'predator turnover.'
During the interaction, the prey may pay a variety of costs that lower its survival chance. First, there is a 'switching cost' that is paid every time the signal intensity changes. Second, there is a 'switchability maintenance cost' that is continuously being paid if the prey has the ability to change the signal intensity. Third, 'signal penalty' is a cost paid during the presentation of the signal. Finally, the 'initial attack damage' and the 'final attack damage' are costs that are applied when the predator performs respective actions.
From the prey's viewpoint, the main benefit of a stronger signal is that, combined with the adjustable variable ‘learning speed’, it amplifies the buildup and retrieval of the predators’ aversive memory.
The main drawback of a stronger signal is that it can betray the prey's position to predators. The 'basal detectability' variable governs how the prey detectability changes depending on the signal intensity.
The detailed algorithms of the outlined model mechanics are available in the paper (Song et al. submitted).

## HOW TO USE IT
The model interface has three buttons, 'Play/Pause,' 'One Frame Forward,' and 'Apply Parameters and Generate World.' For the first-time users, it is recommended to click the 'Apply Parameters and Generate World,' wait for the world generation and then click the 'Play/Pause' button. This will help the users to become familiar with the workings of the model under the default parameter settings. It would be necessary to accelerate the model speed to actually visualize the evolutionary process.

The most important reporting interface is the 'Rules Histogram' plot. Relative abundance of each behavioral strategy is displayed here, and the strategies are sorted by the order specified in the RULES-LIST. In the model view, prey individuals are represented by 'butterfly' shapes, and the predators are depicted as yellow 'default' shapes. Depending on the signal intensity (none, low or high), the color of the prey changes from black to dark red to bright red.

The rest of the interface elements are outlined below.

Number of Rules monitor displays the number of behavioral strategies specified via RULES-LIST editing interface.
Generation monitor displays the number of prey generations that have passed.
Predators monitor displays the number of predators present.
Preys monitor displays the number of prey present.
Frames monitor displays the number of interaction frames that have passed.
Average Aversion monitor displays the current average value of the aversive memory of predators.
Time Step monitor displays the current time step of the frame, 1, 2, or 3.
Predator Aversion histogram displays the current distribution of predator aversive memory.
The label displayed next to each prey individual in the world view represents the behavioral strategy of that prey, according to the order listed in the RULES-LIST.
PLOT-ON toggle button is used to suspend plot updating when computation speed is preferred over visualization.

As the model currently has 19 parameters that can be adjusted by the sliders, users are encouraged to test them one by one. The three 'World Parameters' need re-generation of the model world to take effect, but the other 16 should immediately affect the model.

WORLD-SIZE
The size of the world. Theoretically no limits. The larger the world the slower is the program running speed, but the outcomes will have better reproducibility.

PREDATOR-FREQUENCY
Number of predators divided by the number of all patches. This may be viewed as a degree of saturation of the habitat with the predators, or as a proxy for density of predators.

PREY-FREQUENCY
Number of prey individuals divided by the number of all patches. This may be viewed as a degree of saturation of the habitat with the prey, or as a proxy for density of prey. Their relative density can play an important role in aposemtism evolution, as the encounter rate can determine whether the learning can be achieved with an acceptable risk(Sword 1999)

GENERATION-LENGTH
Number of interaction frames per prey generation. As the effect of GENERATION-LENGTH is generally proxied by LEARNING-SPEED (whether the predators can completely learn during the lifetime), it is advisable to use this variable as a mean of computational optimization only (giving more time vs. a larger world)

BASAL-COGNITIVE-CUE
Signal-independent cue from prey to predators. It corresponds to prey phenotypic traits, except the signaling, that affect the predator learning and predator memory retrieval. If BASAL-COGNITIVE-CUE is 1, the predator learning and retrieval are not affected by signal intensity at all. If BASAL-COGNITIVE-CUE is 0, the predator learning and retrieval are entirely dependent on the signal (neither learning nor retrieval can occur if there is no signal). Predators are shown to learn to avoid non-conspicuous defended prey, albeit at the slower speed (Kang et al. 2016). Therefore, it is important to model diverse predator-prey systems with different ‘basal’ learning speed using this variable.

L-COLOR
Signal intensity between 0 and 1 at the 'low' level signal.

H-COLOR
Signal intensity between 0 and 1 at the 'high' level signal.

BASAL-DETECTABILITY
The chance of prey being discovered when no signal is present. If BASAL-DETECTABILITY is 1, the prey is always discoverable regardless of the signal. If BASAL-DETECTABILITY is 0, the prey is invisible when no signal is given. This variable is analyzed in detail in the accompanying article (Song et al. submitted). Users might be interested in other discussions related to the detectability of non-signaling prey (Broom et al. 2010; Umbers and Mappes 2015; Willink et al. 2013).

BAD-TASTE
The strength of the aversive unconditional stimulus felt by the predators. Currently this single parameter controls two separate mechanics. First, it determines the learning-independent motivation drop after the initial attack. When BAD-TASTE is 0, the predator motivation would be unaffected unless some other effects are present. If BAD-TASTE is 1, the predator motivation would drop to zero after initial attack regardless of any other effects.
Second, it affects the aversive memory acquisition. If BAD-TASTE is 0, the predator would not be able to learn any aversion. If BAD-TASTE is 1, the predator learning is faster (how fast it is would be determined by a number of other factors).

PREDATOR-TURNOVER
The portion of predator population that are replaced with naive individuals per each prey generation. This variable is analyzed in detail in the accompanying article (Song et al. submitted). Predator turnover is one of the most prominent mechanisms that can result in a mix of naïve and experienced/educated predators (Endler and Mappes 2004), which may lead to diverse effects in the evolution of aposematism.

LEARNING-SPEED
The main coefficient that largely determines the speed of aversive memory buildup. If LEARNING-SPEED is 0.0, no aversion learning can occur. If LEARNING-SPEED is 1.0, then a single experience with a prey of BAD-TASTE 1.0 and signal intensity 1.0 will lead to 1.0 increase in aversive memory. LEARNING-SPEED does not have an upper bound, and an arbitrarily high value of LEARNING-SPEED will enable arbitrarily fast aversive memory buildup. For the detail of the processes regarding aversive memory and its implication in the evolution of switchable aposematism, reading the accompanying article (Song et al. 2019) is recommended. There are also pertinent empirical (Kang et al. 2016) and theoretical (Puurtinen and Kaitala 2006; Speed 2001) discussions of this variable.

SIGNAL-PENALTY
The cost (drop in survival chance) unconditionally paid by the prey due to the signal intensity. This variable summarizes all types of signal cost except the detectability cost. If SIGNAL-PENALTY is 0.0, there is no inherent cost in high-intensity signal except that it can draw predators' attention. If SIGNAL-PENALTY is 1.0, displaying an intensity=1.0 signal will instantly drop its survival chance to zero. The accompanying article (Song et al. submitted) discusses this variable in more detail. The costs of signal other than detectability can have a variety of effects (Blount et al. 2009) on the evolution of aposematism, including interactions outside of this model’s scope.

SWITCHING-COST
The cost (drop in survival chance) paid by the prey whenever its signal intensity changes. If SWITCHING-COST is 0.0, there is no cost in signal switching. If SWITCHING-COST is 1, altering from intensity=0.0 to intensity=1.0 or vice versa will instantly drop its survival chance to zero. Along with the SWITCHABILITY-MAINTENANCE-COST below, this variable has been explored in the accompanying article (Song et al. submitted). A previous theory (Broom et al. 2010), while not directly related to switchable signals, provide a good perspective about the potential of such cost affecting aposematism evolution.

SWITCHABILITY-MAINTENANCE-COST
The cost (drop in survival chance) unconditionally paid by the prey if the prey has a potential to change signal intensity. If SWITCHABILITY-MAINTENANCE-COST is 0.0, prey that does not actually switch signals would pay no cost even if they have the ability to do so. If SWITCHABILITY-MAINTENANCE-COST is 1.0, prey that are capable of switching signals will suffer instant elimination of any survival chance, regardless whether such switching behavior actually occurred or not. Along with the SWITCHING-COST above, this variable has been explored in the accompanying article (Song et al. submitted). A previous theory (Broom et al. 2010), while not directly related to switchable signals, provide a good perspective about the potential of such costs to affect evolution of aposematism.

INITIAL-ATTACK-DAMAGE
The cost (drop in survival chance) paid by the prey each time a predator conducts 'initial attack (the attack before seeing post-attack signal)' on it. If INITIAL-ATTACK-DAMAGE is 0.0, there is no damage from the attack. If INITIAL-ATTACK-DAMAGE is 1.0, a single attack event eliminates all survival chance. The survival rate after being attacked has long been regarded as a key factor in aposematism evolution (Wiklund and Jarvi 1982). The difference of this variable from the FINAL-ATTACK-DAMAGE below can arise from predator response to mimicry (Gamberale-Stille and Guilford 2004).

FINAL-ATTACK-DAMAGE
The cost (drop in survival chance) paid by the prey each time a predator conducts 'final attack (the attack after seeing post-attack signal)' on it. If FINAL-ATTACK-DAMAGE is 0.0, there is no damage from the attack. If FINAL-ATTACK-DAMAGE is 1.0, a single attack event eliminates all survival chance. The survival rate after being attacked has long been regarded as a key factor in aposematism evolution (Wiklund and Jarvi 1982). The difference of this variable from the INITIAL-ATTACK-DAMAGE above can arise from predator response to mimicry (Gamberale-Stille and Guilford 2004).

LEARNING-AID-EFFECT
Facilitation of aversive memory buildup due to change in signal intensity. If LEARNING-AID-EFFECT is 0.0, switched signals and permanent signals with the same intensity have same effect on predator learning. If LEARNING-AID-EFFECT is 1.0, a switched signal that had undergone intensity jump of 1.0 would have twice as great an effect as the equivalent permanent signal. This value has no upper bound, and infinitely high value of LEARNING-AID-EFFECT will have infinite advantage to switched signals compared to permanent signals. The effect of learning facilitation by switchable aposematism has been empirically tested (Kang et al. 2016).

STARTLE-EFFECT
Drop of prey attractiveness (chance to decide to attack) due to switching of the signal. If STARTLE-EFFECT is 0.0, signal switching itself does not decrease the attack frequency. If STARTLE-EFFECT is 1.0, prey that has changed the signal intensity by 1.0 would lose all attractiveness to predators that have seen such change for the first time. Note that the effect of startle can be attenuated by habituation as specified by the HABITUATION-SPEED variable below. The startle display (deimatism) and the warning signal (aposematism) often share critical components or are known to simultaneously govern predator psychology (Bates and Fenton 1990; Schlenoff 1985).

HABITUATION-SPEED
Speed of loss of effective STARTLE-EFFECT. The effective STARTLE-EFFECT approaches zero as the predator accumulates the observations of prey signal switching. If HABITUATION-SPEED is 0.0, the effective STARTLE-EFFECT never changes from the value specified with the interface slider. If HABITUATION-SPEED is 1.0, a single experience of jump of signal intensity by 1.0 will remove all effective STARTLE-EFFECT for the rest of the predator's lifetime. Different systems have been shown to have different habituation characteristics (Bates and Fenton 1990; Olofsson et al. 2012)

## WHAT TO DO WITH IT
This model is built in NetLogo 5.3.1, which features a systematic parameter-sweeping tool called BehaviorSpace (https://ccl.northwestern.edu/netlogo/docs/behaviorspace.html). In order to explore a wide range of model parameters, the user may need to set up an ‘experiment’ as per the procedures outlined in the web manual. The accompanying article (Song et al. submitted) is also centered on four BehaviorSpace experiments, which created the Figure 2A, 2B, 2C and the Supplementary Figure 1 of the paper, respectively. The user can use these BehaviorSpace experiments (via Tools->BehaviorSpace) as starting examples to design their own ones.

## CREDITS AND REFERENCES

Bates DL, Fenton MB. 1990. Aposematism or Startle - Predators Learn Their Responses to the Defenses of Prey. Canadian Journal of Zoology-Revue Canadienne De Zoologie.  68(1): 49-52.
Blount JD, Speed MP, Ruxton GD, Stephens PA. 2009. Warning displays may function as honest signals of toxicity. P Roy Soc B-Biol Sci.  276(1658): 871-877.
Broom M, Higginson AD, Ruxton GD. 2010. Optimal investment across different aspects of anti-predator defences. J Theor Biol.  263(4): 579-586.
Endler JA, Mappes J. 2004. Predator mixes and the conspicuousness of aposematic signals. Am Nat.  163(4): 532-547.
Gamberale-Stille G, Guilford T. 2004. Automimicry destabilizes aposematism: predator sample-and-reject behaviour may provide a solution. P Roy Soc B-Biol Sci.  271(1557): 2621-2625.
Kang C, Cho HJ, Lee SI, Jablonski PG. 2016. Post-attack Aposematic Display in Prey Facilitates Predator Avoidance Learning. Frontiers in Ecology and Evolution.  4.
Olofsson M, Eriksson S, Jakobsson S, Wiklund C. 2012. Deimatic Display in the European Swallowtail Butterfly as a Secondary Defence against Attacks from Great Tits. Plos One.  7(10).
Puurtinen M, Kaitala V. 2006. Conditions for the spread of conspicuous warning signals: A numerical model with novel insights. Evolution.  60(11): 2246-2256.
Schlenoff DH. 1985. The Startle Responses of Blue Jays to Catocala (Lepidoptera, Noctuidae) Prey Models. Anim Behav.  33(Nov): 1057-1067.
Speed MP. 2001. Can receiver psychology explain the evolution of aposematism? Anim Behav.  61: 205-216.
Sword GA. 1999. Density-dependent warning coloration. Nature.  397(6716): 217-217.
Umbers KDL, Mappes J. 2015. Postattack deimatic display in the mountain katydid, Acripeza reticulata. Anim Behav.  100: 68-73.
Wiklund C, Jarvi T. 1982. Survival of Distasteful Insects after Being Attacked by Naive Birds - a Reappraisal of the Theory of Aposematic Coloration Evolving through Individual Selection. Evolution.  36(5): 998-1002.
Willink B, Brenes-Mora E, Bolanos F, Prohl H. 2013. Not Everything Is Black and White: Color and Behavioral Variation Reveal a Continuum between Cryptic and Aposematic Strategies in a Polymorphic Poison Frog. Evolution.  67(10): 2783-2794.
@#$#@#$#@
default
true
0
Polygon -7500403 true true 150 5 40 250 150 205 260 250

airplane
true
0
Polygon -7500403 true true 150 0 135 15 120 60 120 105 15 165 15 195 120 180 135 240 105 270 120 285 150 270 180 285 210 270 165 240 180 180 285 195 285 165 180 105 180 60 165 15

arrow
true
0
Polygon -7500403 true true 150 0 0 150 105 150 105 293 195 293 195 150 300 150

box
false
0
Polygon -7500403 true true 150 285 285 225 285 75 150 135
Polygon -7500403 true true 150 135 15 75 150 15 285 75
Polygon -7500403 true true 15 75 15 225 150 285 150 135
Line -16777216 false 150 285 150 135
Line -16777216 false 150 135 15 75
Line -16777216 false 150 135 285 75

bug
true
0
Circle -7500403 true true 96 182 108
Circle -7500403 true true 110 127 80
Circle -7500403 true true 110 75 80
Line -7500403 true 150 100 80 30
Line -7500403 true 150 100 220 30

butterfly
true
0
Polygon -7500403 true true 150 165 209 199 225 225 225 255 195 270 165 255 150 240
Polygon -7500403 true true 150 165 89 198 75 225 75 255 105 270 135 255 150 240
Polygon -7500403 true true 139 148 100 105 55 90 25 90 10 105 10 135 25 180 40 195 85 194 139 163
Polygon -7500403 true true 162 150 200 105 245 90 275 90 290 105 290 135 275 180 260 195 215 195 162 165
Polygon -16777216 true false 150 255 135 225 120 150 135 120 150 105 165 120 180 150 165 225
Circle -16777216 true false 135 90 30
Line -16777216 false 150 105 195 60
Line -16777216 false 150 105 105 60

car
false
0
Polygon -7500403 true true 300 180 279 164 261 144 240 135 226 132 213 106 203 84 185 63 159 50 135 50 75 60 0 150 0 165 0 225 300 225 300 180
Circle -16777216 true false 180 180 90
Circle -16777216 true false 30 180 90
Polygon -16777216 true false 162 80 132 78 134 135 209 135 194 105 189 96 180 89
Circle -7500403 true true 47 195 58
Circle -7500403 true true 195 195 58

circle
false
0
Circle -7500403 true true 0 0 300

circle 2
false
0
Circle -7500403 true true 0 0 300
Circle -16777216 true false 30 30 240

cow
false
0
Polygon -7500403 true true 200 193 197 249 179 249 177 196 166 187 140 189 93 191 78 179 72 211 49 209 48 181 37 149 25 120 25 89 45 72 103 84 179 75 198 76 252 64 272 81 293 103 285 121 255 121 242 118 224 167
Polygon -7500403 true true 73 210 86 251 62 249 48 208
Polygon -7500403 true true 25 114 16 195 9 204 23 213 25 200 39 123

cylinder
false
0
Circle -7500403 true true 0 0 300

dot
false
0
Circle -7500403 true true 90 90 120

face happy
false
0
Circle -7500403 true true 8 8 285
Circle -16777216 true false 60 75 60
Circle -16777216 true false 180 75 60
Polygon -16777216 true false 150 255 90 239 62 213 47 191 67 179 90 203 109 218 150 225 192 218 210 203 227 181 251 194 236 217 212 240

face neutral
false
0
Circle -7500403 true true 8 7 285
Circle -16777216 true false 60 75 60
Circle -16777216 true false 180 75 60
Rectangle -16777216 true false 60 195 240 225

face sad
false
0
Circle -7500403 true true 8 8 285
Circle -16777216 true false 60 75 60
Circle -16777216 true false 180 75 60
Polygon -16777216 true false 150 168 90 184 62 210 47 232 67 244 90 220 109 205 150 198 192 205 210 220 227 242 251 229 236 206 212 183

fish
false
0
Polygon -1 true false 44 131 21 87 15 86 0 120 15 150 0 180 13 214 20 212 45 166
Polygon -1 true false 135 195 119 235 95 218 76 210 46 204 60 165
Polygon -1 true false 75 45 83 77 71 103 86 114 166 78 135 60
Polygon -7500403 true true 30 136 151 77 226 81 280 119 292 146 292 160 287 170 270 195 195 210 151 212 30 166
Circle -16777216 true false 215 106 30

flag
false
0
Rectangle -7500403 true true 60 15 75 300
Polygon -7500403 true true 90 150 270 90 90 30
Line -7500403 true 75 135 90 135
Line -7500403 true 75 45 90 45

flower
false
0
Polygon -10899396 true false 135 120 165 165 180 210 180 240 150 300 165 300 195 240 195 195 165 135
Circle -7500403 true true 85 132 38
Circle -7500403 true true 130 147 38
Circle -7500403 true true 192 85 38
Circle -7500403 true true 85 40 38
Circle -7500403 true true 177 40 38
Circle -7500403 true true 177 132 38
Circle -7500403 true true 70 85 38
Circle -7500403 true true 130 25 38
Circle -7500403 true true 96 51 108
Circle -16777216 true false 113 68 74
Polygon -10899396 true false 189 233 219 188 249 173 279 188 234 218
Polygon -10899396 true false 180 255 150 210 105 210 75 240 135 240

house
false
0
Rectangle -7500403 true true 45 120 255 285
Rectangle -16777216 true false 120 210 180 285
Polygon -7500403 true true 15 120 150 15 285 120
Line -16777216 false 30 120 270 120

leaf
false
0
Polygon -7500403 true true 150 210 135 195 120 210 60 210 30 195 60 180 60 165 15 135 30 120 15 105 40 104 45 90 60 90 90 105 105 120 120 120 105 60 120 60 135 30 150 15 165 30 180 60 195 60 180 120 195 120 210 105 240 90 255 90 263 104 285 105 270 120 285 135 240 165 240 180 270 195 240 210 180 210 165 195
Polygon -7500403 true true 135 195 135 240 120 255 105 255 105 285 135 285 165 240 165 195

line
true
0
Line -7500403 true 150 0 150 300

line half
true
0
Line -7500403 true 150 0 150 150

pentagon
false
0
Polygon -7500403 true true 150 15 15 120 60 285 240 285 285 120

person
false
0
Circle -7500403 true true 110 5 80
Polygon -7500403 true true 105 90 120 195 90 285 105 300 135 300 150 225 165 300 195 300 210 285 180 195 195 90
Rectangle -7500403 true true 127 79 172 94
Polygon -7500403 true true 195 90 240 150 225 180 165 105
Polygon -7500403 true true 105 90 60 150 75 180 135 105

plant
false
0
Rectangle -7500403 true true 135 90 165 300
Polygon -7500403 true true 135 255 90 210 45 195 75 255 135 285
Polygon -7500403 true true 165 255 210 210 255 195 225 255 165 285
Polygon -7500403 true true 135 180 90 135 45 120 75 180 135 210
Polygon -7500403 true true 165 180 165 210 225 180 255 120 210 135
Polygon -7500403 true true 135 105 90 60 45 45 75 105 135 135
Polygon -7500403 true true 165 105 165 135 225 105 255 45 210 60
Polygon -7500403 true true 135 90 120 45 150 15 180 45 165 90

sheep
false
0
Rectangle -7500403 true true 151 225 180 285
Rectangle -7500403 true true 47 225 75 285
Rectangle -7500403 true true 15 75 210 225
Circle -7500403 true true 135 75 150
Circle -16777216 true false 165 76 116

square
false
0
Rectangle -7500403 true true 30 30 270 270

square 2
false
0
Rectangle -7500403 true true 30 30 270 270
Rectangle -16777216 true false 60 60 240 240

star
false
0
Polygon -7500403 true true 151 1 185 108 298 108 207 175 242 282 151 216 59 282 94 175 3 108 116 108

target
false
0
Circle -7500403 true true 0 0 300
Circle -16777216 true false 30 30 240
Circle -7500403 true true 60 60 180
Circle -16777216 true false 90 90 120
Circle -7500403 true true 120 120 60

tree
false
0
Circle -7500403 true true 118 3 94
Rectangle -6459832 true false 120 195 180 300
Circle -7500403 true true 65 21 108
Circle -7500403 true true 116 41 127
Circle -7500403 true true 45 90 120
Circle -7500403 true true 104 74 152

triangle
false
0
Polygon -7500403 true true 150 30 15 255 285 255

triangle 2
false
0
Polygon -7500403 true true 150 30 15 255 285 255
Polygon -16777216 true false 151 99 225 223 75 224

truck
false
0
Rectangle -7500403 true true 4 45 195 187
Polygon -7500403 true true 296 193 296 150 259 134 244 104 208 104 207 194
Rectangle -1 true false 195 60 195 105
Polygon -16777216 true false 238 112 252 141 219 141 218 112
Circle -16777216 true false 234 174 42
Rectangle -7500403 true true 181 185 214 194
Circle -16777216 true false 144 174 42
Circle -16777216 true false 24 174 42
Circle -7500403 false true 24 174 42
Circle -7500403 false true 144 174 42
Circle -7500403 false true 234 174 42

turtle
true
0
Polygon -10899396 true false 215 204 240 233 246 254 228 266 215 252 193 210
Polygon -10899396 true false 195 90 225 75 245 75 260 89 269 108 261 124 240 105 225 105 210 105
Polygon -10899396 true false 105 90 75 75 55 75 40 89 31 108 39 124 60 105 75 105 90 105
Polygon -10899396 true false 132 85 134 64 107 51 108 17 150 2 192 18 192 52 169 65 172 87
Polygon -10899396 true false 85 204 60 233 54 254 72 266 85 252 107 210
Polygon -7500403 true true 119 75 179 75 209 101 224 135 220 225 175 261 128 261 81 224 74 135 88 99

wheel
false
0
Circle -7500403 true true 3 3 294
Circle -16777216 true false 30 30 240
Line -7500403 true 150 285 150 15
Line -7500403 true 15 150 285 150
Circle -7500403 true true 120 120 60
Line -7500403 true 216 40 79 269
Line -7500403 true 40 84 269 221
Line -7500403 true 40 216 269 79
Line -7500403 true 84 40 221 269

x
false
0
Polygon -7500403 true true 270 75 225 30 30 225 75 270
Polygon -7500403 true true 30 75 75 30 270 225 225 270

@#$#@#$#@
NetLogo 5.3.1
@#$#@#$#@
@#$#@#$#@
@#$#@#$#@
<experiments>
  <experiment name="Supplementary Figure 1" repetitions="3" runMetricsEveryStep="false">
    <setup>setup</setup>
    <go>go</go>
    <timeLimit steps="25000"/>
    <metric>result</metric>
    <enumeratedValueSet variable="HABITUATION-SPEED">
      <value value="0.2"/>
    </enumeratedValueSet>
    <enumeratedValueSet variable="PREDATOR-FREQUENCY">
      <value value="23"/>
    </enumeratedValueSet>
    <enumeratedValueSet variable="L-COLOR">
      <value value="0.3"/>
    </enumeratedValueSet>
    <enumeratedValueSet variable="PLOT-ON">
      <value value="false"/>
    </enumeratedValueSet>
    <enumeratedValueSet variable="H-COLOR">
      <value value="1"/>
    </enumeratedValueSet>
    <enumeratedValueSet variable="RULES-LIST">
      <value value="&quot;NNN\nNNL\nNNH\nNLL\nNHH\nLLL\nLLH\nLHH\nHHH\n&quot;"/>
    </enumeratedValueSet>
    <enumeratedValueSet variable="STARTLE-EFFECT">
      <value value="0.2"/>
    </enumeratedValueSet>
    <enumeratedValueSet variable="FINAL-ATTACK-DAMAGE">
      <value value="0.4"/>
    </enumeratedValueSet>
    <enumeratedValueSet variable="GENERATION-LENGTH">
      <value value="50"/>
    </enumeratedValueSet>
    <enumeratedValueSet variable="PARSED-RULES">
      <value value="&quot;0 NNN\n1 NNL\n2 NNH\n3 NLL\n4 NHH\n5 LLL\n6 LLH\n7 LHH\n8 HHH\n&quot;"/>
    </enumeratedValueSet>
    <enumeratedValueSet variable="INITIAL-ATTACK-DAMAGE">
      <value value="0.1"/>
    </enumeratedValueSet>
    <enumeratedValueSet variable="PREY-FREQUENCY">
      <value value="92"/>
    </enumeratedValueSet>
    <enumeratedValueSet variable="BASAL-COGNITIVE-CUE">
      <value value="0.1"/>
    </enumeratedValueSet>
    <enumeratedValueSet variable="WORLD-SIZE">
      <value value="14"/>
    </enumeratedValueSet>
    <enumeratedValueSet variable="LEARNING-AID-EFFECT">
      <value value="0.2"/>
    </enumeratedValueSet>
    <enumeratedValueSet variable="BAD-TASTE">
      <value value="0.1"/>
    </enumeratedValueSet>
    <enumeratedValueSet variable="SWITCHING-COST">
      <value value="5.0E-4"/>
    </enumeratedValueSet>
    <enumeratedValueSet variable="SWITCHABILITY-MAINTENANCE-COST">
      <value value="0.03"/>
    </enumeratedValueSet>
    <enumeratedValueSet variable="BASAL-DETECTABILITY">
      <value value="0.05"/>
      <value value="0.15"/>
      <value value="0.4"/>
      <value value="0.8"/>
    </enumeratedValueSet>
    <enumeratedValueSet variable="PREDATOR-TURNOVER">
      <value value="1"/>
      <value value="25"/>
      <value value="70"/>
      <value value="100"/>
    </enumeratedValueSet>
    <enumeratedValueSet variable="LEARNING-SPEED">
      <value value="0"/>
      <value value="0.01"/>
      <value value="0.03"/>
      <value value="0.1"/>
      <value value="0.3"/>
      <value value="1"/>
      <value value="3"/>
      <value value="10"/>
      <value value="30"/>
      <value value="100"/>
      <value value="300"/>
      <value value="1000"/>
    </enumeratedValueSet>
    <enumeratedValueSet variable="SIGNAL-PENALTY">
      <value value="0.13"/>
      <value value="0.1105"/>
      <value value="0.093925"/>
      <value value="0.07983625"/>
      <value value="0.067860813"/>
      <value value="0.057681691"/>
      <value value="0.049029437"/>
      <value value="0.041675021"/>
      <value value="0.035423768"/>
      <value value="0.030110203"/>
      <value value="0.025593673"/>
      <value value="0.021754622"/>
      <value value="0.018491428"/>
      <value value="0.015717714"/>
      <value value="0.013360057"/>
      <value value="0.011356048"/>
      <value value="0.009652641"/>
      <value value="0.008204745"/>
      <value value="0.006974033"/>
      <value value="0.005927928"/>
      <value value="0.005038739"/>
      <value value="0.004282928"/>
      <value value="0.003640489"/>
      <value value="0.003094416"/>
      <value value="0.002630253"/>
      <value value="0.002235715"/>
      <value value="0.001900358"/>
      <value value="0.001615304"/>
      <value value="0.001373009"/>
      <value value="0.001167057"/>
      <value value="9.91999E-4"/>
      <value value="8.43199E-4"/>
      <value value="7.16719E-4"/>
      <value value="6.09211E-4"/>
      <value value="5.1783E-4"/>
      <value value="4.40155E-4"/>
      <value value="3.74132E-4"/>
      <value value="3.18012E-4"/>
      <value value="2.7031E-4"/>
      <value value="2.29764E-4"/>
      <value value="1.95299E-4"/>
      <value value="1.66004E-4"/>
      <value value="1.41104E-4"/>
      <value value="1.19938E-4"/>
      <value value="1.01947E-4"/>
      <value value="8.66553E-5"/>
      <value value="7.3657E-5"/>
      <value value="6.26084E-5"/>
      <value value="5.32172E-5"/>
      <value value="4.52346E-5"/>
      <value value="0"/>
    </enumeratedValueSet>
  </experiment>
  <experiment name="Figure 3A with different L-COLOR" repetitions="1" runMetricsEveryStep="false">
    <setup>setup</setup>
    <go>go</go>
    <timeLimit steps="25000"/>
    <metric>result</metric>
    <enumeratedValueSet variable="HABITUATION-SPEED">
      <value value="0"/>
    </enumeratedValueSet>
    <enumeratedValueSet variable="PREDATOR-FREQUENCY">
      <value value="23"/>
    </enumeratedValueSet>
    <enumeratedValueSet variable="L-COLOR">
      <value value="0.05"/>
      <value value="0.7"/>
    </enumeratedValueSet>
    <enumeratedValueSet variable="PLOT-ON">
      <value value="false"/>
    </enumeratedValueSet>
    <enumeratedValueSet variable="H-COLOR">
      <value value="1"/>
    </enumeratedValueSet>
    <enumeratedValueSet variable="RULES-LIST">
      <value value="&quot;NNN\nNNL\nNNH\nNLL\nNHH\nLLL\nLLH\nLHH\nHHH\n&quot;"/>
    </enumeratedValueSet>
    <enumeratedValueSet variable="STARTLE-EFFECT">
      <value value="0"/>
    </enumeratedValueSet>
    <enumeratedValueSet variable="FINAL-ATTACK-DAMAGE">
      <value value="0.4"/>
    </enumeratedValueSet>
    <enumeratedValueSet variable="GENERATION-LENGTH">
      <value value="50"/>
    </enumeratedValueSet>
    <enumeratedValueSet variable="PARSED-RULES">
      <value value="&quot;0 NNN\n1 NNL\n2 NNH\n3 NLL\n4 NHH\n5 LLL\n6 LLH\n7 LHH\n8 HHH\n&quot;"/>
    </enumeratedValueSet>
    <enumeratedValueSet variable="INITIAL-ATTACK-DAMAGE">
      <value value="0.1"/>
    </enumeratedValueSet>
    <enumeratedValueSet variable="PREY-FREQUENCY">
      <value value="92"/>
    </enumeratedValueSet>
    <enumeratedValueSet variable="BASAL-COGNITIVE-CUE">
      <value value="0.1"/>
    </enumeratedValueSet>
    <enumeratedValueSet variable="WORLD-SIZE">
      <value value="14"/>
    </enumeratedValueSet>
    <enumeratedValueSet variable="LEARNING-AID-EFFECT">
      <value value="0"/>
    </enumeratedValueSet>
    <enumeratedValueSet variable="BAD-TASTE">
      <value value="0.1"/>
    </enumeratedValueSet>
    <enumeratedValueSet variable="SWITCHING-COST">
      <value value="0"/>
    </enumeratedValueSet>
    <enumeratedValueSet variable="SWITCHABILITY-MAINTENANCE-COST">
      <value value="0"/>
    </enumeratedValueSet>
    <enumeratedValueSet variable="BASAL-DETECTABILITY">
      <value value="0.05"/>
      <value value="0.15"/>
      <value value="0.4"/>
      <value value="0.8"/>
    </enumeratedValueSet>
    <enumeratedValueSet variable="PREDATOR-TURNOVER">
      <value value="1"/>
      <value value="25"/>
      <value value="70"/>
      <value value="100"/>
    </enumeratedValueSet>
    <enumeratedValueSet variable="LEARNING-SPEED">
      <value value="0"/>
      <value value="0.01"/>
      <value value="0.03"/>
      <value value="0.1"/>
      <value value="0.3"/>
      <value value="1"/>
      <value value="3"/>
      <value value="10"/>
      <value value="30"/>
      <value value="100"/>
      <value value="300"/>
      <value value="1000"/>
    </enumeratedValueSet>
    <enumeratedValueSet variable="SIGNAL-PENALTY">
      <value value="0.13"/>
      <value value="0.1105"/>
      <value value="0.093925"/>
      <value value="0.07983625"/>
      <value value="0.067860813"/>
      <value value="0.057681691"/>
      <value value="0.049029437"/>
      <value value="0.041675021"/>
      <value value="0.035423768"/>
      <value value="0.030110203"/>
      <value value="0.025593673"/>
      <value value="0.021754622"/>
      <value value="0.018491428"/>
      <value value="0.015717714"/>
      <value value="0.013360057"/>
      <value value="0.011356048"/>
      <value value="0.009652641"/>
      <value value="0.008204745"/>
      <value value="0.006974033"/>
      <value value="0.005927928"/>
      <value value="0.005038739"/>
      <value value="0.004282928"/>
      <value value="0.003640489"/>
      <value value="0.003094416"/>
      <value value="0.002630253"/>
      <value value="0.002235715"/>
      <value value="0.001900358"/>
      <value value="0.001615304"/>
      <value value="0.001373009"/>
      <value value="0.001167057"/>
      <value value="9.91999E-4"/>
      <value value="8.43199E-4"/>
      <value value="7.16719E-4"/>
      <value value="6.09211E-4"/>
      <value value="5.1783E-4"/>
      <value value="4.40155E-4"/>
      <value value="3.74132E-4"/>
      <value value="3.18012E-4"/>
      <value value="2.7031E-4"/>
      <value value="2.29764E-4"/>
      <value value="1.95299E-4"/>
      <value value="1.66004E-4"/>
      <value value="1.41104E-4"/>
      <value value="1.19938E-4"/>
      <value value="1.01947E-4"/>
      <value value="8.66553E-5"/>
      <value value="7.3657E-5"/>
      <value value="6.26084E-5"/>
      <value value="5.32172E-5"/>
      <value value="4.52346E-5"/>
      <value value="0"/>
    </enumeratedValueSet>
  </experiment>
  <experiment name="Figure 3B with different L-COLOR" repetitions="1" runMetricsEveryStep="false">
    <setup>setup</setup>
    <go>go</go>
    <timeLimit steps="25000"/>
    <metric>result</metric>
    <enumeratedValueSet variable="HABITUATION-SPEED">
      <value value="0"/>
    </enumeratedValueSet>
    <enumeratedValueSet variable="PREDATOR-FREQUENCY">
      <value value="23"/>
    </enumeratedValueSet>
    <enumeratedValueSet variable="L-COLOR">
      <value value="0.05"/>
      <value value="0.7"/>
    </enumeratedValueSet>
    <enumeratedValueSet variable="PLOT-ON">
      <value value="false"/>
    </enumeratedValueSet>
    <enumeratedValueSet variable="H-COLOR">
      <value value="1"/>
    </enumeratedValueSet>
    <enumeratedValueSet variable="RULES-LIST">
      <value value="&quot;NNN\nNNL\nNNH\nNLL\nNHH\nLLL\nLLH\nLHH\nHHH\n&quot;"/>
    </enumeratedValueSet>
    <enumeratedValueSet variable="STARTLE-EFFECT">
      <value value="0"/>
    </enumeratedValueSet>
    <enumeratedValueSet variable="FINAL-ATTACK-DAMAGE">
      <value value="0.4"/>
    </enumeratedValueSet>
    <enumeratedValueSet variable="GENERATION-LENGTH">
      <value value="50"/>
    </enumeratedValueSet>
    <enumeratedValueSet variable="PARSED-RULES">
      <value value="&quot;0 NNN\n1 NNL\n2 NNH\n3 NLL\n4 NHH\n5 LLL\n6 LLH\n7 LHH\n8 HHH\n&quot;"/>
    </enumeratedValueSet>
    <enumeratedValueSet variable="INITIAL-ATTACK-DAMAGE">
      <value value="0.1"/>
    </enumeratedValueSet>
    <enumeratedValueSet variable="PREY-FREQUENCY">
      <value value="92"/>
    </enumeratedValueSet>
    <enumeratedValueSet variable="BASAL-COGNITIVE-CUE">
      <value value="0.1"/>
    </enumeratedValueSet>
    <enumeratedValueSet variable="WORLD-SIZE">
      <value value="14"/>
    </enumeratedValueSet>
    <enumeratedValueSet variable="LEARNING-AID-EFFECT">
      <value value="0"/>
    </enumeratedValueSet>
    <enumeratedValueSet variable="BAD-TASTE">
      <value value="0.1"/>
    </enumeratedValueSet>
    <enumeratedValueSet variable="SWITCHING-COST">
      <value value="5.0E-4"/>
    </enumeratedValueSet>
    <enumeratedValueSet variable="SWITCHABILITY-MAINTENANCE-COST">
      <value value="0.03"/>
    </enumeratedValueSet>
    <enumeratedValueSet variable="BASAL-DETECTABILITY">
      <value value="0.05"/>
      <value value="0.15"/>
      <value value="0.4"/>
      <value value="0.8"/>
    </enumeratedValueSet>
    <enumeratedValueSet variable="PREDATOR-TURNOVER">
      <value value="1"/>
      <value value="25"/>
      <value value="70"/>
      <value value="100"/>
    </enumeratedValueSet>
    <enumeratedValueSet variable="LEARNING-SPEED">
      <value value="0"/>
      <value value="0.01"/>
      <value value="0.03"/>
      <value value="0.1"/>
      <value value="0.3"/>
      <value value="1"/>
      <value value="3"/>
      <value value="10"/>
      <value value="30"/>
      <value value="100"/>
      <value value="300"/>
      <value value="1000"/>
    </enumeratedValueSet>
    <enumeratedValueSet variable="SIGNAL-PENALTY">
      <value value="0.13"/>
      <value value="0.1105"/>
      <value value="0.093925"/>
      <value value="0.07983625"/>
      <value value="0.067860813"/>
      <value value="0.057681691"/>
      <value value="0.049029437"/>
      <value value="0.041675021"/>
      <value value="0.035423768"/>
      <value value="0.030110203"/>
      <value value="0.025593673"/>
      <value value="0.021754622"/>
      <value value="0.018491428"/>
      <value value="0.015717714"/>
      <value value="0.013360057"/>
      <value value="0.011356048"/>
      <value value="0.009652641"/>
      <value value="0.008204745"/>
      <value value="0.006974033"/>
      <value value="0.005927928"/>
      <value value="0.005038739"/>
      <value value="0.004282928"/>
      <value value="0.003640489"/>
      <value value="0.003094416"/>
      <value value="0.002630253"/>
      <value value="0.002235715"/>
      <value value="0.001900358"/>
      <value value="0.001615304"/>
      <value value="0.001373009"/>
      <value value="0.001167057"/>
      <value value="9.91999E-4"/>
      <value value="8.43199E-4"/>
      <value value="7.16719E-4"/>
      <value value="6.09211E-4"/>
      <value value="5.1783E-4"/>
      <value value="4.40155E-4"/>
      <value value="3.74132E-4"/>
      <value value="3.18012E-4"/>
      <value value="2.7031E-4"/>
      <value value="2.29764E-4"/>
      <value value="1.95299E-4"/>
      <value value="1.66004E-4"/>
      <value value="1.41104E-4"/>
      <value value="1.19938E-4"/>
      <value value="1.01947E-4"/>
      <value value="8.66553E-5"/>
      <value value="7.3657E-5"/>
      <value value="6.26084E-5"/>
      <value value="5.32172E-5"/>
      <value value="4.52346E-5"/>
      <value value="0"/>
    </enumeratedValueSet>
  </experiment>
  <experiment name="Figure 3C with different L-COLOR" repetitions="1" runMetricsEveryStep="false">
    <setup>setup</setup>
    <go>go</go>
    <timeLimit steps="25000"/>
    <metric>result</metric>
    <enumeratedValueSet variable="HABITUATION-SPEED">
      <value value="0"/>
    </enumeratedValueSet>
    <enumeratedValueSet variable="PREDATOR-FREQUENCY">
      <value value="23"/>
    </enumeratedValueSet>
    <enumeratedValueSet variable="L-COLOR">
      <value value="0.05"/>
      <value value="0.7"/>
    </enumeratedValueSet>
    <enumeratedValueSet variable="PLOT-ON">
      <value value="false"/>
    </enumeratedValueSet>
    <enumeratedValueSet variable="H-COLOR">
      <value value="1"/>
    </enumeratedValueSet>
    <enumeratedValueSet variable="RULES-LIST">
      <value value="&quot;NNN\nNNL\nNNH\nNLL\nNHH\nLLL\nLLH\nLHH\nHHH\n&quot;"/>
    </enumeratedValueSet>
    <enumeratedValueSet variable="STARTLE-EFFECT">
      <value value="0"/>
    </enumeratedValueSet>
    <enumeratedValueSet variable="FINAL-ATTACK-DAMAGE">
      <value value="0.4"/>
    </enumeratedValueSet>
    <enumeratedValueSet variable="GENERATION-LENGTH">
      <value value="50"/>
    </enumeratedValueSet>
    <enumeratedValueSet variable="PARSED-RULES">
      <value value="&quot;0 NNN\n1 NNL\n2 NNH\n3 NLL\n4 NHH\n5 LLL\n6 LLH\n7 LHH\n8 HHH\n&quot;"/>
    </enumeratedValueSet>
    <enumeratedValueSet variable="INITIAL-ATTACK-DAMAGE">
      <value value="0.1"/>
    </enumeratedValueSet>
    <enumeratedValueSet variable="PREY-FREQUENCY">
      <value value="92"/>
    </enumeratedValueSet>
    <enumeratedValueSet variable="BASAL-COGNITIVE-CUE">
      <value value="0.1"/>
    </enumeratedValueSet>
    <enumeratedValueSet variable="WORLD-SIZE">
      <value value="14"/>
    </enumeratedValueSet>
    <enumeratedValueSet variable="LEARNING-AID-EFFECT">
      <value value="0"/>
    </enumeratedValueSet>
    <enumeratedValueSet variable="BAD-TASTE">
      <value value="0.1"/>
    </enumeratedValueSet>
    <enumeratedValueSet variable="SWITCHING-COST">
      <value value="0.016"/>
    </enumeratedValueSet>
    <enumeratedValueSet variable="SWITCHABILITY-MAINTENANCE-COST">
      <value value="0.4"/>
    </enumeratedValueSet>
    <enumeratedValueSet variable="BASAL-DETECTABILITY">
      <value value="0.05"/>
      <value value="0.15"/>
      <value value="0.4"/>
      <value value="0.8"/>
    </enumeratedValueSet>
    <enumeratedValueSet variable="PREDATOR-TURNOVER">
      <value value="1"/>
      <value value="25"/>
      <value value="70"/>
      <value value="100"/>
    </enumeratedValueSet>
    <enumeratedValueSet variable="LEARNING-SPEED">
      <value value="0"/>
      <value value="0.01"/>
      <value value="0.03"/>
      <value value="0.1"/>
      <value value="0.3"/>
      <value value="1"/>
      <value value="3"/>
      <value value="10"/>
      <value value="30"/>
      <value value="100"/>
      <value value="300"/>
      <value value="1000"/>
    </enumeratedValueSet>
    <enumeratedValueSet variable="SIGNAL-PENALTY">
      <value value="0.13"/>
      <value value="0.1105"/>
      <value value="0.093925"/>
      <value value="0.07983625"/>
      <value value="0.067860813"/>
      <value value="0.057681691"/>
      <value value="0.049029437"/>
      <value value="0.041675021"/>
      <value value="0.035423768"/>
      <value value="0.030110203"/>
      <value value="0.025593673"/>
      <value value="0.021754622"/>
      <value value="0.018491428"/>
      <value value="0.015717714"/>
      <value value="0.013360057"/>
      <value value="0.011356048"/>
      <value value="0.009652641"/>
      <value value="0.008204745"/>
      <value value="0.006974033"/>
      <value value="0.005927928"/>
      <value value="0.005038739"/>
      <value value="0.004282928"/>
      <value value="0.003640489"/>
      <value value="0.003094416"/>
      <value value="0.002630253"/>
      <value value="0.002235715"/>
      <value value="0.001900358"/>
      <value value="0.001615304"/>
      <value value="0.001373009"/>
      <value value="0.001167057"/>
      <value value="9.91999E-4"/>
      <value value="8.43199E-4"/>
      <value value="7.16719E-4"/>
      <value value="6.09211E-4"/>
      <value value="5.1783E-4"/>
      <value value="4.40155E-4"/>
      <value value="3.74132E-4"/>
      <value value="3.18012E-4"/>
      <value value="2.7031E-4"/>
      <value value="2.29764E-4"/>
      <value value="1.95299E-4"/>
      <value value="1.66004E-4"/>
      <value value="1.41104E-4"/>
      <value value="1.19938E-4"/>
      <value value="1.01947E-4"/>
      <value value="8.66553E-5"/>
      <value value="7.3657E-5"/>
      <value value="6.26084E-5"/>
      <value value="5.32172E-5"/>
      <value value="4.52346E-5"/>
      <value value="0"/>
    </enumeratedValueSet>
  </experiment>
  <experiment name="Figure 3A with different PREDATOR-FREQUENCY" repetitions="1" runMetricsEveryStep="false">
    <setup>setup</setup>
    <go>go</go>
    <timeLimit steps="25000"/>
    <metric>result</metric>
    <enumeratedValueSet variable="HABITUATION-SPEED">
      <value value="0"/>
    </enumeratedValueSet>
    <enumeratedValueSet variable="PREDATOR-FREQUENCY">
      <value value="7"/>
      <value value="70"/>
    </enumeratedValueSet>
    <enumeratedValueSet variable="L-COLOR">
      <value value="0.3"/>
    </enumeratedValueSet>
    <enumeratedValueSet variable="PLOT-ON">
      <value value="false"/>
    </enumeratedValueSet>
    <enumeratedValueSet variable="H-COLOR">
      <value value="1"/>
    </enumeratedValueSet>
    <enumeratedValueSet variable="RULES-LIST">
      <value value="&quot;NNN\nNNL\nNNH\nNLL\nNHH\nLLL\nLLH\nLHH\nHHH\n&quot;"/>
    </enumeratedValueSet>
    <enumeratedValueSet variable="STARTLE-EFFECT">
      <value value="0"/>
    </enumeratedValueSet>
    <enumeratedValueSet variable="FINAL-ATTACK-DAMAGE">
      <value value="0.4"/>
    </enumeratedValueSet>
    <enumeratedValueSet variable="GENERATION-LENGTH">
      <value value="50"/>
    </enumeratedValueSet>
    <enumeratedValueSet variable="PARSED-RULES">
      <value value="&quot;0 NNN\n1 NNL\n2 NNH\n3 NLL\n4 NHH\n5 LLL\n6 LLH\n7 LHH\n8 HHH\n&quot;"/>
    </enumeratedValueSet>
    <enumeratedValueSet variable="INITIAL-ATTACK-DAMAGE">
      <value value="0.1"/>
    </enumeratedValueSet>
    <enumeratedValueSet variable="PREY-FREQUENCY">
      <value value="92"/>
    </enumeratedValueSet>
    <enumeratedValueSet variable="BASAL-COGNITIVE-CUE">
      <value value="0.1"/>
    </enumeratedValueSet>
    <enumeratedValueSet variable="WORLD-SIZE">
      <value value="14"/>
    </enumeratedValueSet>
    <enumeratedValueSet variable="LEARNING-AID-EFFECT">
      <value value="0"/>
    </enumeratedValueSet>
    <enumeratedValueSet variable="BAD-TASTE">
      <value value="0.1"/>
    </enumeratedValueSet>
    <enumeratedValueSet variable="SWITCHING-COST">
      <value value="0"/>
    </enumeratedValueSet>
    <enumeratedValueSet variable="SWITCHABILITY-MAINTENANCE-COST">
      <value value="0"/>
    </enumeratedValueSet>
    <enumeratedValueSet variable="BASAL-DETECTABILITY">
      <value value="0.05"/>
      <value value="0.15"/>
      <value value="0.4"/>
      <value value="0.8"/>
    </enumeratedValueSet>
    <enumeratedValueSet variable="PREDATOR-TURNOVER">
      <value value="1"/>
      <value value="25"/>
      <value value="70"/>
      <value value="100"/>
    </enumeratedValueSet>
    <enumeratedValueSet variable="LEARNING-SPEED">
      <value value="0"/>
      <value value="0.01"/>
      <value value="0.03"/>
      <value value="0.1"/>
      <value value="0.3"/>
      <value value="1"/>
      <value value="3"/>
      <value value="10"/>
      <value value="30"/>
      <value value="100"/>
      <value value="300"/>
      <value value="1000"/>
    </enumeratedValueSet>
    <enumeratedValueSet variable="SIGNAL-PENALTY">
      <value value="0.13"/>
      <value value="0.1105"/>
      <value value="0.093925"/>
      <value value="0.07983625"/>
      <value value="0.067860813"/>
      <value value="0.057681691"/>
      <value value="0.049029437"/>
      <value value="0.041675021"/>
      <value value="0.035423768"/>
      <value value="0.030110203"/>
      <value value="0.025593673"/>
      <value value="0.021754622"/>
      <value value="0.018491428"/>
      <value value="0.015717714"/>
      <value value="0.013360057"/>
      <value value="0.011356048"/>
      <value value="0.009652641"/>
      <value value="0.008204745"/>
      <value value="0.006974033"/>
      <value value="0.005927928"/>
      <value value="0.005038739"/>
      <value value="0.004282928"/>
      <value value="0.003640489"/>
      <value value="0.003094416"/>
      <value value="0.002630253"/>
      <value value="0.002235715"/>
      <value value="0.001900358"/>
      <value value="0.001615304"/>
      <value value="0.001373009"/>
      <value value="0.001167057"/>
      <value value="9.91999E-4"/>
      <value value="8.43199E-4"/>
      <value value="7.16719E-4"/>
      <value value="6.09211E-4"/>
      <value value="5.1783E-4"/>
      <value value="4.40155E-4"/>
      <value value="3.74132E-4"/>
      <value value="3.18012E-4"/>
      <value value="2.7031E-4"/>
      <value value="2.29764E-4"/>
      <value value="1.95299E-4"/>
      <value value="1.66004E-4"/>
      <value value="1.41104E-4"/>
      <value value="1.19938E-4"/>
      <value value="1.01947E-4"/>
      <value value="8.66553E-5"/>
      <value value="7.3657E-5"/>
      <value value="6.26084E-5"/>
      <value value="5.32172E-5"/>
      <value value="4.52346E-5"/>
      <value value="0"/>
    </enumeratedValueSet>
  </experiment>
  <experiment name="Figure 3B with different PREDATOR-FREQUENCY" repetitions="1" runMetricsEveryStep="false">
    <setup>setup</setup>
    <go>go</go>
    <timeLimit steps="25000"/>
    <metric>result</metric>
    <enumeratedValueSet variable="HABITUATION-SPEED">
      <value value="0"/>
    </enumeratedValueSet>
    <enumeratedValueSet variable="PREDATOR-FREQUENCY">
      <value value="7"/>
      <value value="70"/>
    </enumeratedValueSet>
    <enumeratedValueSet variable="L-COLOR">
      <value value="0.3"/>
    </enumeratedValueSet>
    <enumeratedValueSet variable="PLOT-ON">
      <value value="false"/>
    </enumeratedValueSet>
    <enumeratedValueSet variable="H-COLOR">
      <value value="1"/>
    </enumeratedValueSet>
    <enumeratedValueSet variable="RULES-LIST">
      <value value="&quot;NNN\nNNL\nNNH\nNLL\nNHH\nLLL\nLLH\nLHH\nHHH\n&quot;"/>
    </enumeratedValueSet>
    <enumeratedValueSet variable="STARTLE-EFFECT">
      <value value="0"/>
    </enumeratedValueSet>
    <enumeratedValueSet variable="FINAL-ATTACK-DAMAGE">
      <value value="0.4"/>
    </enumeratedValueSet>
    <enumeratedValueSet variable="GENERATION-LENGTH">
      <value value="50"/>
    </enumeratedValueSet>
    <enumeratedValueSet variable="PARSED-RULES">
      <value value="&quot;0 NNN\n1 NNL\n2 NNH\n3 NLL\n4 NHH\n5 LLL\n6 LLH\n7 LHH\n8 HHH\n&quot;"/>
    </enumeratedValueSet>
    <enumeratedValueSet variable="INITIAL-ATTACK-DAMAGE">
      <value value="0.1"/>
    </enumeratedValueSet>
    <enumeratedValueSet variable="PREY-FREQUENCY">
      <value value="92"/>
    </enumeratedValueSet>
    <enumeratedValueSet variable="BASAL-COGNITIVE-CUE">
      <value value="0.1"/>
    </enumeratedValueSet>
    <enumeratedValueSet variable="WORLD-SIZE">
      <value value="14"/>
    </enumeratedValueSet>
    <enumeratedValueSet variable="LEARNING-AID-EFFECT">
      <value value="0"/>
    </enumeratedValueSet>
    <enumeratedValueSet variable="BAD-TASTE">
      <value value="0.1"/>
    </enumeratedValueSet>
    <enumeratedValueSet variable="SWITCHING-COST">
      <value value="5.0E-4"/>
    </enumeratedValueSet>
    <enumeratedValueSet variable="SWITCHABILITY-MAINTENANCE-COST">
      <value value="0.03"/>
    </enumeratedValueSet>
    <enumeratedValueSet variable="BASAL-DETECTABILITY">
      <value value="0.05"/>
      <value value="0.15"/>
      <value value="0.4"/>
      <value value="0.8"/>
    </enumeratedValueSet>
    <enumeratedValueSet variable="PREDATOR-TURNOVER">
      <value value="1"/>
      <value value="25"/>
      <value value="70"/>
      <value value="100"/>
    </enumeratedValueSet>
    <enumeratedValueSet variable="LEARNING-SPEED">
      <value value="0"/>
      <value value="0.01"/>
      <value value="0.03"/>
      <value value="0.1"/>
      <value value="0.3"/>
      <value value="1"/>
      <value value="3"/>
      <value value="10"/>
      <value value="30"/>
      <value value="100"/>
      <value value="300"/>
      <value value="1000"/>
    </enumeratedValueSet>
    <enumeratedValueSet variable="SIGNAL-PENALTY">
      <value value="0.13"/>
      <value value="0.1105"/>
      <value value="0.093925"/>
      <value value="0.07983625"/>
      <value value="0.067860813"/>
      <value value="0.057681691"/>
      <value value="0.049029437"/>
      <value value="0.041675021"/>
      <value value="0.035423768"/>
      <value value="0.030110203"/>
      <value value="0.025593673"/>
      <value value="0.021754622"/>
      <value value="0.018491428"/>
      <value value="0.015717714"/>
      <value value="0.013360057"/>
      <value value="0.011356048"/>
      <value value="0.009652641"/>
      <value value="0.008204745"/>
      <value value="0.006974033"/>
      <value value="0.005927928"/>
      <value value="0.005038739"/>
      <value value="0.004282928"/>
      <value value="0.003640489"/>
      <value value="0.003094416"/>
      <value value="0.002630253"/>
      <value value="0.002235715"/>
      <value value="0.001900358"/>
      <value value="0.001615304"/>
      <value value="0.001373009"/>
      <value value="0.001167057"/>
      <value value="9.91999E-4"/>
      <value value="8.43199E-4"/>
      <value value="7.16719E-4"/>
      <value value="6.09211E-4"/>
      <value value="5.1783E-4"/>
      <value value="4.40155E-4"/>
      <value value="3.74132E-4"/>
      <value value="3.18012E-4"/>
      <value value="2.7031E-4"/>
      <value value="2.29764E-4"/>
      <value value="1.95299E-4"/>
      <value value="1.66004E-4"/>
      <value value="1.41104E-4"/>
      <value value="1.19938E-4"/>
      <value value="1.01947E-4"/>
      <value value="8.66553E-5"/>
      <value value="7.3657E-5"/>
      <value value="6.26084E-5"/>
      <value value="5.32172E-5"/>
      <value value="4.52346E-5"/>
      <value value="0"/>
    </enumeratedValueSet>
  </experiment>
  <experiment name="Figure 3C with different PREDATOR-FREQUENCY" repetitions="1" runMetricsEveryStep="false">
    <setup>setup</setup>
    <go>go</go>
    <timeLimit steps="25000"/>
    <metric>result</metric>
    <enumeratedValueSet variable="HABITUATION-SPEED">
      <value value="0"/>
    </enumeratedValueSet>
    <enumeratedValueSet variable="PREDATOR-FREQUENCY">
      <value value="7"/>
      <value value="70"/>
    </enumeratedValueSet>
    <enumeratedValueSet variable="L-COLOR">
      <value value="0.3"/>
    </enumeratedValueSet>
    <enumeratedValueSet variable="PLOT-ON">
      <value value="false"/>
    </enumeratedValueSet>
    <enumeratedValueSet variable="H-COLOR">
      <value value="1"/>
    </enumeratedValueSet>
    <enumeratedValueSet variable="RULES-LIST">
      <value value="&quot;NNN\nNNL\nNNH\nNLL\nNHH\nLLL\nLLH\nLHH\nHHH\n&quot;"/>
    </enumeratedValueSet>
    <enumeratedValueSet variable="STARTLE-EFFECT">
      <value value="0"/>
    </enumeratedValueSet>
    <enumeratedValueSet variable="FINAL-ATTACK-DAMAGE">
      <value value="0.4"/>
    </enumeratedValueSet>
    <enumeratedValueSet variable="GENERATION-LENGTH">
      <value value="50"/>
    </enumeratedValueSet>
    <enumeratedValueSet variable="PARSED-RULES">
      <value value="&quot;0 NNN\n1 NNL\n2 NNH\n3 NLL\n4 NHH\n5 LLL\n6 LLH\n7 LHH\n8 HHH\n&quot;"/>
    </enumeratedValueSet>
    <enumeratedValueSet variable="INITIAL-ATTACK-DAMAGE">
      <value value="0.1"/>
    </enumeratedValueSet>
    <enumeratedValueSet variable="PREY-FREQUENCY">
      <value value="92"/>
    </enumeratedValueSet>
    <enumeratedValueSet variable="BASAL-COGNITIVE-CUE">
      <value value="0.1"/>
    </enumeratedValueSet>
    <enumeratedValueSet variable="WORLD-SIZE">
      <value value="14"/>
    </enumeratedValueSet>
    <enumeratedValueSet variable="LEARNING-AID-EFFECT">
      <value value="0"/>
    </enumeratedValueSet>
    <enumeratedValueSet variable="BAD-TASTE">
      <value value="0.1"/>
    </enumeratedValueSet>
    <enumeratedValueSet variable="SWITCHING-COST">
      <value value="0.016"/>
    </enumeratedValueSet>
    <enumeratedValueSet variable="SWITCHABILITY-MAINTENANCE-COST">
      <value value="0.4"/>
    </enumeratedValueSet>
    <enumeratedValueSet variable="BASAL-DETECTABILITY">
      <value value="0.05"/>
      <value value="0.15"/>
      <value value="0.4"/>
      <value value="0.8"/>
    </enumeratedValueSet>
    <enumeratedValueSet variable="PREDATOR-TURNOVER">
      <value value="1"/>
      <value value="25"/>
      <value value="70"/>
      <value value="100"/>
    </enumeratedValueSet>
    <enumeratedValueSet variable="LEARNING-SPEED">
      <value value="0"/>
      <value value="0.01"/>
      <value value="0.03"/>
      <value value="0.1"/>
      <value value="0.3"/>
      <value value="1"/>
      <value value="3"/>
      <value value="10"/>
      <value value="30"/>
      <value value="100"/>
      <value value="300"/>
      <value value="1000"/>
    </enumeratedValueSet>
    <enumeratedValueSet variable="SIGNAL-PENALTY">
      <value value="0.13"/>
      <value value="0.1105"/>
      <value value="0.093925"/>
      <value value="0.07983625"/>
      <value value="0.067860813"/>
      <value value="0.057681691"/>
      <value value="0.049029437"/>
      <value value="0.041675021"/>
      <value value="0.035423768"/>
      <value value="0.030110203"/>
      <value value="0.025593673"/>
      <value value="0.021754622"/>
      <value value="0.018491428"/>
      <value value="0.015717714"/>
      <value value="0.013360057"/>
      <value value="0.011356048"/>
      <value value="0.009652641"/>
      <value value="0.008204745"/>
      <value value="0.006974033"/>
      <value value="0.005927928"/>
      <value value="0.005038739"/>
      <value value="0.004282928"/>
      <value value="0.003640489"/>
      <value value="0.003094416"/>
      <value value="0.002630253"/>
      <value value="0.002235715"/>
      <value value="0.001900358"/>
      <value value="0.001615304"/>
      <value value="0.001373009"/>
      <value value="0.001167057"/>
      <value value="9.91999E-4"/>
      <value value="8.43199E-4"/>
      <value value="7.16719E-4"/>
      <value value="6.09211E-4"/>
      <value value="5.1783E-4"/>
      <value value="4.40155E-4"/>
      <value value="3.74132E-4"/>
      <value value="3.18012E-4"/>
      <value value="2.7031E-4"/>
      <value value="2.29764E-4"/>
      <value value="1.95299E-4"/>
      <value value="1.66004E-4"/>
      <value value="1.41104E-4"/>
      <value value="1.19938E-4"/>
      <value value="1.01947E-4"/>
      <value value="8.66553E-5"/>
      <value value="7.3657E-5"/>
      <value value="6.26084E-5"/>
      <value value="5.32172E-5"/>
      <value value="4.52346E-5"/>
      <value value="0"/>
    </enumeratedValueSet>
  </experiment>
  <experiment name="Figure 3A with different GENERATION-LENGTH" repetitions="1" runMetricsEveryStep="false">
    <setup>setup</setup>
    <go>go</go>
    <timeLimit steps="25000"/>
    <metric>result</metric>
    <enumeratedValueSet variable="HABITUATION-SPEED">
      <value value="0"/>
    </enumeratedValueSet>
    <enumeratedValueSet variable="PREDATOR-FREQUENCY">
      <value value="23"/>
    </enumeratedValueSet>
    <enumeratedValueSet variable="L-COLOR">
      <value value="0.3"/>
    </enumeratedValueSet>
    <enumeratedValueSet variable="PLOT-ON">
      <value value="false"/>
    </enumeratedValueSet>
    <enumeratedValueSet variable="H-COLOR">
      <value value="1"/>
    </enumeratedValueSet>
    <enumeratedValueSet variable="RULES-LIST">
      <value value="&quot;NNN\nNNL\nNNH\nNLL\nNHH\nLLL\nLLH\nLHH\nHHH\n&quot;"/>
    </enumeratedValueSet>
    <enumeratedValueSet variable="STARTLE-EFFECT">
      <value value="0"/>
    </enumeratedValueSet>
    <enumeratedValueSet variable="FINAL-ATTACK-DAMAGE">
      <value value="0.4"/>
    </enumeratedValueSet>
    <enumeratedValueSet variable="GENERATION-LENGTH">
      <value value="25"/>
      <value value="100"/>
    </enumeratedValueSet>
    <enumeratedValueSet variable="PARSED-RULES">
      <value value="&quot;0 NNN\n1 NNL\n2 NNH\n3 NLL\n4 NHH\n5 LLL\n6 LLH\n7 LHH\n8 HHH\n&quot;"/>
    </enumeratedValueSet>
    <enumeratedValueSet variable="INITIAL-ATTACK-DAMAGE">
      <value value="0.1"/>
    </enumeratedValueSet>
    <enumeratedValueSet variable="PREY-FREQUENCY">
      <value value="92"/>
    </enumeratedValueSet>
    <enumeratedValueSet variable="BASAL-COGNITIVE-CUE">
      <value value="0.1"/>
    </enumeratedValueSet>
    <enumeratedValueSet variable="WORLD-SIZE">
      <value value="14"/>
    </enumeratedValueSet>
    <enumeratedValueSet variable="LEARNING-AID-EFFECT">
      <value value="0"/>
    </enumeratedValueSet>
    <enumeratedValueSet variable="BAD-TASTE">
      <value value="0.1"/>
    </enumeratedValueSet>
    <enumeratedValueSet variable="SWITCHING-COST">
      <value value="0"/>
    </enumeratedValueSet>
    <enumeratedValueSet variable="SWITCHABILITY-MAINTENANCE-COST">
      <value value="0"/>
    </enumeratedValueSet>
    <enumeratedValueSet variable="BASAL-DETECTABILITY">
      <value value="0.05"/>
      <value value="0.15"/>
      <value value="0.4"/>
      <value value="0.8"/>
    </enumeratedValueSet>
    <enumeratedValueSet variable="PREDATOR-TURNOVER">
      <value value="1"/>
      <value value="25"/>
      <value value="70"/>
      <value value="100"/>
    </enumeratedValueSet>
    <enumeratedValueSet variable="LEARNING-SPEED">
      <value value="0"/>
      <value value="0.01"/>
      <value value="0.03"/>
      <value value="0.1"/>
      <value value="0.3"/>
      <value value="1"/>
      <value value="3"/>
      <value value="10"/>
      <value value="30"/>
      <value value="100"/>
      <value value="300"/>
      <value value="1000"/>
    </enumeratedValueSet>
    <enumeratedValueSet variable="SIGNAL-PENALTY">
      <value value="0.13"/>
      <value value="0.1105"/>
      <value value="0.093925"/>
      <value value="0.07983625"/>
      <value value="0.067860813"/>
      <value value="0.057681691"/>
      <value value="0.049029437"/>
      <value value="0.041675021"/>
      <value value="0.035423768"/>
      <value value="0.030110203"/>
      <value value="0.025593673"/>
      <value value="0.021754622"/>
      <value value="0.018491428"/>
      <value value="0.015717714"/>
      <value value="0.013360057"/>
      <value value="0.011356048"/>
      <value value="0.009652641"/>
      <value value="0.008204745"/>
      <value value="0.006974033"/>
      <value value="0.005927928"/>
      <value value="0.005038739"/>
      <value value="0.004282928"/>
      <value value="0.003640489"/>
      <value value="0.003094416"/>
      <value value="0.002630253"/>
      <value value="0.002235715"/>
      <value value="0.001900358"/>
      <value value="0.001615304"/>
      <value value="0.001373009"/>
      <value value="0.001167057"/>
      <value value="9.91999E-4"/>
      <value value="8.43199E-4"/>
      <value value="7.16719E-4"/>
      <value value="6.09211E-4"/>
      <value value="5.1783E-4"/>
      <value value="4.40155E-4"/>
      <value value="3.74132E-4"/>
      <value value="3.18012E-4"/>
      <value value="2.7031E-4"/>
      <value value="2.29764E-4"/>
      <value value="1.95299E-4"/>
      <value value="1.66004E-4"/>
      <value value="1.41104E-4"/>
      <value value="1.19938E-4"/>
      <value value="1.01947E-4"/>
      <value value="8.66553E-5"/>
      <value value="7.3657E-5"/>
      <value value="6.26084E-5"/>
      <value value="5.32172E-5"/>
      <value value="4.52346E-5"/>
      <value value="0"/>
    </enumeratedValueSet>
  </experiment>
  <experiment name="Figure 3B with different GENERATION-LENGTH" repetitions="1" runMetricsEveryStep="false">
    <setup>setup</setup>
    <go>go</go>
    <timeLimit steps="25000"/>
    <metric>result</metric>
    <enumeratedValueSet variable="HABITUATION-SPEED">
      <value value="0"/>
    </enumeratedValueSet>
    <enumeratedValueSet variable="PREDATOR-FREQUENCY">
      <value value="23"/>
    </enumeratedValueSet>
    <enumeratedValueSet variable="L-COLOR">
      <value value="0.3"/>
    </enumeratedValueSet>
    <enumeratedValueSet variable="PLOT-ON">
      <value value="false"/>
    </enumeratedValueSet>
    <enumeratedValueSet variable="H-COLOR">
      <value value="1"/>
    </enumeratedValueSet>
    <enumeratedValueSet variable="RULES-LIST">
      <value value="&quot;NNN\nNNL\nNNH\nNLL\nNHH\nLLL\nLLH\nLHH\nHHH\n&quot;"/>
    </enumeratedValueSet>
    <enumeratedValueSet variable="STARTLE-EFFECT">
      <value value="0"/>
    </enumeratedValueSet>
    <enumeratedValueSet variable="FINAL-ATTACK-DAMAGE">
      <value value="0.4"/>
    </enumeratedValueSet>
    <enumeratedValueSet variable="GENERATION-LENGTH">
      <value value="25"/>
      <value value="100"/>
    </enumeratedValueSet>
    <enumeratedValueSet variable="PARSED-RULES">
      <value value="&quot;0 NNN\n1 NNL\n2 NNH\n3 NLL\n4 NHH\n5 LLL\n6 LLH\n7 LHH\n8 HHH\n&quot;"/>
    </enumeratedValueSet>
    <enumeratedValueSet variable="INITIAL-ATTACK-DAMAGE">
      <value value="0.1"/>
    </enumeratedValueSet>
    <enumeratedValueSet variable="PREY-FREQUENCY">
      <value value="92"/>
    </enumeratedValueSet>
    <enumeratedValueSet variable="BASAL-COGNITIVE-CUE">
      <value value="0.1"/>
    </enumeratedValueSet>
    <enumeratedValueSet variable="WORLD-SIZE">
      <value value="14"/>
    </enumeratedValueSet>
    <enumeratedValueSet variable="LEARNING-AID-EFFECT">
      <value value="0"/>
    </enumeratedValueSet>
    <enumeratedValueSet variable="BAD-TASTE">
      <value value="0.1"/>
    </enumeratedValueSet>
    <enumeratedValueSet variable="SWITCHING-COST">
      <value value="5.0E-4"/>
    </enumeratedValueSet>
    <enumeratedValueSet variable="SWITCHABILITY-MAINTENANCE-COST">
      <value value="0.03"/>
    </enumeratedValueSet>
    <enumeratedValueSet variable="BASAL-DETECTABILITY">
      <value value="0.05"/>
      <value value="0.15"/>
      <value value="0.4"/>
      <value value="0.8"/>
    </enumeratedValueSet>
    <enumeratedValueSet variable="PREDATOR-TURNOVER">
      <value value="1"/>
      <value value="25"/>
      <value value="70"/>
      <value value="100"/>
    </enumeratedValueSet>
    <enumeratedValueSet variable="LEARNING-SPEED">
      <value value="0"/>
      <value value="0.01"/>
      <value value="0.03"/>
      <value value="0.1"/>
      <value value="0.3"/>
      <value value="1"/>
      <value value="3"/>
      <value value="10"/>
      <value value="30"/>
      <value value="100"/>
      <value value="300"/>
      <value value="1000"/>
    </enumeratedValueSet>
    <enumeratedValueSet variable="SIGNAL-PENALTY">
      <value value="0.13"/>
      <value value="0.1105"/>
      <value value="0.093925"/>
      <value value="0.07983625"/>
      <value value="0.067860813"/>
      <value value="0.057681691"/>
      <value value="0.049029437"/>
      <value value="0.041675021"/>
      <value value="0.035423768"/>
      <value value="0.030110203"/>
      <value value="0.025593673"/>
      <value value="0.021754622"/>
      <value value="0.018491428"/>
      <value value="0.015717714"/>
      <value value="0.013360057"/>
      <value value="0.011356048"/>
      <value value="0.009652641"/>
      <value value="0.008204745"/>
      <value value="0.006974033"/>
      <value value="0.005927928"/>
      <value value="0.005038739"/>
      <value value="0.004282928"/>
      <value value="0.003640489"/>
      <value value="0.003094416"/>
      <value value="0.002630253"/>
      <value value="0.002235715"/>
      <value value="0.001900358"/>
      <value value="0.001615304"/>
      <value value="0.001373009"/>
      <value value="0.001167057"/>
      <value value="9.91999E-4"/>
      <value value="8.43199E-4"/>
      <value value="7.16719E-4"/>
      <value value="6.09211E-4"/>
      <value value="5.1783E-4"/>
      <value value="4.40155E-4"/>
      <value value="3.74132E-4"/>
      <value value="3.18012E-4"/>
      <value value="2.7031E-4"/>
      <value value="2.29764E-4"/>
      <value value="1.95299E-4"/>
      <value value="1.66004E-4"/>
      <value value="1.41104E-4"/>
      <value value="1.19938E-4"/>
      <value value="1.01947E-4"/>
      <value value="8.66553E-5"/>
      <value value="7.3657E-5"/>
      <value value="6.26084E-5"/>
      <value value="5.32172E-5"/>
      <value value="4.52346E-5"/>
      <value value="0"/>
    </enumeratedValueSet>
  </experiment>
  <experiment name="Figure 3C with different GENERATION-LENGTH" repetitions="1" runMetricsEveryStep="false">
    <setup>setup</setup>
    <go>go</go>
    <timeLimit steps="25000"/>
    <metric>result</metric>
    <enumeratedValueSet variable="HABITUATION-SPEED">
      <value value="0"/>
    </enumeratedValueSet>
    <enumeratedValueSet variable="PREDATOR-FREQUENCY">
      <value value="23"/>
    </enumeratedValueSet>
    <enumeratedValueSet variable="L-COLOR">
      <value value="0.3"/>
    </enumeratedValueSet>
    <enumeratedValueSet variable="PLOT-ON">
      <value value="false"/>
    </enumeratedValueSet>
    <enumeratedValueSet variable="H-COLOR">
      <value value="1"/>
    </enumeratedValueSet>
    <enumeratedValueSet variable="RULES-LIST">
      <value value="&quot;NNN\nNNL\nNNH\nNLL\nNHH\nLLL\nLLH\nLHH\nHHH\n&quot;"/>
    </enumeratedValueSet>
    <enumeratedValueSet variable="STARTLE-EFFECT">
      <value value="0"/>
    </enumeratedValueSet>
    <enumeratedValueSet variable="FINAL-ATTACK-DAMAGE">
      <value value="0.4"/>
    </enumeratedValueSet>
    <enumeratedValueSet variable="GENERATION-LENGTH">
      <value value="25"/>
      <value value="100"/>
    </enumeratedValueSet>
    <enumeratedValueSet variable="PARSED-RULES">
      <value value="&quot;0 NNN\n1 NNL\n2 NNH\n3 NLL\n4 NHH\n5 LLL\n6 LLH\n7 LHH\n8 HHH\n&quot;"/>
    </enumeratedValueSet>
    <enumeratedValueSet variable="INITIAL-ATTACK-DAMAGE">
      <value value="0.1"/>
    </enumeratedValueSet>
    <enumeratedValueSet variable="PREY-FREQUENCY">
      <value value="92"/>
    </enumeratedValueSet>
    <enumeratedValueSet variable="BASAL-COGNITIVE-CUE">
      <value value="0.1"/>
    </enumeratedValueSet>
    <enumeratedValueSet variable="WORLD-SIZE">
      <value value="14"/>
    </enumeratedValueSet>
    <enumeratedValueSet variable="LEARNING-AID-EFFECT">
      <value value="0"/>
    </enumeratedValueSet>
    <enumeratedValueSet variable="BAD-TASTE">
      <value value="0.1"/>
    </enumeratedValueSet>
    <enumeratedValueSet variable="SWITCHING-COST">
      <value value="0.016"/>
    </enumeratedValueSet>
    <enumeratedValueSet variable="SWITCHABILITY-MAINTENANCE-COST">
      <value value="0.4"/>
    </enumeratedValueSet>
    <enumeratedValueSet variable="BASAL-DETECTABILITY">
      <value value="0.05"/>
      <value value="0.15"/>
      <value value="0.4"/>
      <value value="0.8"/>
    </enumeratedValueSet>
    <enumeratedValueSet variable="PREDATOR-TURNOVER">
      <value value="1"/>
      <value value="25"/>
      <value value="70"/>
      <value value="100"/>
    </enumeratedValueSet>
    <enumeratedValueSet variable="LEARNING-SPEED">
      <value value="0"/>
      <value value="0.01"/>
      <value value="0.03"/>
      <value value="0.1"/>
      <value value="0.3"/>
      <value value="1"/>
      <value value="3"/>
      <value value="10"/>
      <value value="30"/>
      <value value="100"/>
      <value value="300"/>
      <value value="1000"/>
    </enumeratedValueSet>
    <enumeratedValueSet variable="SIGNAL-PENALTY">
      <value value="0.13"/>
      <value value="0.1105"/>
      <value value="0.093925"/>
      <value value="0.07983625"/>
      <value value="0.067860813"/>
      <value value="0.057681691"/>
      <value value="0.049029437"/>
      <value value="0.041675021"/>
      <value value="0.035423768"/>
      <value value="0.030110203"/>
      <value value="0.025593673"/>
      <value value="0.021754622"/>
      <value value="0.018491428"/>
      <value value="0.015717714"/>
      <value value="0.013360057"/>
      <value value="0.011356048"/>
      <value value="0.009652641"/>
      <value value="0.008204745"/>
      <value value="0.006974033"/>
      <value value="0.005927928"/>
      <value value="0.005038739"/>
      <value value="0.004282928"/>
      <value value="0.003640489"/>
      <value value="0.003094416"/>
      <value value="0.002630253"/>
      <value value="0.002235715"/>
      <value value="0.001900358"/>
      <value value="0.001615304"/>
      <value value="0.001373009"/>
      <value value="0.001167057"/>
      <value value="9.91999E-4"/>
      <value value="8.43199E-4"/>
      <value value="7.16719E-4"/>
      <value value="6.09211E-4"/>
      <value value="5.1783E-4"/>
      <value value="4.40155E-4"/>
      <value value="3.74132E-4"/>
      <value value="3.18012E-4"/>
      <value value="2.7031E-4"/>
      <value value="2.29764E-4"/>
      <value value="1.95299E-4"/>
      <value value="1.66004E-4"/>
      <value value="1.41104E-4"/>
      <value value="1.19938E-4"/>
      <value value="1.01947E-4"/>
      <value value="8.66553E-5"/>
      <value value="7.3657E-5"/>
      <value value="6.26084E-5"/>
      <value value="5.32172E-5"/>
      <value value="4.52346E-5"/>
      <value value="0"/>
    </enumeratedValueSet>
  </experiment>
  <experiment name="Figure 3A with different INITIAL-ATTACK-DAMAGE" repetitions="1" runMetricsEveryStep="false">
    <setup>setup</setup>
    <go>go</go>
    <timeLimit steps="25000"/>
    <metric>result</metric>
    <enumeratedValueSet variable="HABITUATION-SPEED">
      <value value="0"/>
    </enumeratedValueSet>
    <enumeratedValueSet variable="PREDATOR-FREQUENCY">
      <value value="23"/>
    </enumeratedValueSet>
    <enumeratedValueSet variable="L-COLOR">
      <value value="0.3"/>
    </enumeratedValueSet>
    <enumeratedValueSet variable="PLOT-ON">
      <value value="false"/>
    </enumeratedValueSet>
    <enumeratedValueSet variable="H-COLOR">
      <value value="1"/>
    </enumeratedValueSet>
    <enumeratedValueSet variable="RULES-LIST">
      <value value="&quot;NNN\nNNL\nNNH\nNLL\nNHH\nLLL\nLLH\nLHH\nHHH\n&quot;"/>
    </enumeratedValueSet>
    <enumeratedValueSet variable="STARTLE-EFFECT">
      <value value="0"/>
    </enumeratedValueSet>
    <enumeratedValueSet variable="FINAL-ATTACK-DAMAGE">
      <value value="0.4"/>
    </enumeratedValueSet>
    <enumeratedValueSet variable="GENERATION-LENGTH">
      <value value="50"/>
    </enumeratedValueSet>
    <enumeratedValueSet variable="PARSED-RULES">
      <value value="&quot;0 NNN\n1 NNL\n2 NNH\n3 NLL\n4 NHH\n5 LLL\n6 LLH\n7 LHH\n8 HHH\n&quot;"/>
    </enumeratedValueSet>
    <enumeratedValueSet variable="INITIAL-ATTACK-DAMAGE">
      <value value="0.02"/>
      <value value="0.4"/>
    </enumeratedValueSet>
    <enumeratedValueSet variable="PREY-FREQUENCY">
      <value value="92"/>
    </enumeratedValueSet>
    <enumeratedValueSet variable="BASAL-COGNITIVE-CUE">
      <value value="0.1"/>
    </enumeratedValueSet>
    <enumeratedValueSet variable="WORLD-SIZE">
      <value value="14"/>
    </enumeratedValueSet>
    <enumeratedValueSet variable="LEARNING-AID-EFFECT">
      <value value="0"/>
    </enumeratedValueSet>
    <enumeratedValueSet variable="BAD-TASTE">
      <value value="0.1"/>
    </enumeratedValueSet>
    <enumeratedValueSet variable="SWITCHING-COST">
      <value value="0"/>
    </enumeratedValueSet>
    <enumeratedValueSet variable="SWITCHABILITY-MAINTENANCE-COST">
      <value value="0"/>
    </enumeratedValueSet>
    <enumeratedValueSet variable="BASAL-DETECTABILITY">
      <value value="0.05"/>
      <value value="0.15"/>
      <value value="0.4"/>
      <value value="0.8"/>
    </enumeratedValueSet>
    <enumeratedValueSet variable="PREDATOR-TURNOVER">
      <value value="1"/>
      <value value="25"/>
      <value value="70"/>
      <value value="100"/>
    </enumeratedValueSet>
    <enumeratedValueSet variable="LEARNING-SPEED">
      <value value="0"/>
      <value value="0.01"/>
      <value value="0.03"/>
      <value value="0.1"/>
      <value value="0.3"/>
      <value value="1"/>
      <value value="3"/>
      <value value="10"/>
      <value value="30"/>
      <value value="100"/>
      <value value="300"/>
      <value value="1000"/>
    </enumeratedValueSet>
    <enumeratedValueSet variable="SIGNAL-PENALTY">
      <value value="0.13"/>
      <value value="0.1105"/>
      <value value="0.093925"/>
      <value value="0.07983625"/>
      <value value="0.067860813"/>
      <value value="0.057681691"/>
      <value value="0.049029437"/>
      <value value="0.041675021"/>
      <value value="0.035423768"/>
      <value value="0.030110203"/>
      <value value="0.025593673"/>
      <value value="0.021754622"/>
      <value value="0.018491428"/>
      <value value="0.015717714"/>
      <value value="0.013360057"/>
      <value value="0.011356048"/>
      <value value="0.009652641"/>
      <value value="0.008204745"/>
      <value value="0.006974033"/>
      <value value="0.005927928"/>
      <value value="0.005038739"/>
      <value value="0.004282928"/>
      <value value="0.003640489"/>
      <value value="0.003094416"/>
      <value value="0.002630253"/>
      <value value="0.002235715"/>
      <value value="0.001900358"/>
      <value value="0.001615304"/>
      <value value="0.001373009"/>
      <value value="0.001167057"/>
      <value value="9.91999E-4"/>
      <value value="8.43199E-4"/>
      <value value="7.16719E-4"/>
      <value value="6.09211E-4"/>
      <value value="5.1783E-4"/>
      <value value="4.40155E-4"/>
      <value value="3.74132E-4"/>
      <value value="3.18012E-4"/>
      <value value="2.7031E-4"/>
      <value value="2.29764E-4"/>
      <value value="1.95299E-4"/>
      <value value="1.66004E-4"/>
      <value value="1.41104E-4"/>
      <value value="1.19938E-4"/>
      <value value="1.01947E-4"/>
      <value value="8.66553E-5"/>
      <value value="7.3657E-5"/>
      <value value="6.26084E-5"/>
      <value value="5.32172E-5"/>
      <value value="4.52346E-5"/>
      <value value="0"/>
    </enumeratedValueSet>
  </experiment>
  <experiment name="Figure 3B with different INITIAL-ATTACK-DAMAGE" repetitions="1" runMetricsEveryStep="false">
    <setup>setup</setup>
    <go>go</go>
    <timeLimit steps="25000"/>
    <metric>result</metric>
    <enumeratedValueSet variable="HABITUATION-SPEED">
      <value value="0"/>
    </enumeratedValueSet>
    <enumeratedValueSet variable="PREDATOR-FREQUENCY">
      <value value="23"/>
    </enumeratedValueSet>
    <enumeratedValueSet variable="L-COLOR">
      <value value="0.3"/>
    </enumeratedValueSet>
    <enumeratedValueSet variable="PLOT-ON">
      <value value="false"/>
    </enumeratedValueSet>
    <enumeratedValueSet variable="H-COLOR">
      <value value="1"/>
    </enumeratedValueSet>
    <enumeratedValueSet variable="RULES-LIST">
      <value value="&quot;NNN\nNNL\nNNH\nNLL\nNHH\nLLL\nLLH\nLHH\nHHH\n&quot;"/>
    </enumeratedValueSet>
    <enumeratedValueSet variable="STARTLE-EFFECT">
      <value value="0"/>
    </enumeratedValueSet>
    <enumeratedValueSet variable="FINAL-ATTACK-DAMAGE">
      <value value="0.4"/>
    </enumeratedValueSet>
    <enumeratedValueSet variable="GENERATION-LENGTH">
      <value value="50"/>
    </enumeratedValueSet>
    <enumeratedValueSet variable="PARSED-RULES">
      <value value="&quot;0 NNN\n1 NNL\n2 NNH\n3 NLL\n4 NHH\n5 LLL\n6 LLH\n7 LHH\n8 HHH\n&quot;"/>
    </enumeratedValueSet>
    <enumeratedValueSet variable="INITIAL-ATTACK-DAMAGE">
      <value value="0.02"/>
      <value value="0.4"/>
    </enumeratedValueSet>
    <enumeratedValueSet variable="PREY-FREQUENCY">
      <value value="92"/>
    </enumeratedValueSet>
    <enumeratedValueSet variable="BASAL-COGNITIVE-CUE">
      <value value="0.1"/>
    </enumeratedValueSet>
    <enumeratedValueSet variable="WORLD-SIZE">
      <value value="14"/>
    </enumeratedValueSet>
    <enumeratedValueSet variable="LEARNING-AID-EFFECT">
      <value value="0"/>
    </enumeratedValueSet>
    <enumeratedValueSet variable="BAD-TASTE">
      <value value="0.1"/>
    </enumeratedValueSet>
    <enumeratedValueSet variable="SWITCHING-COST">
      <value value="5.0E-4"/>
    </enumeratedValueSet>
    <enumeratedValueSet variable="SWITCHABILITY-MAINTENANCE-COST">
      <value value="0.03"/>
    </enumeratedValueSet>
    <enumeratedValueSet variable="BASAL-DETECTABILITY">
      <value value="0.05"/>
      <value value="0.15"/>
      <value value="0.4"/>
      <value value="0.8"/>
    </enumeratedValueSet>
    <enumeratedValueSet variable="PREDATOR-TURNOVER">
      <value value="1"/>
      <value value="25"/>
      <value value="70"/>
      <value value="100"/>
    </enumeratedValueSet>
    <enumeratedValueSet variable="LEARNING-SPEED">
      <value value="0"/>
      <value value="0.01"/>
      <value value="0.03"/>
      <value value="0.1"/>
      <value value="0.3"/>
      <value value="1"/>
      <value value="3"/>
      <value value="10"/>
      <value value="30"/>
      <value value="100"/>
      <value value="300"/>
      <value value="1000"/>
    </enumeratedValueSet>
    <enumeratedValueSet variable="SIGNAL-PENALTY">
      <value value="0.13"/>
      <value value="0.1105"/>
      <value value="0.093925"/>
      <value value="0.07983625"/>
      <value value="0.067860813"/>
      <value value="0.057681691"/>
      <value value="0.049029437"/>
      <value value="0.041675021"/>
      <value value="0.035423768"/>
      <value value="0.030110203"/>
      <value value="0.025593673"/>
      <value value="0.021754622"/>
      <value value="0.018491428"/>
      <value value="0.015717714"/>
      <value value="0.013360057"/>
      <value value="0.011356048"/>
      <value value="0.009652641"/>
      <value value="0.008204745"/>
      <value value="0.006974033"/>
      <value value="0.005927928"/>
      <value value="0.005038739"/>
      <value value="0.004282928"/>
      <value value="0.003640489"/>
      <value value="0.003094416"/>
      <value value="0.002630253"/>
      <value value="0.002235715"/>
      <value value="0.001900358"/>
      <value value="0.001615304"/>
      <value value="0.001373009"/>
      <value value="0.001167057"/>
      <value value="9.91999E-4"/>
      <value value="8.43199E-4"/>
      <value value="7.16719E-4"/>
      <value value="6.09211E-4"/>
      <value value="5.1783E-4"/>
      <value value="4.40155E-4"/>
      <value value="3.74132E-4"/>
      <value value="3.18012E-4"/>
      <value value="2.7031E-4"/>
      <value value="2.29764E-4"/>
      <value value="1.95299E-4"/>
      <value value="1.66004E-4"/>
      <value value="1.41104E-4"/>
      <value value="1.19938E-4"/>
      <value value="1.01947E-4"/>
      <value value="8.66553E-5"/>
      <value value="7.3657E-5"/>
      <value value="6.26084E-5"/>
      <value value="5.32172E-5"/>
      <value value="4.52346E-5"/>
      <value value="0"/>
    </enumeratedValueSet>
  </experiment>
  <experiment name="Figure 3C with different INITIAL-ATTACK-DAMAGE" repetitions="1" runMetricsEveryStep="false">
    <setup>setup</setup>
    <go>go</go>
    <timeLimit steps="25000"/>
    <metric>result</metric>
    <enumeratedValueSet variable="HABITUATION-SPEED">
      <value value="0"/>
    </enumeratedValueSet>
    <enumeratedValueSet variable="PREDATOR-FREQUENCY">
      <value value="23"/>
    </enumeratedValueSet>
    <enumeratedValueSet variable="L-COLOR">
      <value value="0.3"/>
    </enumeratedValueSet>
    <enumeratedValueSet variable="PLOT-ON">
      <value value="false"/>
    </enumeratedValueSet>
    <enumeratedValueSet variable="H-COLOR">
      <value value="1"/>
    </enumeratedValueSet>
    <enumeratedValueSet variable="RULES-LIST">
      <value value="&quot;NNN\nNNL\nNNH\nNLL\nNHH\nLLL\nLLH\nLHH\nHHH\n&quot;"/>
    </enumeratedValueSet>
    <enumeratedValueSet variable="STARTLE-EFFECT">
      <value value="0"/>
    </enumeratedValueSet>
    <enumeratedValueSet variable="FINAL-ATTACK-DAMAGE">
      <value value="0.4"/>
    </enumeratedValueSet>
    <enumeratedValueSet variable="GENERATION-LENGTH">
      <value value="50"/>
    </enumeratedValueSet>
    <enumeratedValueSet variable="PARSED-RULES">
      <value value="&quot;0 NNN\n1 NNL\n2 NNH\n3 NLL\n4 NHH\n5 LLL\n6 LLH\n7 LHH\n8 HHH\n&quot;"/>
    </enumeratedValueSet>
    <enumeratedValueSet variable="INITIAL-ATTACK-DAMAGE">
      <value value="0.02"/>
      <value value="0.4"/>
    </enumeratedValueSet>
    <enumeratedValueSet variable="PREY-FREQUENCY">
      <value value="92"/>
    </enumeratedValueSet>
    <enumeratedValueSet variable="BASAL-COGNITIVE-CUE">
      <value value="0.1"/>
    </enumeratedValueSet>
    <enumeratedValueSet variable="WORLD-SIZE">
      <value value="14"/>
    </enumeratedValueSet>
    <enumeratedValueSet variable="LEARNING-AID-EFFECT">
      <value value="0"/>
    </enumeratedValueSet>
    <enumeratedValueSet variable="BAD-TASTE">
      <value value="0.1"/>
    </enumeratedValueSet>
    <enumeratedValueSet variable="SWITCHING-COST">
      <value value="0.016"/>
    </enumeratedValueSet>
    <enumeratedValueSet variable="SWITCHABILITY-MAINTENANCE-COST">
      <value value="0.4"/>
    </enumeratedValueSet>
    <enumeratedValueSet variable="BASAL-DETECTABILITY">
      <value value="0.05"/>
      <value value="0.15"/>
      <value value="0.4"/>
      <value value="0.8"/>
    </enumeratedValueSet>
    <enumeratedValueSet variable="PREDATOR-TURNOVER">
      <value value="1"/>
      <value value="25"/>
      <value value="70"/>
      <value value="100"/>
    </enumeratedValueSet>
    <enumeratedValueSet variable="LEARNING-SPEED">
      <value value="0"/>
      <value value="0.01"/>
      <value value="0.03"/>
      <value value="0.1"/>
      <value value="0.3"/>
      <value value="1"/>
      <value value="3"/>
      <value value="10"/>
      <value value="30"/>
      <value value="100"/>
      <value value="300"/>
      <value value="1000"/>
    </enumeratedValueSet>
    <enumeratedValueSet variable="SIGNAL-PENALTY">
      <value value="0.13"/>
      <value value="0.1105"/>
      <value value="0.093925"/>
      <value value="0.07983625"/>
      <value value="0.067860813"/>
      <value value="0.057681691"/>
      <value value="0.049029437"/>
      <value value="0.041675021"/>
      <value value="0.035423768"/>
      <value value="0.030110203"/>
      <value value="0.025593673"/>
      <value value="0.021754622"/>
      <value value="0.018491428"/>
      <value value="0.015717714"/>
      <value value="0.013360057"/>
      <value value="0.011356048"/>
      <value value="0.009652641"/>
      <value value="0.008204745"/>
      <value value="0.006974033"/>
      <value value="0.005927928"/>
      <value value="0.005038739"/>
      <value value="0.004282928"/>
      <value value="0.003640489"/>
      <value value="0.003094416"/>
      <value value="0.002630253"/>
      <value value="0.002235715"/>
      <value value="0.001900358"/>
      <value value="0.001615304"/>
      <value value="0.001373009"/>
      <value value="0.001167057"/>
      <value value="9.91999E-4"/>
      <value value="8.43199E-4"/>
      <value value="7.16719E-4"/>
      <value value="6.09211E-4"/>
      <value value="5.1783E-4"/>
      <value value="4.40155E-4"/>
      <value value="3.74132E-4"/>
      <value value="3.18012E-4"/>
      <value value="2.7031E-4"/>
      <value value="2.29764E-4"/>
      <value value="1.95299E-4"/>
      <value value="1.66004E-4"/>
      <value value="1.41104E-4"/>
      <value value="1.19938E-4"/>
      <value value="1.01947E-4"/>
      <value value="8.66553E-5"/>
      <value value="7.3657E-5"/>
      <value value="6.26084E-5"/>
      <value value="5.32172E-5"/>
      <value value="4.52346E-5"/>
      <value value="0"/>
    </enumeratedValueSet>
  </experiment>
  <experiment name="Figure 3A Main Text" repetitions="3" runMetricsEveryStep="false">
    <setup>setup</setup>
    <go>go</go>
    <timeLimit steps="25000"/>
    <metric>result</metric>
    <enumeratedValueSet variable="HABITUATION-SPEED">
      <value value="0"/>
    </enumeratedValueSet>
    <enumeratedValueSet variable="PREDATOR-FREQUENCY">
      <value value="23"/>
    </enumeratedValueSet>
    <enumeratedValueSet variable="L-COLOR">
      <value value="0.3"/>
    </enumeratedValueSet>
    <enumeratedValueSet variable="PLOT-ON">
      <value value="false"/>
    </enumeratedValueSet>
    <enumeratedValueSet variable="H-COLOR">
      <value value="1"/>
    </enumeratedValueSet>
    <enumeratedValueSet variable="RULES-LIST">
      <value value="&quot;NNN\nNNL\nNNH\nNLL\nNHH\nLLL\nLLH\nLHH\nHHH\n&quot;"/>
    </enumeratedValueSet>
    <enumeratedValueSet variable="STARTLE-EFFECT">
      <value value="0"/>
    </enumeratedValueSet>
    <enumeratedValueSet variable="FINAL-ATTACK-DAMAGE">
      <value value="0.4"/>
    </enumeratedValueSet>
    <enumeratedValueSet variable="GENERATION-LENGTH">
      <value value="50"/>
    </enumeratedValueSet>
    <enumeratedValueSet variable="PARSED-RULES">
      <value value="&quot;0 NNN\n1 NNL\n2 NNH\n3 NLL\n4 NHH\n5 LLL\n6 LLH\n7 LHH\n8 HHH\n&quot;"/>
    </enumeratedValueSet>
    <enumeratedValueSet variable="INITIAL-ATTACK-DAMAGE">
      <value value="0.1"/>
    </enumeratedValueSet>
    <enumeratedValueSet variable="PREY-FREQUENCY">
      <value value="92"/>
    </enumeratedValueSet>
    <enumeratedValueSet variable="BASAL-COGNITIVE-CUE">
      <value value="0.1"/>
    </enumeratedValueSet>
    <enumeratedValueSet variable="WORLD-SIZE">
      <value value="14"/>
    </enumeratedValueSet>
    <enumeratedValueSet variable="LEARNING-AID-EFFECT">
      <value value="0"/>
    </enumeratedValueSet>
    <enumeratedValueSet variable="BAD-TASTE">
      <value value="0.1"/>
    </enumeratedValueSet>
    <enumeratedValueSet variable="SWITCHING-COST">
      <value value="0"/>
    </enumeratedValueSet>
    <enumeratedValueSet variable="SWITCHABILITY-MAINTENANCE-COST">
      <value value="0"/>
    </enumeratedValueSet>
    <enumeratedValueSet variable="BASAL-DETECTABILITY">
      <value value="0.05"/>
      <value value="0.15"/>
      <value value="0.4"/>
      <value value="0.8"/>
    </enumeratedValueSet>
    <enumeratedValueSet variable="PREDATOR-TURNOVER">
      <value value="1"/>
      <value value="25"/>
      <value value="70"/>
      <value value="100"/>
    </enumeratedValueSet>
    <enumeratedValueSet variable="LEARNING-SPEED">
      <value value="0"/>
      <value value="0.01"/>
      <value value="0.03"/>
      <value value="0.1"/>
      <value value="0.3"/>
      <value value="1"/>
      <value value="3"/>
      <value value="10"/>
      <value value="30"/>
      <value value="100"/>
      <value value="300"/>
      <value value="1000"/>
    </enumeratedValueSet>
    <enumeratedValueSet variable="SIGNAL-PENALTY">
      <value value="0.13"/>
      <value value="0.1105"/>
      <value value="0.093925"/>
      <value value="0.07983625"/>
      <value value="0.067860813"/>
      <value value="0.057681691"/>
      <value value="0.049029437"/>
      <value value="0.041675021"/>
      <value value="0.035423768"/>
      <value value="0.030110203"/>
      <value value="0.025593673"/>
      <value value="0.021754622"/>
      <value value="0.018491428"/>
      <value value="0.015717714"/>
      <value value="0.013360057"/>
      <value value="0.011356048"/>
      <value value="0.009652641"/>
      <value value="0.008204745"/>
      <value value="0.006974033"/>
      <value value="0.005927928"/>
      <value value="0.005038739"/>
      <value value="0.004282928"/>
      <value value="0.003640489"/>
      <value value="0.003094416"/>
      <value value="0.002630253"/>
      <value value="0.002235715"/>
      <value value="0.001900358"/>
      <value value="0.001615304"/>
      <value value="0.001373009"/>
      <value value="0.001167057"/>
      <value value="9.91999E-4"/>
      <value value="8.43199E-4"/>
      <value value="7.16719E-4"/>
      <value value="6.09211E-4"/>
      <value value="5.1783E-4"/>
      <value value="4.40155E-4"/>
      <value value="3.74132E-4"/>
      <value value="3.18012E-4"/>
      <value value="2.7031E-4"/>
      <value value="2.29764E-4"/>
      <value value="1.95299E-4"/>
      <value value="1.66004E-4"/>
      <value value="1.41104E-4"/>
      <value value="1.19938E-4"/>
      <value value="1.01947E-4"/>
      <value value="8.66553E-5"/>
      <value value="7.3657E-5"/>
      <value value="6.26084E-5"/>
      <value value="5.32172E-5"/>
      <value value="4.52346E-5"/>
      <value value="0"/>
    </enumeratedValueSet>
  </experiment>
  <experiment name="Figure 3B Main Text" repetitions="3" runMetricsEveryStep="false">
    <setup>setup</setup>
    <go>go</go>
    <timeLimit steps="25000"/>
    <metric>result</metric>
    <enumeratedValueSet variable="HABITUATION-SPEED">
      <value value="0"/>
    </enumeratedValueSet>
    <enumeratedValueSet variable="PREDATOR-FREQUENCY">
      <value value="23"/>
    </enumeratedValueSet>
    <enumeratedValueSet variable="L-COLOR">
      <value value="0.3"/>
    </enumeratedValueSet>
    <enumeratedValueSet variable="PLOT-ON">
      <value value="false"/>
    </enumeratedValueSet>
    <enumeratedValueSet variable="H-COLOR">
      <value value="1"/>
    </enumeratedValueSet>
    <enumeratedValueSet variable="RULES-LIST">
      <value value="&quot;NNN\nNNL\nNNH\nNLL\nNHH\nLLL\nLLH\nLHH\nHHH\n&quot;"/>
    </enumeratedValueSet>
    <enumeratedValueSet variable="STARTLE-EFFECT">
      <value value="0"/>
    </enumeratedValueSet>
    <enumeratedValueSet variable="FINAL-ATTACK-DAMAGE">
      <value value="0.4"/>
    </enumeratedValueSet>
    <enumeratedValueSet variable="GENERATION-LENGTH">
      <value value="50"/>
    </enumeratedValueSet>
    <enumeratedValueSet variable="PARSED-RULES">
      <value value="&quot;0 NNN\n1 NNL\n2 NNH\n3 NLL\n4 NHH\n5 LLL\n6 LLH\n7 LHH\n8 HHH\n&quot;"/>
    </enumeratedValueSet>
    <enumeratedValueSet variable="INITIAL-ATTACK-DAMAGE">
      <value value="0.1"/>
    </enumeratedValueSet>
    <enumeratedValueSet variable="PREY-FREQUENCY">
      <value value="92"/>
    </enumeratedValueSet>
    <enumeratedValueSet variable="BASAL-COGNITIVE-CUE">
      <value value="0.1"/>
    </enumeratedValueSet>
    <enumeratedValueSet variable="WORLD-SIZE">
      <value value="14"/>
    </enumeratedValueSet>
    <enumeratedValueSet variable="LEARNING-AID-EFFECT">
      <value value="0"/>
    </enumeratedValueSet>
    <enumeratedValueSet variable="BAD-TASTE">
      <value value="0.1"/>
    </enumeratedValueSet>
    <enumeratedValueSet variable="SWITCHING-COST">
      <value value="5.0E-4"/>
    </enumeratedValueSet>
    <enumeratedValueSet variable="SWITCHABILITY-MAINTENANCE-COST">
      <value value="0.03"/>
    </enumeratedValueSet>
    <enumeratedValueSet variable="BASAL-DETECTABILITY">
      <value value="0.05"/>
      <value value="0.15"/>
      <value value="0.4"/>
      <value value="0.8"/>
    </enumeratedValueSet>
    <enumeratedValueSet variable="PREDATOR-TURNOVER">
      <value value="1"/>
      <value value="25"/>
      <value value="70"/>
      <value value="100"/>
    </enumeratedValueSet>
    <enumeratedValueSet variable="LEARNING-SPEED">
      <value value="0"/>
      <value value="0.01"/>
      <value value="0.03"/>
      <value value="0.1"/>
      <value value="0.3"/>
      <value value="1"/>
      <value value="3"/>
      <value value="10"/>
      <value value="30"/>
      <value value="100"/>
      <value value="300"/>
      <value value="1000"/>
    </enumeratedValueSet>
    <enumeratedValueSet variable="SIGNAL-PENALTY">
      <value value="0.13"/>
      <value value="0.1105"/>
      <value value="0.093925"/>
      <value value="0.07983625"/>
      <value value="0.067860813"/>
      <value value="0.057681691"/>
      <value value="0.049029437"/>
      <value value="0.041675021"/>
      <value value="0.035423768"/>
      <value value="0.030110203"/>
      <value value="0.025593673"/>
      <value value="0.021754622"/>
      <value value="0.018491428"/>
      <value value="0.015717714"/>
      <value value="0.013360057"/>
      <value value="0.011356048"/>
      <value value="0.009652641"/>
      <value value="0.008204745"/>
      <value value="0.006974033"/>
      <value value="0.005927928"/>
      <value value="0.005038739"/>
      <value value="0.004282928"/>
      <value value="0.003640489"/>
      <value value="0.003094416"/>
      <value value="0.002630253"/>
      <value value="0.002235715"/>
      <value value="0.001900358"/>
      <value value="0.001615304"/>
      <value value="0.001373009"/>
      <value value="0.001167057"/>
      <value value="9.91999E-4"/>
      <value value="8.43199E-4"/>
      <value value="7.16719E-4"/>
      <value value="6.09211E-4"/>
      <value value="5.1783E-4"/>
      <value value="4.40155E-4"/>
      <value value="3.74132E-4"/>
      <value value="3.18012E-4"/>
      <value value="2.7031E-4"/>
      <value value="2.29764E-4"/>
      <value value="1.95299E-4"/>
      <value value="1.66004E-4"/>
      <value value="1.41104E-4"/>
      <value value="1.19938E-4"/>
      <value value="1.01947E-4"/>
      <value value="8.66553E-5"/>
      <value value="7.3657E-5"/>
      <value value="6.26084E-5"/>
      <value value="5.32172E-5"/>
      <value value="4.52346E-5"/>
      <value value="0"/>
    </enumeratedValueSet>
  </experiment>
  <experiment name="Figure 3C Main Text" repetitions="3" runMetricsEveryStep="false">
    <setup>setup</setup>
    <go>go</go>
    <timeLimit steps="25000"/>
    <metric>result</metric>
    <enumeratedValueSet variable="HABITUATION-SPEED">
      <value value="0"/>
    </enumeratedValueSet>
    <enumeratedValueSet variable="PREDATOR-FREQUENCY">
      <value value="23"/>
    </enumeratedValueSet>
    <enumeratedValueSet variable="L-COLOR">
      <value value="0.3"/>
    </enumeratedValueSet>
    <enumeratedValueSet variable="PLOT-ON">
      <value value="false"/>
    </enumeratedValueSet>
    <enumeratedValueSet variable="H-COLOR">
      <value value="1"/>
    </enumeratedValueSet>
    <enumeratedValueSet variable="RULES-LIST">
      <value value="&quot;NNN\nNNL\nNNH\nNLL\nNHH\nLLL\nLLH\nLHH\nHHH\n&quot;"/>
    </enumeratedValueSet>
    <enumeratedValueSet variable="STARTLE-EFFECT">
      <value value="0"/>
    </enumeratedValueSet>
    <enumeratedValueSet variable="FINAL-ATTACK-DAMAGE">
      <value value="0.4"/>
    </enumeratedValueSet>
    <enumeratedValueSet variable="GENERATION-LENGTH">
      <value value="50"/>
    </enumeratedValueSet>
    <enumeratedValueSet variable="PARSED-RULES">
      <value value="&quot;0 NNN\n1 NNL\n2 NNH\n3 NLL\n4 NHH\n5 LLL\n6 LLH\n7 LHH\n8 HHH\n&quot;"/>
    </enumeratedValueSet>
    <enumeratedValueSet variable="INITIAL-ATTACK-DAMAGE">
      <value value="0.1"/>
    </enumeratedValueSet>
    <enumeratedValueSet variable="PREY-FREQUENCY">
      <value value="92"/>
    </enumeratedValueSet>
    <enumeratedValueSet variable="BASAL-COGNITIVE-CUE">
      <value value="0.1"/>
    </enumeratedValueSet>
    <enumeratedValueSet variable="WORLD-SIZE">
      <value value="14"/>
    </enumeratedValueSet>
    <enumeratedValueSet variable="LEARNING-AID-EFFECT">
      <value value="0"/>
    </enumeratedValueSet>
    <enumeratedValueSet variable="BAD-TASTE">
      <value value="0.1"/>
    </enumeratedValueSet>
    <enumeratedValueSet variable="SWITCHING-COST">
      <value value="0.016"/>
    </enumeratedValueSet>
    <enumeratedValueSet variable="SWITCHABILITY-MAINTENANCE-COST">
      <value value="0.4"/>
    </enumeratedValueSet>
    <enumeratedValueSet variable="BASAL-DETECTABILITY">
      <value value="0.05"/>
      <value value="0.15"/>
      <value value="0.4"/>
      <value value="0.8"/>
    </enumeratedValueSet>
    <enumeratedValueSet variable="PREDATOR-TURNOVER">
      <value value="1"/>
      <value value="25"/>
      <value value="70"/>
      <value value="100"/>
    </enumeratedValueSet>
    <enumeratedValueSet variable="LEARNING-SPEED">
      <value value="0"/>
      <value value="0.01"/>
      <value value="0.03"/>
      <value value="0.1"/>
      <value value="0.3"/>
      <value value="1"/>
      <value value="3"/>
      <value value="10"/>
      <value value="30"/>
      <value value="100"/>
      <value value="300"/>
      <value value="1000"/>
    </enumeratedValueSet>
    <enumeratedValueSet variable="SIGNAL-PENALTY">
      <value value="0.13"/>
      <value value="0.1105"/>
      <value value="0.093925"/>
      <value value="0.07983625"/>
      <value value="0.067860813"/>
      <value value="0.057681691"/>
      <value value="0.049029437"/>
      <value value="0.041675021"/>
      <value value="0.035423768"/>
      <value value="0.030110203"/>
      <value value="0.025593673"/>
      <value value="0.021754622"/>
      <value value="0.018491428"/>
      <value value="0.015717714"/>
      <value value="0.013360057"/>
      <value value="0.011356048"/>
      <value value="0.009652641"/>
      <value value="0.008204745"/>
      <value value="0.006974033"/>
      <value value="0.005927928"/>
      <value value="0.005038739"/>
      <value value="0.004282928"/>
      <value value="0.003640489"/>
      <value value="0.003094416"/>
      <value value="0.002630253"/>
      <value value="0.002235715"/>
      <value value="0.001900358"/>
      <value value="0.001615304"/>
      <value value="0.001373009"/>
      <value value="0.001167057"/>
      <value value="9.91999E-4"/>
      <value value="8.43199E-4"/>
      <value value="7.16719E-4"/>
      <value value="6.09211E-4"/>
      <value value="5.1783E-4"/>
      <value value="4.40155E-4"/>
      <value value="3.74132E-4"/>
      <value value="3.18012E-4"/>
      <value value="2.7031E-4"/>
      <value value="2.29764E-4"/>
      <value value="1.95299E-4"/>
      <value value="1.66004E-4"/>
      <value value="1.41104E-4"/>
      <value value="1.19938E-4"/>
      <value value="1.01947E-4"/>
      <value value="8.66553E-5"/>
      <value value="7.3657E-5"/>
      <value value="6.26084E-5"/>
      <value value="5.32172E-5"/>
      <value value="4.52346E-5"/>
      <value value="0"/>
    </enumeratedValueSet>
  </experiment>
</experiments>
@#$#@#$#@
@#$#@#$#@
default
0.0
-0.2 0 0.0 1.0
0.0 1 1.0 0.0
0.2 0 0.0 1.0
link direction
true
0
Line -7500403 true 150 150 90 180
Line -7500403 true 150 150 210 180

@#$#@#$#@
1
@#$#@#$#@
