# Supplementary material for: Evolution of switchable aposematism: insights from individual-based simulations
Source: PeerJ. 2020 Apr 10;8:e8915. doi: 10.7717/peerj.8915 (PMC7153555; doi:10.7717/peerj.8915)
Supplement: Supplemental Information 2 [file peerj-08-8915-s002.zip]

Archive with 16 entries (16 files):
- Datasets_resubmission/Figure 3A.csv
- Datasets_resubmission/Figure 3B.csv
- Datasets_resubmission/Figure 3C.csv
- Datasets_resubmission/Supplementary Figure 3 different GENERATION-LENGTH-lower.csv
- Datasets_resubmission/Supplementary Figure 3 different GENERATION-LENGTH-middle.csv
- Datasets_resubmission/Supplementary Figure 3 different GENERATION-LENGTH-upper.csv
- Datasets_resubmission/Supplementary Figure 3 different INITIAL-ATTACK-DAMAGE-lower.csv
- Datasets_resubmission/Supplementary Figure 3 different INITIAL-ATTACK-DAMAGE-middle.csv
- Datasets_resubmission/Supplementary Figure 3 different INITIAL-ATTACK-DAMAGE-upper.csv
- Datasets_resubmission/Supplementary Figure 3 different L-COLOR-lower.csv
- Datasets_resubmission/Supplementary Figure 3 different L-COLOR-middle.csv
- Datasets_resubmission/Supplementary Figure 3 different L-COLOR-upper.csv
- Datasets_resubmission/Supplementary Figure 3 different PREDATOR-FREQUENCY-lower.csv
- Datasets_resubmission/Supplementary Figure 3 different PREDATOR-FREQUENCY-middle.csv
- Datasets_resubmission/Supplementary Figure 3 different PREDATOR-FREQUENCY-upper.csv
- Datasets_resubmission/Supplementary_Figure_1.csv
