# Supplementary material for: Evolution of switchable aposematism: insights from individual-based simulations
Source: PeerJ. 2020 Apr 10;8:e8915. doi: 10.7717/peerj.8915 (PMC7153555; doi:10.7717/peerj.8915)
Supplement: Supplemental Information 2 [file peerj-08-8915-s002.zip › Datasets_resubmission/Supplementary Figure 3 different INITIAL-ATTACK-DAMAGE-middle.csv]

BehaviorSpace results (NetLogo 5.3.1)
ApoSim-v2.3-PeerJ-Upload-Rebuttal.nlogo
Figure 3B with different INITIAL-ATTACK-DAMAGE
11/18/2019 13:44:29:128 +0900
min-pxcor	max-pxcor	min-pycor	max-pycor
0	14	0	14
[run number]	HABITUATION-SPEED	PREDATOR-FREQUENCY	L-COLOR	PLOT-ON	H-COLOR	RULES-LIST	STARTLE-EFFECT	FINAL-ATTACK-DAMAGE	GENERATION-LENGTH	PARSED-RULES	INITIAL-ATTACK-DAMAGE	PREY-FREQUENCY	BASAL-COGNITIVE-CUE	WORLD-SIZE	LEARNING-AID-EFFECT	BAD-TASTE	SWITCHING-COST	SWITCHABILITY-MAINTENANCE-COST	BASAL-DETECTABILITY	PREDATOR-TURNOVER	LEARNING-SPEED	SIGNAL-PENALTY	[step]	result
2	0	23	0.3	false	1	"NNN\nNNL\nNNH\nNLL\nNHH\nLLL\nLLH\nLHH\nHHH\n"	0	0.4	50	"0 NNN\n1 NNL\n2 NNH\n3 NLL\n4 NHH\n5 LLL\n6 LLH\n7 LHH\n8 HHH\n"	0.02	92	0.1	14	0	0.1	5.0E-4	0.03	0.05	1	0	0.1105	25000	0
4	0	23	0.3	false	1	"NNN\nNNL\nNNH\nNLL\nNHH\nLLL\nLLH\nLHH\nHHH\n"	0	0.4	50	"0 NNN\n1 NNL\n2 NNH\n3 NLL\n4 NHH\n5 LLL\n6 LLH\n7 LHH\n8 HHH\n"	0.02	92	0.1	14	0	0.1	5.0E-4	0.03	0.05	1	0	0.07983625	25000	0
3	0	23	0.3	false	1	"NNN\nNNL\nNNH\nNLL\nNHH\nLLL\nLLH\nLHH\nHHH\n"	0	0.4	50	"0 NNN\n1 NNL\n2 NNH\n3 NLL\n4 NHH\n5 LLL\n6 LLH\n7 LHH\n8 HHH\n"	0.02	92	0.1	14	0	0.1	5.0E-4	0.03	0.05	1	0	0.093925	25000	0
1	0	23	0.3	false	1	"NNN\nNNL\nNNH\nNLL\nNHH\nLLL\nLLH\nLHH\nHHH\n"	0	0.4	50	"0 NNN\n1 NNL\n2 NNH\n3 NLL\n4 NHH\n5 LLL\n6 LLH\n7 LHH\n8 HHH\n"	0.02	92	0.1	14	0	0.1	5.0E-4	0.03	0.05	1	0	0.13	25000	0
5	0	23	0.3	false	1	"NNN\nNNL\nNNH\nNLL\nNHH\nLLL\nLLH\nLHH\nHHH\n"	0	0.4	50	"0 NNN\n1 NNL\n2 NNH\n3 NLL\n4 NHH\n5 LLL\n6 LLH\n7 LHH\n8 HHH\n"	0.02	92	0.1	14	0	0.1	5.0E-4	0.03	0.05	1	0	0.067860813	25000	0
6	0	23	0.3	false	1	"NNN\nNNL\nNNH\nNLL\nNHH\nLLL\nLLH\nLHH\nHHH\n"	0	0.4	50	"0 NNN\n1 NNL\n2 NNH\n3 NLL\n4 NHH\n5 LLL\n6 LLH\n7 LHH\n8 HHH\n"	0.02	92	0.1	14	0	0.1	5.0E-4	0.03	0.05	1	0	0.057681691	25000	0
7	0	23	0.3	false	1	"NNN\nNNL\nNNH\nNLL\nNHH\nLLL\nLLH\nLHH\nHHH\n"	0	0.4	50	"0 NNN\n1 NNL\n2 NNH\n3 NLL\n4 NHH\n5 LLL\n6 LLH\n7 LHH\n8 HHH\n"	0.02	92	0.1	14	0	0.1	5.0E-4	0.03	0.05	1	0	0.049029437	25000	0
8	0	23	0.3	false	1	"NNN\nNNL\nNNH\nNLL\nNHH\nLLL\nLLH\nLHH\nHHH\n"	0	0.4	50	"0 NNN\n1 NNL\n2 NNH\n3 NLL\n4 NHH\n5 LLL\n6 LLH\n7 LHH\n8 HHH\n"	0.02	92	0.1	14	0	0.1	5.0E-4	0.03	0.05	1	0	0.041675021	25000	0
9	0	23	0.3	false	1	"NNN\nNNL\nNNH\nNLL\nNHH\nLLL\nLLH\nLHH\nHHH\n"	0	0.4	50	"0 NNN\n1 NNL\n2 NNH\n3 NLL\n4 NHH\n5 LLL\n6 LLH\n7 LHH\n8 HHH\n"	0.02	92	0.1	14	0	0.1	5.0E-4	0.03	0.05	1	0	0.035423768	25000	0
10	0	23	0.3	false	1	"NNN\nNNL\nNNH\nNLL\nNHH\nLLL\nLLH\nLHH\nHHH\n"	0	0.4	50	"0 NNN\n1 NNL\n2 NNH\n3 NLL\n4 NHH\n5 LLL\n6 LLH\n7 LHH\n8 HHH\n"	0.02	92	0.1	14	0	0.1	5.0E-4	0.03	0.05	1	0	0.030110203	25000	0
11	0	23	0.3	false	1	"NNN\nNNL\nNNH\nNLL\nNHH\nLLL\nLLH\nLHH\nHHH\n"	0	0.4	50	"0 NNN\n1 NNL\n2 NNH\n3 NLL\n4 NHH\n5 LLL\n6 LLH\n7 LHH\n8 HHH\n"	0.02	92	0.1	14	0	0.1	5.0E-4	0.03	0.05	1	0	0.025593673	25000	0
12	0	23	0.3	false	1	"NNN\nNNL\nNNH\nNLL\nNHH\nLLL\nLLH\nLHH\nHHH\n"	0	0.4	50	"0 NNN\n1 NNL\n2 NNH\n3 NLL\n4 NHH\n5 LLL\n6 LLH\n7 LHH\n8 HHH\n"	0.02	92	0.1	14	0	0.1	5.0E-4	0.03	0.05	1	0	0.021754622	25000	0
13	0	23	0.3	false	1	"NNN\nNNL\nNNH\nNLL\nNHH\nLLL\nLLH\nLHH\nHHH\n"	0	0.4	50	"0 NNN\n1 NNL\n2 NNH\n3 NLL\n4 NHH\n5 LLL\n6 LLH\n7 LHH\n8 HHH\n"	0.02	92	0.1	14	0	0.1	5.0E-4	0.03	0.05	1	0	0.018491428	25000	0
14	0	23	0.3	false	1	"NNN\nNNL\nNNH\nNLL\nNHH\nLLL\nLLH\nLHH\nHHH\n"	0	0.4	50	"0 NNN\n1 NNL\n2 NNH\n3 NLL\n4 NHH\n5 LLL\n6 LLH\n7 LHH\n8 HHH\n"	0.02	92	0.1	14	0	0.1	5.0E-4	0.03	0.05	1	0	0.015717714	25000	0
15	0	23	0.3	false	1	"NNN\nNNL\nNNH\nNLL\nNHH\nLLL\nLLH\nLHH\nHHH\n"	0	0.4	50	"0 NNN\n1 NNL\n2 NNH\n3 NLL\n4 NHH\n5 LLL\n6 LLH\n7 LHH\n8 HHH\n"	0.02	92	0.1	14	0	0.1	5.0E-4	0.03	0.05	1	0	0.013360057	25000	0
16	0	23	0.3	false	1	"NNN\nNNL\nNNH\nNLL\nNHH\nLLL\nLLH\nLHH\nHHH\n"	0	0.4	50	"0 NNN\n1 NNL\n2 NNH\n3 NLL\n4 NHH\n5 LLL\n6 LLH\n7 LHH\n8 HHH\n"	0.02	92	0.1	14	0	0.1	5.0E-4	0.03	0.05	1	0	0.011356048	25000	0
17	0	23	0.3	false	1	"NNN\nNNL\nNNH\nNLL\nNHH\nLLL\nLLH\nLHH\nHHH\n"	0	0.4	50	"0 NNN\n1 NNL\n2 NNH\n3 NLL\n4 NHH\n5 LLL\n6 LLH\n7 LHH\n8 HHH\n"	0.02	92	0.1	14	0	0.1	5.0E-4	0.03	0.05	1	0	0.009652641	25000	0
18	0	23	0.3	false	1	"NNN\nNNL\nNNH\nNLL\nNHH\nLLL\nLLH\nLHH\nHHH\n"	0	0.4	50	"0 NNN\n1 NNL\n2 NNH\n3 NLL\n4 NHH\n5 LLL\n6 LLH\n7 LHH\n8 HHH\n"	0.02	92	0.1	14	0	0.1	5.0E-4	0.03	0.05	1	0	0.008204745	25000	0
19	0	23	0.3	false	1	"NNN\nNNL\nNNH\nNLL\nNHH\nLLL\nLLH\nLHH\nHHH\n"	0	0.4	50	"0 NNN\n1 NNL\n2 NNH\n3 NLL\n4 NHH\n5 LLL\n6 LLH\n7 LHH\n8 HHH\n"	0.02	92	0.1	14	0	0.1	5.0E-4	0.03	0.05	1	0	0.006974033	25000	0
20	0	23	0.3	false	1	"NNN\nNNL\nNNH\nNLL\nNHH\nLLL\nLLH\nLHH\nHHH\n"	0	0.4	50	"0 NNN\n1 NNL\n2 NNH\n3 NLL\n4 NHH\n5 LLL\n6 LLH\n7 LHH\n8 HHH\n"	0.02	92	0.1	14	0	0.1	5.0E-4	0.03	0.05	1	0	0.005927928	25000	0
21	0	23	0.3	false	1	"NNN\nNNL\nNNH\nNLL\nNHH\nLLL\nLLH\nLHH\nHHH\n"	0	0.4	50	"0 NNN\n1 NNL\n2 NNH\n3 NLL\n4 NHH\n5 LLL\n6 LLH\n7 LHH\n8 HHH\n"	0.02	92	0.1	14	0	0.1	5.0E-4	0.03	0.05	1	0	0.005038739	25000	0
22	0	23	0.3	false	1	"NNN\nNNL\nNNH\nNLL\nNHH\nLLL\nLLH\nLHH\nHHH\n"	0	0.4	50	"0 NNN\n1 NNL\n2 NNH\n3 NLL\n4 NHH\n5 LLL\n6 LLH\n7 LHH\n8 HHH\n"	0.02	92	0.1	14	0	0.1	5.0E-4	0.03	0.05	1	0	0.004282928	25000	0
23	0	23	0.3	false	1	"NNN\nNNL\nNNH\nNLL\nNHH\nLLL\nLLH\nLHH\nHHH\n"	0	0.4	50	"0 NNN\n1 NNL\n2 NNH\n3 NLL\n4 NHH\n5 LLL\n6 LLH\n7 LHH\n8 HHH\n"	0.02	92	0.1	14	0	0.1	5.0E-4	0.03	0.05	1	0	0.003640489	25000	0
25	0	23	0.3	false	1	"NNN\nNNL\nNNH\nNLL\nNHH\nLLL\nLLH\nLHH\nHHH\n"	0	0.4	50	"0 NNN\n1 NNL\n2 NNH\n3 NLL\n4 NHH\n5 LLL\n6 LLH\n7 LHH\n8 HHH\n"	0.02	92	0.1	14	0	0.1	5.0E-4	0.03	0.05	1	0	0.002630253	25000	0
24	0	23	0.3	false	1	"NNN\nNNL\nNNH\nNLL\nNHH\nLLL\nLLH\nLHH\nHHH\n"	0	0.4	50	"0 NNN\n1 NNL\n2 NNH\n3 NLL\n4 NHH\n5 LLL\n6 LLH\n7 LHH\n8 HHH\n"	0.02	92	0.1	14	0	0.1	5.0E-4	0.03	0.05	1	0	0.003094416	25000	0
26	0	23	0.3	false	1	"NNN\nNNL\nNNH\nNLL\nNHH\nLLL\nLLH\nLHH\nHHH\n"	0	0.4	50	"0 NNN\n1 NNL\n2 NNH\n3 NLL\n4 NHH\n5 LLL\n6 LLH\n7 LHH\n8 HHH\n"	0.02	92	0.1	14	0	0.1	5.0E-4	0.03	0.05	1	0	0.002235715	25000	0
27	0	23	0.3	false	1	"NNN\nNNL\nNNH\nNLL\nNHH\nLLL\nLLH\nLHH\nHHH\n"	0	0.4	50	"0 NNN\n1 NNL\n2 NNH\n3 NLL\n4 NHH\n5 LLL\n6 LLH\n7 LHH\n8 HHH\n"	0.02	92	0.1	14	0	0.1	5.0E-4	0.03	0.05	1	0	0.001900358	25000	0
28	0	23	0.3	false	1	"NNN\nNNL\nNNH\nNLL\nNHH\nLLL\nLLH\nLHH\nHHH\n"	0	0.4	50	"0 NNN\n1 NNL\n2 NNH\n3 NLL\n4 NHH\n5 LLL\n6 LLH\n7 LHH\n8 HHH\n"	0.02	92	0.1	14	0	0.1	5.0E-4	0.03	0.05	1	0	0.001615304	25000	0
30	0	23	0.3	false	1	"NNN\nNNL\nNNH\nNLL\nNHH\nLLL\nLLH\nLHH\nHHH\n"	0	0.4	50	"0 NNN\n1 NNL\n2 NNH\n3 NLL\n4 NHH\n5 LLL\n6 LLH\n7 LHH\n8 HHH\n"	0.02	92	0.1	14	0	0.1	5.0E-4	0.03	0.05	1	0	0.001167057	25000	0
31	0	23	0.3	false	1	"NNN\nNNL\nNNH\nNLL\nNHH\nLLL\nLLH\nLHH\nHHH\n"	0	0.4	50	"0 NNN\n1 NNL\n2 NNH\n3 NLL\n4 NHH\n5 LLL\n6 LLH\n7 LHH\n8 HHH\n"	0.02	92	0.1	14	0	0.1	5.0E-4	0.03	0.05	1	0	9.91999E-4	25000	0
29	0	23	0.3	false	1	"NNN\nNNL\nNNH\nNLL\nNHH\nLLL\nLLH\nLHH\nHHH\n"	0	0.4	50	"0 NNN\n1 NNL\n2 NNH\n3 NLL\n4 NHH\n5 LLL\n6 LLH\n7 LHH\n8 HHH\n"	0.02	92	0.1	14	0	0.1	5.0E-4	0.03	0.05	1	0	0.001373009	25000	0
32	0	23	0.3	false	1	"NNN\nNNL\nNNH\nNLL\nNHH\nLLL\nLLH\nLHH\nHHH\n"	0	0.4	50	"0 NNN\n1 NNL\n2 NNH\n3 NLL\n4 NHH\n5 LLL\n6 LLH\n7 LHH\n8 HHH\n"	0.02	92	0.1	14	0	0.1	5.0E-4	0.03	0.05	1	0	8.43199E-4	25000	0
33	0	23	0.3	false	1	"NNN\nNNL\nNNH\nNLL\nNHH\nLLL\nLLH\nLHH\nHHH\n"	0	0.4	50	"0 NNN\n1 NNL\n2 NNH\n3 NLL\n4 NHH\n5 LLL\n6 LLH\n7 LHH\n8 HHH\n"	0.02	92	0.1	14	0	0.1	5.0E-4	0.03	0.05	1	0	7.16719E-4	25000	0
34	0	23	0.3	false	1	"NNN\nNNL\nNNH\nNLL\nNHH\nLLL\nLLH\nLHH\nHHH\n"	0	0.4	50	"0 NNN\n1 NNL\n2 NNH\n3 NLL\n4 NHH\n5 LLL\n6 LLH\n7 LHH\n8 HHH\n"	0.02	92	0.1	14	0	0.1	5.0E-4	0.03	0.05	1	0	6.09211E-4	25000	0
35	0	23	0.3	false	1	"NNN\nNNL\nNNH\nNLL\nNHH\nLLL\nLLH\nLHH\nHHH\n"	0	0.4	50	"0 NNN\n1 NNL\n2 NNH\n3 NLL\n4 NHH\n5 LLL\n6 LLH\n7 LHH\n8 HHH\n"	0.02	92	0.1	14	0	0.1	5.0E-4	0.03	0.05	1	0	5.1783E-4	25000	0
36	0	23	0.3	false	1	"NNN\nNNL\nNNH\nNLL\nNHH\nLLL\nLLH\nLHH\nHHH\n"	0	0.4	50	"0 NNN\n1 NNL\n2 NNH\n3 NLL\n4 NHH\n5 LLL\n6 LLH\n7 LHH\n8 HHH\n"	0.02	92	0.1	14	0	0.1	5.0E-4	0.03	0.05	1	0	4.40155E-4	25000	0
37	0	23	0.3	false	1	"NNN\nNNL\nNNH\nNLL\nNHH\nLLL\nLLH\nLHH\nHHH\n"	0	0.4	50	"0 NNN\n1 NNL\n2 NNH\n3 NLL\n4 NHH\n5 LLL\n6 LLH\n7 LHH\n8 HHH\n"	0.02	92	0.1	14	0	0.1	5.0E-4	0.03	0.05	1	0	3.74132E-4	25000	0
38	0	23	0.3	false	1	"NNN\nNNL\nNNH\nNLL\nNHH\nLLL\nLLH\nLHH\nHHH\n"	0	0.4	50	"0 NNN\n1 NNL\n2 NNH\n3 NLL\n4 NHH\n5 LLL\n6 LLH\n7 LHH\n8 HHH\n"	0.02	92	0.1	14	0	0.1	5.0E-4	0.03	0.05	1	0	3.18012E-4	25000	0
39	0	23	0.3	false	1	"NNN\nNNL\nNNH\nNLL\nNHH\nLLL\nLLH\nLHH\nHHH\n"	0	0.4	50	"0 NNN\n1 NNL\n2 NNH\n3 NLL\n4 NHH\n5 LLL\n6 LLH\n7 LHH\n8 HHH\n"	0.02	92	0.1	14	0	0.1	5.0E-4	0.03	0.05	1	0	2.7031E-4	25000	0
40	0	23	0.3	false	1	"NNN\nNNL\nNNH\nNLL\nNHH\nLLL\nLLH\nLHH\nHHH\n"	0	0.4	50	"0 NNN\n1 NNL\n2 NNH\n3 NLL\n4 NHH\n5 LLL\n6 LLH\n7 LHH\n8 HHH\n"	0.02	92	0.1	14	0	0.1	5.0E-4	0.03	0.05	1	0	2.29764E-4	25000	0
41	0	23	0.3	false	1	"NNN\nNNL\nNNH\nNLL\nNHH\nLLL\nLLH\nLHH\nHHH\n"	0	0.4	50	"0 NNN\n1 NNL\n2 NNH\n3 NLL\n4 NHH\n5 LLL\n6 LLH\n7 LHH\n8 HHH\n"	0.02	92	0.1	14	0	0.1	5.0E-4	0.03	0.05	1	0	1.95299E-4	25000	0
42	0	23	0.3	false	1	"NNN\nNNL\nNNH\nNLL\nNHH\nLLL\nLLH\nLHH\nHHH\n"	0	0.4	50	"0 NNN\n1 NNL\n2 NNH\n3 NLL\n4 NHH\n5 LLL\n6 LLH\n7 LHH\n8 HHH\n"	0.02	92	0.1	14	0	0.1	5.0E-4	0.03	0.05	1	0	1.66004E-4	25000	0
43	0	23	0.3	false	1	"NNN\nNNL\nNNH\nNLL\nNHH\nLLL\nLLH\nLHH\nHHH\n"	0	0.4	50	"0 NNN\n1 NNL\n2 NNH\n3 NLL\n4 NHH\n5 LLL\n6 LLH\n7 LHH\n8 HHH\n"	0.02	92	0.1	14	0	0.1	5.0E-4	0.03	0.05	1	0	1.41104E-4	25000	0
44	0	23	0.3	false	1	"NNN\nNNL\nNNH\nNLL\nNHH\nLLL\nLLH\nLHH\nHHH\n"	0	0.4	50	"0 NNN\n1 NNL\n2 NNH\n3 NLL\n4 NHH\n5 LLL\n6 LLH\n7 LHH\n8 HHH\n"	0.02	92	0.1	14	0	0.1	5.0E-4	0.03	0.05	1	0	1.19938E-4	25000	0
45	0	23	0.3	false	1	"NNN\nNNL\nNNH\nNLL\nNHH\nLLL\nLLH\nLHH\nHHH\n"	0	0.4	50	"0 NNN\n1 NNL\n2 NNH\n3 NLL\n4 NHH\n5 LLL\n6 LLH\n7 LHH\n8 HHH\n"	0.02	92	0.1	14	0	0.1	5.0E-4	0.03	0.05	1	0	1.01947E-4	25000	0
46	0	23	0.3	false	1	"NNN\nNNL\nNNH\nNLL\nNHH\nLLL\nLLH\nLHH\nHHH\n"	0	0.4	50	"0 NNN\n1 NNL\n2 NNH\n3 NLL\n4 NHH\n5 LLL\n6 LLH\n7 LHH\n8 HHH\n"	0.02	92	0.1	14	0	0.1	5.0E-4	0.03	0.05	1	0	8.66553E-5	25000	0
47	0	23	0.3	false	1	"NNN\nNNL\nNNH\nNLL\nNHH\nLLL\nLLH\nLHH\nHHH\n"	0	0.4	50	"0 NNN\n1 NNL\n2 NNH\n3 NLL\n4 NHH\n5 LLL\n6 LLH\n7 LHH\n8 HHH\n"	0.02	92	0.1	14	0	0.1	5.0E-4	0.03	0.05	1	0	7.3657E-5	25000	0
48	0	23	0.3	false	1	"NNN\nNNL\nNNH\nNLL\nNHH\nLLL\nLLH\nLHH\nHHH\n"	0	0.4	50	"0 NNN\n1 NNL\n2 NNH\n3 NLL\n4 NHH\n5 LLL\n6 LLH\n7 LHH\n8 HHH\n"	0.02	92	0.1	14	0	0.1	5.0E-4	0.03	0.05	1	0	6.26084E-5	25000	0
49	0	23	0.3	false	1	"NNN\nNNL\nNNH\nNLL\nNHH\nLLL\nLLH\nLHH\nHHH\n"	0	0.4	50	"0 NNN\n1 NNL\n2 NNH\n3 NLL\n4 NHH\n5 LLL\n6 LLH\n7 LHH\n8 HHH\n"	0.02	92	0.1	14	0	0.1	5.0E-4	0.03	0.05	1	0	5.32172E-5	25000	0
50	0	23	0.3	false	1	"NNN\nNNL\nNNH\nNLL\nNHH\nLLL\nLLH\nLHH\nHHH\n"	0	0.4	50	"0 NNN\n1 NNL\n2 NNH\n3 NLL\n4 NHH\n5 LLL\n6 LLH\n7 LHH\n8 HHH\n"	0.02	92	0.1	14	0	0.1	5.0E-4	0.03	0.05	1	0	4.52346E-5	25000	0
51	0	23	0.3	false	1	"NNN\nNNL\nNNH\nNLL\nNHH\nLLL\nLLH\nLHH\nHHH\n"	0	0.4	50	"0 NNN\n1 NNL\n2 NNH\n3 NLL\n4 NHH\n5 LLL\n6 LLH\n7 LHH\n8 HHH\n"	0.02	92	0.1	14	0	0.1	5.0E-4	0.03	0.05	1	0	0	25000	0
52	0	23	0.3	false	1	"NNN\nNNL\nNNH\nNLL\nNHH\nLLL\nLLH\nLHH\nHHH\n"	0	0.4	50	"0 NNN\n1 NNL\n2 NNH\n3 NLL\n4 NHH\n5 LLL\n6 LLH\n7 LHH\n8 HHH\n"	0.02	92	0.1	14	0	0.1	5.0E-4	0.03	0.05	1	0.01	0.13	25000	0
53	0	23	0.3	false	1	"NNN\nNNL\nNNH\nNLL\nNHH\nLLL\nLLH\nLHH\nHHH\n"	0	0.4	50	"0 NNN\n1 NNL\n2 NNH\n3 NLL\n4 NHH\n5 LLL\n6 LLH\n7 LHH\n8 HHH\n"	0.02	92	0.1	14	0	0.1	5.0E-4	0.03	0.05	1	0.01	0.1105	25000	0
54	0	23	0.3	false	1	"NNN\nNNL\nNNH\nNLL\nNHH\nLLL\nLLH\nLHH\nHHH\n"	0	0.4	50	"0 NNN\n1 NNL\n2 NNH\n3 NLL\n4 NHH\n5 LLL\n6 LLH\n7 LHH\n8 HHH\n"	0.02	92	0.1	14	0	0.1	5.0E-4	0.03	0.05	1	0.01	0.093925	25000	0
55	0	23	0.3	false	1	"NNN\nNNL\nNNH\nNLL\nNHH\nLLL\nLLH\nLHH\nHHH\n"	0	0.4	50	"0 NNN\n1 NNL\n2 NNH\n3 NLL\n4 NHH\n5 LLL\n6 LLH\n7 LHH\n8 HHH\n"	0.02	92	0.1	14	0	0.1	5.0E-4	0.03	0.05	1	0.01	0.07983625	25000	0
56	0	23	0.3	false	1	"NNN\nNNL\nNNH\nNLL\nNHH\nLLL\nLLH\nLHH\nHHH\n"	0	0.4	50	"0 NNN\n1 NNL\n2 NNH\n3 NLL\n4 NHH\n5 LLL\n6 LLH\n7 LHH\n8 HHH\n"	0.02	92	0.1	14	0	0.1	5.0E-4	0.03	0.05	1	0.01	0.067860813	25000	2
57	0	23	0.3	false	1	"NNN\nNNL\nNNH\nNLL\nNHH\nLLL\nLLH\nLHH\nHHH\n"	0	0.4	50	"0 NNN\n1 NNL\n2 NNH\n3 NLL\n4 NHH\n5 LLL\n6 LLH\n7 LHH\n8 HHH\n"	0.02	92	0.1	14	0	0.1	5.0E-4	0.03	0.05	1	0.01	0.057681691	25000	0
58	0	23	0.3	false	1	"NNN\nNNL\nNNH\nNLL\nNHH\nLLL\nLLH\nLHH\nHHH\n"	0	0.4	50	"0 NNN\n1 NNL\n2 NNH\n3 NLL\n4 NHH\n5 LLL\n6 LLH\n7 LHH\n8 HHH\n"	0.02	92	0.1	14	0	0.1	5.0E-4	0.03	0.05	1	0.01	0.049029437	25000	2
60	0	23	0.3	false	1	"NNN\nNNL\nNNH\nNLL\nNHH\nLLL\nLLH\nLHH\nHHH\n"	0	0.4	50	"0 NNN\n1 NNL\n2 NNH\n3 NLL\n4 NHH\n5 LLL\n6 LLH\n7 LHH\n8 HHH\n"	0.02	92	0.1	14	0	0.1	5.0E-4	0.03	0.05	1	0.01	0.035423768	25000	2
59	0	23	0.3	false	1	"NNN\nNNL\nNNH\nNLL\nNHH\nLLL\nLLH\nLHH\nHHH\n"	0	0.4	50	"0 NNN\n1 NNL\n2 NNH\n3 NLL\n4 NHH\n5 LLL\n6 LLH\n7 LHH\n8 HHH\n"	0.02	92	0.1	14	0	0.1	5.0E-4	0.03	0.05	1	0.01	0.041675021	25000	2
61	0	23	0.3	false	1	"NNN\nNNL\nNNH\nNLL\nNHH\nLLL\nLLH\nLHH\nHHH\n"	0	0.4	50	"0 NNN\n1 NNL\n2 NNH\n3 NLL\n4 NHH\n5 LLL\n6 LLH\n7 LHH\n8 HHH\n"	0.02	92	0.1	14	0	0.1	5.0E-4	0.03	0.05	1	0.01	0.030110203	25000	2
62	0	23	0.3	false	1	"NNN\nNNL\nNNH\nNLL\nNHH\nLLL\nLLH\nLHH\nHHH\n"	0	0.4	50	"0 NNN\n1 NNL\n2 NNH\n3 NLL\n4 NHH\n5 LLL\n6 LLH\n7 LHH\n8 HHH\n"	0.02	92	0.1	14	0	0.1	5.0E-4	0.03	0.05	1	0.01	0.025593673	25000	2
63	0	23	0.3	false	1	"NNN\nNNL\nNNH\nNLL\nNHH\nLLL\nLLH\nLHH\nHHH\n"	0	0.4	50	"0 NNN\n1 NNL\n2 NNH\n3 NLL\n4 NHH\n5 LLL\n6 LLH\n7 LHH\n8 HHH\n"	0.02	92	0.1	14	0	0.1	5.0E-4	0.03	0.05	1	0.01	0.021754622	25000	2
65	0	23	0.3	false	1	"NNN\nNNL\nNNH\nNLL\nNHH\nLLL\nLLH\nLHH\nHHH\n"	0	0.4	50	"0 NNN\n1 NNL\n2 NNH\n3 NLL\n4 NHH\n5 LLL\n6 LLH\n7 LHH\n8 HHH\n"	0.02	92	0.1	14	0	0.1	5.0E-4	0.03	0.05	1	0.01	0.015717714	25000	0
64	0	23	0.3	false	1	"NNN\nNNL\nNNH\nNLL\nNHH\nLLL\nLLH\nLHH\nHHH\n"	0	0.4	50	"0 NNN\n1 NNL\n2 NNH\n3 NLL\n4 NHH\n5 LLL\n6 LLH\n7 LHH\n8 HHH\n"	0.02	92	0.1	14	0	0.1	5.0E-4	0.03	0.05	1	0.01	0.018491428	25000	2
66	0	23	0.3	false	1	"NNN\nNNL\nNNH\nNLL\nNHH\nLLL\nLLH\nLHH\nHHH\n"	0	0.4	50	"0 NNN\n1 NNL\n2 NNH\n3 NLL\n4 NHH\n5 LLL\n6 LLH\n7 LHH\n8 HHH\n"	0.02	92	0.1	14	0	0.1	5.0E-4	0.03	0.05	1	0.01	0.013360057	25000	2
67	0	23	0.3	false	1	"NNN\nNNL\nNNH\nNLL\nNHH\nLLL\nLLH\nLHH\nHHH\n"	0	0.4	50	"0 NNN\n1 NNL\n2 NNH\n3 NLL\n4 NHH\n5 LLL\n6 LLH\n7 LHH\n8 HHH\n"	0.02	92	0.1	14	0	0.1	5.0E-4	0.03	0.05	1	0.01	0.011356048	25000	2
68	0	23	0.3	false	1	"NNN\nNNL\nNNH\nNLL\nNHH\nLLL\nLLH\nLHH\nHHH\n"	0	0.4	50	"0 NNN\n1 NNL\n2 NNH\n3 NLL\n4 NHH\n5 LLL\n6 LLH\n7 LHH\n8 HHH\n"	0.02	92	0.1	14	0	0.1	5.0E-4	0.03	0.05	1	0.01	0.009652641	25000	2
70	0	23	0.3	false	1	"NNN\nNNL\nNNH\nNLL\nNHH\nLLL\nLLH\nLHH\nHHH\n"	0	0.4	50	"0 NNN\n1 NNL\n2 NNH\n3 NLL\n4 NHH\n5 LLL\n6 LLH\n7 LHH\n8 HHH\n"	0.02	92	0.1	14	0	0.1	5.0E-4	0.03	0.05	1	0.01	0.006974033	25000	2
69	0	23	0.3	false	1	"NNN\nNNL\nNNH\nNLL\nNHH\nLLL\nLLH\nLHH\nHHH\n"	0	0.4	50	"0 NNN\n1 NNL\n2 NNH\n3 NLL\n4 NHH\n5 LLL\n6 LLH\n7 LHH\n8 HHH\n"	0.02	92	0.1	14	0	0.1	5.0E-4	0.03	0.05	1	0.01	0.008204745	25000	2
71	0	23	0.3	false	1	"NNN\nNNL\nNNH\nNLL\nNHH\nLLL\nLLH\nLHH\nHHH\n"	0	0.4	50	"0 NNN\n1 NNL\n2 NNH\n3 NLL\n4 NHH\n5 LLL\n6 LLH\n7 LHH\n8 HHH\n"	0.02	92	0.1	14	0	0.1	5.0E-4	0.03	0.05	1	0.01	0.005927928	25000	2
72	0	23	0.3	false	1	"NNN\nNNL\nNNH\nNLL\nNHH\nLLL\nLLH\nLHH\nHHH\n"	0	0.4	50	"0 NNN\n1 NNL\n2 NNH\n3 NLL\n4 NHH\n5 LLL\n6 LLH\n7 LHH\n8 HHH\n"	0.02	92	0.1	14	0	0.1	5.0E-4	0.03	0.05	1	0.01	0.005038739	25000	2
73	0	23	0.3	false	1	"NNN\nNNL\nNNH\nNLL\nNHH\nLLL\nLLH\nLHH\nHHH\n"	0	0.4	50	"0 NNN\n1 NNL\n2 NNH\n3 NLL\n4 NHH\n5 LLL\n6 LLH\n7 LHH\n8 HHH\n"	0.02	92	0.1	14	0	0.1	5.0E-4	0.03	0.05	1	0.01	0.004282928	25000	0
74	0	23	0.3	false	1	"NNN\nNNL\nNNH\nNLL\nNHH\nLLL\nLLH\nLHH\nHHH\n"	0	0.4	50	"0 NNN\n1 NNL\n2 NNH\n3 NLL\n4 NHH\n5 LLL\n6 LLH\n7 LHH\n8 HHH\n"	0.02	92	0.1	14	0	0.1	5.0E-4	0.03	0.05	1	0.01	0.003640489	25000	2
75	0	23	0.3	false	1	"NNN\nNNL\nNNH\nNLL\nNHH\nLLL\nLLH\nLHH\nHHH\n"	0	0.4	50	"0 NNN\n1 NNL\n2 NNH\n3 NLL\n4 NHH\n5 LLL\n6 LLH\n7 LHH\n8 HHH\n"	0.02	92	0.1	14	0	0.1	5.0E-4	0.03	0.05	1	0.01	0.003094416	25000	2
76	0	23	0.3	false	1	"NNN\nNNL\nNNH\nNLL\nNHH\nLLL\nLLH\nLHH\nHHH\n"	0	0.4	50	"0 NNN\n1 NNL\n2 NNH\n3 NLL\n4 NHH\n5 LLL\n6 LLH\n7 LHH\n8 HHH\n"	0.02	92	0.1	14	0	0.1	5.0E-4	0.03	0.05	1	0.01	0.002630253	25000	2
77	0	23	0.3	false	1	"NNN\nNNL\nNNH\nNLL\nNHH\nLLL\nLLH\nLHH\nHHH\n"	0	0.4	50	"0 NNN\n1 NNL\n2 NNH\n3 NLL\n4 NHH\n5 LLL\n6 LLH\n7 LHH\n8 HHH\n"	0.02	92	0.1	14	0	0.1	5.0E-4	0.03	0.05	1	0.01	0.002235715	25000	0
78	0	23	0.3	false	1	"NNN\nNNL\nNNH\nNLL\nNHH\nLLL\nLLH\nLHH\nHHH\n"	0	0.4	50	"0 NNN\n1 NNL\n2 NNH\n3 NLL\n4 NHH\n5 LLL\n6 LLH\n7 LHH\n8 HHH\n"	0.02	92	0.1	14	0	0.1	5.0E-4	0.03	0.05	1	0.01	0.001900358	25000	2
79	0	23	0.3	false	1	"NNN\nNNL\nNNH\nNLL\nNHH\nLLL\nLLH\nLHH\nHHH\n"	0	0.4	50	"0 NNN\n1 NNL\n2 NNH\n3 NLL\n4 NHH\n5 LLL\n6 LLH\n7 LHH\n8 HHH\n"	0.02	92	0.1	14	0	0.1	5.0E-4	0.03	0.05	1	0.01	0.001615304	25000	2
80	0	23	0.3	false	1	"NNN\nNNL\nNNH\nNLL\nNHH\nLLL\nLLH\nLHH\nHHH\n"	0	0.4	50	"0 NNN\n1 NNL\n2 NNH\n3 NLL\n4 NHH\n5 LLL\n6 LLH\n7 LHH\n8 HHH\n"	0.02	92	0.1	14	0	0.1	5.0E-4	0.03	0.05	1	0.01	0.001373009	25000	2
81	0	23	0.3	false	1	"NNN\nNNL\nNNH\nNLL\nNHH\nLLL\nLLH\nLHH\nHHH\n"	0	0.4	50	"0 NNN\n1 NNL\n2 NNH\n3 NLL\n4 NHH\n5 LLL\n6 LLH\n7 LHH\n8 HHH\n"	0.02	92	0.1	14	0	0.1	5.0E-4	0.03	0.05	1	0.01	0.001167057	25000	2
82	0	23	0.3	false	1	"NNN\nNNL\nNNH\nNLL\nNHH\nLLL\nLLH\nLHH\nHHH\n"	0	0.4	50	"0 NNN\n1 NNL\n2 NNH\n3 NLL\n4 NHH\n5 LLL\n6 LLH\n7 LHH\n8 HHH\n"	0.02	92	0.1	14	0	0.1	5.0E-4	0.03	0.05	1	0.01	9.91999E-4	25000	2
83	0	23	0.3	false	1	"NNN\nNNL\nNNH\nNLL\nNHH\nLLL\nLLH\nLHH\nHHH\n"	0	0.4	50	"0 NNN\n1 NNL\n2 NNH\n3 NLL\n4 NHH\n5 LLL\n6 LLH\n7 LHH\n8 HHH\n"	0.02	92	0.1	14	0	0.1	5.0E-4	0.03	0.05	1	0.01	8.43199E-4	25000	2
84	0	23	0.3	false	1	"NNN\nNNL\nNNH\nNLL\nNHH\nLLL\nLLH\nLHH\nHHH\n"	0	0.4	50	"0 NNN\n1 NNL\n2 NNH\n3 NLL\n4 NHH\n5 LLL\n6 LLH\n7 LHH\n8 HHH\n"	0.02	92	0.1	14	0	0.1	5.0E-4	0.03	0.05	1	0.01	7.16719E-4	25000	2
85	0	23	0.3	false	1	"NNN\nNNL\nNNH\nNLL\nNHH\nLLL\nLLH\nLHH\nHHH\n"	0	0.4	50	"0 NNN\n1 NNL\n2 NNH\n3 NLL\n4 NHH\n5 LLL\n6 LLH\n7 LHH\n8 HHH\n"	0.02	92	0.1	14	0	0.1	5.0E-4	0.03	0.05	1	0.01	6.09211E-4	25000	2
87	0	23	0.3	false	1	"NNN\nNNL\nNNH\nNLL\nNHH\nLLL\nLLH\nLHH\nHHH\n"	0	0.4	50	"0 NNN\n1 NNL\n2 NNH\n3 NLL\n4 NHH\n5 LLL\n6 LLH\n7 LHH\n8 HHH\n"	0.02	92	0.1	14	0	0.1	5.0E-4	0.03	0.05	1	0.01	4.40155E-4	25000	2
86	0	23	0.3	false	1	"NNN\nNNL\nNNH\nNLL\nNHH\nLLL\nLLH\nLHH\nHHH\n"	0	0.4	50	"0 NNN\n1 NNL\n2 NNH\n3 NLL\n4 NHH\n5 LLL\n6 LLH\n7 LHH\n8 HHH\n"	0.02	92	0.1	14	0	0.1	5.0E-4	0.03	0.05	1	0.01	5.1783E-4	25000	2
88	0	23	0.3	false	1	"NNN\nNNL\nNNH\nNLL\nNHH\nLLL\nLLH\nLHH\nHHH\n"	0	0.4	50	"0 NNN\n1 NNL\n2 NNH\n3 NLL\n4 NHH\n5 LLL\n6 LLH\n7 LHH\n8 HHH\n"	0.02	92	0.1	14	0	0.1	5.0E-4	0.03	0.05	1	0.01	3.74132E-4	25000	2
89	0	23	0.3	false	1	"NNN\nNNL\nNNH\nNLL\nNHH\nLLL\nLLH\nLHH\nHHH\n"	0	0.4	50	"0 NNN\n1 NNL\n2 NNH\n3 NLL\n4 NHH\n5 LLL\n6 LLH\n7 LHH\n8 HHH\n"	0.02	92	0.1	14	0	0.1	5.0E-4	0.03	0.05	1	0.01	3.18012E-4	25000	2
90	0	23	0.3	false	1	"NNN\nNNL\nNNH\nNLL\nNHH\nLLL\nLLH\nLHH\nHHH\n"	0	0.4	50	"0 NNN\n1 NNL\n2 NNH\n3 NLL\n4 NHH\n5 LLL\n6 LLH\n7 LHH\n8 HHH\n"	0.02	92	0.1	14	0	0.1	5.0E-4	0.03	0.05	1	0.01	2.7031E-4	25000	2
92	0	23	0.3	false	1	"NNN\nNNL\nNNH\nNLL\nNHH\nLLL\nLLH\nLHH\nHHH\n"	0	0.4	50	"0 NNN\n1 NNL\n2 NNH\n3 NLL\n4 NHH\n5 LLL\n6 LLH\n7 LHH\n8 HHH\n"	0.02	92	0.1	14	0	0.1	5.0E-4	0.03	0.05	1	0.01	1.95299E-4	25000	2
91	0	23	0.3	false	1	"NNN\nNNL\nNNH\nNLL\nNHH\nLLL\nLLH\nLHH\nHHH\n"	0	0.4	50	"0 NNN\n1 NNL\n2 NNH\n3 NLL\n4 NHH\n5 LLL\n6 LLH\n7 LHH\n8 HHH\n"	0.02	92	0.1	14	0	0.1	5.0E-4	0.03	0.05	1	0.01	2.29764E-4	25000	2
93	0	23	0.3	false	1	"NNN\nNNL\nNNH\nNLL\nNHH\nLLL\nLLH\nLHH\nHHH\n"	0	0.4	50	"0 NNN\n1 NNL\n2 NNH\n3 NLL\n4 NHH\n5 LLL\n6 LLH\n7 LHH\n8 HHH\n"	0.02	92	0.1	14	0	0.1	5.0E-4	0.03	0.05	1	0.01	1.66004E-4	25000	2
94	0	23	0.3	false	1	"NNN\nNNL\nNNH\nNLL\nNHH\nLLL\nLLH\nLHH\nHHH\n"	0	0.4	50	"0 NNN\n1 NNL\n2 NNH\n3 NLL\n4 NHH\n5 LLL\n6 LLH\n7 LHH\n8 HHH\n"	0.02	92	0.1	14	0	0.1	5.0E-4	0.03	0.05	1	0.01	1.41104E-4	25000	2
95	0	23	0.3	false	1	"NNN\nNNL\nNNH\nNLL\nNHH\nLLL\nLLH\nLHH\nHHH\n"	0	0.4	50	"0 NNN\n1 NNL\n2 NNH\n3 NLL\n4 NHH\n5 LLL\n6 LLH\n7 LHH\n8 HHH\n"	0.02	92	0.1	14	0	0.1	5.0E-4	0.03	0.05	1	0.01	1.19938E-4	25000	2
96	0	23	0.3	false	1	"NNN\nNNL\nNNH\nNLL\nNHH\nLLL\nLLH\nLHH\nHHH\n"	0	0.4	50	"0 NNN\n1 NNL\n2 NNH\n3 NLL\n4 NHH\n5 LLL\n6 LLH\n7 LHH\n8 HHH\n"	0.02	92	0.1	14	0	0.1	5.0E-4	0.03	0.05	1	0.01	1.01947E-4	25000	2
97	0	23	0.3	false	1	"NNN\nNNL\nNNH\nNLL\nNHH\nLLL\nLLH\nLHH\nHHH\n"	0	0.4	50	"0 NNN\n1 NNL\n2 NNH\n3 NLL\n4 NHH\n5 LLL\n6 LLH\n7 LHH\n8 HHH\n"	0.02	92	0.1	14	0	0.1	5.0E-4	0.03	0.05	1	0.01	8.66553E-5	25000	2
98	0	23	0.3	false	1	"NNN\nNNL\nNNH\nNLL\nNHH\nLLL\nLLH\nLHH\nHHH\n"	0	0.4	50	"0 NNN\n1 NNL\n2 NNH\n3 NLL\n4 NHH\n5 LLL\n6 LLH\n7 LHH\n8 HHH\n"	0.02	92	0.1	14	0	0.1	5.0E-4	0.03	0.05	1	0.01	7.3657E-5	25000	2
99	0	23	0.3	false	1	"NNN\nNNL\nNNH\nNLL\nNHH\nLLL\nLLH\nLHH\nHHH\n"	0	0.4	50	"0 NNN\n1 NNL\n2 NNH\n3 NLL\n4 NHH\n5 LLL\n6 LLH\n7 LHH\n8 HHH\n"	0.02	92	0.1	14	0	0.1	5.0E-4	0.03	0.05	1	0.01	6.26084E-5	25000	2
101	0	23	0.3	false	1	"NNN\nNNL\nNNH\nNLL\nNHH\nLLL\nLLH\nLHH\nHHH\n"	0	0.4	50	"0 NNN\n1 NNL\n2 NNH\n3 NLL\n4 NHH\n5 LLL\n6 LLH\n7 LHH\n8 HHH\n"	0.02	92	0.1	14	0	0.1	5.0E-4	0.03	0.05	1	0.01	4.52346E-5	25000	2
100	0	23	0.3	false	1	"NNN\nNNL\nNNH\nNLL\nNHH\nLLL\nLLH\nLHH\nHHH\n"	0	0.4	50	"0 NNN\n1 NNL\n2 NNH\n3 NLL\n4 NHH\n5 LLL\n6 LLH\n7 LHH\n8 HHH\n"	0.02	92	0.1	14	0	0.1	5.0E-4	0.03	0.05	1	0.01	5.32172E-5	25000	2
102	0	23	0.3	false	1	"NNN\nNNL\nNNH\nNLL\nNHH\nLLL\nLLH\nLHH\nHHH\n"	0	0.4	50	"0 NNN\n1 NNL\n2 NNH\n3 NLL\n4 NHH\n5 LLL\n6 LLH\n7 LHH\n8 HHH\n"	0.02	92	0.1	14	0	0.1	5.0E-4	0.03	0.05	1	0.01	0	25000	2
103	0	23	0.3	false	1	"NNN\nNNL\nNNH\nNLL\nNHH\nLLL\nLLH\nLHH\nHHH\n"	0	0.4	50	"0 NNN\n1 NNL\n2 NNH\n3 NLL\n4 NHH\n5 LLL\n6 LLH\n7 LHH\n8 HHH\n"	0.02	92	0.1	14	0	0.1	5.0E-4	0.03	0.05	1	0.03	0.13	25000	2
104	0	23	0.3	false	1	"NNN\nNNL\nNNH\nNLL\nNHH\nLLL\nLLH\nLHH\nHHH\n"	0	0.4	50	"0 NNN\n1 NNL\n2 NNH\n3 NLL\n4 NHH\n5 LLL\n6 LLH\n7 LHH\n8 HHH\n"	0.02	92	0.1	14	0	0.1	5.0E-4	0.03	0.05	1	0.03	0.1105	25000	2
105	0	23	0.3	false	1	"NNN\nNNL\nNNH\nNLL\nNHH\nLLL\nLLH\nLHH\nHHH\n"	0	0.4	50	"0 NNN\n1 NNL\n2 NNH\n3 NLL\n4 NHH\n5 LLL\n6 LLH\n7 LHH\n8 HHH\n"	0.02	92	0.1	14	0	0.1	5.0E-4	0.03	0.05	1	0.03	0.093925	25000	2
106	0	23	0.3	false	1	"NNN\nNNL\nNNH\nNLL\nNHH\nLLL\nLLH\nLHH\nHHH\n"	0	0.4	50	"0 NNN\n1 NNL\n2 NNH\n3 NLL\n4 NHH\n5 LLL\n6 LLH\n7 LHH\n8 HHH\n"	0.02	92	0.1	14	0	0.1	5.0E-4	0.03	0.05	1	0.03	0.07983625	25000	2
107	0	23	0.3	false	1	"NNN\nNNL\nNNH\nNLL\nNHH\nLLL\nLLH\nLHH\nHHH\n"	0	0.4	50	"0 NNN\n1 NNL\n2 NNH\n3 NLL\n4 NHH\n5 LLL\n6 LLH\n7 LHH\n8 HHH\n"	0.02	92	0.1	14	0	0.1	5.0E-4	0.03	0.05	1	0.03	0.067860813	25000	2
108	0	23	0.3	false	1	"NNN\nNNL\nNNH\nNLL\nNHH\nLLL\nLLH\nLHH\nHHH\n"	0	0.4	50	"0 NNN\n1 NNL\n2 NNH\n3 NLL\n4 NHH\n5 LLL\n6 LLH\n7 LHH\n8 HHH\n"	0.02	92	0.1	14	0	0.1	5.0E-4	0.03	0.05	1	0.03	0.057681691	25000	2
110	0	23	0.3	false	1	"NNN\nNNL\nNNH\nNLL\nNHH\nLLL\nLLH\nLHH\nHHH\n"	0	0.4	50	"0 NNN\n1 NNL\n2 NNH\n3 NLL\n4 NHH\n5 LLL\n6 LLH\n7 LHH\n8 HHH\n"	0.02	92	0.1	14	0	0.1	5.0E-4	0.03	0.05	1	0.03	0.041675021	25000	2
109	0	23	0.3	false	1	"NNN\nNNL\nNNH\nNLL\nNHH\nLLL\nLLH\nLHH\nHHH\n"	0	0.4	50	"0 NNN\n1 NNL\n2 NNH\n3 NLL\n4 NHH\n5 LLL\n6 LLH\n7 LHH\n8 HHH\n"	0.02	92	0.1	14	0	0.1	5.0E-4	0.03	0.05	1	0.03	0.049029437	25000	2
111	0	23	0.3	false	1	"NNN\nNNL\nNNH\nNLL\nNHH\nLLL\nLLH\nLHH\nHHH\n"	0	0.4	50	"0 NNN\n1 NNL\n2 NNH\n3 NLL\n4 NHH\n5 LLL\n6 LLH\n7 LHH\n8 HHH\n"	0.02	92	0.1	14	0	0.1	5.0E-4	0.03	0.05	1	0.03	0.035423768	25000	2
112	0	23	0.3	false	1	"NNN\nNNL\nNNH\nNLL\nNHH\nLLL\nLLH\nLHH\nHHH\n"	0	0.4	50	"0 NNN\n1 NNL\n2 NNH\n3 NLL\n4 NHH\n5 LLL\n6 LLH\n7 LHH\n8 HHH\n"	0.02	92	0.1	14	0	0.1	5.0E-4	0.03	0.05	1	0.03	0.030110203	25000	2
113	0	23	0.3	false	1	"NNN\nNNL\nNNH\nNLL\nNHH\nLLL\nLLH\nLHH\nHHH\n"	0	0.4	50	"0 NNN\n1 NNL\n2 NNH\n3 NLL\n4 NHH\n5 LLL\n6 LLH\n7 LHH\n8 HHH\n"	0.02	92	0.1	14	0	0.1	5.0E-4	0.03	0.05	1	0.03	0.025593673	25000	2
114	0	23	0.3	false	1	"NNN\nNNL\nNNH\nNLL\nNHH\nLLL\nLLH\nLHH\nHHH\n"	0	0.4	50	"0 NNN\n1 NNL\n2 NNH\n3 NLL\n4 NHH\n5 LLL\n6 LLH\n7 LHH\n8 HHH\n"	0.02	92	0.1	14	0	0.1	5.0E-4	0.03	0.05	1	0.03	0.021754622	25000	2
115	0	23	0.3	false	1	"NNN\nNNL\nNNH\nNLL\nNHH\nLLL\nLLH\nLHH\nHHH\n"	0	0.4	50	"0 NNN\n1 NNL\n2 NNH\n3 NLL\n4 NHH\n5 LLL\n6 LLH\n7 LHH\n8 HHH\n"	0.02	92	0.1	14	0	0.1	5.0E-4	0.03	0.05	1	0.03	0.018491428	25000	2
116	0	23	0.3	false	1	"NNN\nNNL\nNNH\nNLL\nNHH\nLLL\nLLH\nLHH\nHHH\n"	0	0.4	50	"0 NNN\n1 NNL\n2 NNH\n3 NLL\n4 NHH\n5 LLL\n6 LLH\n7 LHH\n8 HHH\n"	0.02	92	0.1	14	0	0.1	5.0E-4	0.03	0.05	1	0.03	0.015717714	25000	2
117	0	23	0.3	false	1	"NNN\nNNL\nNNH\nNLL\nNHH\nLLL\nLLH\nLHH\nHHH\n"	0	0.4	50	"0 NNN\n1 NNL\n2 NNH\n3 NLL\n4 NHH\n5 LLL\n6 LLH\n7 LHH\n8 HHH\n"	0.02	92	0.1	14	0	0.1	5.0E-4	0.03	0.05	1	0.03	0.013360057	25000	2
118	0	23	0.3	false	1	"NNN\nNNL\nNNH\nNLL\nNHH\nLLL\nLLH\nLHH\nHHH\n"	0	0.4	50	"0 NNN\n1 NNL\n2 NNH\n3 NLL\n4 NHH\n5 LLL\n6 LLH\n7 LHH\n8 HHH\n"	0.02	92	0.1	14	0	0.1	5.0E-4	0.03	0.05	1	0.03	0.011356048	25000	2
119	0	23	0.3	false	1	"NNN\nNNL\nNNH\nNLL\nNHH\nLLL\nLLH\nLHH\nHHH\n"	0	0.4	50	"0 NNN\n1 NNL\n2 NNH\n3 NLL\n4 NHH\n5 LLL\n6 LLH\n7 LHH\n8 HHH\n"	0.02	92	0.1	14	0	0.1	5.0E-4	0.03	0.05	1	0.03	0.009652641	25000	2
120	0	23	0.3	false	1	"NNN\nNNL\nNNH\nNLL\nNHH\nLLL\nLLH\nLHH\nHHH\n"	0	0.4	50	"0 NNN\n1 NNL\n2 NNH\n3 NLL\n4 NHH\n5 LLL\n6 LLH\n7 LHH\n8 HHH\n"	0.02	92	0.1	14	0	0.1	5.0E-4	0.03	0.05	1	0.03	0.008204745	25000	2
121	0	23	0.3	false	1	"NNN\nNNL\nNNH\nNLL\nNHH\nLLL\nLLH\nLHH\nHHH\n"	0	0.4	50	"0 NNN\n1 NNL\n2 NNH\n3 NLL\n4 NHH\n5 LLL\n6 LLH\n7 LHH\n8 HHH\n"	0.02	92	0.1	14	0	0.1	5.0E-4	0.03	0.05	1	0.03	0.006974033	25000	2
123	0	23	0.3	false	1	"NNN\nNNL\nNNH\nNLL\nNHH\nLLL\nLLH\nLHH\nHHH\n"	0	0.4	50	"0 NNN\n1 NNL\n2 NNH\n3 NLL\n4 NHH\n5 LLL\n6 LLH\n7 LHH\n8 HHH\n"	0.02	92	0.1	14	0	0.1	5.0E-4	0.03	0.05	1	0.03	0.005038739	25000	2
122	0	23	0.3	false	1	"NNN\nNNL\nNNH\nNLL\nNHH\nLLL\nLLH\nLHH\nHHH\n"	0	0.4	50	"0 NNN\n1 NNL\n2 NNH\n3 NLL\n4 NHH\n5 LLL\n6 LLH\n7 LHH\n8 HHH\n"	0.02	92	0.1	14	0	0.1	5.0E-4	0.03	0.05	1	0.03	0.005927928	25000	2
124	0	23	0.3	false	1	"NNN\nNNL\nNNH\nNLL\nNHH\nLLL\nLLH\nLHH\nHHH\n"	0	0.4	50	"0 NNN\n1 NNL\n2 NNH\n3 NLL\n4 NHH\n5 LLL\n6 LLH\n7 LHH\n8 HHH\n"	0.02	92	0.1	14	0	0.1	5.0E-4	0.03	0.05	1	0.03	0.004282928	25000	2
125	0	23	0.3	false	1	"NNN\nNNL\nNNH\nNLL\nNHH\nLLL\nLLH\nLHH\nHHH\n"	0	0.4	50	"0 NNN\n1 NNL\n2 NNH\n3 NLL\n4 NHH\n5 LLL\n6 LLH\n7 LHH\n8 HHH\n"	0.02	92	0.1	14	0	0.1	5.0E-4	0.03	0.05	1	0.03	0.003640489	25000	2
126	0	23	0.3	false	1	"NNN\nNNL\nNNH\nNLL\nNHH\nLLL\nLLH\nLHH\nHHH\n"	0	0.4	50	"0 NNN\n1 NNL\n2 NNH\n3 NLL\n4 NHH\n5 LLL\n6 LLH\n7 LHH\n8 HHH\n"	0.02	92	0.1	14	0	0.1	5.0E-4	0.03	0.05	1	0.03	0.003094416	25000	2
127	0	23	0.3	false	1	"NNN\nNNL\nNNH\nNLL\nNHH\nLLL\nLLH\nLHH\nHHH\n"	0	0.4	50	"0 NNN\n1 NNL\n2 NNH\n3 NLL\n4 NHH\n5 LLL\n6 LLH\n7 LHH\n8 HHH\n"	0.02	92	0.1	14	0	0.1	5.0E-4	0.03	0.05	1	0.03	0.002630253	25000	2
128	0	23	0.3	false	1	"NNN\nNNL\nNNH\nNLL\nNHH\nLLL\nLLH\nLHH\nHHH\n"	0	0.4	50	"0 NNN\n1 NNL\n2 NNH\n3 NLL\n4 NHH\n5 LLL\n6 LLH\n7 LHH\n8 HHH\n"	0.02	92	0.1	14	0	0.1	5.0E-4	0.03	0.05	1	0.03	0.002235715	25000	2
129	0	23	0.3	false	1	"NNN\nNNL\nNNH\nNLL\nNHH\nLLL\nLLH\nLHH\nHHH\n"	0	0.4	50	"0 NNN\n1 NNL\n2 NNH\n3 NLL\n4 NHH\n5 LLL\n6 LLH\n7 LHH\n8 HHH\n"	0.02	92	0.1	14	0	0.1	5.0E-4	0.03	0.05	1	0.03	0.001900358	25000	2
130	0	23	0.3	false	1	"NNN\nNNL\nNNH\nNLL\nNHH\nLLL\nLLH\nLHH\nHHH\n"	0	0.4	50	"0 NNN\n1 NNL\n2 NNH\n3 NLL\n4 NHH\n5 LLL\n6 LLH\n7 LHH\n8 HHH\n"	0.02	92	0.1	14	0	0.1	5.0E-4	0.03	0.05	1	0.03	0.001615304	25000	2
131	0	23	0.3	false	1	"NNN\nNNL\nNNH\nNLL\nNHH\nLLL\nLLH\nLHH\nHHH\n"	0	0.4	50	"0 NNN\n1 NNL\n2 NNH\n3 NLL\n4 NHH\n5 LLL\n6 LLH\n7 LHH\n8 HHH\n"	0.02	92	0.1	14	0	0.1	5.0E-4	0.03	0.05	1	0.03	0.001373009	25000	2
132	0	23	0.3	false	1	"NNN\nNNL\nNNH\nNLL\nNHH\nLLL\nLLH\nLHH\nHHH\n"	0	0.4	50	"0 NNN\n1 NNL\n2 NNH\n3 NLL\n4 NHH\n5 LLL\n6 LLH\n7 LHH\n8 HHH\n"	0.02	92	0.1	14	0	0.1	5.0E-4	0.03	0.05	1	0.03	0.001167057	25000	2
133	0	23	0.3	false	1	"NNN\nNNL\nNNH\nNLL\nNHH\nLLL\nLLH\nLHH\nHHH\n"	0	0.4	50	"0 NNN\n1 NNL\n2 NNH\n3 NLL\n4 NHH\n5 LLL\n6 LLH\n7 LHH\n8 HHH\n"	0.02	92	0.1	14	0	0.1	5.0E-4	0.03	0.05	1	0.03	9.91999E-4	25000	2
134	0	23	0.3	false	1	"NNN\nNNL\nNNH\nNLL\nNHH\nLLL\nLLH\nLHH\nHHH\n"	0	0.4	50	"0 NNN\n1 NNL\n2 NNH\n3 NLL\n4 NHH\n5 LLL\n6 LLH\n7 LHH\n8 HHH\n"	0.02	92	0.1	14	0	0.1	5.0E-4	0.03	0.05	1	0.03	8.43199E-4	25000	2
136	0	23	0.3	false	1	"NNN\nNNL\nNNH\nNLL\nNHH\nLLL\nLLH\nLHH\nHHH\n"	0	0.4	50	"0 NNN\n1 NNL\n2 NNH\n3 NLL\n4 NHH\n5 LLL\n6 LLH\n7 LHH\n8 HHH\n"	0.02	92	0.1	14	0	0.1	5.0E-4	0.03	0.05	1	0.03	6.09211E-4	25000	2
135	0	23	0.3	false	1	"NNN\nNNL\nNNH\nNLL\nNHH\nLLL\nLLH\nLHH\nHHH\n"	0	0.4	50	"0 NNN\n1 NNL\n2 NNH\n3 NLL\n4 NHH\n5 LLL\n6 LLH\n7 LHH\n8 HHH\n"	0.02	92	0.1	14	0	0.1	5.0E-4	0.03	0.05	1	0.03	7.16719E-4	25000	2
137	0	23	0.3	false	1	"NNN\nNNL\nNNH\nNLL\nNHH\nLLL\nLLH\nLHH\nHHH\n"	0	0.4	50	"0 NNN\n1 NNL\n2 NNH\n3 NLL\n4 NHH\n5 LLL\n6 LLH\n7 LHH\n8 HHH\n"	0.02	92	0.1	14	0	0.1	5.0E-4	0.03	0.05	1	0.03	5.1783E-4	25000	2
138	0	23	0.3	false	1	"NNN\nNNL\nNNH\nNLL\nNHH\nLLL\nLLH\nLHH\nHHH\n"	0	0.4	50	"0 NNN\n1 NNL\n2 NNH\n3 NLL\n4 NHH\n5 LLL\n6 LLH\n7 LHH\n8 HHH\n"	0.02	92	0.1	14	0	0.1	5.0E-4	0.03	0.05	1	0.03	4.40155E-4	25000	2
139	0	23	0.3	false	1	"NNN\nNNL\nNNH\nNLL\nNHH\nLLL\nLLH\nLHH\nHHH\n"	0	0.4	50	"0 NNN\n1 NNL\n2 NNH\n3 NLL\n4 NHH\n5 LLL\n6 LLH\n7 LHH\n8 HHH\n"	0.02	92	0.1	14	0	0.1	5.0E-4	0.03	0.05	1	0.03	3.74132E-4	25000	2
141	0	23	0.3	false	1	"NNN\nNNL\nNNH\nNLL\nNHH\nLLL\nLLH\nLHH\nHHH\n"	0	0.4	50	"0 NNN\n1 NNL\n2 NNH\n3 NLL\n4 NHH\n5 LLL\n6 LLH\n7 LHH\n8 HHH\n"	0.02	92	0.1	14	0	0.1	5.0E-4	0.03	0.05	1	0.03	2.7031E-4	25000	2
140	0	23	0.3	false	1	"NNN\nNNL\nNNH\nNLL\nNHH\nLLL\nLLH\nLHH\nHHH\n"	0	0.4	50	"0 NNN\n1 NNL\n2 NNH\n3 NLL\n4 NHH\n5 LLL\n6 LLH\n7 LHH\n8 HHH\n"	0.02	92	0.1	14	0	0.1	5.0E-4	0.03	0.05	1	0.03	3.18012E-4	25000	2
142	0	23	0.3	false	1	"NNN\nNNL\nNNH\nNLL\nNHH\nLLL\nLLH\nLHH\nHHH\n"	0	0.4	50	"0 NNN\n1 NNL\n2 NNH\n3 NLL\n4 NHH\n5 LLL\n6 LLH\n7 LHH\n8 HHH\n"	0.02	92	0.1	14	0	0.1	5.0E-4	0.03	0.05	1	0.03	2.29764E-4	25000	2
143	0	23	0.3	false	1	"NNN\nNNL\nNNH\nNLL\nNHH\nLLL\nLLH\nLHH\nHHH\n"	0	0.4	50	"0 NNN\n1 NNL\n2 NNH\n3 NLL\n4 NHH\n5 LLL\n6 LLH\n7 LHH\n8 HHH\n"	0.02	92	0.1	14	0	0.1	5.0E-4	0.03	0.05	1	0.03	1.95299E-4	25000	2
144	0	23	0.3	false	1	"NNN\nNNL\nNNH\nNLL\nNHH\nLLL\nLLH\nLHH\nHHH\n"	0	0.4	50	"0 NNN\n1 NNL\n2 NNH\n3 NLL\n4 NHH\n5 LLL\n6 LLH\n7 LHH\n8 HHH\n"	0.02	92	0.1	14	0	0.1	5.0E-4	0.03	0.05	1	0.03	1.66004E-4	25000	2
145	0	23	0.3	false	1	"NNN\nNNL\nNNH\nNLL\nNHH\nLLL\nLLH\nLHH\nHHH\n"	0	0.4	50	"0 NNN\n1 NNL\n2 NNH\n3 NLL\n4 NHH\n5 LLL\n6 LLH\n7 LHH\n8 HHH\n"	0.02	92	0.1	14	0	0.1	5.0E-4	0.03	0.05	1	0.03	1.41104E-4	25000	2
146	0	23	0.3	false	1	"NNN\nNNL\nNNH\nNLL\nNHH\nLLL\nLLH\nLHH\nHHH\n"	0	0.4	50	"0 NNN\n1 NNL\n2 NNH\n3 NLL\n4 NHH\n5 LLL\n6 LLH\n7 LHH\n8 HHH\n"	0.02	92	0.1	14	0	0.1	5.0E-4	0.03	0.05	1	0.03	1.19938E-4	25000	2
147	0	23	0.3	false	1	"NNN\nNNL\nNNH\nNLL\nNHH\nLLL\nLLH\nLHH\nHHH\n"	0	0.4	50	"0 NNN\n1 NNL\n2 NNH\n3 NLL\n4 NHH\n5 LLL\n6 LLH\n7 LHH\n8 HHH\n"	0.02	92	0.1	14	0	0.1	5.0E-4	0.03	0.05	1	0.03	1.01947E-4	25000	2
148	0	23	0.3	false	1	"NNN\nNNL\nNNH\nNLL\nNHH\nLLL\nLLH\nLHH\nHHH\n"	0	0.4	50	"0 NNN\n1 NNL\n2 NNH\n3 NLL\n4 NHH\n5 LLL\n6 LLH\n7 LHH\n8 HHH\n"	0.02	92	0.1	14	0	0.1	5.0E-4	0.03	0.05	1	0.03	8.66553E-5	25000	2
149	0	23	0.3	false	1	"NNN\nNNL\nNNH\nNLL\nNHH\nLLL\nLLH\nLHH\nHHH\n"	0	0.4	50	"0 NNN\n1 NNL\n2 NNH\n3 NLL\n4 NHH\n5 LLL\n6 LLH\n7 LHH\n8 HHH\n"	0.02	92	0.1	14	0	0.1	5.0E-4	0.03	0.05	1	0.03	7.3657E-5	25000	2
150	0	23	0.3	false	1	"NNN\nNNL\nNNH\nNLL\nNHH\nLLL\nLLH\nLHH\nHHH\n"	0	0.4	50	"0 NNN\n1 NNL\n2 NNH\n3 NLL\n4 NHH\n5 LLL\n6 LLH\n7 LHH\n8 HHH\n"	0.02	92	0.1	14	0	0.1	5.0E-4	0.03	0.05	1	0.03	6.26084E-5	25000	2
151	0	23	0.3	false	1	"NNN\nNNL\nNNH\nNLL\nNHH\nLLL\nLLH\nLHH\nHHH\n"	0	0.4	50	"0 NNN\n1 NNL\n2 NNH\n3 NLL\n4 NHH\n5 LLL\n6 LLH\n7 LHH\n8 HHH\n"	0.02	92	0.1	14	0	0.1	5.0E-4	0.03	0.05	1	0.03	5.32172E-5	25000	2
152	0	23	0.3	false	1	"NNN\nNNL\nNNH\nNLL\nNHH\nLLL\nLLH\nLHH\nHHH\n"	0	0.4	50	"0 NNN\n1 NNL\n2 NNH\n3 NLL\n4 NHH\n5 LLL\n6 LLH\n7 LHH\n8 HHH\n"	0.02	92	0.1	14	0	0.1	5.0E-4	0.03	0.05	1	0.03	4.52346E-5	25000	2
153	0	23	0.3	false	1	"NNN\nNNL\nNNH\nNLL\nNHH\nLLL\nLLH\nLHH\nHHH\n"	0	0.4	50	"0 NNN\n1 NNL\n2 NNH\n3 NLL\n4 NHH\n5 LLL\n6 LLH\n7 LHH\n8 HHH\n"	0.02	92	0.1	14	0	0.1	5.0E-4	0.03	0.05	1	0.03	0	25000	2
154	0	23	0.3	false	1	"NNN\nNNL\nNNH\nNLL\nNHH\nLLL\nLLH\nLHH\nHHH\n"	0	0.4	50	"0 NNN\n1 NNL\n2 NNH\n3 NLL\n4 NHH\n5 LLL\n6 LLH\n7 LHH\n8 HHH\n"	0.02	92	0.1	14	0	0.1	5.0E-4	0.03	0.05	1	0.1	0.13	25000	2
156	0	23	0.3	false	1	"NNN\nNNL\nNNH\nNLL\nNHH\nLLL\nLLH\nLHH\nHHH\n"	0	0.4	50	"0 NNN\n1 NNL\n2 NNH\n3 NLL\n4 NHH\n5 LLL\n6 LLH\n7 LHH\n8 HHH\n"	0.02	92	0.1	14	0	0.1	5.0E-4	0.03	0.05	1	0.1	0.093925	25000	2
155	0	23	0.3	false	1	"NNN\nNNL\nNNH\nNLL\nNHH\nLLL\nLLH\nLHH\nHHH\n"	0	0.4	50	"0 NNN\n1 NNL\n2 NNH\n3 NLL\n4 NHH\n5 LLL\n6 LLH\n7 LHH\n8 HHH\n"	0.02	92	0.1	14	0	0.1	5.0E-4	0.03	0.05	1	0.1	0.1105	25000	2
158	0	23	0.3	false	1	"NNN\nNNL\nNNH\nNLL\nNHH\nLLL\nLLH\nLHH\nHHH\n"	0	0.4	50	"0 NNN\n1 NNL\n2 NNH\n3 NLL\n4 NHH\n5 LLL\n6 LLH\n7 LHH\n8 HHH\n"	0.02	92	0.1	14	0	0.1	5.0E-4	0.03	0.05	1	0.1	0.067860813	25000	2
157	0	23	0.3	false	1	"NNN\nNNL\nNNH\nNLL\nNHH\nLLL\nLLH\nLHH\nHHH\n"	0	0.4	50	"0 NNN\n1 NNL\n2 NNH\n3 NLL\n4 NHH\n5 LLL\n6 LLH\n7 LHH\n8 HHH\n"	0.02	92	0.1	14	0	0.1	5.0E-4	0.03	0.05	1	0.1	0.07983625	25000	2
159	0	23	0.3	false	1	"NNN\nNNL\nNNH\nNLL\nNHH\nLLL\nLLH\nLHH\nHHH\n"	0	0.4	50	"0 NNN\n1 NNL\n2 NNH\n3 NLL\n4 NHH\n5 LLL\n6 LLH\n7 LHH\n8 HHH\n"	0.02	92	0.1	14	0	0.1	5.0E-4	0.03	0.05	1	0.1	0.057681691	25000	2
160	0	23	0.3	false	1	"NNN\nNNL\nNNH\nNLL\nNHH\nLLL\nLLH\nLHH\nHHH\n"	0	0.4	50	"0 NNN\n1 NNL\n2 NNH\n3 NLL\n4 NHH\n5 LLL\n6 LLH\n7 LHH\n8 HHH\n"	0.02	92	0.1	14	0	0.1	5.0E-4	0.03	0.05	1	0.1	0.049029437	25000	2
161	0	23	0.3	false	1	"NNN\nNNL\nNNH\nNLL\nNHH\nLLL\nLLH\nLHH\nHHH\n"	0	0.4	50	"0 NNN\n1 NNL\n2 NNH\n3 NLL\n4 NHH\n5 LLL\n6 LLH\n7 LHH\n8 HHH\n"	0.02	92	0.1	14	0	0.1	5.0E-4	0.03	0.05	1	0.1	0.041675021	25000	2
162	0	23	0.3	false	1	"NNN\nNNL\nNNH\nNLL\nNHH\nLLL\nLLH\nLHH\nHHH\n"	0	0.4	50	"0 NNN\n1 NNL\n2 NNH\n3 NLL\n4 NHH\n5 LLL\n6 LLH\n7 LHH\n8 HHH\n"	0.02	92	0.1	14	0	0.1	5.0E-4	0.03	0.05	1	0.1	0.035423768	25000	2
163	0	23	0.3	false	1	"NNN\nNNL\nNNH\nNLL\nNHH\nLLL\nLLH\nLHH\nHHH\n"	0	0.4	50	"0 NNN\n1 NNL\n2 NNH\n3 NLL\n4 NHH\n5 LLL\n6 LLH\n7 LHH\n8 HHH\n"	0.02	92	0.1	14	0	0.1	5.0E-4	0.03	0.05	1	0.1	0.030110203	25000	2
164	0	23	0.3	false	1	"NNN\nNNL\nNNH\nNLL\nNHH\nLLL\nLLH\nLHH\nHHH\n"	0	0.4	50	"0 NNN\n1 NNL\n2 NNH\n3 NLL\n4 NHH\n5 LLL\n6 LLH\n7 LHH\n8 HHH\n"	0.02	92	0.1	14	0	0.1	5.0E-4	0.03	0.05	1	0.1	0.025593673	25000	2
165	0	23	0.3	false	1	"NNN\nNNL\nNNH\nNLL\nNHH\nLLL\nLLH\nLHH\nHHH\n"	0	0.4	50	"0 NNN\n1 NNL\n2 NNH\n3 NLL\n4 NHH\n5 LLL\n6 LLH\n7 LHH\n8 HHH\n"	0.02	92	0.1	14	0	0.1	5.0E-4	0.03	0.05	1	0.1	0.021754622	25000	2
166	0	23	0.3	false	1	"NNN\nNNL\nNNH\nNLL\nNHH\nLLL\nLLH\nLHH\nHHH\n"	0	0.4	50	"0 NNN\n1 NNL\n2 NNH\n3 NLL\n4 NHH\n5 LLL\n6 LLH\n7 LHH\n8 HHH\n"	0.02	92	0.1	14	0	0.1	5.0E-4	0.03	0.05	1	0.1	0.018491428	25000	2
167	0	23	0.3	false	1	"NNN\nNNL\nNNH\nNLL\nNHH\nLLL\nLLH\nLHH\nHHH\n"	0	0.4	50	"0 NNN\n1 NNL\n2 NNH\n3 NLL\n4 NHH\n5 LLL\n6 LLH\n7 LHH\n8 HHH\n"	0.02	92	0.1	14	0	0.1	5.0E-4	0.03	0.05	1	0.1	0.015717714	25000	2
168	0	23	0.3	false	1	"NNN\nNNL\nNNH\nNLL\nNHH\nLLL\nLLH\nLHH\nHHH\n"	0	0.4	50	"0 NNN\n1 NNL\n2 NNH\n3 NLL\n4 NHH\n5 LLL\n6 LLH\n7 LHH\n8 HHH\n"	0.02	92	0.1	14	0	0.1	5.0E-4	0.03	0.05	1	0.1	0.013360057	25000	2
169	0	23	0.3	false	1	"NNN\nNNL\nNNH\nNLL\nNHH\nLLL\nLLH\nLHH\nHHH\n"	0	0.4	50	"0 NNN\n1 NNL\n2 NNH\n3 NLL\n4 NHH\n5 LLL\n6 LLH\n7 LHH\n8 HHH\n"	0.02	92	0.1	14	0	0.1	5.0E-4	0.03	0.05	1	0.1	0.011356048	25000	2
171	0	23	0.3	false	1	"NNN\nNNL\nNNH\nNLL\nNHH\nLLL\nLLH\nLHH\nHHH\n"	0	0.4	50	"0 NNN\n1 NNL\n2 NNH\n3 NLL\n4 NHH\n5 LLL\n6 LLH\n7 LHH\n8 HHH\n"	0.02	92	0.1	14	0	0.1	5.0E-4	0.03	0.05	1	0.1	0.008204745	25000	2
170	0	23	0.3	false	1	"NNN\nNNL\nNNH\nNLL\nNHH\nLLL\nLLH\nLHH\nHHH\n"	0	0.4	50	"0 NNN\n1 NNL\n2 NNH\n3 NLL\n4 NHH\n5 LLL\n6 LLH\n7 LHH\n8 HHH\n"	0.02	92	0.1	14	0	0.1	5.0E-4	0.03	0.05	1	0.1	0.009652641	25000	2
172	0	23	0.3	false	1	"NNN\nNNL\nNNH\nNLL\nNHH\nLLL\nLLH\nLHH\nHHH\n"	0	0.4	50	"0 NNN\n1 NNL\n2 NNH\n3 NLL\n4 NHH\n5 LLL\n6 LLH\n7 LHH\n8 HHH\n"	0.02	92	0.1	14	0	0.1	5.0E-4	0.03	0.05	1	0.1	0.006974033	25000	2
173	0	23	0.3	false	1	"NNN\nNNL\nNNH\nNLL\nNHH\nLLL\nLLH\nLHH\nHHH\n"	0	0.4	50	"0 NNN\n1 NNL\n2 NNH\n3 NLL\n4 NHH\n5 LLL\n6 LLH\n7 LHH\n8 HHH\n"	0.02	92	0.1	14	0	0.1	5.0E-4	0.03	0.05	1	0.1	0.005927928	25000	2
174	0	23	0.3	false	1	"NNN\nNNL\nNNH\nNLL\nNHH\nLLL\nLLH\nLHH\nHHH\n"	0	0.4	50	"0 NNN\n1 NNL\n2 NNH\n3 NLL\n4 NHH\n5 LLL\n6 LLH\n7 LHH\n8 HHH\n"	0.02	92	0.1	14	0	0.1	5.0E-4	0.03	0.05	1	0.1	0.005038739	25000	2
176	0	23	0.3	false	1	"NNN\nNNL\nNNH\nNLL\nNHH\nLLL\nLLH\nLHH\nHHH\n"	0	0.4	50	"0 NNN\n1 NNL\n2 NNH\n3 NLL\n4 NHH\n5 LLL\n6 LLH\n7 LHH\n8 HHH\n"	0.02	92	0.1	14	0	0.1	5.0E-4	0.03	0.05	1	0.1	0.003640489	25000	2
175	0	23	0.3	false	1	"NNN\nNNL\nNNH\nNLL\nNHH\nLLL\nLLH\nLHH\nHHH\n"	0	0.4	50	"0 NNN\n1 NNL\n2 NNH\n3 NLL\n4 NHH\n5 LLL\n6 LLH\n7 LHH\n8 HHH\n"	0.02	92	0.1	14	0	0.1	5.0E-4	0.03	0.05	1	0.1	0.004282928	25000	2
177	0	23	0.3	false	1	"NNN\nNNL\nNNH\nNLL\nNHH\nLLL\nLLH\nLHH\nHHH\n"	0	0.4	50	"0 NNN\n1 NNL\n2 NNH\n3 NLL\n4 NHH\n5 LLL\n6 LLH\n7 LHH\n8 HHH\n"	0.02	92	0.1	14	0	0.1	5.0E-4	0.03	0.05	1	0.1	0.003094416	25000	2
178	0	23	0.3	false	1	"NNN\nNNL\nNNH\nNLL\nNHH\nLLL\nLLH\nLHH\nHHH\n"	0	0.4	50	"0 NNN\n1 NNL\n2 NNH\n3 NLL\n4 NHH\n5 LLL\n6 LLH\n7 LHH\n8 HHH\n"	0.02	92	0.1	14	0	0.1	5.0E-4	0.03	0.05	1	0.1	0.002630253	25000	2
179	0	23	0.3	false	1	"NNN\nNNL\nNNH\nNLL\nNHH\nLLL\nLLH\nLHH\nHHH\n"	0	0.4	50	"0 NNN\n1 NNL\n2 NNH\n3 NLL\n4 NHH\n5 LLL\n6 LLH\n7 LHH\n8 HHH\n"	0.02	92	0.1	14	0	0.1	5.0E-4	0.03	0.05	1	0.1	0.002235715	25000	2
180	0	23	0.3	false	1	"NNN\nNNL\nNNH\nNLL\nNHH\nLLL\nLLH\nLHH\nHHH\n"	0	0.4	50	"0 NNN\n1 NNL\n2 NNH\n3 NLL\n4 NHH\n5 LLL\n6 LLH\n7 LHH\n8 HHH\n"	0.02	92	0.1	14	0	0.1	5.0E-4	0.03	0.05	1	0.1	0.001900358	25000	2
181	0	23	0.3	false	1	"NNN\nNNL\nNNH\nNLL\nNHH\nLLL\nLLH\nLHH\nHHH\n"	0	0.4	50	"0 NNN\n1 NNL\n2 NNH\n3 NLL\n4 NHH\n5 LLL\n6 LLH\n7 LHH\n8 HHH\n"	0.02	92	0.1	14	0	0.1	5.0E-4	0.03	0.05	1	0.1	0.001615304	25000	2
182	0	23	0.3	false	1	"NNN\nNNL\nNNH\nNLL\nNHH\nLLL\nLLH\nLHH\nHHH\n"	0	0.4	50	"0 NNN\n1 NNL\n2 NNH\n3 NLL\n4 NHH\n5 LLL\n6 LLH\n7 LHH\n8 HHH\n"	0.02	92	0.1	14	0	0.1	5.0E-4	0.03	0.05	1	0.1	0.001373009	25000	2
183	0	23	0.3	false	1	"NNN\nNNL\nNNH\nNLL\nNHH\nLLL\nLLH\nLHH\nHHH\n"	0	0.4	50	"0 NNN\n1 NNL\n2 NNH\n3 NLL\n4 NHH\n5 LLL\n6 LLH\n7 LHH\n8 HHH\n"	0.02	92	0.1	14	0	0.1	5.0E-4	0.03	0.05	1	0.1	0.001167057	25000	2
184	0	23	0.3	false	1	"NNN\nNNL\nNNH\nNLL\nNHH\nLLL\nLLH\nLHH\nHHH\n"	0	0.4	50	"0 NNN\n1 NNL\n2 NNH\n3 NLL\n4 NHH\n5 LLL\n6 LLH\n7 LHH\n8 HHH\n"	0.02	92	0.1	14	0	0.1	5.0E-4	0.03	0.05	1	0.1	9.91999E-4	25000	2
185	0	23	0.3	false	1	"NNN\nNNL\nNNH\nNLL\nNHH\nLLL\nLLH\nLHH\nHHH\n"	0	0.4	50	"0 NNN\n1 NNL\n2 NNH\n3 NLL\n4 NHH\n5 LLL\n6 LLH\n7 LHH\n8 HHH\n"	0.02	92	0.1	14	0	0.1	5.0E-4	0.03	0.05	1	0.1	8.43199E-4	25000	2
186	0	23	0.3	false	1	"NNN\nNNL\nNNH\nNLL\nNHH\nLLL\nLLH\nLHH\nHHH\n"	0	0.4	50	"0 NNN\n1 NNL\n2 NNH\n3 NLL\n4 NHH\n5 LLL\n6 LLH\n7 LHH\n8 HHH\n"	0.02	92	0.1	14	0	0.1	5.0E-4	0.03	0.05	1	0.1	7.16719E-4	25000	2
187	0	23	0.3	false	1	"NNN\nNNL\nNNH\nNLL\nNHH\nLLL\nLLH\nLHH\nHHH\n"	0	0.4	50	"0 NNN\n1 NNL\n2 NNH\n3 NLL\n4 NHH\n5 LLL\n6 LLH\n7 LHH\n8 HHH\n"	0.02	92	0.1	14	0	0.1	5.0E-4	0.03	0.05	1	0.1	6.09211E-4	25000	2
189	0	23	0.3	false	1	"NNN\nNNL\nNNH\nNLL\nNHH\nLLL\nLLH\nLHH\nHHH\n"	0	0.4	50	"0 NNN\n1 NNL\n2 NNH\n3 NLL\n4 NHH\n5 LLL\n6 LLH\n7 LHH\n8 HHH\n"	0.02	92	0.1	14	0	0.1	5.0E-4	0.03	0.05	1	0.1	4.40155E-4	25000	2
188	0	23	0.3	false	1	"NNN\nNNL\nNNH\nNLL\nNHH\nLLL\nLLH\nLHH\nHHH\n"	0	0.4	50	"0 NNN\n1 NNL\n2 NNH\n3 NLL\n4 NHH\n5 LLL\n6 LLH\n7 LHH\n8 HHH\n"	0.02	92	0.1	14	0	0.1	5.0E-4	0.03	0.05	1	0.1	5.1783E-4	25000	2
190	0	23	0.3	false	1	"NNN\nNNL\nNNH\nNLL\nNHH\nLLL\nLLH\nLHH\nHHH\n"	0	0.4	50	"0 NNN\n1 NNL\n2 NNH\n3 NLL\n4 NHH\n5 LLL\n6 LLH\n7 LHH\n8 HHH\n"	0.02	92	0.1	14	0	0.1	5.0E-4	0.03	0.05	1	0.1	3.74132E-4	25000	2
191	0	23	0.3	false	1	"NNN\nNNL\nNNH\nNLL\nNHH\nLLL\nLLH\nLHH\nHHH\n"	0	0.4	50	"0 NNN\n1 NNL\n2 NNH\n3 NLL\n4 NHH\n5 LLL\n6 LLH\n7 LHH\n8 HHH\n"	0.02	92	0.1	14	0	0.1	5.0E-4	0.03	0.05	1	0.1	3.18012E-4	25000	2
192	0	23	0.3	false	1	"NNN\nNNL\nNNH\nNLL\nNHH\nLLL\nLLH\nLHH\nHHH\n"	0	0.4	50	"0 NNN\n1 NNL\n2 NNH\n3 NLL\n4 NHH\n5 LLL\n6 LLH\n7 LHH\n8 HHH\n"	0.02	92	0.1	14	0	0.1	5.0E-4	0.03	0.05	1	0.1	2.7031E-4	25000	2
193	0	23	0.3	false	1	"NNN\nNNL\nNNH\nNLL\nNHH\nLLL\nLLH\nLHH\nHHH\n"	0	0.4	50	"0 NNN\n1 NNL\n2 NNH\n3 NLL\n4 NHH\n5 LLL\n6 LLH\n7 LHH\n8 HHH\n"	0.02	92	0.1	14	0	0.1	5.0E-4	0.03	0.05	1	0.1	2.29764E-4	25000	2
194	0	23	0.3	false	1	"NNN\nNNL\nNNH\nNLL\nNHH\nLLL\nLLH\nLHH\nHHH\n"	0	0.4	50	"0 NNN\n1 NNL\n2 NNH\n3 NLL\n4 NHH\n5 LLL\n6 LLH\n7 LHH\n8 HHH\n"	0.02	92	0.1	14	0	0.1	5.0E-4	0.03	0.05	1	0.1	1.95299E-4	25000	2
195	0	23	0.3	false	1	"NNN\nNNL\nNNH\nNLL\nNHH\nLLL\nLLH\nLHH\nHHH\n"	0	0.4	50	"0 NNN\n1 NNL\n2 NNH\n3 NLL\n4 NHH\n5 LLL\n6 LLH\n7 LHH\n8 HHH\n"	0.02	92	0.1	14	0	0.1	5.0E-4	0.03	0.05	1	0.1	1.66004E-4	25000	2
196	0	23	0.3	false	1	"NNN\nNNL\nNNH\nNLL\nNHH\nLLL\nLLH\nLHH\nHHH\n"	0	0.4	50	"0 NNN\n1 NNL\n2 NNH\n3 NLL\n4 NHH\n5 LLL\n6 LLH\n7 LHH\n8 HHH\n"	0.02	92	0.1	14	0	0.1	5.0E-4	0.03	0.05	1	0.1	1.41104E-4	25000	2
197	0	23	0.3	false	1	"NNN\nNNL\nNNH\nNLL\nNHH\nLLL\nLLH\nLHH\nHHH\n"	0	0.4	50	"0 NNN\n1 NNL\n2 NNH\n3 NLL\n4 NHH\n5 LLL\n6 LLH\n7 LHH\n8 HHH\n"	0.02	92	0.1	14	0	0.1	5.0E-4	0.03	0.05	1	0.1	1.19938E-4	25000	2
198	0	23	0.3	false	1	"NNN\nNNL\nNNH\nNLL\nNHH\nLLL\nLLH\nLHH\nHHH\n"	0	0.4	50	"0 NNN\n1 NNL\n2 NNH\n3 NLL\n4 NHH\n5 LLL\n6 LLH\n7 LHH\n8 HHH\n"	0.02	92	0.1	14	0	0.1	5.0E-4	0.03	0.05	1	0.1	1.01947E-4	25000	2
199	0	23	0.3	false	1	"NNN\nNNL\nNNH\nNLL\nNHH\nLLL\nLLH\nLHH\nHHH\n"	0	0.4	50	"0 NNN\n1 NNL\n2 NNH\n3 NLL\n4 NHH\n5 LLL\n6 LLH\n7 LHH\n8 HHH\n"	0.02	92	0.1	14	0	0.1	5.0E-4	0.03	0.05	1	0.1	8.66553E-5	25000	2
200	0	23	0.3	false	1	"NNN\nNNL\nNNH\nNLL\nNHH\nLLL\nLLH\nLHH\nHHH\n"	0	0.4	50	"0 NNN\n1 NNL\n2 NNH\n3 NLL\n4 NHH\n5 LLL\n6 LLH\n7 LHH\n8 HHH\n"	0.02	92	0.1	14	0	0.1	5.0E-4	0.03	0.05	1	0.1	7.3657E-5	25000	2
202	0	23	0.3	false	1	"NNN\nNNL\nNNH\nNLL\nNHH\nLLL\nLLH\nLHH\nHHH\n"	0	0.4	50	"0 NNN\n1 NNL\n2 NNH\n3 NLL\n4 NHH\n5 LLL\n6 LLH\n7 LHH\n8 HHH\n"	0.02	92	0.1	14	0	0.1	5.0E-4	0.03	0.05	1	0.1	5.32172E-5	25000	2
201	0	23	0.3	false	1	"NNN\nNNL\nNNH\nNLL\nNHH\nLLL\nLLH\nLHH\nHHH\n"	0	0.4	50	"0 NNN\n1 NNL\n2 NNH\n3 NLL\n4 NHH\n5 LLL\n6 LLH\n7 LHH\n8 HHH\n"	0.02	92	0.1	14	0	0.1	5.0E-4	0.03	0.05	1	0.1	6.26084E-5	25000	2
203	0	23	0.3	false	1	"NNN\nNNL\nNNH\nNLL\nNHH\nLLL\nLLH\nLHH\nHHH\n"	0	0.4	50	"0 NNN\n1 NNL\n2 NNH\n3 NLL\n4 NHH\n5 LLL\n6 LLH\n7 LHH\n8 HHH\n"	0.02	92	0.1	14	0	0.1	5.0E-4	0.03	0.05	1	0.1	4.52346E-5	25000	2
204	0	23	0.3	false	1	"NNN\nNNL\nNNH\nNLL\nNHH\nLLL\nLLH\nLHH\nHHH\n"	0	0.4	50	"0 NNN\n1 NNL\n2 NNH\n3 NLL\n4 NHH\n5 LLL\n6 LLH\n7 LHH\n8 HHH\n"	0.02	92	0.1	14	0	0.1	5.0E-4	0.03	0.05	1	0.1	0	25000	2
205	0	23	0.3	false	1	"NNN\nNNL\nNNH\nNLL\nNHH\nLLL\nLLH\nLHH\nHHH\n"	0	0.4	50	"0 NNN\n1 NNL\n2 NNH\n3 NLL\n4 NHH\n5 LLL\n6 LLH\n7 LHH\n8 HHH\n"	0.02	92	0.1	14	0	0.1	5.0E-4	0.03	0.05	1	0.3	0.13	25000	2
207	0	23	0.3	false	1	"NNN\nNNL\nNNH\nNLL\nNHH\nLLL\nLLH\nLHH\nHHH\n"	0	0.4	50	"0 NNN\n1 NNL\n2 NNH\n3 NLL\n4 NHH\n5 LLL\n6 LLH\n7 LHH\n8 HHH\n"	0.02	92	0.1	14	0	0.1	5.0E-4	0.03	0.05	1	0.3	0.093925	25000	2
206	0	23	0.3	false	1	"NNN\nNNL\nNNH\nNLL\nNHH\nLLL\nLLH\nLHH\nHHH\n"	0	0.4	50	"0 NNN\n1 NNL\n2 NNH\n3 NLL\n4 NHH\n5 LLL\n6 LLH\n7 LHH\n8 HHH\n"	0.02	92	0.1	14	0	0.1	5.0E-4	0.03	0.05	1	0.3	0.1105	25000	2
208	0	23	0.3	false	1	"NNN\nNNL\nNNH\nNLL\nNHH\nLLL\nLLH\nLHH\nHHH\n"	0	0.4	50	"0 NNN\n1 NNL\n2 NNH\n3 NLL\n4 NHH\n5 LLL\n6 LLH\n7 LHH\n8 HHH\n"	0.02	92	0.1	14	0	0.1	5.0E-4	0.03	0.05	1	0.3	0.07983625	25000	2
209	0	23	0.3	false	1	"NNN\nNNL\nNNH\nNLL\nNHH\nLLL\nLLH\nLHH\nHHH\n"	0	0.4	50	"0 NNN\n1 NNL\n2 NNH\n3 NLL\n4 NHH\n5 LLL\n6 LLH\n7 LHH\n8 HHH\n"	0.02	92	0.1	14	0	0.1	5.0E-4	0.03	0.05	1	0.3	0.067860813	25000	2
210	0	23	0.3	false	1	"NNN\nNNL\nNNH\nNLL\nNHH\nLLL\nLLH\nLHH\nHHH\n"	0	0.4	50	"0 NNN\n1 NNL\n2 NNH\n3 NLL\n4 NHH\n5 LLL\n6 LLH\n7 LHH\n8 HHH\n"	0.02	92	0.1	14	0	0.1	5.0E-4	0.03	0.05	1	0.3	0.057681691	25000	2
212	0	23	0.3	false	1	"NNN\nNNL\nNNH\nNLL\nNHH\nLLL\nLLH\nLHH\nHHH\n"	0	0.4	50	"0 NNN\n1 NNL\n2 NNH\n3 NLL\n4 NHH\n5 LLL\n6 LLH\n7 LHH\n8 HHH\n"	0.02	92	0.1	14	0	0.1	5.0E-4	0.03	0.05	1	0.3	0.041675021	25000	2
211	0	23	0.3	false	1	"NNN\nNNL\nNNH\nNLL\nNHH\nLLL\nLLH\nLHH\nHHH\n"	0	0.4	50	"0 NNN\n1 NNL\n2 NNH\n3 NLL\n4 NHH\n5 LLL\n6 LLH\n7 LHH\n8 HHH\n"	0.02	92	0.1	14	0	0.1	5.0E-4	0.03	0.05	1	0.3	0.049029437	25000	2
213	0	23	0.3	false	1	"NNN\nNNL\nNNH\nNLL\nNHH\nLLL\nLLH\nLHH\nHHH\n"	0	0.4	50	"0 NNN\n1 NNL\n2 NNH\n3 NLL\n4 NHH\n5 LLL\n6 LLH\n7 LHH\n8 HHH\n"	0.02	92	0.1	14	0	0.1	5.0E-4	0.03	0.05	1	0.3	0.035423768	25000	2
214	0	23	0.3	false	1	"NNN\nNNL\nNNH\nNLL\nNHH\nLLL\nLLH\nLHH\nHHH\n"	0	0.4	50	"0 NNN\n1 NNL\n2 NNH\n3 NLL\n4 NHH\n5 LLL\n6 LLH\n7 LHH\n8 HHH\n"	0.02	92	0.1	14	0	0.1	5.0E-4	0.03	0.05	1	0.3	0.030110203	25000	2
215	0	23	0.3	false	1	"NNN\nNNL\nNNH\nNLL\nNHH\nLLL\nLLH\nLHH\nHHH\n"	0	0.4	50	"0 NNN\n1 NNL\n2 NNH\n3 NLL\n4 NHH\n5 LLL\n6 LLH\n7 LHH\n8 HHH\n"	0.02	92	0.1	14	0	0.1	5.0E-4	0.03	0.05	1	0.3	0.025593673	25000	2
216	0	23	0.3	false	1	"NNN\nNNL\nNNH\nNLL\nNHH\nLLL\nLLH\nLHH\nHHH\n"	0	0.4	50	"0 NNN\n1 NNL\n2 NNH\n3 NLL\n4 NHH\n5 LLL\n6 LLH\n7 LHH\n8 HHH\n"	0.02	92	0.1	14	0	0.1	5.0E-4	0.03	0.05	1	0.3	0.021754622	25000	2
217	0	23	0.3	false	1	"NNN\nNNL\nNNH\nNLL\nNHH\nLLL\nLLH\nLHH\nHHH\n"	0	0.4	50	"0 NNN\n1 NNL\n2 NNH\n3 NLL\n4 NHH\n5 LLL\n6 LLH\n7 LHH\n8 HHH\n"	0.02	92	0.1	14	0	0.1	5.0E-4	0.03	0.05	1	0.3	0.018491428	25000	2
218	0	23	0.3	false	1	"NNN\nNNL\nNNH\nNLL\nNHH\nLLL\nLLH\nLHH\nHHH\n"	0	0.4	50	"0 NNN\n1 NNL\n2 NNH\n3 NLL\n4 NHH\n5 LLL\n6 LLH\n7 LHH\n8 HHH\n"	0.02	92	0.1	14	0	0.1	5.0E-4	0.03	0.05	1	0.3	0.015717714	25000	2
219	0	23	0.3	false	1	"NNN\nNNL\nNNH\nNLL\nNHH\nLLL\nLLH\nLHH\nHHH\n"	0	0.4	50	"0 NNN\n1 NNL\n2 NNH\n3 NLL\n4 NHH\n5 LLL\n6 LLH\n7 LHH\n8 HHH\n"	0.02	92	0.1	14	0	0.1	5.0E-4	0.03	0.05	1	0.3	0.013360057	25000	2
220	0	23	0.3	false	1	"NNN\nNNL\nNNH\nNLL\nNHH\nLLL\nLLH\nLHH\nHHH\n"	0	0.4	50	"0 NNN\n1 NNL\n2 NNH\n3 NLL\n4 NHH\n5 LLL\n6 LLH\n7 LHH\n8 HHH\n"	0.02	92	0.1	14	0	0.1	5.0E-4	0.03	0.05	1	0.3	0.011356048	25000	2
221	0	23	0.3	false	1	"NNN\nNNL\nNNH\nNLL\nNHH\nLLL\nLLH\nLHH\nHHH\n"	0	0.4	50	"0 NNN\n1 NNL\n2 NNH\n3 NLL\n4 NHH\n5 LLL\n6 LLH\n7 LHH\n8 HHH\n"	0.02	92	0.1	14	0	0.1	5.0E-4	0.03	0.05	1	0.3	0.009652641	25000	2
222	0	23	0.3	false	1	"NNN\nNNL\nNNH\nNLL\nNHH\nLLL\nLLH\nLHH\nHHH\n"	0	0.4	50	"0 NNN\n1 NNL\n2 NNH\n3 NLL\n4 NHH\n5 LLL\n6 LLH\n7 LHH\n8 HHH\n"	0.02	92	0.1	14	0	0.1	5.0E-4	0.03	0.05	1	0.3	0.008204745	25000	2
223	0	23	0.3	false	1	"NNN\nNNL\nNNH\nNLL\nNHH\nLLL\nLLH\nLHH\nHHH\n"	0	0.4	50	"0 NNN\n1 NNL\n2 NNH\n3 NLL\n4 NHH\n5 LLL\n6 LLH\n7 LHH\n8 HHH\n"	0.02	92	0.1	14	0	0.1	5.0E-4	0.03	0.05	1	0.3	0.006974033	25000	2
224	0	23	0.3	false	1	"NNN\nNNL\nNNH\nNLL\nNHH\nLLL\nLLH\nLHH\nHHH\n"	0	0.4	50	"0 NNN\n1 NNL\n2 NNH\n3 NLL\n4 NHH\n5 LLL\n6 LLH\n7 LHH\n8 HHH\n"	0.02	92	0.1	14	0	0.1	5.0E-4	0.03	0.05	1	0.3	0.005927928	25000	2
225	0	23	0.3	false	1	"NNN\nNNL\nNNH\nNLL\nNHH\nLLL\nLLH\nLHH\nHHH\n"	0	0.4	50	"0 NNN\n1 NNL\n2 NNH\n3 NLL\n4 NHH\n5 LLL\n6 LLH\n7 LHH\n8 HHH\n"	0.02	92	0.1	14	0	0.1	5.0E-4	0.03	0.05	1	0.3	0.005038739	25000	2
226	0	23	0.3	false	1	"NNN\nNNL\nNNH\nNLL\nNHH\nLLL\nLLH\nLHH\nHHH\n"	0	0.4	50	"0 NNN\n1 NNL\n2 NNH\n3 NLL\n4 NHH\n5 LLL\n6 LLH\n7 LHH\n8 HHH\n"	0.02	92	0.1	14	0	0.1	5.0E-4	0.03	0.05	1	0.3	0.004282928	25000	2
227	0	23	0.3	false	1	"NNN\nNNL\nNNH\nNLL\nNHH\nLLL\nLLH\nLHH\nHHH\n"	0	0.4	50	"0 NNN\n1 NNL\n2 NNH\n3 NLL\n4 NHH\n5 LLL\n6 LLH\n7 LHH\n8 HHH\n"	0.02	92	0.1	14	0	0.1	5.0E-4	0.03	0.05	1	0.3	0.003640489	25000	2
229	0	23	0.3	false	1	"NNN\nNNL\nNNH\nNLL\nNHH\nLLL\nLLH\nLHH\nHHH\n"	0	0.4	50	"0 NNN\n1 NNL\n2 NNH\n3 NLL\n4 NHH\n5 LLL\n6 LLH\n7 LHH\n8 HHH\n"	0.02	92	0.1	14	0	0.1	5.0E-4	0.03	0.05	1	0.3	0.002630253	25000	2
228	0	23	0.3	false	1	"NNN\nNNL\nNNH\nNLL\nNHH\nLLL\nLLH\nLHH\nHHH\n"	0	0.4	50	"0 NNN\n1 NNL\n2 NNH\n3 NLL\n4 NHH\n5 LLL\n6 LLH\n7 LHH\n8 HHH\n"	0.02	92	0.1	14	0	0.1	5.0E-4	0.03	0.05	1	0.3	0.003094416	25000	2
230	0	23	0.3	false	1	"NNN\nNNL\nNNH\nNLL\nNHH\nLLL\nLLH\nLHH\nHHH\n"	0	0.4	50	"0 NNN\n1 NNL\n2 NNH\n3 NLL\n4 NHH\n5 LLL\n6 LLH\n7 LHH\n8 HHH\n"	0.02	92	0.1	14	0	0.1	5.0E-4	0.03	0.05	1	0.3	0.002235715	25000	2
231	0	23	0.3	false	1	"NNN\nNNL\nNNH\nNLL\nNHH\nLLL\nLLH\nLHH\nHHH\n"	0	0.4	50	"0 NNN\n1 NNL\n2 NNH\n3 NLL\n4 NHH\n5 LLL\n6 LLH\n7 LHH\n8 HHH\n"	0.02	92	0.1	14	0	0.1	5.0E-4	0.03	0.05	1	0.3	0.001900358	25000	2
232	0	23	0.3	false	1	"NNN\nNNL\nNNH\nNLL\nNHH\nLLL\nLLH\nLHH\nHHH\n"	0	0.4	50	"0 NNN\n1 NNL\n2 NNH\n3 NLL\n4 NHH\n5 LLL\n6 LLH\n7 LHH\n8 HHH\n"	0.02	92	0.1	14	0	0.1	5.0E-4	0.03	0.05	1	0.3	0.001615304	25000	2
233	0	23	0.3	false	1	"NNN\nNNL\nNNH\nNLL\nNHH\nLLL\nLLH\nLHH\nHHH\n"	0	0.4	50	"0 NNN\n1 NNL\n2 NNH\n3 NLL\n4 NHH\n5 LLL\n6 LLH\n7 LHH\n8 HHH\n"	0.02	92	0.1	14	0	0.1	5.0E-4	0.03	0.05	1	0.3	0.001373009	25000	2
234	0	23	0.3	false	1	"NNN\nNNL\nNNH\nNLL\nNHH\nLLL\nLLH\nLHH\nHHH\n"	0	0.4	50	"0 NNN\n1 NNL\n2 NNH\n3 NLL\n4 NHH\n5 LLL\n6 LLH\n7 LHH\n8 HHH\n"	0.02	92	0.1	14	0	0.1	5.0E-4	0.03	0.05	1	0.3	0.001167057	25000	2
235	0	23	0.3	false	1	"NNN\nNNL\nNNH\nNLL\nNHH\nLLL\nLLH\nLHH\nHHH\n"	0	0.4	50	"0 NNN\n1 NNL\n2 NNH\n3 NLL\n4 NHH\n5 LLL\n6 LLH\n7 LHH\n8 HHH\n"	0.02	92	0.1	14	0	0.1	5.0E-4	0.03	0.05	1	0.3	9.91999E-4	25000	2
236	0	23	0.3	false	1	"NNN\nNNL\nNNH\nNLL\nNHH\nLLL\nLLH\nLHH\nHHH\n"	0	0.4	50	"0 NNN\n1 NNL\n2 NNH\n3 NLL\n4 NHH\n5 LLL\n6 LLH\n7 LHH\n8 HHH\n"	0.02	92	0.1	14	0	0.1	5.0E-4	0.03	0.05	1	0.3	8.43199E-4	25000	2
238	0	23	0.3	false	1	"NNN\nNNL\nNNH\nNLL\nNHH\nLLL\nLLH\nLHH\nHHH\n"	0	0.4	50	"0 NNN\n1 NNL\n2 NNH\n3 NLL\n4 NHH\n5 LLL\n6 LLH\n7 LHH\n8 HHH\n"	0.02	92	0.1	14	0	0.1	5.0E-4	0.03	0.05	1	0.3	6.09211E-4	25000	2
237	0	23	0.3	false	1	"NNN\nNNL\nNNH\nNLL\nNHH\nLLL\nLLH\nLHH\nHHH\n"	0	0.4	50	"0 NNN\n1 NNL\n2 NNH\n3 NLL\n4 NHH\n5 LLL\n6 LLH\n7 LHH\n8 HHH\n"	0.02	92	0.1	14	0	0.1	5.0E-4	0.03	0.05	1	0.3	7.16719E-4	25000	2
239	0	23	0.3	false	1	"NNN\nNNL\nNNH\nNLL\nNHH\nLLL\nLLH\nLHH\nHHH\n"	0	0.4	50	"0 NNN\n1 NNL\n2 NNH\n3 NLL\n4 NHH\n5 LLL\n6 LLH\n7 LHH\n8 HHH\n"	0.02	92	0.1	14	0	0.1	5.0E-4	0.03	0.05	1	0.3	5.1783E-4	25000	2
240	0	23	0.3	false	1	"NNN\nNNL\nNNH\nNLL\nNHH\nLLL\nLLH\nLHH\nHHH\n"	0	0.4	50	"0 NNN\n1 NNL\n2 NNH\n3 NLL\n4 NHH\n5 LLL\n6 LLH\n7 LHH\n8 HHH\n"	0.02	92	0.1	14	0	0.1	5.0E-4	0.03	0.05	1	0.3	4.40155E-4	25000	2
241	0	23	0.3	false	1	"NNN\nNNL\nNNH\nNLL\nNHH\nLLL\nLLH\nLHH\nHHH\n"	0	0.4	50	"0 NNN\n1 NNL\n2 NNH\n3 NLL\n4 NHH\n5 LLL\n6 LLH\n7 LHH\n8 HHH\n"	0.02	92	0.1	14	0	0.1	5.0E-4	0.03	0.05	1	0.3	3.74132E-4	25000	2
243	0	23	0.3	false	1	"NNN\nNNL\nNNH\nNLL\nNHH\nLLL\nLLH\nLHH\nHHH\n"	0	0.4	50	"0 NNN\n1 NNL\n2 NNH\n3 NLL\n4 NHH\n5 LLL\n6 LLH\n7 LHH\n8 HHH\n"	0.02	92	0.1	14	0	0.1	5.0E-4	0.03	0.05	1	0.3	2.7031E-4	25000	2
242	0	23	0.3	false	1	"NNN\nNNL\nNNH\nNLL\nNHH\nLLL\nLLH\nLHH\nHHH\n"	0	0.4	50	"0 NNN\n1 NNL\n2 NNH\n3 NLL\n4 NHH\n5 LLL\n6 LLH\n7 LHH\n8 HHH\n"	0.02	92	0.1	14	0	0.1	5.0E-4	0.03	0.05	1	0.3	3.18012E-4	25000	2
244	0	23	0.3	false	1	"NNN\nNNL\nNNH\nNLL\nNHH\nLLL\nLLH\nLHH\nHHH\n"	0	0.4	50	"0 NNN\n1 NNL\n2 NNH\n3 NLL\n4 NHH\n5 LLL\n6 LLH\n7 LHH\n8 HHH\n"	0.02	92	0.1	14	0	0.1	5.0E-4	0.03	0.05	1	0.3	2.29764E-4	25000	2
245	0	23	0.3	false	1	"NNN\nNNL\nNNH\nNLL\nNHH\nLLL\nLLH\nLHH\nHHH\n"	0	0.4	50	"0 NNN\n1 NNL\n2 NNH\n3 NLL\n4 NHH\n5 LLL\n6 LLH\n7 LHH\n8 HHH\n"	0.02	92	0.1	14	0	0.1	5.0E-4	0.03	0.05	1	0.3	1.95299E-4	25000	8
246	0	23	0.3	false	1	"NNN\nNNL\nNNH\nNLL\nNHH\nLLL\nLLH\nLHH\nHHH\n"	0	0.4	50	"0 NNN\n1 NNL\n2 NNH\n3 NLL\n4 NHH\n5 LLL\n6 LLH\n7 LHH\n8 HHH\n"	0.02	92	0.1	14	0	0.1	5.0E-4	0.03	0.05	1	0.3	1.66004E-4	25000	8
247	0	23	0.3	false	1	"NNN\nNNL\nNNH\nNLL\nNHH\nLLL\nLLH\nLHH\nHHH\n"	0	0.4	50	"0 NNN\n1 NNL\n2 NNH\n3 NLL\n4 NHH\n5 LLL\n6 LLH\n7 LHH\n8 HHH\n"	0.02	92	0.1	14	0	0.1	5.0E-4	0.03	0.05	1	0.3	1.41104E-4	25000	8
248	0	23	0.3	false	1	"NNN\nNNL\nNNH\nNLL\nNHH\nLLL\nLLH\nLHH\nHHH\n"	0	0.4	50	"0 NNN\n1 NNL\n2 NNH\n3 NLL\n4 NHH\n5 LLL\n6 LLH\n7 LHH\n8 HHH\n"	0.02	92	0.1	14	0	0.1	5.0E-4	0.03	0.05	1	0.3	1.19938E-4	25000	2
249	0	23	0.3	false	1	"NNN\nNNL\nNNH\nNLL\nNHH\nLLL\nLLH\nLHH\nHHH\n"	0	0.4	50	"0 NNN\n1 NNL\n2 NNH\n3 NLL\n4 NHH\n5 LLL\n6 LLH\n7 LHH\n8 HHH\n"	0.02	92	0.1	14	0	0.1	5.0E-4	0.03	0.05	1	0.3	1.01947E-4	25000	2
250	0	23	0.3	false	1	"NNN\nNNL\nNNH\nNLL\nNHH\nLLL\nLLH\nLHH\nHHH\n"	0	0.4	50	"0 NNN\n1 NNL\n2 NNH\n3 NLL\n4 NHH\n5 LLL\n6 LLH\n7 LHH\n8 HHH\n"	0.02	92	0.1	14	0	0.1	5.0E-4	0.03	0.05	1	0.3	8.66553E-5	25000	2
251	0	23	0.3	false	1	"NNN\nNNL\nNNH\nNLL\nNHH\nLLL\nLLH\nLHH\nHHH\n"	0	0.4	50	"0 NNN\n1 NNL\n2 NNH\n3 NLL\n4 NHH\n5 LLL\n6 LLH\n7 LHH\n8 HHH\n"	0.02	92	0.1	14	0	0.1	5.0E-4	0.03	0.05	1	0.3	7.3657E-5	25000	2
252	0	23	0.3	false	1	"NNN\nNNL\nNNH\nNLL\nNHH\nLLL\nLLH\nLHH\nHHH\n"	0	0.4	50	"0 NNN\n1 NNL\n2 NNH\n3 NLL\n4 NHH\n5 LLL\n6 LLH\n7 LHH\n8 HHH\n"	0.02	92	0.1	14	0	0.1	5.0E-4	0.03	0.05	1	0.3	6.26084E-5	25000	2
253	0	23	0.3	false	1	"NNN\nNNL\nNNH\nNLL\nNHH\nLLL\nLLH\nLHH\nHHH\n"	0	0.4	50	"0 NNN\n1 NNL\n2 NNH\n3 NLL\n4 NHH\n5 LLL\n6 LLH\n7 LHH\n8 HHH\n"	0.02	92	0.1	14	0	0.1	5.0E-4	0.03	0.05	1	0.3	5.32172E-5	25000	2
254	0	23	0.3	false	1	"NNN\nNNL\nNNH\nNLL\nNHH\nLLL\nLLH\nLHH\nHHH\n"	0	0.4	50	"0 NNN\n1 NNL\n2 NNH\n3 NLL\n4 NHH\n5 LLL\n6 LLH\n7 LHH\n8 HHH\n"	0.02	92	0.1	14	0	0.1	5.0E-4	0.03	0.05	1	0.3	4.52346E-5	25000	8
255	0	23	0.3	false	1	"NNN\nNNL\nNNH\nNLL\nNHH\nLLL\nLLH\nLHH\nHHH\n"	0	0.4	50	"0 NNN\n1 NNL\n2 NNH\n3 NLL\n4 NHH\n5 LLL\n6 LLH\n7 LHH\n8 HHH\n"	0.02	92	0.1	14	0	0.1	5.0E-4	0.03	0.05	1	0.3	0	25000	8
256	0	23	0.3	false	1	"NNN\nNNL\nNNH\nNLL\nNHH\nLLL\nLLH\nLHH\nHHH\n"	0	0.4	50	"0 NNN\n1 NNL\n2 NNH\n3 NLL\n4 NHH\n5 LLL\n6 LLH\n7 LHH\n8 HHH\n"	0.02	92	0.1	14	0	0.1	5.0E-4	0.03	0.05	1	1	0.13	25000	0
257	0	23	0.3	false	1	"NNN\nNNL\nNNH\nNLL\nNHH\nLLL\nLLH\nLHH\nHHH\n"	0	0.4	50	"0 NNN\n1 NNL\n2 NNH\n3 NLL\n4 NHH\n5 LLL\n6 LLH\n7 LHH\n8 HHH\n"	0.02	92	0.1	14	0	0.1	5.0E-4	0.03	0.05	1	1	0.1105	25000	0
258	0	23	0.3	false	1	"NNN\nNNL\nNNH\nNLL\nNHH\nLLL\nLLH\nLHH\nHHH\n"	0	0.4	50	"0 NNN\n1 NNL\n2 NNH\n3 NLL\n4 NHH\n5 LLL\n6 LLH\n7 LHH\n8 HHH\n"	0.02	92	0.1	14	0	0.1	5.0E-4	0.03	0.05	1	1	0.093925	25000	0
259	0	23	0.3	false	1	"NNN\nNNL\nNNH\nNLL\nNHH\nLLL\nLLH\nLHH\nHHH\n"	0	0.4	50	"0 NNN\n1 NNL\n2 NNH\n3 NLL\n4 NHH\n5 LLL\n6 LLH\n7 LHH\n8 HHH\n"	0.02	92	0.1	14	0	0.1	5.0E-4	0.03	0.05	1	1	0.07983625	25000	0
260	0	23	0.3	false	1	"NNN\nNNL\nNNH\nNLL\nNHH\nLLL\nLLH\nLHH\nHHH\n"	0	0.4	50	"0 NNN\n1 NNL\n2 NNH\n3 NLL\n4 NHH\n5 LLL\n6 LLH\n7 LHH\n8 HHH\n"	0.02	92	0.1	14	0	0.1	5.0E-4	0.03	0.05	1	1	0.067860813	25000	0
261	0	23	0.3	false	1	"NNN\nNNL\nNNH\nNLL\nNHH\nLLL\nLLH\nLHH\nHHH\n"	0	0.4	50	"0 NNN\n1 NNL\n2 NNH\n3 NLL\n4 NHH\n5 LLL\n6 LLH\n7 LHH\n8 HHH\n"	0.02	92	0.1	14	0	0.1	5.0E-4	0.03	0.05	1	1	0.057681691	25000	0
262	0	23	0.3	false	1	"NNN\nNNL\nNNH\nNLL\nNHH\nLLL\nLLH\nLHH\nHHH\n"	0	0.4	50	"0 NNN\n1 NNL\n2 NNH\n3 NLL\n4 NHH\n5 LLL\n6 LLH\n7 LHH\n8 HHH\n"	0.02	92	0.1	14	0	0.1	5.0E-4	0.03	0.05	1	1	0.049029437	25000	0
264	0	23	0.3	false	1	"NNN\nNNL\nNNH\nNLL\nNHH\nLLL\nLLH\nLHH\nHHH\n"	0	0.4	50	"0 NNN\n1 NNL\n2 NNH\n3 NLL\n4 NHH\n5 LLL\n6 LLH\n7 LHH\n8 HHH\n"	0.02	92	0.1	14	0	0.1	5.0E-4	0.03	0.05	1	1	0.035423768	25000	0
263	0	23	0.3	false	1	"NNN\nNNL\nNNH\nNLL\nNHH\nLLL\nLLH\nLHH\nHHH\n"	0	0.4	50	"0 NNN\n1 NNL\n2 NNH\n3 NLL\n4 NHH\n5 LLL\n6 LLH\n7 LHH\n8 HHH\n"	0.02	92	0.1	14	0	0.1	5.0E-4	0.03	0.05	1	1	0.041675021	25000	0
265	0	23	0.3	false	1	"NNN\nNNL\nNNH\nNLL\nNHH\nLLL\nLLH\nLHH\nHHH\n"	0	0.4	50	"0 NNN\n1 NNL\n2 NNH\n3 NLL\n4 NHH\n5 LLL\n6 LLH\n7 LHH\n8 HHH\n"	0.02	92	0.1	14	0	0.1	5.0E-4	0.03	0.05	1	1	0.030110203	25000	2
266	0	23	0.3	false	1	"NNN\nNNL\nNNH\nNLL\nNHH\nLLL\nLLH\nLHH\nHHH\n"	0	0.4	50	"0 NNN\n1 NNL\n2 NNH\n3 NLL\n4 NHH\n5 LLL\n6 LLH\n7 LHH\n8 HHH\n"	0.02	92	0.1	14	0	0.1	5.0E-4	0.03	0.05	1	1	0.025593673	25000	0
267	0	23	0.3	false	1	"NNN\nNNL\nNNH\nNLL\nNHH\nLLL\nLLH\nLHH\nHHH\n"	0	0.4	50	"0 NNN\n1 NNL\n2 NNH\n3 NLL\n4 NHH\n5 LLL\n6 LLH\n7 LHH\n8 HHH\n"	0.02	92	0.1	14	0	0.1	5.0E-4	0.03	0.05	1	1	0.021754622	25000	0
268	0	23	0.3	false	1	"NNN\nNNL\nNNH\nNLL\nNHH\nLLL\nLLH\nLHH\nHHH\n"	0	0.4	50	"0 NNN\n1 NNL\n2 NNH\n3 NLL\n4 NHH\n5 LLL\n6 LLH\n7 LHH\n8 HHH\n"	0.02	92	0.1	14	0	0.1	5.0E-4	0.03	0.05	1	1	0.018491428	25000	0
269	0	23	0.3	false	1	"NNN\nNNL\nNNH\nNLL\nNHH\nLLL\nLLH\nLHH\nHHH\n"	0	0.4	50	"0 NNN\n1 NNL\n2 NNH\n3 NLL\n4 NHH\n5 LLL\n6 LLH\n7 LHH\n8 HHH\n"	0.02	92	0.1	14	0	0.1	5.0E-4	0.03	0.05	1	1	0.015717714	25000	2
270	0	23	0.3	false	1	"NNN\nNNL\nNNH\nNLL\nNHH\nLLL\nLLH\nLHH\nHHH\n"	0	0.4	50	"0 NNN\n1 NNL\n2 NNH\n3 NLL\n4 NHH\n5 LLL\n6 LLH\n7 LHH\n8 HHH\n"	0.02	92	0.1	14	0	0.1	5.0E-4	0.03	0.05	1	1	0.013360057	25000	2
271	0	23	0.3	false	1	"NNN\nNNL\nNNH\nNLL\nNHH\nLLL\nLLH\nLHH\nHHH\n"	0	0.4	50	"0 NNN\n1 NNL\n2 NNH\n3 NLL\n4 NHH\n5 LLL\n6 LLH\n7 LHH\n8 HHH\n"	0.02	92	0.1	14	0	0.1	5.0E-4	0.03	0.05	1	1	0.011356048	25000	0
272	0	23	0.3	false	1	"NNN\nNNL\nNNH\nNLL\nNHH\nLLL\nLLH\nLHH\nHHH\n"	0	0.4	50	"0 NNN\n1 NNL\n2 NNH\n3 NLL\n4 NHH\n5 LLL\n6 LLH\n7 LHH\n8 HHH\n"	0.02	92	0.1	14	0	0.1	5.0E-4	0.03	0.05	1	1	0.009652641	25000	2
273	0	23	0.3	false	1	"NNN\nNNL\nNNH\nNLL\nNHH\nLLL\nLLH\nLHH\nHHH\n"	0	0.4	50	"0 NNN\n1 NNL\n2 NNH\n3 NLL\n4 NHH\n5 LLL\n6 LLH\n7 LHH\n8 HHH\n"	0.02	92	0.1	14	0	0.1	5.0E-4	0.03	0.05	1	1	0.008204745	25000	0
274	0	23	0.3	false	1	"NNN\nNNL\nNNH\nNLL\nNHH\nLLL\nLLH\nLHH\nHHH\n"	0	0.4	50	"0 NNN\n1 NNL\n2 NNH\n3 NLL\n4 NHH\n5 LLL\n6 LLH\n7 LHH\n8 HHH\n"	0.02	92	0.1	14	0	0.1	5.0E-4	0.03	0.05	1	1	0.006974033	25000	2
275	0	23	0.3	false	1	"NNN\nNNL\nNNH\nNLL\nNHH\nLLL\nLLH\nLHH\nHHH\n"	0	0.4	50	"0 NNN\n1 NNL\n2 NNH\n3 NLL\n4 NHH\n5 LLL\n6 LLH\n7 LHH\n8 HHH\n"	0.02	92	0.1	14	0	0.1	5.0E-4	0.03	0.05	1	1	0.005927928	25000	0
276	0	23	0.3	false	1	"NNN\nNNL\nNNH\nNLL\nNHH\nLLL\nLLH\nLHH\nHHH\n"	0	0.4	50	"0 NNN\n1 NNL\n2 NNH\n3 NLL\n4 NHH\n5 LLL\n6 LLH\n7 LHH\n8 HHH\n"	0.02	92	0.1	14	0	0.1	5.0E-4	0.03	0.05	1	1	0.005038739	25000	2
277	0	23	0.3	false	1	"NNN\nNNL\nNNH\nNLL\nNHH\nLLL\nLLH\nLHH\nHHH\n"	0	0.4	50	"0 NNN\n1 NNL\n2 NNH\n3 NLL\n4 NHH\n5 LLL\n6 LLH\n7 LHH\n8 HHH\n"	0.02	92	0.1	14	0	0.1	5.0E-4	0.03	0.05	1	1	0.004282928	25000	0
278	0	23	0.3	false	1	"NNN\nNNL\nNNH\nNLL\nNHH\nLLL\nLLH\nLHH\nHHH\n"	0	0.4	50	"0 NNN\n1 NNL\n2 NNH\n3 NLL\n4 NHH\n5 LLL\n6 LLH\n7 LHH\n8 HHH\n"	0.02	92	0.1	14	0	0.1	5.0E-4	0.03	0.05	1	1	0.003640489	25000	0
279	0	23	0.3	false	1	"NNN\nNNL\nNNH\nNLL\nNHH\nLLL\nLLH\nLHH\nHHH\n"	0	0.4	50	"0 NNN\n1 NNL\n2 NNH\n3 NLL\n4 NHH\n5 LLL\n6 LLH\n7 LHH\n8 HHH\n"	0.02	92	0.1	14	0	0.1	5.0E-4	0.03	0.05	1	1	0.003094416	25000	2
281	0	23	0.3	false	1	"NNN\nNNL\nNNH\nNLL\nNHH\nLLL\nLLH\nLHH\nHHH\n"	0	0.4	50	"0 NNN\n1 NNL\n2 NNH\n3 NLL\n4 NHH\n5 LLL\n6 LLH\n7 LHH\n8 HHH\n"	0.02	92	0.1	14	0	0.1	5.0E-4	0.03	0.05	1	1	0.002235715	25000	0
282	0	23	0.3	false	1	"NNN\nNNL\nNNH\nNLL\nNHH\nLLL\nLLH\nLHH\nHHH\n"	0	0.4	50	"0 NNN\n1 NNL\n2 NNH\n3 NLL\n4 NHH\n5 LLL\n6 LLH\n7 LHH\n8 HHH\n"	0.02	92	0.1	14	0	0.1	5.0E-4	0.03	0.05	1	1	0.001900358	25000	4
280	0	23	0.3	false	1	"NNN\nNNL\nNNH\nNLL\nNHH\nLLL\nLLH\nLHH\nHHH\n"	0	0.4	50	"0 NNN\n1 NNL\n2 NNH\n3 NLL\n4 NHH\n5 LLL\n6 LLH\n7 LHH\n8 HHH\n"	0.02	92	0.1	14	0	0.1	5.0E-4	0.03	0.05	1	1	0.002630253	25000	0
283	0	23	0.3	false	1	"NNN\nNNL\nNNH\nNLL\nNHH\nLLL\nLLH\nLHH\nHHH\n"	0	0.4	50	"0 NNN\n1 NNL\n2 NNH\n3 NLL\n4 NHH\n5 LLL\n6 LLH\n7 LHH\n8 HHH\n"	0.02	92	0.1	14	0	0.1	5.0E-4	0.03	0.05	1	1	0.001615304	25000	2
284	0	23	0.3	false	1	"NNN\nNNL\nNNH\nNLL\nNHH\nLLL\nLLH\nLHH\nHHH\n"	0	0.4	50	"0 NNN\n1 NNL\n2 NNH\n3 NLL\n4 NHH\n5 LLL\n6 LLH\n7 LHH\n8 HHH\n"	0.02	92	0.1	14	0	0.1	5.0E-4	0.03	0.05	1	1	0.001373009	25000	4
285	0	23	0.3	false	1	"NNN\nNNL\nNNH\nNLL\nNHH\nLLL\nLLH\nLHH\nHHH\n"	0	0.4	50	"0 NNN\n1 NNL\n2 NNH\n3 NLL\n4 NHH\n5 LLL\n6 LLH\n7 LHH\n8 HHH\n"	0.02	92	0.1	14	0	0.1	5.0E-4	0.03	0.05	1	1	0.001167057	25000	4
286	0	23	0.3	false	1	"NNN\nNNL\nNNH\nNLL\nNHH\nLLL\nLLH\nLHH\nHHH\n"	0	0.4	50	"0 NNN\n1 NNL\n2 NNH\n3 NLL\n4 NHH\n5 LLL\n6 LLH\n7 LHH\n8 HHH\n"	0.02	92	0.1	14	0	0.1	5.0E-4	0.03	0.05	1	1	9.91999E-4	25000	8
287	0	23	0.3	false	1	"NNN\nNNL\nNNH\nNLL\nNHH\nLLL\nLLH\nLHH\nHHH\n"	0	0.4	50	"0 NNN\n1 NNL\n2 NNH\n3 NLL\n4 NHH\n5 LLL\n6 LLH\n7 LHH\n8 HHH\n"	0.02	92	0.1	14	0	0.1	5.0E-4	0.03	0.05	1	1	8.43199E-4	25000	8
288	0	23	0.3	false	1	"NNN\nNNL\nNNH\nNLL\nNHH\nLLL\nLLH\nLHH\nHHH\n"	0	0.4	50	"0 NNN\n1 NNL\n2 NNH\n3 NLL\n4 NHH\n5 LLL\n6 LLH\n7 LHH\n8 HHH\n"	0.02	92	0.1	14	0	0.1	5.0E-4	0.03	0.05	1	1	7.16719E-4	25000	8
289	0	23	0.3	false	1	"NNN\nNNL\nNNH\nNLL\nNHH\nLLL\nLLH\nLHH\nHHH\n"	0	0.4	50	"0 NNN\n1 NNL\n2 NNH\n3 NLL\n4 NHH\n5 LLL\n6 LLH\n7 LHH\n8 HHH\n"	0.02	92	0.1	14	0	0.1	5.0E-4	0.03	0.05	1	1	6.09211E-4	25000	8
290	0	23	0.3	false	1	"NNN\nNNL\nNNH\nNLL\nNHH\nLLL\nLLH\nLHH\nHHH\n"	0	0.4	50	"0 NNN\n1 NNL\n2 NNH\n3 NLL\n4 NHH\n5 LLL\n6 LLH\n7 LHH\n8 HHH\n"	0.02	92	0.1	14	0	0.1	5.0E-4	0.03	0.05	1	1	5.1783E-4	25000	8
291	0	23	0.3	false	1	"NNN\nNNL\nNNH\nNLL\nNHH\nLLL\nLLH\nLHH\nHHH\n"	0	0.4	50	"0 NNN\n1 NNL\n2 NNH\n3 NLL\n4 NHH\n5 LLL\n6 LLH\n7 LHH\n8 HHH\n"	0.02	92	0.1	14	0	0.1	5.0E-4	0.03	0.05	1	1	4.40155E-4	25000	8
292	0	23	0.3	false	1	"NNN\nNNL\nNNH\nNLL\nNHH\nLLL\nLLH\nLHH\nHHH\n"	0	0.4	50	"0 NNN\n1 NNL\n2 NNH\n3 NLL\n4 NHH\n5 LLL\n6 LLH\n7 LHH\n8 HHH\n"	0.02	92	0.1	14	0	0.1	5.0E-4	0.03	0.05	1	1	3.74132E-4	25000	8
293	0	23	0.3	false	1	"NNN\nNNL\nNNH\nNLL\nNHH\nLLL\nLLH\nLHH\nHHH\n"	0	0.4	50	"0 NNN\n1 NNL\n2 NNH\n3 NLL\n4 NHH\n5 LLL\n6 LLH\n7 LHH\n8 HHH\n"	0.02	92	0.1	14	0	0.1	5.0E-4	0.03	0.05	1	1	3.18012E-4	25000	8
295	0	23	0.3	false	1	"NNN\nNNL\nNNH\nNLL\nNHH\nLLL\nLLH\nLHH\nHHH\n"	0	0.4	50	"0 NNN\n1 NNL\n2 NNH\n3 NLL\n4 NHH\n5 LLL\n6 LLH\n7 LHH\n8 HHH\n"	0.02	92	0.1	14	0	0.1	5.0E-4	0.03	0.05	1	1	2.29764E-4	25000	8
294	0	23	0.3	false	1	"NNN\nNNL\nNNH\nNLL\nNHH\nLLL\nLLH\nLHH\nHHH\n"	0	0.4	50	"0 NNN\n1 NNL\n2 NNH\n3 NLL\n4 NHH\n5 LLL\n6 LLH\n7 LHH\n8 HHH\n"	0.02	92	0.1	14	0	0.1	5.0E-4	0.03	0.05	1	1	2.7031E-4	25000	8
296	0	23	0.3	false	1	"NNN\nNNL\nNNH\nNLL\nNHH\nLLL\nLLH\nLHH\nHHH\n"	0	0.4	50	"0 NNN\n1 NNL\n2 NNH\n3 NLL\n4 NHH\n5 LLL\n6 LLH\n7 LHH\n8 HHH\n"	0.02	92	0.1	14	0	0.1	5.0E-4	0.03	0.05	1	1	1.95299E-4	25000	8
297	0	23	0.3	false	1	"NNN\nNNL\nNNH\nNLL\nNHH\nLLL\nLLH\nLHH\nHHH\n"	0	0.4	50	"0 NNN\n1 NNL\n2 NNH\n3 NLL\n4 NHH\n5 LLL\n6 LLH\n7 LHH\n8 HHH\n"	0.02	92	0.1	14	0	0.1	5.0E-4	0.03	0.05	1	1	1.66004E-4	25000	8
298	0	23	0.3	false	1	"NNN\nNNL\nNNH\nNLL\nNHH\nLLL\nLLH\nLHH\nHHH\n"	0	0.4	50	"0 NNN\n1 NNL\n2 NNH\n3 NLL\n4 NHH\n5 LLL\n6 LLH\n7 LHH\n8 HHH\n"	0.02	92	0.1	14	0	0.1	5.0E-4	0.03	0.05	1	1	1.41104E-4	25000	8
299	0	23	0.3	false	1	"NNN\nNNL\nNNH\nNLL\nNHH\nLLL\nLLH\nLHH\nHHH\n"	0	0.4	50	"0 NNN\n1 NNL\n2 NNH\n3 NLL\n4 NHH\n5 LLL\n6 LLH\n7 LHH\n8 HHH\n"	0.02	92	0.1	14	0	0.1	5.0E-4	0.03	0.05	1	1	1.19938E-4	25000	8
300	0	23	0.3	false	1	"NNN\nNNL\nNNH\nNLL\nNHH\nLLL\nLLH\nLHH\nHHH\n"	0	0.4	50	"0 NNN\n1 NNL\n2 NNH\n3 NLL\n4 NHH\n5 LLL\n6 LLH\n7 LHH\n8 HHH\n"	0.02	92	0.1	14	0	0.1	5.0E-4	0.03	0.05	1	1	1.01947E-4	25000	8
301	0	23	0.3	false	1	"NNN\nNNL\nNNH\nNLL\nNHH\nLLL\nLLH\nLHH\nHHH\n"	0	0.4	50	"0 NNN\n1 NNL\n2 NNH\n3 NLL\n4 NHH\n5 LLL\n6 LLH\n7 LHH\n8 HHH\n"	0.02	92	0.1	14	0	0.1	5.0E-4	0.03	0.05	1	1	8.66553E-5	25000	8
302	0	23	0.3	false	1	"NNN\nNNL\nNNH\nNLL\nNHH\nLLL\nLLH\nLHH\nHHH\n"	0	0.4	50	"0 NNN\n1 NNL\n2 NNH\n3 NLL\n4 NHH\n5 LLL\n6 LLH\n7 LHH\n8 HHH\n"	0.02	92	0.1	14	0	0.1	5.0E-4	0.03	0.05	1	1	7.3657E-5	25000	8
303	0	23	0.3	false	1	"NNN\nNNL\nNNH\nNLL\nNHH\nLLL\nLLH\nLHH\nHHH\n"	0	0.4	50	"0 NNN\n1 NNL\n2 NNH\n3 NLL\n4 NHH\n5 LLL\n6 LLH\n7 LHH\n8 HHH\n"	0.02	92	0.1	14	0	0.1	5.0E-4	0.03	0.05	1	1	6.26084E-5	25000	8
304	0	23	0.3	false	1	"NNN\nNNL\nNNH\nNLL\nNHH\nLLL\nLLH\nLHH\nHHH\n"	0	0.4	50	"0 NNN\n1 NNL\n2 NNH\n3 NLL\n4 NHH\n5 LLL\n6 LLH\n7 LHH\n8 HHH\n"	0.02	92	0.1	14	0	0.1	5.0E-4	0.03	0.05	1	1	5.32172E-5	25000	8
305	0	23	0.3	false	1	"NNN\nNNL\nNNH\nNLL\nNHH\nLLL\nLLH\nLHH\nHHH\n"	0	0.4	50	"0 NNN\n1 NNL\n2 NNH\n3 NLL\n4 NHH\n5 LLL\n6 LLH\n7 LHH\n8 HHH\n"	0.02	92	0.1	14	0	0.1	5.0E-4	0.03	0.05	1	1	4.52346E-5	25000	8
306	0	23	0.3	false	1	"NNN\nNNL\nNNH\nNLL\nNHH\nLLL\nLLH\nLHH\nHHH\n"	0	0.4	50	"0 NNN\n1 NNL\n2 NNH\n3 NLL\n4 NHH\n5 LLL\n6 LLH\n7 LHH\n8 HHH\n"	0.02	92	0.1	14	0	0.1	5.0E-4	0.03	0.05	1	1	0	25000	8
307	0	23	0.3	false	1	"NNN\nNNL\nNNH\nNLL\nNHH\nLLL\nLLH\nLHH\nHHH\n"	0	0.4	50	"0 NNN\n1 NNL\n2 NNH\n3 NLL\n4 NHH\n5 LLL\n6 LLH\n7 LHH\n8 HHH\n"	0.02	92	0.1	14	0	0.1	5.0E-4	0.03	0.05	1	3	0.13	25000	0
308	0	23	0.3	false	1	"NNN\nNNL\nNNH\nNLL\nNHH\nLLL\nLLH\nLHH\nHHH\n"	0	0.4	50	"0 NNN\n1 NNL\n2 NNH\n3 NLL\n4 NHH\n5 LLL\n6 LLH\n7 LHH\n8 HHH\n"	0.02	92	0.1	14	0	0.1	5.0E-4	0.03	0.05	1	3	0.1105	25000	0
309	0	23	0.3	false	1	"NNN\nNNL\nNNH\nNLL\nNHH\nLLL\nLLH\nLHH\nHHH\n"	0	0.4	50	"0 NNN\n1 NNL\n2 NNH\n3 NLL\n4 NHH\n5 LLL\n6 LLH\n7 LHH\n8 HHH\n"	0.02	92	0.1	14	0	0.1	5.0E-4	0.03	0.05	1	3	0.093925	25000	0
310	0	23	0.3	false	1	"NNN\nNNL\nNNH\nNLL\nNHH\nLLL\nLLH\nLHH\nHHH\n"	0	0.4	50	"0 NNN\n1 NNL\n2 NNH\n3 NLL\n4 NHH\n5 LLL\n6 LLH\n7 LHH\n8 HHH\n"	0.02	92	0.1	14	0	0.1	5.0E-4	0.03	0.05	1	3	0.07983625	25000	0
313	0	23	0.3	false	1	"NNN\nNNL\nNNH\nNLL\nNHH\nLLL\nLLH\nLHH\nHHH\n"	0	0.4	50	"0 NNN\n1 NNL\n2 NNH\n3 NLL\n4 NHH\n5 LLL\n6 LLH\n7 LHH\n8 HHH\n"	0.02	92	0.1	14	0	0.1	5.0E-4	0.03	0.05	1	3	0.049029437	25000	0
312	0	23	0.3	false	1	"NNN\nNNL\nNNH\nNLL\nNHH\nLLL\nLLH\nLHH\nHHH\n"	0	0.4	50	"0 NNN\n1 NNL\n2 NNH\n3 NLL\n4 NHH\n5 LLL\n6 LLH\n7 LHH\n8 HHH\n"	0.02	92	0.1	14	0	0.1	5.0E-4	0.03	0.05	1	3	0.057681691	25000	0
311	0	23	0.3	false	1	"NNN\nNNL\nNNH\nNLL\nNHH\nLLL\nLLH\nLHH\nHHH\n"	0	0.4	50	"0 NNN\n1 NNL\n2 NNH\n3 NLL\n4 NHH\n5 LLL\n6 LLH\n7 LHH\n8 HHH\n"	0.02	92	0.1	14	0	0.1	5.0E-4	0.03	0.05	1	3	0.067860813	25000	0
314	0	23	0.3	false	1	"NNN\nNNL\nNNH\nNLL\nNHH\nLLL\nLLH\nLHH\nHHH\n"	0	0.4	50	"0 NNN\n1 NNL\n2 NNH\n3 NLL\n4 NHH\n5 LLL\n6 LLH\n7 LHH\n8 HHH\n"	0.02	92	0.1	14	0	0.1	5.0E-4	0.03	0.05	1	3	0.041675021	25000	0
315	0	23	0.3	false	1	"NNN\nNNL\nNNH\nNLL\nNHH\nLLL\nLLH\nLHH\nHHH\n"	0	0.4	50	"0 NNN\n1 NNL\n2 NNH\n3 NLL\n4 NHH\n5 LLL\n6 LLH\n7 LHH\n8 HHH\n"	0.02	92	0.1	14	0	0.1	5.0E-4	0.03	0.05	1	3	0.035423768	25000	0
316	0	23	0.3	false	1	"NNN\nNNL\nNNH\nNLL\nNHH\nLLL\nLLH\nLHH\nHHH\n"	0	0.4	50	"0 NNN\n1 NNL\n2 NNH\n3 NLL\n4 NHH\n5 LLL\n6 LLH\n7 LHH\n8 HHH\n"	0.02	92	0.1	14	0	0.1	5.0E-4	0.03	0.05	1	3	0.030110203	25000	0
318	0	23	0.3	false	1	"NNN\nNNL\nNNH\nNLL\nNHH\nLLL\nLLH\nLHH\nHHH\n"	0	0.4	50	"0 NNN\n1 NNL\n2 NNH\n3 NLL\n4 NHH\n5 LLL\n6 LLH\n7 LHH\n8 HHH\n"	0.02	92	0.1	14	0	0.1	5.0E-4	0.03	0.05	1	3	0.021754622	25000	0
317	0	23	0.3	false	1	"NNN\nNNL\nNNH\nNLL\nNHH\nLLL\nLLH\nLHH\nHHH\n"	0	0.4	50	"0 NNN\n1 NNL\n2 NNH\n3 NLL\n4 NHH\n5 LLL\n6 LLH\n7 LHH\n8 HHH\n"	0.02	92	0.1	14	0	0.1	5.0E-4	0.03	0.05	1	3	0.025593673	25000	0
319	0	23	0.3	false	1	"NNN\nNNL\nNNH\nNLL\nNHH\nLLL\nLLH\nLHH\nHHH\n"	0	0.4	50	"0 NNN\n1 NNL\n2 NNH\n3 NLL\n4 NHH\n5 LLL\n6 LLH\n7 LHH\n8 HHH\n"	0.02	92	0.1	14	0	0.1	5.0E-4	0.03	0.05	1	3	0.018491428	25000	0
320	0	23	0.3	false	1	"NNN\nNNL\nNNH\nNLL\nNHH\nLLL\nLLH\nLHH\nHHH\n"	0	0.4	50	"0 NNN\n1 NNL\n2 NNH\n3 NLL\n4 NHH\n5 LLL\n6 LLH\n7 LHH\n8 HHH\n"	0.02	92	0.1	14	0	0.1	5.0E-4	0.03	0.05	1	3	0.015717714	25000	0
321	0	23	0.3	false	1	"NNN\nNNL\nNNH\nNLL\nNHH\nLLL\nLLH\nLHH\nHHH\n"	0	0.4	50	"0 NNN\n1 NNL\n2 NNH\n3 NLL\n4 NHH\n5 LLL\n6 LLH\n7 LHH\n8 HHH\n"	0.02	92	0.1	14	0	0.1	5.0E-4	0.03	0.05	1	3	0.013360057	25000	0
322	0	23	0.3	false	1	"NNN\nNNL\nNNH\nNLL\nNHH\nLLL\nLLH\nLHH\nHHH\n"	0	0.4	50	"0 NNN\n1 NNL\n2 NNH\n3 NLL\n4 NHH\n5 LLL\n6 LLH\n7 LHH\n8 HHH\n"	0.02	92	0.1	14	0	0.1	5.0E-4	0.03	0.05	1	3	0.011356048	25000	0
323	0	23	0.3	false	1	"NNN\nNNL\nNNH\nNLL\nNHH\nLLL\nLLH\nLHH\nHHH\n"	0	0.4	50	"0 NNN\n1 NNL\n2 NNH\n3 NLL\n4 NHH\n5 LLL\n6 LLH\n7 LHH\n8 HHH\n"	0.02	92	0.1	14	0	0.1	5.0E-4	0.03	0.05	1	3	0.009652641	25000	0
324	0	23	0.3	false	1	"NNN\nNNL\nNNH\nNLL\nNHH\nLLL\nLLH\nLHH\nHHH\n"	0	0.4	50	"0 NNN\n1 NNL\n2 NNH\n3 NLL\n4 NHH\n5 LLL\n6 LLH\n7 LHH\n8 HHH\n"	0.02	92	0.1	14	0	0.1	5.0E-4	0.03	0.05	1	3	0.008204745	25000	0
325	0	23	0.3	false	1	"NNN\nNNL\nNNH\nNLL\nNHH\nLLL\nLLH\nLHH\nHHH\n"	0	0.4	50	"0 NNN\n1 NNL\n2 NNH\n3 NLL\n4 NHH\n5 LLL\n6 LLH\n7 LHH\n8 HHH\n"	0.02	92	0.1	14	0	0.1	5.0E-4	0.03	0.05	1	3	0.006974033	25000	0
326	0	23	0.3	false	1	"NNN\nNNL\nNNH\nNLL\nNHH\nLLL\nLLH\nLHH\nHHH\n"	0	0.4	50	"0 NNN\n1 NNL\n2 NNH\n3 NLL\n4 NHH\n5 LLL\n6 LLH\n7 LHH\n8 HHH\n"	0.02	92	0.1	14	0	0.1	5.0E-4	0.03	0.05	1	3	0.005927928	25000	0
327	0	23	0.3	false	1	"NNN\nNNL\nNNH\nNLL\nNHH\nLLL\nLLH\nLHH\nHHH\n"	0	0.4	50	"0 NNN\n1 NNL\n2 NNH\n3 NLL\n4 NHH\n5 LLL\n6 LLH\n7 LHH\n8 HHH\n"	0.02	92	0.1	14	0	0.1	5.0E-4	0.03	0.05	1	3	0.005038739	25000	0
328	0	23	0.3	false	1	"NNN\nNNL\nNNH\nNLL\nNHH\nLLL\nLLH\nLHH\nHHH\n"	0	0.4	50	"0 NNN\n1 NNL\n2 NNH\n3 NLL\n4 NHH\n5 LLL\n6 LLH\n7 LHH\n8 HHH\n"	0.02	92	0.1	14	0	0.1	5.0E-4	0.03	0.05	1	3	0.004282928	25000	0
329	0	23	0.3	false	1	"NNN\nNNL\nNNH\nNLL\nNHH\nLLL\nLLH\nLHH\nHHH\n"	0	0.4	50	"0 NNN\n1 NNL\n2 NNH\n3 NLL\n4 NHH\n5 LLL\n6 LLH\n7 LHH\n8 HHH\n"	0.02	92	0.1	14	0	0.1	5.0E-4	0.03	0.05	1	3	0.003640489	25000	0
330	0	23	0.3	false	1	"NNN\nNNL\nNNH\nNLL\nNHH\nLLL\nLLH\nLHH\nHHH\n"	0	0.4	50	"0 NNN\n1 NNL\n2 NNH\n3 NLL\n4 NHH\n5 LLL\n6 LLH\n7 LHH\n8 HHH\n"	0.02	92	0.1	14	0	0.1	5.0E-4	0.03	0.05	1	3	0.003094416	25000	0
331	0	23	0.3	false	1	"NNN\nNNL\nNNH\nNLL\nNHH\nLLL\nLLH\nLHH\nHHH\n"	0	0.4	50	"0 NNN\n1 NNL\n2 NNH\n3 NLL\n4 NHH\n5 LLL\n6 LLH\n7 LHH\n8 HHH\n"	0.02	92	0.1	14	0	0.1	5.0E-4	0.03	0.05	1	3	0.002630253	25000	5
332	0	23	0.3	false	1	"NNN\nNNL\nNNH\nNLL\nNHH\nLLL\nLLH\nLHH\nHHH\n"	0	0.4	50	"0 NNN\n1 NNL\n2 NNH\n3 NLL\n4 NHH\n5 LLL\n6 LLH\n7 LHH\n8 HHH\n"	0.02	92	0.1	14	0	0.1	5.0E-4	0.03	0.05	1	3	0.002235715	25000	5
333	0	23	0.3	false	1	"NNN\nNNL\nNNH\nNLL\nNHH\nLLL\nLLH\nLHH\nHHH\n"	0	0.4	50	"0 NNN\n1 NNL\n2 NNH\n3 NLL\n4 NHH\n5 LLL\n6 LLH\n7 LHH\n8 HHH\n"	0.02	92	0.1	14	0	0.1	5.0E-4	0.03	0.05	1	3	0.001900358	25000	5
334	0	23	0.3	false	1	"NNN\nNNL\nNNH\nNLL\nNHH\nLLL\nLLH\nLHH\nHHH\n"	0	0.4	50	"0 NNN\n1 NNL\n2 NNH\n3 NLL\n4 NHH\n5 LLL\n6 LLH\n7 LHH\n8 HHH\n"	0.02	92	0.1	14	0	0.1	5.0E-4	0.03	0.05	1	3	0.001615304	25000	5
335	0	23	0.3	false	1	"NNN\nNNL\nNNH\nNLL\nNHH\nLLL\nLLH\nLHH\nHHH\n"	0	0.4	50	"0 NNN\n1 NNL\n2 NNH\n3 NLL\n4 NHH\n5 LLL\n6 LLH\n7 LHH\n8 HHH\n"	0.02	92	0.1	14	0	0.1	5.0E-4	0.03	0.05	1	3	0.001373009	25000	5
336	0	23	0.3	false	1	"NNN\nNNL\nNNH\nNLL\nNHH\nLLL\nLLH\nLHH\nHHH\n"	0	0.4	50	"0 NNN\n1 NNL\n2 NNH\n3 NLL\n4 NHH\n5 LLL\n6 LLH\n7 LHH\n8 HHH\n"	0.02	92	0.1	14	0	0.1	5.0E-4	0.03	0.05	1	3	0.001167057	25000	5
337	0	23	0.3	false	1	"NNN\nNNL\nNNH\nNLL\nNHH\nLLL\nLLH\nLHH\nHHH\n"	0	0.4	50	"0 NNN\n1 NNL\n2 NNH\n3 NLL\n4 NHH\n5 LLL\n6 LLH\n7 LHH\n8 HHH\n"	0.02	92	0.1	14	0	0.1	5.0E-4	0.03	0.05	1	3	9.91999E-4	25000	5
338	0	23	0.3	false	1	"NNN\nNNL\nNNH\nNLL\nNHH\nLLL\nLLH\nLHH\nHHH\n"	0	0.4	50	"0 NNN\n1 NNL\n2 NNH\n3 NLL\n4 NHH\n5 LLL\n6 LLH\n7 LHH\n8 HHH\n"	0.02	92	0.1	14	0	0.1	5.0E-4	0.03	0.05	1	3	8.43199E-4	25000	5
339	0	23	0.3	false	1	"NNN\nNNL\nNNH\nNLL\nNHH\nLLL\nLLH\nLHH\nHHH\n"	0	0.4	50	"0 NNN\n1 NNL\n2 NNH\n3 NLL\n4 NHH\n5 LLL\n6 LLH\n7 LHH\n8 HHH\n"	0.02	92	0.1	14	0	0.1	5.0E-4	0.03	0.05	1	3	7.16719E-4	25000	8
340	0	23	0.3	false	1	"NNN\nNNL\nNNH\nNLL\nNHH\nLLL\nLLH\nLHH\nHHH\n"	0	0.4	50	"0 NNN\n1 NNL\n2 NNH\n3 NLL\n4 NHH\n5 LLL\n6 LLH\n7 LHH\n8 HHH\n"	0.02	92	0.1	14	0	0.1	5.0E-4	0.03	0.05	1	3	6.09211E-4	25000	5
341	0	23	0.3	false	1	"NNN\nNNL\nNNH\nNLL\nNHH\nLLL\nLLH\nLHH\nHHH\n"	0	0.4	50	"0 NNN\n1 NNL\n2 NNH\n3 NLL\n4 NHH\n5 LLL\n6 LLH\n7 LHH\n8 HHH\n"	0.02	92	0.1	14	0	0.1	5.0E-4	0.03	0.05	1	3	5.1783E-4	25000	8
343	0	23	0.3	false	1	"NNN\nNNL\nNNH\nNLL\nNHH\nLLL\nLLH\nLHH\nHHH\n"	0	0.4	50	"0 NNN\n1 NNL\n2 NNH\n3 NLL\n4 NHH\n5 LLL\n6 LLH\n7 LHH\n8 HHH\n"	0.02	92	0.1	14	0	0.1	5.0E-4	0.03	0.05	1	3	3.74132E-4	25000	8
344	0	23	0.3	false	1	"NNN\nNNL\nNNH\nNLL\nNHH\nLLL\nLLH\nLHH\nHHH\n"	0	0.4	50	"0 NNN\n1 NNL\n2 NNH\n3 NLL\n4 NHH\n5 LLL\n6 LLH\n7 LHH\n8 HHH\n"	0.02	92	0.1	14	0	0.1	5.0E-4	0.03	0.05	1	3	3.18012E-4	25000	8
345	0	23	0.3	false	1	"NNN\nNNL\nNNH\nNLL\nNHH\nLLL\nLLH\nLHH\nHHH\n"	0	0.4	50	"0 NNN\n1 NNL\n2 NNH\n3 NLL\n4 NHH\n5 LLL\n6 LLH\n7 LHH\n8 HHH\n"	0.02	92	0.1	14	0	0.1	5.0E-4	0.03	0.05	1	3	2.7031E-4	25000	8
342	0	23	0.3	false	1	"NNN\nNNL\nNNH\nNLL\nNHH\nLLL\nLLH\nLHH\nHHH\n"	0	0.4	50	"0 NNN\n1 NNL\n2 NNH\n3 NLL\n4 NHH\n5 LLL\n6 LLH\n7 LHH\n8 HHH\n"	0.02	92	0.1	14	0	0.1	5.0E-4	0.03	0.05	1	3	4.40155E-4	25000	5
346	0	23	0.3	false	1	"NNN\nNNL\nNNH\nNLL\nNHH\nLLL\nLLH\nLHH\nHHH\n"	0	0.4	50	"0 NNN\n1 NNL\n2 NNH\n3 NLL\n4 NHH\n5 LLL\n6 LLH\n7 LHH\n8 HHH\n"	0.02	92	0.1	14	0	0.1	5.0E-4	0.03	0.05	1	3	2.29764E-4	25000	8
347	0	23	0.3	false	1	"NNN\nNNL\nNNH\nNLL\nNHH\nLLL\nLLH\nLHH\nHHH\n"	0	0.4	50	"0 NNN\n1 NNL\n2 NNH\n3 NLL\n4 NHH\n5 LLL\n6 LLH\n7 LHH\n8 HHH\n"	0.02	92	0.1	14	0	0.1	5.0E-4	0.03	0.05	1	3	1.95299E-4	25000	8
348	0	23	0.3	false	1	"NNN\nNNL\nNNH\nNLL\nNHH\nLLL\nLLH\nLHH\nHHH\n"	0	0.4	50	"0 NNN\n1 NNL\n2 NNH\n3 NLL\n4 NHH\n5 LLL\n6 LLH\n7 LHH\n8 HHH\n"	0.02	92	0.1	14	0	0.1	5.0E-4	0.03	0.05	1	3	1.66004E-4	25000	8
349	0	23	0.3	false	1	"NNN\nNNL\nNNH\nNLL\nNHH\nLLL\nLLH\nLHH\nHHH\n"	0	0.4	50	"0 NNN\n1 NNL\n2 NNH\n3 NLL\n4 NHH\n5 LLL\n6 LLH\n7 LHH\n8 HHH\n"	0.02	92	0.1	14	0	0.1	5.0E-4	0.03	0.05	1	3	1.41104E-4	25000	8
350	0	23	0.3	false	1	"NNN\nNNL\nNNH\nNLL\nNHH\nLLL\nLLH\nLHH\nHHH\n"	0	0.4	50	"0 NNN\n1 NNL\n2 NNH\n3 NLL\n4 NHH\n5 LLL\n6 LLH\n7 LHH\n8 HHH\n"	0.02	92	0.1	14	0	0.1	5.0E-4	0.03	0.05	1	3	1.19938E-4	25000	8
352	0	23	0.3	false	1	"NNN\nNNL\nNNH\nNLL\nNHH\nLLL\nLLH\nLHH\nHHH\n"	0	0.4	50	"0 NNN\n1 NNL\n2 NNH\n3 NLL\n4 NHH\n5 LLL\n6 LLH\n7 LHH\n8 HHH\n"	0.02	92	0.1	14	0	0.1	5.0E-4	0.03	0.05	1	3	8.66553E-5	25000	8
351	0	23	0.3	false	1	"NNN\nNNL\nNNH\nNLL\nNHH\nLLL\nLLH\nLHH\nHHH\n"	0	0.4	50	"0 NNN\n1 NNL\n2 NNH\n3 NLL\n4 NHH\n5 LLL\n6 LLH\n7 LHH\n8 HHH\n"	0.02	92	0.1	14	0	0.1	5.0E-4	0.03	0.05	1	3	1.01947E-4	25000	8
353	0	23	0.3	false	1	"NNN\nNNL\nNNH\nNLL\nNHH\nLLL\nLLH\nLHH\nHHH\n"	0	0.4	50	"0 NNN\n1 NNL\n2 NNH\n3 NLL\n4 NHH\n5 LLL\n6 LLH\n7 LHH\n8 HHH\n"	0.02	92	0.1	14	0	0.1	5.0E-4	0.03	0.05	1	3	7.3657E-5	25000	8
354	0	23	0.3	false	1	"NNN\nNNL\nNNH\nNLL\nNHH\nLLL\nLLH\nLHH\nHHH\n"	0	0.4	50	"0 NNN\n1 NNL\n2 NNH\n3 NLL\n4 NHH\n5 LLL\n6 LLH\n7 LHH\n8 HHH\n"	0.02	92	0.1	14	0	0.1	5.0E-4	0.03	0.05	1	3	6.26084E-5	25000	8
355	0	23	0.3	false	1	"NNN\nNNL\nNNH\nNLL\nNHH\nLLL\nLLH\nLHH\nHHH\n"	0	0.4	50	"0 NNN\n1 NNL\n2 NNH\n3 NLL\n4 NHH\n5 LLL\n6 LLH\n7 LHH\n8 HHH\n"	0.02	92	0.1	14	0	0.1	5.0E-4	0.03	0.05	1	3	5.32172E-5	25000	8
356	0	23	0.3	false	1	"NNN\nNNL\nNNH\nNLL\nNHH\nLLL\nLLH\nLHH\nHHH\n"	0	0.4	50	"0 NNN\n1 NNL\n2 NNH\n3 NLL\n4 NHH\n5 LLL\n6 LLH\n7 LHH\n8 HHH\n"	0.02	92	0.1	14	0	0.1	5.0E-4	0.03	0.05	1	3	4.52346E-5	25000	8
357	0	23	0.3	false	1	"NNN\nNNL\nNNH\nNLL\nNHH\nLLL\nLLH\nLHH\nHHH\n"	0	0.4	50	"0 NNN\n1 NNL\n2 NNH\n3 NLL\n4 NHH\n5 LLL\n6 LLH\n7 LHH\n8 HHH\n"	0.02	92	0.1	14	0	0.1	5.0E-4	0.03	0.05	1	3	0	25000	8
358	0	23	0.3	false	1	"NNN\nNNL\nNNH\nNLL\nNHH\nLLL\nLLH\nLHH\nHHH\n"	0	0.4	50	"0 NNN\n1 NNL\n2 NNH\n3 NLL\n4 NHH\n5 LLL\n6 LLH\n7 LHH\n8 HHH\n"	0.02	92	0.1	14	0	0.1	5.0E-4	0.03	0.05	1	10	0.13	25000	0
359	0	23	0.3	false	1	"NNN\nNNL\nNNH\nNLL\nNHH\nLLL\nLLH\nLHH\nHHH\n"	0	0.4	50	"0 NNN\n1 NNL\n2 NNH\n3 NLL\n4 NHH\n5 LLL\n6 LLH\n7 LHH\n8 HHH\n"	0.02	92	0.1	14	0	0.1	5.0E-4	0.03	0.05	1	10	0.1105	25000	0
360	0	23	0.3	false	1	"NNN\nNNL\nNNH\nNLL\nNHH\nLLL\nLLH\nLHH\nHHH\n"	0	0.4	50	"0 NNN\n1 NNL\n2 NNH\n3 NLL\n4 NHH\n5 LLL\n6 LLH\n7 LHH\n8 HHH\n"	0.02	92	0.1	14	0	0.1	5.0E-4	0.03	0.05	1	10	0.093925	25000	0
361	0	23	0.3	false	1	"NNN\nNNL\nNNH\nNLL\nNHH\nLLL\nLLH\nLHH\nHHH\n"	0	0.4	50	"0 NNN\n1 NNL\n2 NNH\n3 NLL\n4 NHH\n5 LLL\n6 LLH\n7 LHH\n8 HHH\n"	0.02	92	0.1	14	0	0.1	5.0E-4	0.03	0.05	1	10	0.07983625	25000	0
362	0	23	0.3	false	1	"NNN\nNNL\nNNH\nNLL\nNHH\nLLL\nLLH\nLHH\nHHH\n"	0	0.4	50	"0 NNN\n1 NNL\n2 NNH\n3 NLL\n4 NHH\n5 LLL\n6 LLH\n7 LHH\n8 HHH\n"	0.02	92	0.1	14	0	0.1	5.0E-4	0.03	0.05	1	10	0.067860813	25000	0
363	0	23	0.3	false	1	"NNN\nNNL\nNNH\nNLL\nNHH\nLLL\nLLH\nLHH\nHHH\n"	0	0.4	50	"0 NNN\n1 NNL\n2 NNH\n3 NLL\n4 NHH\n5 LLL\n6 LLH\n7 LHH\n8 HHH\n"	0.02	92	0.1	14	0	0.1	5.0E-4	0.03	0.05	1	10	0.057681691	25000	0
364	0	23	0.3	false	1	"NNN\nNNL\nNNH\nNLL\nNHH\nLLL\nLLH\nLHH\nHHH\n"	0	0.4	50	"0 NNN\n1 NNL\n2 NNH\n3 NLL\n4 NHH\n5 LLL\n6 LLH\n7 LHH\n8 HHH\n"	0.02	92	0.1	14	0	0.1	5.0E-4	0.03	0.05	1	10	0.049029437	25000	0
365	0	23	0.3	false	1	"NNN\nNNL\nNNH\nNLL\nNHH\nLLL\nLLH\nLHH\nHHH\n"	0	0.4	50	"0 NNN\n1 NNL\n2 NNH\n3 NLL\n4 NHH\n5 LLL\n6 LLH\n7 LHH\n8 HHH\n"	0.02	92	0.1	14	0	0.1	5.0E-4	0.03	0.05	1	10	0.041675021	25000	0
366	0	23	0.3	false	1	"NNN\nNNL\nNNH\nNLL\nNHH\nLLL\nLLH\nLHH\nHHH\n"	0	0.4	50	"0 NNN\n1 NNL\n2 NNH\n3 NLL\n4 NHH\n5 LLL\n6 LLH\n7 LHH\n8 HHH\n"	0.02	92	0.1	14	0	0.1	5.0E-4	0.03	0.05	1	10	0.035423768	25000	0
367	0	23	0.3	false	1	"NNN\nNNL\nNNH\nNLL\nNHH\nLLL\nLLH\nLHH\nHHH\n"	0	0.4	50	"0 NNN\n1 NNL\n2 NNH\n3 NLL\n4 NHH\n5 LLL\n6 LLH\n7 LHH\n8 HHH\n"	0.02	92	0.1	14	0	0.1	5.0E-4	0.03	0.05	1	10	0.030110203	25000	0
368	0	23	0.3	false	1	"NNN\nNNL\nNNH\nNLL\nNHH\nLLL\nLLH\nLHH\nHHH\n"	0	0.4	50	"0 NNN\n1 NNL\n2 NNH\n3 NLL\n4 NHH\n5 LLL\n6 LLH\n7 LHH\n8 HHH\n"	0.02	92	0.1	14	0	0.1	5.0E-4	0.03	0.05	1	10	0.025593673	25000	0
369	0	23	0.3	false	1	"NNN\nNNL\nNNH\nNLL\nNHH\nLLL\nLLH\nLHH\nHHH\n"	0	0.4	50	"0 NNN\n1 NNL\n2 NNH\n3 NLL\n4 NHH\n5 LLL\n6 LLH\n7 LHH\n8 HHH\n"	0.02	92	0.1	14	0	0.1	5.0E-4	0.03	0.05	1	10	0.021754622	25000	0
371	0	23	0.3	false	1	"NNN\nNNL\nNNH\nNLL\nNHH\nLLL\nLLH\nLHH\nHHH\n"	0	0.4	50	"0 NNN\n1 NNL\n2 NNH\n3 NLL\n4 NHH\n5 LLL\n6 LLH\n7 LHH\n8 HHH\n"	0.02	92	0.1	14	0	0.1	5.0E-4	0.03	0.05	1	10	0.015717714	25000	0
370	0	23	0.3	false	1	"NNN\nNNL\nNNH\nNLL\nNHH\nLLL\nLLH\nLHH\nHHH\n"	0	0.4	50	"0 NNN\n1 NNL\n2 NNH\n3 NLL\n4 NHH\n5 LLL\n6 LLH\n7 LHH\n8 HHH\n"	0.02	92	0.1	14	0	0.1	5.0E-4	0.03	0.05	1	10	0.018491428	25000	0
372	0	23	0.3	false	1	"NNN\nNNL\nNNH\nNLL\nNHH\nLLL\nLLH\nLHH\nHHH\n"	0	0.4	50	"0 NNN\n1 NNL\n2 NNH\n3 NLL\n4 NHH\n5 LLL\n6 LLH\n7 LHH\n8 HHH\n"	0.02	92	0.1	14	0	0.1	5.0E-4	0.03	0.05	1	10	0.013360057	25000	0
373	0	23	0.3	false	1	"NNN\nNNL\nNNH\nNLL\nNHH\nLLL\nLLH\nLHH\nHHH\n"	0	0.4	50	"0 NNN\n1 NNL\n2 NNH\n3 NLL\n4 NHH\n5 LLL\n6 LLH\n7 LHH\n8 HHH\n"	0.02	92	0.1	14	0	0.1	5.0E-4	0.03	0.05	1	10	0.011356048	25000	0
374	0	23	0.3	false	1	"NNN\nNNL\nNNH\nNLL\nNHH\nLLL\nLLH\nLHH\nHHH\n"	0	0.4	50	"0 NNN\n1 NNL\n2 NNH\n3 NLL\n4 NHH\n5 LLL\n6 LLH\n7 LHH\n8 HHH\n"	0.02	92	0.1	14	0	0.1	5.0E-4	0.03	0.05	1	10	0.009652641	25000	0
375	0	23	0.3	false	1	"NNN\nNNL\nNNH\nNLL\nNHH\nLLL\nLLH\nLHH\nHHH\n"	0	0.4	50	"0 NNN\n1 NNL\n2 NNH\n3 NLL\n4 NHH\n5 LLL\n6 LLH\n7 LHH\n8 HHH\n"	0.02	92	0.1	14	0	0.1	5.0E-4	0.03	0.05	1	10	0.008204745	25000	0
376	0	23	0.3	false	1	"NNN\nNNL\nNNH\nNLL\nNHH\nLLL\nLLH\nLHH\nHHH\n"	0	0.4	50	"0 NNN\n1 NNL\n2 NNH\n3 NLL\n4 NHH\n5 LLL\n6 LLH\n7 LHH\n8 HHH\n"	0.02	92	0.1	14	0	0.1	5.0E-4	0.03	0.05	1	10	0.006974033	25000	0
378	0	23	0.3	false	1	"NNN\nNNL\nNNH\nNLL\nNHH\nLLL\nLLH\nLHH\nHHH\n"	0	0.4	50	"0 NNN\n1 NNL\n2 NNH\n3 NLL\n4 NHH\n5 LLL\n6 LLH\n7 LHH\n8 HHH\n"	0.02	92	0.1	14	0	0.1	5.0E-4	0.03	0.05	1	10	0.005038739	25000	0
379	0	23	0.3	false	1	"NNN\nNNL\nNNH\nNLL\nNHH\nLLL\nLLH\nLHH\nHHH\n"	0	0.4	50	"0 NNN\n1 NNL\n2 NNH\n3 NLL\n4 NHH\n5 LLL\n6 LLH\n7 LHH\n8 HHH\n"	0.02	92	0.1	14	0	0.1	5.0E-4	0.03	0.05	1	10	0.004282928	25000	0
377	0	23	0.3	false	1	"NNN\nNNL\nNNH\nNLL\nNHH\nLLL\nLLH\nLHH\nHHH\n"	0	0.4	50	"0 NNN\n1 NNL\n2 NNH\n3 NLL\n4 NHH\n5 LLL\n6 LLH\n7 LHH\n8 HHH\n"	0.02	92	0.1	14	0	0.1	5.0E-4	0.03	0.05	1	10	0.005927928	25000	0
380	0	23	0.3	false	1	"NNN\nNNL\nNNH\nNLL\nNHH\nLLL\nLLH\nLHH\nHHH\n"	0	0.4	50	"0 NNN\n1 NNL\n2 NNH\n3 NLL\n4 NHH\n5 LLL\n6 LLH\n7 LHH\n8 HHH\n"	0.02	92	0.1	14	0	0.1	5.0E-4	0.03	0.05	1	10	0.003640489	25000	0
381	0	23	0.3	false	1	"NNN\nNNL\nNNH\nNLL\nNHH\nLLL\nLLH\nLHH\nHHH\n"	0	0.4	50	"0 NNN\n1 NNL\n2 NNH\n3 NLL\n4 NHH\n5 LLL\n6 LLH\n7 LHH\n8 HHH\n"	0.02	92	0.1	14	0	0.1	5.0E-4	0.03	0.05	1	10	0.003094416	25000	0
382	0	23	0.3	false	1	"NNN\nNNL\nNNH\nNLL\nNHH\nLLL\nLLH\nLHH\nHHH\n"	0	0.4	50	"0 NNN\n1 NNL\n2 NNH\n3 NLL\n4 NHH\n5 LLL\n6 LLH\n7 LHH\n8 HHH\n"	0.02	92	0.1	14	0	0.1	5.0E-4	0.03	0.05	1	10	0.002630253	25000	0
384	0	23	0.3	false	1	"NNN\nNNL\nNNH\nNLL\nNHH\nLLL\nLLH\nLHH\nHHH\n"	0	0.4	50	"0 NNN\n1 NNL\n2 NNH\n3 NLL\n4 NHH\n5 LLL\n6 LLH\n7 LHH\n8 HHH\n"	0.02	92	0.1	14	0	0.1	5.0E-4	0.03	0.05	1	10	0.001900358	25000	0
383	0	23	0.3	false	1	"NNN\nNNL\nNNH\nNLL\nNHH\nLLL\nLLH\nLHH\nHHH\n"	0	0.4	50	"0 NNN\n1 NNL\n2 NNH\n3 NLL\n4 NHH\n5 LLL\n6 LLH\n7 LHH\n8 HHH\n"	0.02	92	0.1	14	0	0.1	5.0E-4	0.03	0.05	1	10	0.002235715	25000	5
385	0	23	0.3	false	1	"NNN\nNNL\nNNH\nNLL\nNHH\nLLL\nLLH\nLHH\nHHH\n"	0	0.4	50	"0 NNN\n1 NNL\n2 NNH\n3 NLL\n4 NHH\n5 LLL\n6 LLH\n7 LHH\n8 HHH\n"	0.02	92	0.1	14	0	0.1	5.0E-4	0.03	0.05	1	10	0.001615304	25000	5
386	0	23	0.3	false	1	"NNN\nNNL\nNNH\nNLL\nNHH\nLLL\nLLH\nLHH\nHHH\n"	0	0.4	50	"0 NNN\n1 NNL\n2 NNH\n3 NLL\n4 NHH\n5 LLL\n6 LLH\n7 LHH\n8 HHH\n"	0.02	92	0.1	14	0	0.1	5.0E-4	0.03	0.05	1	10	0.001373009	25000	5
387	0	23	0.3	false	1	"NNN\nNNL\nNNH\nNLL\nNHH\nLLL\nLLH\nLHH\nHHH\n"	0	0.4	50	"0 NNN\n1 NNL\n2 NNH\n3 NLL\n4 NHH\n5 LLL\n6 LLH\n7 LHH\n8 HHH\n"	0.02	92	0.1	14	0	0.1	5.0E-4	0.03	0.05	1	10	0.001167057	25000	5
388	0	23	0.3	false	1	"NNN\nNNL\nNNH\nNLL\nNHH\nLLL\nLLH\nLHH\nHHH\n"	0	0.4	50	"0 NNN\n1 NNL\n2 NNH\n3 NLL\n4 NHH\n5 LLL\n6 LLH\n7 LHH\n8 HHH\n"	0.02	92	0.1	14	0	0.1	5.0E-4	0.03	0.05	1	10	9.91999E-4	25000	5
389	0	23	0.3	false	1	"NNN\nNNL\nNNH\nNLL\nNHH\nLLL\nLLH\nLHH\nHHH\n"	0	0.4	50	"0 NNN\n1 NNL\n2 NNH\n3 NLL\n4 NHH\n5 LLL\n6 LLH\n7 LHH\n8 HHH\n"	0.02	92	0.1	14	0	0.1	5.0E-4	0.03	0.05	1	10	8.43199E-4	25000	5
390	0	23	0.3	false	1	"NNN\nNNL\nNNH\nNLL\nNHH\nLLL\nLLH\nLHH\nHHH\n"	0	0.4	50	"0 NNN\n1 NNL\n2 NNH\n3 NLL\n4 NHH\n5 LLL\n6 LLH\n7 LHH\n8 HHH\n"	0.02	92	0.1	14	0	0.1	5.0E-4	0.03	0.05	1	10	7.16719E-4	25000	5
391	0	23	0.3	false	1	"NNN\nNNL\nNNH\nNLL\nNHH\nLLL\nLLH\nLHH\nHHH\n"	0	0.4	50	"0 NNN\n1 NNL\n2 NNH\n3 NLL\n4 NHH\n5 LLL\n6 LLH\n7 LHH\n8 HHH\n"	0.02	92	0.1	14	0	0.1	5.0E-4	0.03	0.05	1	10	6.09211E-4	25000	5
392	0	23	0.3	false	1	"NNN\nNNL\nNNH\nNLL\nNHH\nLLL\nLLH\nLHH\nHHH\n"	0	0.4	50	"0 NNN\n1 NNL\n2 NNH\n3 NLL\n4 NHH\n5 LLL\n6 LLH\n7 LHH\n8 HHH\n"	0.02	92	0.1	14	0	0.1	5.0E-4	0.03	0.05	1	10	5.1783E-4	25000	5
393	0	23	0.3	false	1	"NNN\nNNL\nNNH\nNLL\nNHH\nLLL\nLLH\nLHH\nHHH\n"	0	0.4	50	"0 NNN\n1 NNL\n2 NNH\n3 NLL\n4 NHH\n5 LLL\n6 LLH\n7 LHH\n8 HHH\n"	0.02	92	0.1	14	0	0.1	5.0E-4	0.03	0.05	1	10	4.40155E-4	25000	5
394	0	23	0.3	false	1	"NNN\nNNL\nNNH\nNLL\nNHH\nLLL\nLLH\nLHH\nHHH\n"	0	0.4	50	"0 NNN\n1 NNL\n2 NNH\n3 NLL\n4 NHH\n5 LLL\n6 LLH\n7 LHH\n8 HHH\n"	0.02	92	0.1	14	0	0.1	5.0E-4	0.03	0.05	1	10	3.74132E-4	25000	5
395	0	23	0.3	false	1	"NNN\nNNL\nNNH\nNLL\nNHH\nLLL\nLLH\nLHH\nHHH\n"	0	0.4	50	"0 NNN\n1 NNL\n2 NNH\n3 NLL\n4 NHH\n5 LLL\n6 LLH\n7 LHH\n8 HHH\n"	0.02	92	0.1	14	0	0.1	5.0E-4	0.03	0.05	1	10	3.18012E-4	25000	5
396	0	23	0.3	false	1	"NNN\nNNL\nNNH\nNLL\nNHH\nLLL\nLLH\nLHH\nHHH\n"	0	0.4	50	"0 NNN\n1 NNL\n2 NNH\n3 NLL\n4 NHH\n5 LLL\n6 LLH\n7 LHH\n8 HHH\n"	0.02	92	0.1	14	0	0.1	5.0E-4	0.03	0.05	1	10	2.7031E-4	25000	5
397	0	23	0.3	false	1	"NNN\nNNL\nNNH\nNLL\nNHH\nLLL\nLLH\nLHH\nHHH\n"	0	0.4	50	"0 NNN\n1 NNL\n2 NNH\n3 NLL\n4 NHH\n5 LLL\n6 LLH\n7 LHH\n8 HHH\n"	0.02	92	0.1	14	0	0.1	5.0E-4	0.03	0.05	1	10	2.29764E-4	25000	5
398	0	23	0.3	false	1	"NNN\nNNL\nNNH\nNLL\nNHH\nLLL\nLLH\nLHH\nHHH\n"	0	0.4	50	"0 NNN\n1 NNL\n2 NNH\n3 NLL\n4 NHH\n5 LLL\n6 LLH\n7 LHH\n8 HHH\n"	0.02	92	0.1	14	0	0.1	5.0E-4	0.03	0.05	1	10	1.95299E-4	25000	5
399	0	23	0.3	false	1	"NNN\nNNL\nNNH\nNLL\nNHH\nLLL\nLLH\nLHH\nHHH\n"	0	0.4	50	"0 NNN\n1 NNL\n2 NNH\n3 NLL\n4 NHH\n5 LLL\n6 LLH\n7 LHH\n8 HHH\n"	0.02	92	0.1	14	0	0.1	5.0E-4	0.03	0.05	1	10	1.66004E-4	25000	8
400	0	23	0.3	false	1	"NNN\nNNL\nNNH\nNLL\nNHH\nLLL\nLLH\nLHH\nHHH\n"	0	0.4	50	"0 NNN\n1 NNL\n2 NNH\n3 NLL\n4 NHH\n5 LLL\n6 LLH\n7 LHH\n8 HHH\n"	0.02	92	0.1	14	0	0.1	5.0E-4	0.03	0.05	1	10	1.41104E-4	25000	5
401	0	23	0.3	false	1	"NNN\nNNL\nNNH\nNLL\nNHH\nLLL\nLLH\nLHH\nHHH\n"	0	0.4	50	"0 NNN\n1 NNL\n2 NNH\n3 NLL\n4 NHH\n5 LLL\n6 LLH\n7 LHH\n8 HHH\n"	0.02	92	0.1	14	0	0.1	5.0E-4	0.03	0.05	1	10	1.19938E-4	25000	8
402	0	23	0.3	false	1	"NNN\nNNL\nNNH\nNLL\nNHH\nLLL\nLLH\nLHH\nHHH\n"	0	0.4	50	"0 NNN\n1 NNL\n2 NNH\n3 NLL\n4 NHH\n5 LLL\n6 LLH\n7 LHH\n8 HHH\n"	0.02	92	0.1	14	0	0.1	5.0E-4	0.03	0.05	1	10	1.01947E-4	25000	8
403	0	23	0.3	false	1	"NNN\nNNL\nNNH\nNLL\nNHH\nLLL\nLLH\nLHH\nHHH\n"	0	0.4	50	"0 NNN\n1 NNL\n2 NNH\n3 NLL\n4 NHH\n5 LLL\n6 LLH\n7 LHH\n8 HHH\n"	0.02	92	0.1	14	0	0.1	5.0E-4	0.03	0.05	1	10	8.66553E-5	25000	8
404	0	23	0.3	false	1	"NNN\nNNL\nNNH\nNLL\nNHH\nLLL\nLLH\nLHH\nHHH\n"	0	0.4	50	"0 NNN\n1 NNL\n2 NNH\n3 NLL\n4 NHH\n5 LLL\n6 LLH\n7 LHH\n8 HHH\n"	0.02	92	0.1	14	0	0.1	5.0E-4	0.03	0.05	1	10	7.3657E-5	25000	8
405	0	23	0.3	false	1	"NNN\nNNL\nNNH\nNLL\nNHH\nLLL\nLLH\nLHH\nHHH\n"	0	0.4	50	"0 NNN\n1 NNL\n2 NNH\n3 NLL\n4 NHH\n5 LLL\n6 LLH\n7 LHH\n8 HHH\n"	0.02	92	0.1	14	0	0.1	5.0E-4	0.03	0.05	1	10	6.26084E-5	25000	8
406	0	23	0.3	false	1	"NNN\nNNL\nNNH\nNLL\nNHH\nLLL\nLLH\nLHH\nHHH\n"	0	0.4	50	"0 NNN\n1 NNL\n2 NNH\n3 NLL\n4 NHH\n5 LLL\n6 LLH\n7 LHH\n8 HHH\n"	0.02	92	0.1	14	0	0.1	5.0E-4	0.03	0.05	1	10	5.32172E-5	25000	8
407	0	23	0.3	false	1	"NNN\nNNL\nNNH\nNLL\nNHH\nLLL\nLLH\nLHH\nHHH\n"	0	0.4	50	"0 NNN\n1 NNL\n2 NNH\n3 NLL\n4 NHH\n5 LLL\n6 LLH\n7 LHH\n8 HHH\n"	0.02	92	0.1	14	0	0.1	5.0E-4	0.03	0.05	1	10	4.52346E-5	25000	8
408	0	23	0.3	false	1	"NNN\nNNL\nNNH\nNLL\nNHH\nLLL\nLLH\nLHH\nHHH\n"	0	0.4	50	"0 NNN\n1 NNL\n2 NNH\n3 NLL\n4 NHH\n5 LLL\n6 LLH\n7 LHH\n8 HHH\n"	0.02	92	0.1	14	0	0.1	5.0E-4	0.03	0.05	1	10	0	25000	8
409	0	23	0.3	false	1	"NNN\nNNL\nNNH\nNLL\nNHH\nLLL\nLLH\nLHH\nHHH\n"	0	0.4	50	"0 NNN\n1 NNL\n2 NNH\n3 NLL\n4 NHH\n5 LLL\n6 LLH\n7 LHH\n8 HHH\n"	0.02	92	0.1	14	0	0.1	5.0E-4	0.03	0.05	1	30	0.13	25000	0
410	0	23	0.3	false	1	"NNN\nNNL\nNNH\nNLL\nNHH\nLLL\nLLH\nLHH\nHHH\n"	0	0.4	50	"0 NNN\n1 NNL\n2 NNH\n3 NLL\n4 NHH\n5 LLL\n6 LLH\n7 LHH\n8 HHH\n"	0.02	92	0.1	14	0	0.1	5.0E-4	0.03	0.05	1	30	0.1105	25000	0
411	0	23	0.3	false	1	"NNN\nNNL\nNNH\nNLL\nNHH\nLLL\nLLH\nLHH\nHHH\n"	0	0.4	50	"0 NNN\n1 NNL\n2 NNH\n3 NLL\n4 NHH\n5 LLL\n6 LLH\n7 LHH\n8 HHH\n"	0.02	92	0.1	14	0	0.1	5.0E-4	0.03	0.05	1	30	0.093925	25000	0
413	0	23	0.3	false	1	"NNN\nNNL\nNNH\nNLL\nNHH\nLLL\nLLH\nLHH\nHHH\n"	0	0.4	50	"0 NNN\n1 NNL\n2 NNH\n3 NLL\n4 NHH\n5 LLL\n6 LLH\n7 LHH\n8 HHH\n"	0.02	92	0.1	14	0	0.1	5.0E-4	0.03	0.05	1	30	0.067860813	25000	0
412	0	23	0.3	false	1	"NNN\nNNL\nNNH\nNLL\nNHH\nLLL\nLLH\nLHH\nHHH\n"	0	0.4	50	"0 NNN\n1 NNL\n2 NNH\n3 NLL\n4 NHH\n5 LLL\n6 LLH\n7 LHH\n8 HHH\n"	0.02	92	0.1	14	0	0.1	5.0E-4	0.03	0.05	1	30	0.07983625	25000	0
414	0	23	0.3	false	1	"NNN\nNNL\nNNH\nNLL\nNHH\nLLL\nLLH\nLHH\nHHH\n"	0	0.4	50	"0 NNN\n1 NNL\n2 NNH\n3 NLL\n4 NHH\n5 LLL\n6 LLH\n7 LHH\n8 HHH\n"	0.02	92	0.1	14	0	0.1	5.0E-4	0.03	0.05	1	30	0.057681691	25000	0
415	0	23	0.3	false	1	"NNN\nNNL\nNNH\nNLL\nNHH\nLLL\nLLH\nLHH\nHHH\n"	0	0.4	50	"0 NNN\n1 NNL\n2 NNH\n3 NLL\n4 NHH\n5 LLL\n6 LLH\n7 LHH\n8 HHH\n"	0.02	92	0.1	14	0	0.1	5.0E-4	0.03	0.05	1	30	0.049029437	25000	0
416	0	23	0.3	false	1	"NNN\nNNL\nNNH\nNLL\nNHH\nLLL\nLLH\nLHH\nHHH\n"	0	0.4	50	"0 NNN\n1 NNL\n2 NNH\n3 NLL\n4 NHH\n5 LLL\n6 LLH\n7 LHH\n8 HHH\n"	0.02	92	0.1	14	0	0.1	5.0E-4	0.03	0.05	1	30	0.041675021	25000	0
418	0	23	0.3	false	1	"NNN\nNNL\nNNH\nNLL\nNHH\nLLL\nLLH\nLHH\nHHH\n"	0	0.4	50	"0 NNN\n1 NNL\n2 NNH\n3 NLL\n4 NHH\n5 LLL\n6 LLH\n7 LHH\n8 HHH\n"	0.02	92	0.1	14	0	0.1	5.0E-4	0.03	0.05	1	30	0.030110203	25000	0
417	0	23	0.3	false	1	"NNN\nNNL\nNNH\nNLL\nNHH\nLLL\nLLH\nLHH\nHHH\n"	0	0.4	50	"0 NNN\n1 NNL\n2 NNH\n3 NLL\n4 NHH\n5 LLL\n6 LLH\n7 LHH\n8 HHH\n"	0.02	92	0.1	14	0	0.1	5.0E-4	0.03	0.05	1	30	0.035423768	25000	0
419	0	23	0.3	false	1	"NNN\nNNL\nNNH\nNLL\nNHH\nLLL\nLLH\nLHH\nHHH\n"	0	0.4	50	"0 NNN\n1 NNL\n2 NNH\n3 NLL\n4 NHH\n5 LLL\n6 LLH\n7 LHH\n8 HHH\n"	0.02	92	0.1	14	0	0.1	5.0E-4	0.03	0.05	1	30	0.025593673	25000	0
420	0	23	0.3	false	1	"NNN\nNNL\nNNH\nNLL\nNHH\nLLL\nLLH\nLHH\nHHH\n"	0	0.4	50	"0 NNN\n1 NNL\n2 NNH\n3 NLL\n4 NHH\n5 LLL\n6 LLH\n7 LHH\n8 HHH\n"	0.02	92	0.1	14	0	0.1	5.0E-4	0.03	0.05	1	30	0.021754622	25000	0
421	0	23	0.3	false	1	"NNN\nNNL\nNNH\nNLL\nNHH\nLLL\nLLH\nLHH\nHHH\n"	0	0.4	50	"0 NNN\n1 NNL\n2 NNH\n3 NLL\n4 NHH\n5 LLL\n6 LLH\n7 LHH\n8 HHH\n"	0.02	92	0.1	14	0	0.1	5.0E-4	0.03	0.05	1	30	0.018491428	25000	0
423	0	23	0.3	false	1	"NNN\nNNL\nNNH\nNLL\nNHH\nLLL\nLLH\nLHH\nHHH\n"	0	0.4	50	"0 NNN\n1 NNL\n2 NNH\n3 NLL\n4 NHH\n5 LLL\n6 LLH\n7 LHH\n8 HHH\n"	0.02	92	0.1	14	0	0.1	5.0E-4	0.03	0.05	1	30	0.013360057	25000	0
422	0	23	0.3	false	1	"NNN\nNNL\nNNH\nNLL\nNHH\nLLL\nLLH\nLHH\nHHH\n"	0	0.4	50	"0 NNN\n1 NNL\n2 NNH\n3 NLL\n4 NHH\n5 LLL\n6 LLH\n7 LHH\n8 HHH\n"	0.02	92	0.1	14	0	0.1	5.0E-4	0.03	0.05	1	30	0.015717714	25000	0
424	0	23	0.3	false	1	"NNN\nNNL\nNNH\nNLL\nNHH\nLLL\nLLH\nLHH\nHHH\n"	0	0.4	50	"0 NNN\n1 NNL\n2 NNH\n3 NLL\n4 NHH\n5 LLL\n6 LLH\n7 LHH\n8 HHH\n"	0.02	92	0.1	14	0	0.1	5.0E-4	0.03	0.05	1	30	0.011356048	25000	0
425	0	23	0.3	false	1	"NNN\nNNL\nNNH\nNLL\nNHH\nLLL\nLLH\nLHH\nHHH\n"	0	0.4	50	"0 NNN\n1 NNL\n2 NNH\n3 NLL\n4 NHH\n5 LLL\n6 LLH\n7 LHH\n8 HHH\n"	0.02	92	0.1	14	0	0.1	5.0E-4	0.03	0.05	1	30	0.009652641	25000	0
426	0	23	0.3	false	1	"NNN\nNNL\nNNH\nNLL\nNHH\nLLL\nLLH\nLHH\nHHH\n"	0	0.4	50	"0 NNN\n1 NNL\n2 NNH\n3 NLL\n4 NHH\n5 LLL\n6 LLH\n7 LHH\n8 HHH\n"	0.02	92	0.1	14	0	0.1	5.0E-4	0.03	0.05	1	30	0.008204745	25000	0
427	0	23	0.3	false	1	"NNN\nNNL\nNNH\nNLL\nNHH\nLLL\nLLH\nLHH\nHHH\n"	0	0.4	50	"0 NNN\n1 NNL\n2 NNH\n3 NLL\n4 NHH\n5 LLL\n6 LLH\n7 LHH\n8 HHH\n"	0.02	92	0.1	14	0	0.1	5.0E-4	0.03	0.05	1	30	0.006974033	25000	0
428	0	23	0.3	false	1	"NNN\nNNL\nNNH\nNLL\nNHH\nLLL\nLLH\nLHH\nHHH\n"	0	0.4	50	"0 NNN\n1 NNL\n2 NNH\n3 NLL\n4 NHH\n5 LLL\n6 LLH\n7 LHH\n8 HHH\n"	0.02	92	0.1	14	0	0.1	5.0E-4	0.03	0.05	1	30	0.005927928	25000	0
429	0	23	0.3	false	1	"NNN\nNNL\nNNH\nNLL\nNHH\nLLL\nLLH\nLHH\nHHH\n"	0	0.4	50	"0 NNN\n1 NNL\n2 NNH\n3 NLL\n4 NHH\n5 LLL\n6 LLH\n7 LHH\n8 HHH\n"	0.02	92	0.1	14	0	0.1	5.0E-4	0.03	0.05	1	30	0.005038739	25000	0
430	0	23	0.3	false	1	"NNN\nNNL\nNNH\nNLL\nNHH\nLLL\nLLH\nLHH\nHHH\n"	0	0.4	50	"0 NNN\n1 NNL\n2 NNH\n3 NLL\n4 NHH\n5 LLL\n6 LLH\n7 LHH\n8 HHH\n"	0.02	92	0.1	14	0	0.1	5.0E-4	0.03	0.05	1	30	0.004282928	25000	0
431	0	23	0.3	false	1	"NNN\nNNL\nNNH\nNLL\nNHH\nLLL\nLLH\nLHH\nHHH\n"	0	0.4	50	"0 NNN\n1 NNL\n2 NNH\n3 NLL\n4 NHH\n5 LLL\n6 LLH\n7 LHH\n8 HHH\n"	0.02	92	0.1	14	0	0.1	5.0E-4	0.03	0.05	1	30	0.003640489	25000	0
432	0	23	0.3	false	1	"NNN\nNNL\nNNH\nNLL\nNHH\nLLL\nLLH\nLHH\nHHH\n"	0	0.4	50	"0 NNN\n1 NNL\n2 NNH\n3 NLL\n4 NHH\n5 LLL\n6 LLH\n7 LHH\n8 HHH\n"	0.02	92	0.1	14	0	0.1	5.0E-4	0.03	0.05	1	30	0.003094416	25000	0
433	0	23	0.3	false	1	"NNN\nNNL\nNNH\nNLL\nNHH\nLLL\nLLH\nLHH\nHHH\n"	0	0.4	50	"0 NNN\n1 NNL\n2 NNH\n3 NLL\n4 NHH\n5 LLL\n6 LLH\n7 LHH\n8 HHH\n"	0.02	92	0.1	14	0	0.1	5.0E-4	0.03	0.05	1	30	0.002630253	25000	0
434	0	23	0.3	false	1	"NNN\nNNL\nNNH\nNLL\nNHH\nLLL\nLLH\nLHH\nHHH\n"	0	0.4	50	"0 NNN\n1 NNL\n2 NNH\n3 NLL\n4 NHH\n5 LLL\n6 LLH\n7 LHH\n8 HHH\n"	0.02	92	0.1	14	0	0.1	5.0E-4	0.03	0.05	1	30	0.002235715	25000	0
435	0	23	0.3	false	1	"NNN\nNNL\nNNH\nNLL\nNHH\nLLL\nLLH\nLHH\nHHH\n"	0	0.4	50	"0 NNN\n1 NNL\n2 NNH\n3 NLL\n4 NHH\n5 LLL\n6 LLH\n7 LHH\n8 HHH\n"	0.02	92	0.1	14	0	0.1	5.0E-4	0.03	0.05	1	30	0.001900358	25000	0
436	0	23	0.3	false	1	"NNN\nNNL\nNNH\nNLL\nNHH\nLLL\nLLH\nLHH\nHHH\n"	0	0.4	50	"0 NNN\n1 NNL\n2 NNH\n3 NLL\n4 NHH\n5 LLL\n6 LLH\n7 LHH\n8 HHH\n"	0.02	92	0.1	14	0	0.1	5.0E-4	0.03	0.05	1	30	0.001615304	25000	0
437	0	23	0.3	false	1	"NNN\nNNL\nNNH\nNLL\nNHH\nLLL\nLLH\nLHH\nHHH\n"	0	0.4	50	"0 NNN\n1 NNL\n2 NNH\n3 NLL\n4 NHH\n5 LLL\n6 LLH\n7 LHH\n8 HHH\n"	0.02	92	0.1	14	0	0.1	5.0E-4	0.03	0.05	1	30	0.001373009	25000	0
438	0	23	0.3	false	1	"NNN\nNNL\nNNH\nNLL\nNHH\nLLL\nLLH\nLHH\nHHH\n"	0	0.4	50	"0 NNN\n1 NNL\n2 NNH\n3 NLL\n4 NHH\n5 LLL\n6 LLH\n7 LHH\n8 HHH\n"	0.02	92	0.1	14	0	0.1	5.0E-4	0.03	0.05	1	30	0.001167057	25000	5
439	0	23	0.3	false	1	"NNN\nNNL\nNNH\nNLL\nNHH\nLLL\nLLH\nLHH\nHHH\n"	0	0.4	50	"0 NNN\n1 NNL\n2 NNH\n3 NLL\n4 NHH\n5 LLL\n6 LLH\n7 LHH\n8 HHH\n"	0.02	92	0.1	14	0	0.1	5.0E-4	0.03	0.05	1	30	9.91999E-4	25000	0
440	0	23	0.3	false	1	"NNN\nNNL\nNNH\nNLL\nNHH\nLLL\nLLH\nLHH\nHHH\n"	0	0.4	50	"0 NNN\n1 NNL\n2 NNH\n3 NLL\n4 NHH\n5 LLL\n6 LLH\n7 LHH\n8 HHH\n"	0.02	92	0.1	14	0	0.1	5.0E-4	0.03	0.05	1	30	8.43199E-4	25000	5
441	0	23	0.3	false	1	"NNN\nNNL\nNNH\nNLL\nNHH\nLLL\nLLH\nLHH\nHHH\n"	0	0.4	50	"0 NNN\n1 NNL\n2 NNH\n3 NLL\n4 NHH\n5 LLL\n6 LLH\n7 LHH\n8 HHH\n"	0.02	92	0.1	14	0	0.1	5.0E-4	0.03	0.05	1	30	7.16719E-4	25000	5
442	0	23	0.3	false	1	"NNN\nNNL\nNNH\nNLL\nNHH\nLLL\nLLH\nLHH\nHHH\n"	0	0.4	50	"0 NNN\n1 NNL\n2 NNH\n3 NLL\n4 NHH\n5 LLL\n6 LLH\n7 LHH\n8 HHH\n"	0.02	92	0.1	14	0	0.1	5.0E-4	0.03	0.05	1	30	6.09211E-4	25000	5
444	0	23	0.3	false	1	"NNN\nNNL\nNNH\nNLL\nNHH\nLLL\nLLH\nLHH\nHHH\n"	0	0.4	50	"0 NNN\n1 NNL\n2 NNH\n3 NLL\n4 NHH\n5 LLL\n6 LLH\n7 LHH\n8 HHH\n"	0.02	92	0.1	14	0	0.1	5.0E-4	0.03	0.05	1	30	4.40155E-4	25000	5
443	0	23	0.3	false	1	"NNN\nNNL\nNNH\nNLL\nNHH\nLLL\nLLH\nLHH\nHHH\n"	0	0.4	50	"0 NNN\n1 NNL\n2 NNH\n3 NLL\n4 NHH\n5 LLL\n6 LLH\n7 LHH\n8 HHH\n"	0.02	92	0.1	14	0	0.1	5.0E-4	0.03	0.05	1	30	5.1783E-4	25000	5
445	0	23	0.3	false	1	"NNN\nNNL\nNNH\nNLL\nNHH\nLLL\nLLH\nLHH\nHHH\n"	0	0.4	50	"0 NNN\n1 NNL\n2 NNH\n3 NLL\n4 NHH\n5 LLL\n6 LLH\n7 LHH\n8 HHH\n"	0.02	92	0.1	14	0	0.1	5.0E-4	0.03	0.05	1	30	3.74132E-4	25000	5
446	0	23	0.3	false	1	"NNN\nNNL\nNNH\nNLL\nNHH\nLLL\nLLH\nLHH\nHHH\n"	0	0.4	50	"0 NNN\n1 NNL\n2 NNH\n3 NLL\n4 NHH\n5 LLL\n6 LLH\n7 LHH\n8 HHH\n"	0.02	92	0.1	14	0	0.1	5.0E-4	0.03	0.05	1	30	3.18012E-4	25000	5
447	0	23	0.3	false	1	"NNN\nNNL\nNNH\nNLL\nNHH\nLLL\nLLH\nLHH\nHHH\n"	0	0.4	50	"0 NNN\n1 NNL\n2 NNH\n3 NLL\n4 NHH\n5 LLL\n6 LLH\n7 LHH\n8 HHH\n"	0.02	92	0.1	14	0	0.1	5.0E-4	0.03	0.05	1	30	2.7031E-4	25000	5
449	0	23	0.3	false	1	"NNN\nNNL\nNNH\nNLL\nNHH\nLLL\nLLH\nLHH\nHHH\n"	0	0.4	50	"0 NNN\n1 NNL\n2 NNH\n3 NLL\n4 NHH\n5 LLL\n6 LLH\n7 LHH\n8 HHH\n"	0.02	92	0.1	14	0	0.1	5.0E-4	0.03	0.05	1	30	1.95299E-4	25000	5
448	0	23	0.3	false	1	"NNN\nNNL\nNNH\nNLL\nNHH\nLLL\nLLH\nLHH\nHHH\n"	0	0.4	50	"0 NNN\n1 NNL\n2 NNH\n3 NLL\n4 NHH\n5 LLL\n6 LLH\n7 LHH\n8 HHH\n"	0.02	92	0.1	14	0	0.1	5.0E-4	0.03	0.05	1	30	2.29764E-4	25000	5
450	0	23	0.3	false	1	"NNN\nNNL\nNNH\nNLL\nNHH\nLLL\nLLH\nLHH\nHHH\n"	0	0.4	50	"0 NNN\n1 NNL\n2 NNH\n3 NLL\n4 NHH\n5 LLL\n6 LLH\n7 LHH\n8 HHH\n"	0.02	92	0.1	14	0	0.1	5.0E-4	0.03	0.05	1	30	1.66004E-4	25000	5
451	0	23	0.3	false	1	"NNN\nNNL\nNNH\nNLL\nNHH\nLLL\nLLH\nLHH\nHHH\n"	0	0.4	50	"0 NNN\n1 NNL\n2 NNH\n3 NLL\n4 NHH\n5 LLL\n6 LLH\n7 LHH\n8 HHH\n"	0.02	92	0.1	14	0	0.1	5.0E-4	0.03	0.05	1	30	1.41104E-4	25000	5
452	0	23	0.3	false	1	"NNN\nNNL\nNNH\nNLL\nNHH\nLLL\nLLH\nLHH\nHHH\n"	0	0.4	50	"0 NNN\n1 NNL\n2 NNH\n3 NLL\n4 NHH\n5 LLL\n6 LLH\n7 LHH\n8 HHH\n"	0.02	92	0.1	14	0	0.1	5.0E-4	0.03	0.05	1	30	1.19938E-4	25000	5
454	0	23	0.3	false	1	"NNN\nNNL\nNNH\nNLL\nNHH\nLLL\nLLH\nLHH\nHHH\n"	0	0.4	50	"0 NNN\n1 NNL\n2 NNH\n3 NLL\n4 NHH\n5 LLL\n6 LLH\n7 LHH\n8 HHH\n"	0.02	92	0.1	14	0	0.1	5.0E-4	0.03	0.05	1	30	8.66553E-5	25000	5
453	0	23	0.3	false	1	"NNN\nNNL\nNNH\nNLL\nNHH\nLLL\nLLH\nLHH\nHHH\n"	0	0.4	50	"0 NNN\n1 NNL\n2 NNH\n3 NLL\n4 NHH\n5 LLL\n6 LLH\n7 LHH\n8 HHH\n"	0.02	92	0.1	14	0	0.1	5.0E-4	0.03	0.05	1	30	1.01947E-4	25000	5
455	0	23	0.3	false	1	"NNN\nNNL\nNNH\nNLL\nNHH\nLLL\nLLH\nLHH\nHHH\n"	0	0.4	50	"0 NNN\n1 NNL\n2 NNH\n3 NLL\n4 NHH\n5 LLL\n6 LLH\n7 LHH\n8 HHH\n"	0.02	92	0.1	14	0	0.1	5.0E-4	0.03	0.05	1	30	7.3657E-5	25000	5
456	0	23	0.3	false	1	"NNN\nNNL\nNNH\nNLL\nNHH\nLLL\nLLH\nLHH\nHHH\n"	0	0.4	50	"0 NNN\n1 NNL\n2 NNH\n3 NLL\n4 NHH\n5 LLL\n6 LLH\n7 LHH\n8 HHH\n"	0.02	92	0.1	14	0	0.1	5.0E-4	0.03	0.05	1	30	6.26084E-5	25000	5
457	0	23	0.3	false	1	"NNN\nNNL\nNNH\nNLL\nNHH\nLLL\nLLH\nLHH\nHHH\n"	0	0.4	50	"0 NNN\n1 NNL\n2 NNH\n3 NLL\n4 NHH\n5 LLL\n6 LLH\n7 LHH\n8 HHH\n"	0.02	92	0.1	14	0	0.1	5.0E-4	0.03	0.05	1	30	5.32172E-5	25000	5
458	0	23	0.3	false	1	"NNN\nNNL\nNNH\nNLL\nNHH\nLLL\nLLH\nLHH\nHHH\n"	0	0.4	50	"0 NNN\n1 NNL\n2 NNH\n3 NLL\n4 NHH\n5 LLL\n6 LLH\n7 LHH\n8 HHH\n"	0.02	92	0.1	14	0	0.1	5.0E-4	0.03	0.05	1	30	4.52346E-5	25000	5
459	0	23	0.3	false	1	"NNN\nNNL\nNNH\nNLL\nNHH\nLLL\nLLH\nLHH\nHHH\n"	0	0.4	50	"0 NNN\n1 NNL\n2 NNH\n3 NLL\n4 NHH\n5 LLL\n6 LLH\n7 LHH\n8 HHH\n"	0.02	92	0.1	14	0	0.1	5.0E-4	0.03	0.05	1	30	0	25000	8
460	0	23	0.3	false	1	"NNN\nNNL\nNNH\nNLL\nNHH\nLLL\nLLH\nLHH\nHHH\n"	0	0.4	50	"0 NNN\n1 NNL\n2 NNH\n3 NLL\n4 NHH\n5 LLL\n6 LLH\n7 LHH\n8 HHH\n"	0.02	92	0.1	14	0	0.1	5.0E-4	0.03	0.05	1	100	0.13	25000	0
461	0	23	0.3	false	1	"NNN\nNNL\nNNH\nNLL\nNHH\nLLL\nLLH\nLHH\nHHH\n"	0	0.4	50	"0 NNN\n1 NNL\n2 NNH\n3 NLL\n4 NHH\n5 LLL\n6 LLH\n7 LHH\n8 HHH\n"	0.02	92	0.1	14	0	0.1	5.0E-4	0.03	0.05	1	100	0.1105	25000	0
462	0	23	0.3	false	1	"NNN\nNNL\nNNH\nNLL\nNHH\nLLL\nLLH\nLHH\nHHH\n"	0	0.4	50	"0 NNN\n1 NNL\n2 NNH\n3 NLL\n4 NHH\n5 LLL\n6 LLH\n7 LHH\n8 HHH\n"	0.02	92	0.1	14	0	0.1	5.0E-4	0.03	0.05	1	100	0.093925	25000	0
463	0	23	0.3	false	1	"NNN\nNNL\nNNH\nNLL\nNHH\nLLL\nLLH\nLHH\nHHH\n"	0	0.4	50	"0 NNN\n1 NNL\n2 NNH\n3 NLL\n4 NHH\n5 LLL\n6 LLH\n7 LHH\n8 HHH\n"	0.02	92	0.1	14	0	0.1	5.0E-4	0.03	0.05	1	100	0.07983625	25000	0
464	0	23	0.3	false	1	"NNN\nNNL\nNNH\nNLL\nNHH\nLLL\nLLH\nLHH\nHHH\n"	0	0.4	50	"0 NNN\n1 NNL\n2 NNH\n3 NLL\n4 NHH\n5 LLL\n6 LLH\n7 LHH\n8 HHH\n"	0.02	92	0.1	14	0	0.1	5.0E-4	0.03	0.05	1	100	0.067860813	25000	0
465	0	23	0.3	false	1	"NNN\nNNL\nNNH\nNLL\nNHH\nLLL\nLLH\nLHH\nHHH\n"	0	0.4	50	"0 NNN\n1 NNL\n2 NNH\n3 NLL\n4 NHH\n5 LLL\n6 LLH\n7 LHH\n8 HHH\n"	0.02	92	0.1	14	0	0.1	5.0E-4	0.03	0.05	1	100	0.057681691	25000	0
467	0	23	0.3	false	1	"NNN\nNNL\nNNH\nNLL\nNHH\nLLL\nLLH\nLHH\nHHH\n"	0	0.4	50	"0 NNN\n1 NNL\n2 NNH\n3 NLL\n4 NHH\n5 LLL\n6 LLH\n7 LHH\n8 HHH\n"	0.02	92	0.1	14	0	0.1	5.0E-4	0.03	0.05	1	100	0.041675021	25000	0
466	0	23	0.3	false	1	"NNN\nNNL\nNNH\nNLL\nNHH\nLLL\nLLH\nLHH\nHHH\n"	0	0.4	50	"0 NNN\n1 NNL\n2 NNH\n3 NLL\n4 NHH\n5 LLL\n6 LLH\n7 LHH\n8 HHH\n"	0.02	92	0.1	14	0	0.1	5.0E-4	0.03	0.05	1	100	0.049029437	25000	0
468	0	23	0.3	false	1	"NNN\nNNL\nNNH\nNLL\nNHH\nLLL\nLLH\nLHH\nHHH\n"	0	0.4	50	"0 NNN\n1 NNL\n2 NNH\n3 NLL\n4 NHH\n5 LLL\n6 LLH\n7 LHH\n8 HHH\n"	0.02	92	0.1	14	0	0.1	5.0E-4	0.03	0.05	1	100	0.035423768	25000	0
469	0	23	0.3	false	1	"NNN\nNNL\nNNH\nNLL\nNHH\nLLL\nLLH\nLHH\nHHH\n"	0	0.4	50	"0 NNN\n1 NNL\n2 NNH\n3 NLL\n4 NHH\n5 LLL\n6 LLH\n7 LHH\n8 HHH\n"	0.02	92	0.1	14	0	0.1	5.0E-4	0.03	0.05	1	100	0.030110203	25000	0
470	0	23	0.3	false	1	"NNN\nNNL\nNNH\nNLL\nNHH\nLLL\nLLH\nLHH\nHHH\n"	0	0.4	50	"0 NNN\n1 NNL\n2 NNH\n3 NLL\n4 NHH\n5 LLL\n6 LLH\n7 LHH\n8 HHH\n"	0.02	92	0.1	14	0	0.1	5.0E-4	0.03	0.05	1	100	0.025593673	25000	0
471	0	23	0.3	false	1	"NNN\nNNL\nNNH\nNLL\nNHH\nLLL\nLLH\nLHH\nHHH\n"	0	0.4	50	"0 NNN\n1 NNL\n2 NNH\n3 NLL\n4 NHH\n5 LLL\n6 LLH\n7 LHH\n8 HHH\n"	0.02	92	0.1	14	0	0.1	5.0E-4	0.03	0.05	1	100	0.021754622	25000	0
472	0	23	0.3	false	1	"NNN\nNNL\nNNH\nNLL\nNHH\nLLL\nLLH\nLHH\nHHH\n"	0	0.4	50	"0 NNN\n1 NNL\n2 NNH\n3 NLL\n4 NHH\n5 LLL\n6 LLH\n7 LHH\n8 HHH\n"	0.02	92	0.1	14	0	0.1	5.0E-4	0.03	0.05	1	100	0.018491428	25000	0
473	0	23	0.3	false	1	"NNN\nNNL\nNNH\nNLL\nNHH\nLLL\nLLH\nLHH\nHHH\n"	0	0.4	50	"0 NNN\n1 NNL\n2 NNH\n3 NLL\n4 NHH\n5 LLL\n6 LLH\n7 LHH\n8 HHH\n"	0.02	92	0.1	14	0	0.1	5.0E-4	0.03	0.05	1	100	0.015717714	25000	0
474	0	23	0.3	false	1	"NNN\nNNL\nNNH\nNLL\nNHH\nLLL\nLLH\nLHH\nHHH\n"	0	0.4	50	"0 NNN\n1 NNL\n2 NNH\n3 NLL\n4 NHH\n5 LLL\n6 LLH\n7 LHH\n8 HHH\n"	0.02	92	0.1	14	0	0.1	5.0E-4	0.03	0.05	1	100	0.013360057	25000	0
475	0	23	0.3	false	1	"NNN\nNNL\nNNH\nNLL\nNHH\nLLL\nLLH\nLHH\nHHH\n"	0	0.4	50	"0 NNN\n1 NNL\n2 NNH\n3 NLL\n4 NHH\n5 LLL\n6 LLH\n7 LHH\n8 HHH\n"	0.02	92	0.1	14	0	0.1	5.0E-4	0.03	0.05	1	100	0.011356048	25000	0
476	0	23	0.3	false	1	"NNN\nNNL\nNNH\nNLL\nNHH\nLLL\nLLH\nLHH\nHHH\n"	0	0.4	50	"0 NNN\n1 NNL\n2 NNH\n3 NLL\n4 NHH\n5 LLL\n6 LLH\n7 LHH\n8 HHH\n"	0.02	92	0.1	14	0	0.1	5.0E-4	0.03	0.05	1	100	0.009652641	25000	0
477	0	23	0.3	false	1	"NNN\nNNL\nNNH\nNLL\nNHH\nLLL\nLLH\nLHH\nHHH\n"	0	0.4	50	"0 NNN\n1 NNL\n2 NNH\n3 NLL\n4 NHH\n5 LLL\n6 LLH\n7 LHH\n8 HHH\n"	0.02	92	0.1	14	0	0.1	5.0E-4	0.03	0.05	1	100	0.008204745	25000	0
478	0	23	0.3	false	1	"NNN\nNNL\nNNH\nNLL\nNHH\nLLL\nLLH\nLHH\nHHH\n"	0	0.4	50	"0 NNN\n1 NNL\n2 NNH\n3 NLL\n4 NHH\n5 LLL\n6 LLH\n7 LHH\n8 HHH\n"	0.02	92	0.1	14	0	0.1	5.0E-4	0.03	0.05	1	100	0.006974033	25000	0
480	0	23	0.3	false	1	"NNN\nNNL\nNNH\nNLL\nNHH\nLLL\nLLH\nLHH\nHHH\n"	0	0.4	50	"0 NNN\n1 NNL\n2 NNH\n3 NLL\n4 NHH\n5 LLL\n6 LLH\n7 LHH\n8 HHH\n"	0.02	92	0.1	14	0	0.1	5.0E-4	0.03	0.05	1	100	0.005038739	25000	0
479	0	23	0.3	false	1	"NNN\nNNL\nNNH\nNLL\nNHH\nLLL\nLLH\nLHH\nHHH\n"	0	0.4	50	"0 NNN\n1 NNL\n2 NNH\n3 NLL\n4 NHH\n5 LLL\n6 LLH\n7 LHH\n8 HHH\n"	0.02	92	0.1	14	0	0.1	5.0E-4	0.03	0.05	1	100	0.005927928	25000	0
481	0	23	0.3	false	1	"NNN\nNNL\nNNH\nNLL\nNHH\nLLL\nLLH\nLHH\nHHH\n"	0	0.4	50	"0 NNN\n1 NNL\n2 NNH\n3 NLL\n4 NHH\n5 LLL\n6 LLH\n7 LHH\n8 HHH\n"	0.02	92	0.1	14	0	0.1	5.0E-4	0.03	0.05	1	100	0.004282928	25000	0
482	0	23	0.3	false	1	"NNN\nNNL\nNNH\nNLL\nNHH\nLLL\nLLH\nLHH\nHHH\n"	0	0.4	50	"0 NNN\n1 NNL\n2 NNH\n3 NLL\n4 NHH\n5 LLL\n6 LLH\n7 LHH\n8 HHH\n"	0.02	92	0.1	14	0	0.1	5.0E-4	0.03	0.05	1	100	0.003640489	25000	0
483	0	23	0.3	false	1	"NNN\nNNL\nNNH\nNLL\nNHH\nLLL\nLLH\nLHH\nHHH\n"	0	0.4	50	"0 NNN\n1 NNL\n2 NNH\n3 NLL\n4 NHH\n5 LLL\n6 LLH\n7 LHH\n8 HHH\n"	0.02	92	0.1	14	0	0.1	5.0E-4	0.03	0.05	1	100	0.003094416	25000	0
485	0	23	0.3	false	1	"NNN\nNNL\nNNH\nNLL\nNHH\nLLL\nLLH\nLHH\nHHH\n"	0	0.4	50	"0 NNN\n1 NNL\n2 NNH\n3 NLL\n4 NHH\n5 LLL\n6 LLH\n7 LHH\n8 HHH\n"	0.02	92	0.1	14	0	0.1	5.0E-4	0.03	0.05	1	100	0.002235715	25000	0
484	0	23	0.3	false	1	"NNN\nNNL\nNNH\nNLL\nNHH\nLLL\nLLH\nLHH\nHHH\n"	0	0.4	50	"0 NNN\n1 NNL\n2 NNH\n3 NLL\n4 NHH\n5 LLL\n6 LLH\n7 LHH\n8 HHH\n"	0.02	92	0.1	14	0	0.1	5.0E-4	0.03	0.05	1	100	0.002630253	25000	0
486	0	23	0.3	false	1	"NNN\nNNL\nNNH\nNLL\nNHH\nLLL\nLLH\nLHH\nHHH\n"	0	0.4	50	"0 NNN\n1 NNL\n2 NNH\n3 NLL\n4 NHH\n5 LLL\n6 LLH\n7 LHH\n8 HHH\n"	0.02	92	0.1	14	0	0.1	5.0E-4	0.03	0.05	1	100	0.001900358	25000	0
487	0	23	0.3	false	1	"NNN\nNNL\nNNH\nNLL\nNHH\nLLL\nLLH\nLHH\nHHH\n"	0	0.4	50	"0 NNN\n1 NNL\n2 NNH\n3 NLL\n4 NHH\n5 LLL\n6 LLH\n7 LHH\n8 HHH\n"	0.02	92	0.1	14	0	0.1	5.0E-4	0.03	0.05	1	100	0.001615304	25000	0
488	0	23	0.3	false	1	"NNN\nNNL\nNNH\nNLL\nNHH\nLLL\nLLH\nLHH\nHHH\n"	0	0.4	50	"0 NNN\n1 NNL\n2 NNH\n3 NLL\n4 NHH\n5 LLL\n6 LLH\n7 LHH\n8 HHH\n"	0.02	92	0.1	14	0	0.1	5.0E-4	0.03	0.05	1	100	0.001373009	25000	0
489	0	23	0.3	false	1	"NNN\nNNL\nNNH\nNLL\nNHH\nLLL\nLLH\nLHH\nHHH\n"	0	0.4	50	"0 NNN\n1 NNL\n2 NNH\n3 NLL\n4 NHH\n5 LLL\n6 LLH\n7 LHH\n8 HHH\n"	0.02	92	0.1	14	0	0.1	5.0E-4	0.03	0.05	1	100	0.001167057	25000	0
490	0	23	0.3	false	1	"NNN\nNNL\nNNH\nNLL\nNHH\nLLL\nLLH\nLHH\nHHH\n"	0	0.4	50	"0 NNN\n1 NNL\n2 NNH\n3 NLL\n4 NHH\n5 LLL\n6 LLH\n7 LHH\n8 HHH\n"	0.02	92	0.1	14	0	0.1	5.0E-4	0.03	0.05	1	100	9.91999E-4	25000	0
491	0	23	0.3	false	1	"NNN\nNNL\nNNH\nNLL\nNHH\nLLL\nLLH\nLHH\nHHH\n"	0	0.4	50	"0 NNN\n1 NNL\n2 NNH\n3 NLL\n4 NHH\n5 LLL\n6 LLH\n7 LHH\n8 HHH\n"	0.02	92	0.1	14	0	0.1	5.0E-4	0.03	0.05	1	100	8.43199E-4	25000	0
492	0	23	0.3	false	1	"NNN\nNNL\nNNH\nNLL\nNHH\nLLL\nLLH\nLHH\nHHH\n"	0	0.4	50	"0 NNN\n1 NNL\n2 NNH\n3 NLL\n4 NHH\n5 LLL\n6 LLH\n7 LHH\n8 HHH\n"	0.02	92	0.1	14	0	0.1	5.0E-4	0.03	0.05	1	100	7.16719E-4	25000	0
494	0	23	0.3	false	1	"NNN\nNNL\nNNH\nNLL\nNHH\nLLL\nLLH\nLHH\nHHH\n"	0	0.4	50	"0 NNN\n1 NNL\n2 NNH\n3 NLL\n4 NHH\n5 LLL\n6 LLH\n7 LHH\n8 HHH\n"	0.02	92	0.1	14	0	0.1	5.0E-4	0.03	0.05	1	100	5.1783E-4	25000	0
493	0	23	0.3	false	1	"NNN\nNNL\nNNH\nNLL\nNHH\nLLL\nLLH\nLHH\nHHH\n"	0	0.4	50	"0 NNN\n1 NNL\n2 NNH\n3 NLL\n4 NHH\n5 LLL\n6 LLH\n7 LHH\n8 HHH\n"	0.02	92	0.1	14	0	0.1	5.0E-4	0.03	0.05	1	100	6.09211E-4	25000	0
495	0	23	0.3	false	1	"NNN\nNNL\nNNH\nNLL\nNHH\nLLL\nLLH\nLHH\nHHH\n"	0	0.4	50	"0 NNN\n1 NNL\n2 NNH\n3 NLL\n4 NHH\n5 LLL\n6 LLH\n7 LHH\n8 HHH\n"	0.02	92	0.1	14	0	0.1	5.0E-4	0.03	0.05	1	100	4.40155E-4	25000	0
496	0	23	0.3	false	1	"NNN\nNNL\nNNH\nNLL\nNHH\nLLL\nLLH\nLHH\nHHH\n"	0	0.4	50	"0 NNN\n1 NNL\n2 NNH\n3 NLL\n4 NHH\n5 LLL\n6 LLH\n7 LHH\n8 HHH\n"	0.02	92	0.1	14	0	0.1	5.0E-4	0.03	0.05	1	100	3.74132E-4	25000	0
497	0	23	0.3	false	1	"NNN\nNNL\nNNH\nNLL\nNHH\nLLL\nLLH\nLHH\nHHH\n"	0	0.4	50	"0 NNN\n1 NNL\n2 NNH\n3 NLL\n4 NHH\n5 LLL\n6 LLH\n7 LHH\n8 HHH\n"	0.02	92	0.1	14	0	0.1	5.0E-4	0.03	0.05	1	100	3.18012E-4	25000	5
498	0	23	0.3	false	1	"NNN\nNNL\nNNH\nNLL\nNHH\nLLL\nLLH\nLHH\nHHH\n"	0	0.4	50	"0 NNN\n1 NNL\n2 NNH\n3 NLL\n4 NHH\n5 LLL\n6 LLH\n7 LHH\n8 HHH\n"	0.02	92	0.1	14	0	0.1	5.0E-4	0.03	0.05	1	100	2.7031E-4	25000	5
499	0	23	0.3	false	1	"NNN\nNNL\nNNH\nNLL\nNHH\nLLL\nLLH\nLHH\nHHH\n"	0	0.4	50	"0 NNN\n1 NNL\n2 NNH\n3 NLL\n4 NHH\n5 LLL\n6 LLH\n7 LHH\n8 HHH\n"	0.02	92	0.1	14	0	0.1	5.0E-4	0.03	0.05	1	100	2.29764E-4	25000	5
500	0	23	0.3	false	1	"NNN\nNNL\nNNH\nNLL\nNHH\nLLL\nLLH\nLHH\nHHH\n"	0	0.4	50	"0 NNN\n1 NNL\n2 NNH\n3 NLL\n4 NHH\n5 LLL\n6 LLH\n7 LHH\n8 HHH\n"	0.02	92	0.1	14	0	0.1	5.0E-4	0.03	0.05	1	100	1.95299E-4	25000	5
501	0	23	0.3	false	1	"NNN\nNNL\nNNH\nNLL\nNHH\nLLL\nLLH\nLHH\nHHH\n"	0	0.4	50	"0 NNN\n1 NNL\n2 NNH\n3 NLL\n4 NHH\n5 LLL\n6 LLH\n7 LHH\n8 HHH\n"	0.02	92	0.1	14	0	0.1	5.0E-4	0.03	0.05	1	100	1.66004E-4	25000	5
502	0	23	0.3	false	1	"NNN\nNNL\nNNH\nNLL\nNHH\nLLL\nLLH\nLHH\nHHH\n"	0	0.4	50	"0 NNN\n1 NNL\n2 NNH\n3 NLL\n4 NHH\n5 LLL\n6 LLH\n7 LHH\n8 HHH\n"	0.02	92	0.1	14	0	0.1	5.0E-4	0.03	0.05	1	100	1.41104E-4	25000	5
503	0	23	0.3	false	1	"NNN\nNNL\nNNH\nNLL\nNHH\nLLL\nLLH\nLHH\nHHH\n"	0	0.4	50	"0 NNN\n1 NNL\n2 NNH\n3 NLL\n4 NHH\n5 LLL\n6 LLH\n7 LHH\n8 HHH\n"	0.02	92	0.1	14	0	0.1	5.0E-4	0.03	0.05	1	100	1.19938E-4	25000	5
504	0	23	0.3	false	1	"NNN\nNNL\nNNH\nNLL\nNHH\nLLL\nLLH\nLHH\nHHH\n"	0	0.4	50	"0 NNN\n1 NNL\n2 NNH\n3 NLL\n4 NHH\n5 LLL\n6 LLH\n7 LHH\n8 HHH\n"	0.02	92	0.1	14	0	0.1	5.0E-4	0.03	0.05	1	100	1.01947E-4	25000	5
505	0	23	0.3	false	1	"NNN\nNNL\nNNH\nNLL\nNHH\nLLL\nLLH\nLHH\nHHH\n"	0	0.4	50	"0 NNN\n1 NNL\n2 NNH\n3 NLL\n4 NHH\n5 LLL\n6 LLH\n7 LHH\n8 HHH\n"	0.02	92	0.1	14	0	0.1	5.0E-4	0.03	0.05	1	100	8.66553E-5	25000	0
506	0	23	0.3	false	1	"NNN\nNNL\nNNH\nNLL\nNHH\nLLL\nLLH\nLHH\nHHH\n"	0	0.4	50	"0 NNN\n1 NNL\n2 NNH\n3 NLL\n4 NHH\n5 LLL\n6 LLH\n7 LHH\n8 HHH\n"	0.02	92	0.1	14	0	0.1	5.0E-4	0.03	0.05	1	100	7.3657E-5	25000	5
507	0	23	0.3	false	1	"NNN\nNNL\nNNH\nNLL\nNHH\nLLL\nLLH\nLHH\nHHH\n"	0	0.4	50	"0 NNN\n1 NNL\n2 NNH\n3 NLL\n4 NHH\n5 LLL\n6 LLH\n7 LHH\n8 HHH\n"	0.02	92	0.1	14	0	0.1	5.0E-4	0.03	0.05	1	100	6.26084E-5	25000	5
508	0	23	0.3	false	1	"NNN\nNNL\nNNH\nNLL\nNHH\nLLL\nLLH\nLHH\nHHH\n"	0	0.4	50	"0 NNN\n1 NNL\n2 NNH\n3 NLL\n4 NHH\n5 LLL\n6 LLH\n7 LHH\n8 HHH\n"	0.02	92	0.1	14	0	0.1	5.0E-4	0.03	0.05	1	100	5.32172E-5	25000	5
509	0	23	0.3	false	1	"NNN\nNNL\nNNH\nNLL\nNHH\nLLL\nLLH\nLHH\nHHH\n"	0	0.4	50	"0 NNN\n1 NNL\n2 NNH\n3 NLL\n4 NHH\n5 LLL\n6 LLH\n7 LHH\n8 HHH\n"	0.02	92	0.1	14	0	0.1	5.0E-4	0.03	0.05	1	100	4.52346E-5	25000	5
510	0	23	0.3	false	1	"NNN\nNNL\nNNH\nNLL\nNHH\nLLL\nLLH\nLHH\nHHH\n"	0	0.4	50	"0 NNN\n1 NNL\n2 NNH\n3 NLL\n4 NHH\n5 LLL\n6 LLH\n7 LHH\n8 HHH\n"	0.02	92	0.1	14	0	0.1	5.0E-4	0.03	0.05	1	100	0	25000	8
511	0	23	0.3	false	1	"NNN\nNNL\nNNH\nNLL\nNHH\nLLL\nLLH\nLHH\nHHH\n"	0	0.4	50	"0 NNN\n1 NNL\n2 NNH\n3 NLL\n4 NHH\n5 LLL\n6 LLH\n7 LHH\n8 HHH\n"	0.02	92	0.1	14	0	0.1	5.0E-4	0.03	0.05	1	300	0.13	25000	0
512	0	23	0.3	false	1	"NNN\nNNL\nNNH\nNLL\nNHH\nLLL\nLLH\nLHH\nHHH\n"	0	0.4	50	"0 NNN\n1 NNL\n2 NNH\n3 NLL\n4 NHH\n5 LLL\n6 LLH\n7 LHH\n8 HHH\n"	0.02	92	0.1	14	0	0.1	5.0E-4	0.03	0.05	1	300	0.1105	25000	0
513	0	23	0.3	false	1	"NNN\nNNL\nNNH\nNLL\nNHH\nLLL\nLLH\nLHH\nHHH\n"	0	0.4	50	"0 NNN\n1 NNL\n2 NNH\n3 NLL\n4 NHH\n5 LLL\n6 LLH\n7 LHH\n8 HHH\n"	0.02	92	0.1	14	0	0.1	5.0E-4	0.03	0.05	1	300	0.093925	25000	0
515	0	23	0.3	false	1	"NNN\nNNL\nNNH\nNLL\nNHH\nLLL\nLLH\nLHH\nHHH\n"	0	0.4	50	"0 NNN\n1 NNL\n2 NNH\n3 NLL\n4 NHH\n5 LLL\n6 LLH\n7 LHH\n8 HHH\n"	0.02	92	0.1	14	0	0.1	5.0E-4	0.03	0.05	1	300	0.067860813	25000	0
514	0	23	0.3	false	1	"NNN\nNNL\nNNH\nNLL\nNHH\nLLL\nLLH\nLHH\nHHH\n"	0	0.4	50	"0 NNN\n1 NNL\n2 NNH\n3 NLL\n4 NHH\n5 LLL\n6 LLH\n7 LHH\n8 HHH\n"	0.02	92	0.1	14	0	0.1	5.0E-4	0.03	0.05	1	300	0.07983625	25000	0
516	0	23	0.3	false	1	"NNN\nNNL\nNNH\nNLL\nNHH\nLLL\nLLH\nLHH\nHHH\n"	0	0.4	50	"0 NNN\n1 NNL\n2 NNH\n3 NLL\n4 NHH\n5 LLL\n6 LLH\n7 LHH\n8 HHH\n"	0.02	92	0.1	14	0	0.1	5.0E-4	0.03	0.05	1	300	0.057681691	25000	0
517	0	23	0.3	false	1	"NNN\nNNL\nNNH\nNLL\nNHH\nLLL\nLLH\nLHH\nHHH\n"	0	0.4	50	"0 NNN\n1 NNL\n2 NNH\n3 NLL\n4 NHH\n5 LLL\n6 LLH\n7 LHH\n8 HHH\n"	0.02	92	0.1	14	0	0.1	5.0E-4	0.03	0.05	1	300	0.049029437	25000	0
518	0	23	0.3	false	1	"NNN\nNNL\nNNH\nNLL\nNHH\nLLL\nLLH\nLHH\nHHH\n"	0	0.4	50	"0 NNN\n1 NNL\n2 NNH\n3 NLL\n4 NHH\n5 LLL\n6 LLH\n7 LHH\n8 HHH\n"	0.02	92	0.1	14	0	0.1	5.0E-4	0.03	0.05	1	300	0.041675021	25000	0
519	0	23	0.3	false	1	"NNN\nNNL\nNNH\nNLL\nNHH\nLLL\nLLH\nLHH\nHHH\n"	0	0.4	50	"0 NNN\n1 NNL\n2 NNH\n3 NLL\n4 NHH\n5 LLL\n6 LLH\n7 LHH\n8 HHH\n"	0.02	92	0.1	14	0	0.1	5.0E-4	0.03	0.05	1	300	0.035423768	25000	0
520	0	23	0.3	false	1	"NNN\nNNL\nNNH\nNLL\nNHH\nLLL\nLLH\nLHH\nHHH\n"	0	0.4	50	"0 NNN\n1 NNL\n2 NNH\n3 NLL\n4 NHH\n5 LLL\n6 LLH\n7 LHH\n8 HHH\n"	0.02	92	0.1	14	0	0.1	5.0E-4	0.03	0.05	1	300	0.030110203	25000	0
521	0	23	0.3	false	1	"NNN\nNNL\nNNH\nNLL\nNHH\nLLL\nLLH\nLHH\nHHH\n"	0	0.4	50	"0 NNN\n1 NNL\n2 NNH\n3 NLL\n4 NHH\n5 LLL\n6 LLH\n7 LHH\n8 HHH\n"	0.02	92	0.1	14	0	0.1	5.0E-4	0.03	0.05	1	300	0.025593673	25000	0
522	0	23	0.3	false	1	"NNN\nNNL\nNNH\nNLL\nNHH\nLLL\nLLH\nLHH\nHHH\n"	0	0.4	50	"0 NNN\n1 NNL\n2 NNH\n3 NLL\n4 NHH\n5 LLL\n6 LLH\n7 LHH\n8 HHH\n"	0.02	92	0.1	14	0	0.1	5.0E-4	0.03	0.05	1	300	0.021754622	25000	0
524	0	23	0.3	false	1	"NNN\nNNL\nNNH\nNLL\nNHH\nLLL\nLLH\nLHH\nHHH\n"	0	0.4	50	"0 NNN\n1 NNL\n2 NNH\n3 NLL\n4 NHH\n5 LLL\n6 LLH\n7 LHH\n8 HHH\n"	0.02	92	0.1	14	0	0.1	5.0E-4	0.03	0.05	1	300	0.015717714	25000	0
523	0	23	0.3	false	1	"NNN\nNNL\nNNH\nNLL\nNHH\nLLL\nLLH\nLHH\nHHH\n"	0	0.4	50	"0 NNN\n1 NNL\n2 NNH\n3 NLL\n4 NHH\n5 LLL\n6 LLH\n7 LHH\n8 HHH\n"	0.02	92	0.1	14	0	0.1	5.0E-4	0.03	0.05	1	300	0.018491428	25000	0
525	0	23	0.3	false	1	"NNN\nNNL\nNNH\nNLL\nNHH\nLLL\nLLH\nLHH\nHHH\n"	0	0.4	50	"0 NNN\n1 NNL\n2 NNH\n3 NLL\n4 NHH\n5 LLL\n6 LLH\n7 LHH\n8 HHH\n"	0.02	92	0.1	14	0	0.1	5.0E-4	0.03	0.05	1	300	0.013360057	25000	0
526	0	23	0.3	false	1	"NNN\nNNL\nNNH\nNLL\nNHH\nLLL\nLLH\nLHH\nHHH\n"	0	0.4	50	"0 NNN\n1 NNL\n2 NNH\n3 NLL\n4 NHH\n5 LLL\n6 LLH\n7 LHH\n8 HHH\n"	0.02	92	0.1	14	0	0.1	5.0E-4	0.03	0.05	1	300	0.011356048	25000	0
527	0	23	0.3	false	1	"NNN\nNNL\nNNH\nNLL\nNHH\nLLL\nLLH\nLHH\nHHH\n"	0	0.4	50	"0 NNN\n1 NNL\n2 NNH\n3 NLL\n4 NHH\n5 LLL\n6 LLH\n7 LHH\n8 HHH\n"	0.02	92	0.1	14	0	0.1	5.0E-4	0.03	0.05	1	300	0.009652641	25000	0
529	0	23	0.3	false	1	"NNN\nNNL\nNNH\nNLL\nNHH\nLLL\nLLH\nLHH\nHHH\n"	0	0.4	50	"0 NNN\n1 NNL\n2 NNH\n3 NLL\n4 NHH\n5 LLL\n6 LLH\n7 LHH\n8 HHH\n"	0.02	92	0.1	14	0	0.1	5.0E-4	0.03	0.05	1	300	0.006974033	25000	0
528	0	23	0.3	false	1	"NNN\nNNL\nNNH\nNLL\nNHH\nLLL\nLLH\nLHH\nHHH\n"	0	0.4	50	"0 NNN\n1 NNL\n2 NNH\n3 NLL\n4 NHH\n5 LLL\n6 LLH\n7 LHH\n8 HHH\n"	0.02	92	0.1	14	0	0.1	5.0E-4	0.03	0.05	1	300	0.008204745	25000	0
530	0	23	0.3	false	1	"NNN\nNNL\nNNH\nNLL\nNHH\nLLL\nLLH\nLHH\nHHH\n"	0	0.4	50	"0 NNN\n1 NNL\n2 NNH\n3 NLL\n4 NHH\n5 LLL\n6 LLH\n7 LHH\n8 HHH\n"	0.02	92	0.1	14	0	0.1	5.0E-4	0.03	0.05	1	300	0.005927928	25000	0
531	0	23	0.3	false	1	"NNN\nNNL\nNNH\nNLL\nNHH\nLLL\nLLH\nLHH\nHHH\n"	0	0.4	50	"0 NNN\n1 NNL\n2 NNH\n3 NLL\n4 NHH\n5 LLL\n6 LLH\n7 LHH\n8 HHH\n"	0.02	92	0.1	14	0	0.1	5.0E-4	0.03	0.05	1	300	0.005038739	25000	0
532	0	23	0.3	false	1	"NNN\nNNL\nNNH\nNLL\nNHH\nLLL\nLLH\nLHH\nHHH\n"	0	0.4	50	"0 NNN\n1 NNL\n2 NNH\n3 NLL\n4 NHH\n5 LLL\n6 LLH\n7 LHH\n8 HHH\n"	0.02	92	0.1	14	0	0.1	5.0E-4	0.03	0.05	1	300	0.004282928	25000	0
533	0	23	0.3	false	1	"NNN\nNNL\nNNH\nNLL\nNHH\nLLL\nLLH\nLHH\nHHH\n"	0	0.4	50	"0 NNN\n1 NNL\n2 NNH\n3 NLL\n4 NHH\n5 LLL\n6 LLH\n7 LHH\n8 HHH\n"	0.02	92	0.1	14	0	0.1	5.0E-4	0.03	0.05	1	300	0.003640489	25000	0
534	0	23	0.3	false	1	"NNN\nNNL\nNNH\nNLL\nNHH\nLLL\nLLH\nLHH\nHHH\n"	0	0.4	50	"0 NNN\n1 NNL\n2 NNH\n3 NLL\n4 NHH\n5 LLL\n6 LLH\n7 LHH\n8 HHH\n"	0.02	92	0.1	14	0	0.1	5.0E-4	0.03	0.05	1	300	0.003094416	25000	0
535	0	23	0.3	false	1	"NNN\nNNL\nNNH\nNLL\nNHH\nLLL\nLLH\nLHH\nHHH\n"	0	0.4	50	"0 NNN\n1 NNL\n2 NNH\n3 NLL\n4 NHH\n5 LLL\n6 LLH\n7 LHH\n8 HHH\n"	0.02	92	0.1	14	0	0.1	5.0E-4	0.03	0.05	1	300	0.002630253	25000	0
536	0	23	0.3	false	1	"NNN\nNNL\nNNH\nNLL\nNHH\nLLL\nLLH\nLHH\nHHH\n"	0	0.4	50	"0 NNN\n1 NNL\n2 NNH\n3 NLL\n4 NHH\n5 LLL\n6 LLH\n7 LHH\n8 HHH\n"	0.02	92	0.1	14	0	0.1	5.0E-4	0.03	0.05	1	300	0.002235715	25000	0
537	0	23	0.3	false	1	"NNN\nNNL\nNNH\nNLL\nNHH\nLLL\nLLH\nLHH\nHHH\n"	0	0.4	50	"0 NNN\n1 NNL\n2 NNH\n3 NLL\n4 NHH\n5 LLL\n6 LLH\n7 LHH\n8 HHH\n"	0.02	92	0.1	14	0	0.1	5.0E-4	0.03	0.05	1	300	0.001900358	25000	0
538	0	23	0.3	false	1	"NNN\nNNL\nNNH\nNLL\nNHH\nLLL\nLLH\nLHH\nHHH\n"	0	0.4	50	"0 NNN\n1 NNL\n2 NNH\n3 NLL\n4 NHH\n5 LLL\n6 LLH\n7 LHH\n8 HHH\n"	0.02	92	0.1	14	0	0.1	5.0E-4	0.03	0.05	1	300	0.001615304	25000	0
539	0	23	0.3	false	1	"NNN\nNNL\nNNH\nNLL\nNHH\nLLL\nLLH\nLHH\nHHH\n"	0	0.4	50	"0 NNN\n1 NNL\n2 NNH\n3 NLL\n4 NHH\n5 LLL\n6 LLH\n7 LHH\n8 HHH\n"	0.02	92	0.1	14	0	0.1	5.0E-4	0.03	0.05	1	300	0.001373009	25000	0
540	0	23	0.3	false	1	"NNN\nNNL\nNNH\nNLL\nNHH\nLLL\nLLH\nLHH\nHHH\n"	0	0.4	50	"0 NNN\n1 NNL\n2 NNH\n3 NLL\n4 NHH\n5 LLL\n6 LLH\n7 LHH\n8 HHH\n"	0.02	92	0.1	14	0	0.1	5.0E-4	0.03	0.05	1	300	0.001167057	25000	0
541	0	23	0.3	false	1	"NNN\nNNL\nNNH\nNLL\nNHH\nLLL\nLLH\nLHH\nHHH\n"	0	0.4	50	"0 NNN\n1 NNL\n2 NNH\n3 NLL\n4 NHH\n5 LLL\n6 LLH\n7 LHH\n8 HHH\n"	0.02	92	0.1	14	0	0.1	5.0E-4	0.03	0.05	1	300	9.91999E-4	25000	0
542	0	23	0.3	false	1	"NNN\nNNL\nNNH\nNLL\nNHH\nLLL\nLLH\nLHH\nHHH\n"	0	0.4	50	"0 NNN\n1 NNL\n2 NNH\n3 NLL\n4 NHH\n5 LLL\n6 LLH\n7 LHH\n8 HHH\n"	0.02	92	0.1	14	0	0.1	5.0E-4	0.03	0.05	1	300	8.43199E-4	25000	0
543	0	23	0.3	false	1	"NNN\nNNL\nNNH\nNLL\nNHH\nLLL\nLLH\nLHH\nHHH\n"	0	0.4	50	"0 NNN\n1 NNL\n2 NNH\n3 NLL\n4 NHH\n5 LLL\n6 LLH\n7 LHH\n8 HHH\n"	0.02	92	0.1	14	0	0.1	5.0E-4	0.03	0.05	1	300	7.16719E-4	25000	0
544	0	23	0.3	false	1	"NNN\nNNL\nNNH\nNLL\nNHH\nLLL\nLLH\nLHH\nHHH\n"	0	0.4	50	"0 NNN\n1 NNL\n2 NNH\n3 NLL\n4 NHH\n5 LLL\n6 LLH\n7 LHH\n8 HHH\n"	0.02	92	0.1	14	0	0.1	5.0E-4	0.03	0.05	1	300	6.09211E-4	25000	0
546	0	23	0.3	false	1	"NNN\nNNL\nNNH\nNLL\nNHH\nLLL\nLLH\nLHH\nHHH\n"	0	0.4	50	"0 NNN\n1 NNL\n2 NNH\n3 NLL\n4 NHH\n5 LLL\n6 LLH\n7 LHH\n8 HHH\n"	0.02	92	0.1	14	0	0.1	5.0E-4	0.03	0.05	1	300	4.40155E-4	25000	0
545	0	23	0.3	false	1	"NNN\nNNL\nNNH\nNLL\nNHH\nLLL\nLLH\nLHH\nHHH\n"	0	0.4	50	"0 NNN\n1 NNL\n2 NNH\n3 NLL\n4 NHH\n5 LLL\n6 LLH\n7 LHH\n8 HHH\n"	0.02	92	0.1	14	0	0.1	5.0E-4	0.03	0.05	1	300	5.1783E-4	25000	0
547	0	23	0.3	false	1	"NNN\nNNL\nNNH\nNLL\nNHH\nLLL\nLLH\nLHH\nHHH\n"	0	0.4	50	"0 NNN\n1 NNL\n2 NNH\n3 NLL\n4 NHH\n5 LLL\n6 LLH\n7 LHH\n8 HHH\n"	0.02	92	0.1	14	0	0.1	5.0E-4	0.03	0.05	1	300	3.74132E-4	25000	0
548	0	23	0.3	false	1	"NNN\nNNL\nNNH\nNLL\nNHH\nLLL\nLLH\nLHH\nHHH\n"	0	0.4	50	"0 NNN\n1 NNL\n2 NNH\n3 NLL\n4 NHH\n5 LLL\n6 LLH\n7 LHH\n8 HHH\n"	0.02	92	0.1	14	0	0.1	5.0E-4	0.03	0.05	1	300	3.18012E-4	25000	0
549	0	23	0.3	false	1	"NNN\nNNL\nNNH\nNLL\nNHH\nLLL\nLLH\nLHH\nHHH\n"	0	0.4	50	"0 NNN\n1 NNL\n2 NNH\n3 NLL\n4 NHH\n5 LLL\n6 LLH\n7 LHH\n8 HHH\n"	0.02	92	0.1	14	0	0.1	5.0E-4	0.03	0.05	1	300	2.7031E-4	25000	0
551	0	23	0.3	false	1	"NNN\nNNL\nNNH\nNLL\nNHH\nLLL\nLLH\nLHH\nHHH\n"	0	0.4	50	"0 NNN\n1 NNL\n2 NNH\n3 NLL\n4 NHH\n5 LLL\n6 LLH\n7 LHH\n8 HHH\n"	0.02	92	0.1	14	0	0.1	5.0E-4	0.03	0.05	1	300	1.95299E-4	25000	0
550	0	23	0.3	false	1	"NNN\nNNL\nNNH\nNLL\nNHH\nLLL\nLLH\nLHH\nHHH\n"	0	0.4	50	"0 NNN\n1 NNL\n2 NNH\n3 NLL\n4 NHH\n5 LLL\n6 LLH\n7 LHH\n8 HHH\n"	0.02	92	0.1	14	0	0.1	5.0E-4	0.03	0.05	1	300	2.29764E-4	25000	0
552	0	23	0.3	false	1	"NNN\nNNL\nNNH\nNLL\nNHH\nLLL\nLLH\nLHH\nHHH\n"	0	0.4	50	"0 NNN\n1 NNL\n2 NNH\n3 NLL\n4 NHH\n5 LLL\n6 LLH\n7 LHH\n8 HHH\n"	0.02	92	0.1	14	0	0.1	5.0E-4	0.03	0.05	1	300	1.66004E-4	25000	0
553	0	23	0.3	false	1	"NNN\nNNL\nNNH\nNLL\nNHH\nLLL\nLLH\nLHH\nHHH\n"	0	0.4	50	"0 NNN\n1 NNL\n2 NNH\n3 NLL\n4 NHH\n5 LLL\n6 LLH\n7 LHH\n8 HHH\n"	0.02	92	0.1	14	0	0.1	5.0E-4	0.03	0.05	1	300	1.41104E-4	25000	0
554	0	23	0.3	false	1	"NNN\nNNL\nNNH\nNLL\nNHH\nLLL\nLLH\nLHH\nHHH\n"	0	0.4	50	"0 NNN\n1 NNL\n2 NNH\n3 NLL\n4 NHH\n5 LLL\n6 LLH\n7 LHH\n8 HHH\n"	0.02	92	0.1	14	0	0.1	5.0E-4	0.03	0.05	1	300	1.19938E-4	25000	0
556	0	23	0.3	false	1	"NNN\nNNL\nNNH\nNLL\nNHH\nLLL\nLLH\nLHH\nHHH\n"	0	0.4	50	"0 NNN\n1 NNL\n2 NNH\n3 NLL\n4 NHH\n5 LLL\n6 LLH\n7 LHH\n8 HHH\n"	0.02	92	0.1	14	0	0.1	5.0E-4	0.03	0.05	1	300	8.66553E-5	25000	0
555	0	23	0.3	false	1	"NNN\nNNL\nNNH\nNLL\nNHH\nLLL\nLLH\nLHH\nHHH\n"	0	0.4	50	"0 NNN\n1 NNL\n2 NNH\n3 NLL\n4 NHH\n5 LLL\n6 LLH\n7 LHH\n8 HHH\n"	0.02	92	0.1	14	0	0.1	5.0E-4	0.03	0.05	1	300	1.01947E-4	25000	0
557	0	23	0.3	false	1	"NNN\nNNL\nNNH\nNLL\nNHH\nLLL\nLLH\nLHH\nHHH\n"	0	0.4	50	"0 NNN\n1 NNL\n2 NNH\n3 NLL\n4 NHH\n5 LLL\n6 LLH\n7 LHH\n8 HHH\n"	0.02	92	0.1	14	0	0.1	5.0E-4	0.03	0.05	1	300	7.3657E-5	25000	0
558	0	23	0.3	false	1	"NNN\nNNL\nNNH\nNLL\nNHH\nLLL\nLLH\nLHH\nHHH\n"	0	0.4	50	"0 NNN\n1 NNL\n2 NNH\n3 NLL\n4 NHH\n5 LLL\n6 LLH\n7 LHH\n8 HHH\n"	0.02	92	0.1	14	0	0.1	5.0E-4	0.03	0.05	1	300	6.26084E-5	25000	5
559	0	23	0.3	false	1	"NNN\nNNL\nNNH\nNLL\nNHH\nLLL\nLLH\nLHH\nHHH\n"	0	0.4	50	"0 NNN\n1 NNL\n2 NNH\n3 NLL\n4 NHH\n5 LLL\n6 LLH\n7 LHH\n8 HHH\n"	0.02	92	0.1	14	0	0.1	5.0E-4	0.03	0.05	1	300	5.32172E-5	25000	0
560	0	23	0.3	false	1	"NNN\nNNL\nNNH\nNLL\nNHH\nLLL\nLLH\nLHH\nHHH\n"	0	0.4	50	"0 NNN\n1 NNL\n2 NNH\n3 NLL\n4 NHH\n5 LLL\n6 LLH\n7 LHH\n8 HHH\n"	0.02	92	0.1	14	0	0.1	5.0E-4	0.03	0.05	1	300	4.52346E-5	25000	0
561	0	23	0.3	false	1	"NNN\nNNL\nNNH\nNLL\nNHH\nLLL\nLLH\nLHH\nHHH\n"	0	0.4	50	"0 NNN\n1 NNL\n2 NNH\n3 NLL\n4 NHH\n5 LLL\n6 LLH\n7 LHH\n8 HHH\n"	0.02	92	0.1	14	0	0.1	5.0E-4	0.03	0.05	1	300	0	25000	0
562	0	23	0.3	false	1	"NNN\nNNL\nNNH\nNLL\nNHH\nLLL\nLLH\nLHH\nHHH\n"	0	0.4	50	"0 NNN\n1 NNL\n2 NNH\n3 NLL\n4 NHH\n5 LLL\n6 LLH\n7 LHH\n8 HHH\n"	0.02	92	0.1	14	0	0.1	5.0E-4	0.03	0.05	1	1000	0.13	25000	0
563	0	23	0.3	false	1	"NNN\nNNL\nNNH\nNLL\nNHH\nLLL\nLLH\nLHH\nHHH\n"	0	0.4	50	"0 NNN\n1 NNL\n2 NNH\n3 NLL\n4 NHH\n5 LLL\n6 LLH\n7 LHH\n8 HHH\n"	0.02	92	0.1	14	0	0.1	5.0E-4	0.03	0.05	1	1000	0.1105	25000	0
564	0	23	0.3	false	1	"NNN\nNNL\nNNH\nNLL\nNHH\nLLL\nLLH\nLHH\nHHH\n"	0	0.4	50	"0 NNN\n1 NNL\n2 NNH\n3 NLL\n4 NHH\n5 LLL\n6 LLH\n7 LHH\n8 HHH\n"	0.02	92	0.1	14	0	0.1	5.0E-4	0.03	0.05	1	1000	0.093925	25000	0
565	0	23	0.3	false	1	"NNN\nNNL\nNNH\nNLL\nNHH\nLLL\nLLH\nLHH\nHHH\n"	0	0.4	50	"0 NNN\n1 NNL\n2 NNH\n3 NLL\n4 NHH\n5 LLL\n6 LLH\n7 LHH\n8 HHH\n"	0.02	92	0.1	14	0	0.1	5.0E-4	0.03	0.05	1	1000	0.07983625	25000	0
566	0	23	0.3	false	1	"NNN\nNNL\nNNH\nNLL\nNHH\nLLL\nLLH\nLHH\nHHH\n"	0	0.4	50	"0 NNN\n1 NNL\n2 NNH\n3 NLL\n4 NHH\n5 LLL\n6 LLH\n7 LHH\n8 HHH\n"	0.02	92	0.1	14	0	0.1	5.0E-4	0.03	0.05	1	1000	0.067860813	25000	0
567	0	23	0.3	false	1	"NNN\nNNL\nNNH\nNLL\nNHH\nLLL\nLLH\nLHH\nHHH\n"	0	0.4	50	"0 NNN\n1 NNL\n2 NNH\n3 NLL\n4 NHH\n5 LLL\n6 LLH\n7 LHH\n8 HHH\n"	0.02	92	0.1	14	0	0.1	5.0E-4	0.03	0.05	1	1000	0.057681691	25000	0
569	0	23	0.3	false	1	"NNN\nNNL\nNNH\nNLL\nNHH\nLLL\nLLH\nLHH\nHHH\n"	0	0.4	50	"0 NNN\n1 NNL\n2 NNH\n3 NLL\n4 NHH\n5 LLL\n6 LLH\n7 LHH\n8 HHH\n"	0.02	92	0.1	14	0	0.1	5.0E-4	0.03	0.05	1	1000	0.041675021	25000	0
568	0	23	0.3	false	1	"NNN\nNNL\nNNH\nNLL\nNHH\nLLL\nLLH\nLHH\nHHH\n"	0	0.4	50	"0 NNN\n1 NNL\n2 NNH\n3 NLL\n4 NHH\n5 LLL\n6 LLH\n7 LHH\n8 HHH\n"	0.02	92	0.1	14	0	0.1	5.0E-4	0.03	0.05	1	1000	0.049029437	25000	0
570	0	23	0.3	false	1	"NNN\nNNL\nNNH\nNLL\nNHH\nLLL\nLLH\nLHH\nHHH\n"	0	0.4	50	"0 NNN\n1 NNL\n2 NNH\n3 NLL\n4 NHH\n5 LLL\n6 LLH\n7 LHH\n8 HHH\n"	0.02	92	0.1	14	0	0.1	5.0E-4	0.03	0.05	1	1000	0.035423768	25000	0
571	0	23	0.3	false	1	"NNN\nNNL\nNNH\nNLL\nNHH\nLLL\nLLH\nLHH\nHHH\n"	0	0.4	50	"0 NNN\n1 NNL\n2 NNH\n3 NLL\n4 NHH\n5 LLL\n6 LLH\n7 LHH\n8 HHH\n"	0.02	92	0.1	14	0	0.1	5.0E-4	0.03	0.05	1	1000	0.030110203	25000	0
572	0	23	0.3	false	1	"NNN\nNNL\nNNH\nNLL\nNHH\nLLL\nLLH\nLHH\nHHH\n"	0	0.4	50	"0 NNN\n1 NNL\n2 NNH\n3 NLL\n4 NHH\n5 LLL\n6 LLH\n7 LHH\n8 HHH\n"	0.02	92	0.1	14	0	0.1	5.0E-4	0.03	0.05	1	1000	0.025593673	25000	0
573	0	23	0.3	false	1	"NNN\nNNL\nNNH\nNLL\nNHH\nLLL\nLLH\nLHH\nHHH\n"	0	0.4	50	"0 NNN\n1 NNL\n2 NNH\n3 NLL\n4 NHH\n5 LLL\n6 LLH\n7 LHH\n8 HHH\n"	0.02	92	0.1	14	0	0.1	5.0E-4	0.03	0.05	1	1000	0.021754622	25000	0
574	0	23	0.3	false	1	"NNN\nNNL\nNNH\nNLL\nNHH\nLLL\nLLH\nLHH\nHHH\n"	0	0.4	50	"0 NNN\n1 NNL\n2 NNH\n3 NLL\n4 NHH\n5 LLL\n6 LLH\n7 LHH\n8 HHH\n"	0.02	92	0.1	14	0	0.1	5.0E-4	0.03	0.05	1	1000	0.018491428	25000	0
575	0	23	0.3	false	1	"NNN\nNNL\nNNH\nNLL\nNHH\nLLL\nLLH\nLHH\nHHH\n"	0	0.4	50	"0 NNN\n1 NNL\n2 NNH\n3 NLL\n4 NHH\n5 LLL\n6 LLH\n7 LHH\n8 HHH\n"	0.02	92	0.1	14	0	0.1	5.0E-4	0.03	0.05	1	1000	0.015717714	25000	0
576	0	23	0.3	false	1	"NNN\nNNL\nNNH\nNLL\nNHH\nLLL\nLLH\nLHH\nHHH\n"	0	0.4	50	"0 NNN\n1 NNL\n2 NNH\n3 NLL\n4 NHH\n5 LLL\n6 LLH\n7 LHH\n8 HHH\n"	0.02	92	0.1	14	0	0.1	5.0E-4	0.03	0.05	1	1000	0.013360057	25000	0
577	0	23	0.3	false	1	"NNN\nNNL\nNNH\nNLL\nNHH\nLLL\nLLH\nLHH\nHHH\n"	0	0.4	50	"0 NNN\n1 NNL\n2 NNH\n3 NLL\n4 NHH\n5 LLL\n6 LLH\n7 LHH\n8 HHH\n"	0.02	92	0.1	14	0	0.1	5.0E-4	0.03	0.05	1	1000	0.011356048	25000	0
578	0	23	0.3	false	1	"NNN\nNNL\nNNH\nNLL\nNHH\nLLL\nLLH\nLHH\nHHH\n"	0	0.4	50	"0 NNN\n1 NNL\n2 NNH\n3 NLL\n4 NHH\n5 LLL\n6 LLH\n7 LHH\n8 HHH\n"	0.02	92	0.1	14	0	0.1	5.0E-4	0.03	0.05	1	1000	0.009652641	25000	0
579	0	23	0.3	false	1	"NNN\nNNL\nNNH\nNLL\nNHH\nLLL\nLLH\nLHH\nHHH\n"	0	0.4	50	"0 NNN\n1 NNL\n2 NNH\n3 NLL\n4 NHH\n5 LLL\n6 LLH\n7 LHH\n8 HHH\n"	0.02	92	0.1	14	0	0.1	5.0E-4	0.03	0.05	1	1000	0.008204745	25000	0
580	0	23	0.3	false	1	"NNN\nNNL\nNNH\nNLL\nNHH\nLLL\nLLH\nLHH\nHHH\n"	0	0.4	50	"0 NNN\n1 NNL\n2 NNH\n3 NLL\n4 NHH\n5 LLL\n6 LLH\n7 LHH\n8 HHH\n"	0.02	92	0.1	14	0	0.1	5.0E-4	0.03	0.05	1	1000	0.006974033	25000	0
583	0	23	0.3	false	1	"NNN\nNNL\nNNH\nNLL\nNHH\nLLL\nLLH\nLHH\nHHH\n"	0	0.4	50	"0 NNN\n1 NNL\n2 NNH\n3 NLL\n4 NHH\n5 LLL\n6 LLH\n7 LHH\n8 HHH\n"	0.02	92	0.1	14	0	0.1	5.0E-4	0.03	0.05	1	1000	0.004282928	25000	0
582	0	23	0.3	false	1	"NNN\nNNL\nNNH\nNLL\nNHH\nLLL\nLLH\nLHH\nHHH\n"	0	0.4	50	"0 NNN\n1 NNL\n2 NNH\n3 NLL\n4 NHH\n5 LLL\n6 LLH\n7 LHH\n8 HHH\n"	0.02	92	0.1	14	0	0.1	5.0E-4	0.03	0.05	1	1000	0.005038739	25000	0
581	0	23	0.3	false	1	"NNN\nNNL\nNNH\nNLL\nNHH\nLLL\nLLH\nLHH\nHHH\n"	0	0.4	50	"0 NNN\n1 NNL\n2 NNH\n3 NLL\n4 NHH\n5 LLL\n6 LLH\n7 LHH\n8 HHH\n"	0.02	92	0.1	14	0	0.1	5.0E-4	0.03	0.05	1	1000	0.005927928	25000	0
584	0	23	0.3	false	1	"NNN\nNNL\nNNH\nNLL\nNHH\nLLL\nLLH\nLHH\nHHH\n"	0	0.4	50	"0 NNN\n1 NNL\n2 NNH\n3 NLL\n4 NHH\n5 LLL\n6 LLH\n7 LHH\n8 HHH\n"	0.02	92	0.1	14	0	0.1	5.0E-4	0.03	0.05	1	1000	0.003640489	25000	0
585	0	23	0.3	false	1	"NNN\nNNL\nNNH\nNLL\nNHH\nLLL\nLLH\nLHH\nHHH\n"	0	0.4	50	"0 NNN\n1 NNL\n2 NNH\n3 NLL\n4 NHH\n5 LLL\n6 LLH\n7 LHH\n8 HHH\n"	0.02	92	0.1	14	0	0.1	5.0E-4	0.03	0.05	1	1000	0.003094416	25000	0
586	0	23	0.3	false	1	"NNN\nNNL\nNNH\nNLL\nNHH\nLLL\nLLH\nLHH\nHHH\n"	0	0.4	50	"0 NNN\n1 NNL\n2 NNH\n3 NLL\n4 NHH\n5 LLL\n6 LLH\n7 LHH\n8 HHH\n"	0.02	92	0.1	14	0	0.1	5.0E-4	0.03	0.05	1	1000	0.002630253	25000	0
587	0	23	0.3	false	1	"NNN\nNNL\nNNH\nNLL\nNHH\nLLL\nLLH\nLHH\nHHH\n"	0	0.4	50	"0 NNN\n1 NNL\n2 NNH\n3 NLL\n4 NHH\n5 LLL\n6 LLH\n7 LHH\n8 HHH\n"	0.02	92	0.1	14	0	0.1	5.0E-4	0.03	0.05	1	1000	0.002235715	25000	0
588	0	23	0.3	false	1	"NNN\nNNL\nNNH\nNLL\nNHH\nLLL\nLLH\nLHH\nHHH\n"	0	0.4	50	"0 NNN\n1 NNL\n2 NNH\n3 NLL\n4 NHH\n5 LLL\n6 LLH\n7 LHH\n8 HHH\n"	0.02	92	0.1	14	0	0.1	5.0E-4	0.03	0.05	1	1000	0.001900358	25000	0
589	0	23	0.3	false	1	"NNN\nNNL\nNNH\nNLL\nNHH\nLLL\nLLH\nLHH\nHHH\n"	0	0.4	50	"0 NNN\n1 NNL\n2 NNH\n3 NLL\n4 NHH\n5 LLL\n6 LLH\n7 LHH\n8 HHH\n"	0.02	92	0.1	14	0	0.1	5.0E-4	0.03	0.05	1	1000	0.001615304	25000	0
590	0	23	0.3	false	1	"NNN\nNNL\nNNH\nNLL\nNHH\nLLL\nLLH\nLHH\nHHH\n"	0	0.4	50	"0 NNN\n1 NNL\n2 NNH\n3 NLL\n4 NHH\n5 LLL\n6 LLH\n7 LHH\n8 HHH\n"	0.02	92	0.1	14	0	0.1	5.0E-4	0.03	0.05	1	1000	0.001373009	25000	0
591	0	23	0.3	false	1	"NNN\nNNL\nNNH\nNLL\nNHH\nLLL\nLLH\nLHH\nHHH\n"	0	0.4	50	"0 NNN\n1 NNL\n2 NNH\n3 NLL\n4 NHH\n5 LLL\n6 LLH\n7 LHH\n8 HHH\n"	0.02	92	0.1	14	0	0.1	5.0E-4	0.03	0.05	1	1000	0.001167057	25000	0
592	0	23	0.3	false	1	"NNN\nNNL\nNNH\nNLL\nNHH\nLLL\nLLH\nLHH\nHHH\n"	0	0.4	50	"0 NNN\n1 NNL\n2 NNH\n3 NLL\n4 NHH\n5 LLL\n6 LLH\n7 LHH\n8 HHH\n"	0.02	92	0.1	14	0	0.1	5.0E-4	0.03	0.05	1	1000	9.91999E-4	25000	0
593	0	23	0.3	false	1	"NNN\nNNL\nNNH\nNLL\nNHH\nLLL\nLLH\nLHH\nHHH\n"	0	0.4	50	"0 NNN\n1 NNL\n2 NNH\n3 NLL\n4 NHH\n5 LLL\n6 LLH\n7 LHH\n8 HHH\n"	0.02	92	0.1	14	0	0.1	5.0E-4	0.03	0.05	1	1000	8.43199E-4	25000	0
594	0	23	0.3	false	1	"NNN\nNNL\nNNH\nNLL\nNHH\nLLL\nLLH\nLHH\nHHH\n"	0	0.4	50	"0 NNN\n1 NNL\n2 NNH\n3 NLL\n4 NHH\n5 LLL\n6 LLH\n7 LHH\n8 HHH\n"	0.02	92	0.1	14	0	0.1	5.0E-4	0.03	0.05	1	1000	7.16719E-4	25000	0
595	0	23	0.3	false	1	"NNN\nNNL\nNNH\nNLL\nNHH\nLLL\nLLH\nLHH\nHHH\n"	0	0.4	50	"0 NNN\n1 NNL\n2 NNH\n3 NLL\n4 NHH\n5 LLL\n6 LLH\n7 LHH\n8 HHH\n"	0.02	92	0.1	14	0	0.1	5.0E-4	0.03	0.05	1	1000	6.09211E-4	25000	0
596	0	23	0.3	false	1	"NNN\nNNL\nNNH\nNLL\nNHH\nLLL\nLLH\nLHH\nHHH\n"	0	0.4	50	"0 NNN\n1 NNL\n2 NNH\n3 NLL\n4 NHH\n5 LLL\n6 LLH\n7 LHH\n8 HHH\n"	0.02	92	0.1	14	0	0.1	5.0E-4	0.03	0.05	1	1000	5.1783E-4	25000	0
597	0	23	0.3	false	1	"NNN\nNNL\nNNH\nNLL\nNHH\nLLL\nLLH\nLHH\nHHH\n"	0	0.4	50	"0 NNN\n1 NNL\n2 NNH\n3 NLL\n4 NHH\n5 LLL\n6 LLH\n7 LHH\n8 HHH\n"	0.02	92	0.1	14	0	0.1	5.0E-4	0.03	0.05	1	1000	4.40155E-4	25000	0
598	0	23	0.3	false	1	"NNN\nNNL\nNNH\nNLL\nNHH\nLLL\nLLH\nLHH\nHHH\n"	0	0.4	50	"0 NNN\n1 NNL\n2 NNH\n3 NLL\n4 NHH\n5 LLL\n6 LLH\n7 LHH\n8 HHH\n"	0.02	92	0.1	14	0	0.1	5.0E-4	0.03	0.05	1	1000	3.74132E-4	25000	0
600	0	23	0.3	false	1	"NNN\nNNL\nNNH\nNLL\nNHH\nLLL\nLLH\nLHH\nHHH\n"	0	0.4	50	"0 NNN\n1 NNL\n2 NNH\n3 NLL\n4 NHH\n5 LLL\n6 LLH\n7 LHH\n8 HHH\n"	0.02	92	0.1	14	0	0.1	5.0E-4	0.03	0.05	1	1000	2.7031E-4	25000	0
599	0	23	0.3	false	1	"NNN\nNNL\nNNH\nNLL\nNHH\nLLL\nLLH\nLHH\nHHH\n"	0	0.4	50	"0 NNN\n1 NNL\n2 NNH\n3 NLL\n4 NHH\n5 LLL\n6 LLH\n7 LHH\n8 HHH\n"	0.02	92	0.1	14	0	0.1	5.0E-4	0.03	0.05	1	1000	3.18012E-4	25000	0
601	0	23	0.3	false	1	"NNN\nNNL\nNNH\nNLL\nNHH\nLLL\nLLH\nLHH\nHHH\n"	0	0.4	50	"0 NNN\n1 NNL\n2 NNH\n3 NLL\n4 NHH\n5 LLL\n6 LLH\n7 LHH\n8 HHH\n"	0.02	92	0.1	14	0	0.1	5.0E-4	0.03	0.05	1	1000	2.29764E-4	25000	0
602	0	23	0.3	false	1	"NNN\nNNL\nNNH\nNLL\nNHH\nLLL\nLLH\nLHH\nHHH\n"	0	0.4	50	"0 NNN\n1 NNL\n2 NNH\n3 NLL\n4 NHH\n5 LLL\n6 LLH\n7 LHH\n8 HHH\n"	0.02	92	0.1	14	0	0.1	5.0E-4	0.03	0.05	1	1000	1.95299E-4	25000	0
603	0	23	0.3	false	1	"NNN\nNNL\nNNH\nNLL\nNHH\nLLL\nLLH\nLHH\nHHH\n"	0	0.4	50	"0 NNN\n1 NNL\n2 NNH\n3 NLL\n4 NHH\n5 LLL\n6 LLH\n7 LHH\n8 HHH\n"	0.02	92	0.1	14	0	0.1	5.0E-4	0.03	0.05	1	1000	1.66004E-4	25000	0
604	0	23	0.3	false	1	"NNN\nNNL\nNNH\nNLL\nNHH\nLLL\nLLH\nLHH\nHHH\n"	0	0.4	50	"0 NNN\n1 NNL\n2 NNH\n3 NLL\n4 NHH\n5 LLL\n6 LLH\n7 LHH\n8 HHH\n"	0.02	92	0.1	14	0	0.1	5.0E-4	0.03	0.05	1	1000	1.41104E-4	25000	0
605	0	23	0.3	false	1	"NNN\nNNL\nNNH\nNLL\nNHH\nLLL\nLLH\nLHH\nHHH\n"	0	0.4	50	"0 NNN\n1 NNL\n2 NNH\n3 NLL\n4 NHH\n5 LLL\n6 LLH\n7 LHH\n8 HHH\n"	0.02	92	0.1	14	0	0.1	5.0E-4	0.03	0.05	1	1000	1.19938E-4	25000	0
606	0	23	0.3	false	1	"NNN\nNNL\nNNH\nNLL\nNHH\nLLL\nLLH\nLHH\nHHH\n"	0	0.4	50	"0 NNN\n1 NNL\n2 NNH\n3 NLL\n4 NHH\n5 LLL\n6 LLH\n7 LHH\n8 HHH\n"	0.02	92	0.1	14	0	0.1	5.0E-4	0.03	0.05	1	1000	1.01947E-4	25000	0
607	0	23	0.3	false	1	"NNN\nNNL\nNNH\nNLL\nNHH\nLLL\nLLH\nLHH\nHHH\n"	0	0.4	50	"0 NNN\n1 NNL\n2 NNH\n3 NLL\n4 NHH\n5 LLL\n6 LLH\n7 LHH\n8 HHH\n"	0.02	92	0.1	14	0	0.1	5.0E-4	0.03	0.05	1	1000	8.66553E-5	25000	0
608	0	23	0.3	false	1	"NNN\nNNL\nNNH\nNLL\nNHH\nLLL\nLLH\nLHH\nHHH\n"	0	0.4	50	"0 NNN\n1 NNL\n2 NNH\n3 NLL\n4 NHH\n5 LLL\n6 LLH\n7 LHH\n8 HHH\n"	0.02	92	0.1	14	0	0.1	5.0E-4	0.03	0.05	1	1000	7.3657E-5	25000	0
609	0	23	0.3	false	1	"NNN\nNNL\nNNH\nNLL\nNHH\nLLL\nLLH\nLHH\nHHH\n"	0	0.4	50	"0 NNN\n1 NNL\n2 NNH\n3 NLL\n4 NHH\n5 LLL\n6 LLH\n7 LHH\n8 HHH\n"	0.02	92	0.1	14	0	0.1	5.0E-4	0.03	0.05	1	1000	6.26084E-5	25000	0
610	0	23	0.3	false	1	"NNN\nNNL\nNNH\nNLL\nNHH\nLLL\nLLH\nLHH\nHHH\n"	0	0.4	50	"0 NNN\n1 NNL\n2 NNH\n3 NLL\n4 NHH\n5 LLL\n6 LLH\n7 LHH\n8 HHH\n"	0.02	92	0.1	14	0	0.1	5.0E-4	0.03	0.05	1	1000	5.32172E-5	25000	0
611	0	23	0.3	false	1	"NNN\nNNL\nNNH\nNLL\nNHH\nLLL\nLLH\nLHH\nHHH\n"	0	0.4	50	"0 NNN\n1 NNL\n2 NNH\n3 NLL\n4 NHH\n5 LLL\n6 LLH\n7 LHH\n8 HHH\n"	0.02	92	0.1	14	0	0.1	5.0E-4	0.03	0.05	1	1000	4.52346E-5	25000	0
612	0	23	0.3	false	1	"NNN\nNNL\nNNH\nNLL\nNHH\nLLL\nLLH\nLHH\nHHH\n"	0	0.4	50	"0 NNN\n1 NNL\n2 NNH\n3 NLL\n4 NHH\n5 LLL\n6 LLH\n7 LHH\n8 HHH\n"	0.02	92	0.1	14	0	0.1	5.0E-4	0.03	0.05	1	1000	0	25000	8
613	0	23	0.3	false	1	"NNN\nNNL\nNNH\nNLL\nNHH\nLLL\nLLH\nLHH\nHHH\n"	0	0.4	50	"0 NNN\n1 NNL\n2 NNH\n3 NLL\n4 NHH\n5 LLL\n6 LLH\n7 LHH\n8 HHH\n"	0.02	92	0.1	14	0	0.1	5.0E-4	0.03	0.05	25	0	0.13	25000	0
614	0	23	0.3	false	1	"NNN\nNNL\nNNH\nNLL\nNHH\nLLL\nLLH\nLHH\nHHH\n"	0	0.4	50	"0 NNN\n1 NNL\n2 NNH\n3 NLL\n4 NHH\n5 LLL\n6 LLH\n7 LHH\n8 HHH\n"	0.02	92	0.1	14	0	0.1	5.0E-4	0.03	0.05	25	0	0.1105	25000	0
615	0	23	0.3	false	1	"NNN\nNNL\nNNH\nNLL\nNHH\nLLL\nLLH\nLHH\nHHH\n"	0	0.4	50	"0 NNN\n1 NNL\n2 NNH\n3 NLL\n4 NHH\n5 LLL\n6 LLH\n7 LHH\n8 HHH\n"	0.02	92	0.1	14	0	0.1	5.0E-4	0.03	0.05	25	0	0.093925	25000	0
617	0	23	0.3	false	1	"NNN\nNNL\nNNH\nNLL\nNHH\nLLL\nLLH\nLHH\nHHH\n"	0	0.4	50	"0 NNN\n1 NNL\n2 NNH\n3 NLL\n4 NHH\n5 LLL\n6 LLH\n7 LHH\n8 HHH\n"	0.02	92	0.1	14	0	0.1	5.0E-4	0.03	0.05	25	0	0.067860813	25000	0
616	0	23	0.3	false	1	"NNN\nNNL\nNNH\nNLL\nNHH\nLLL\nLLH\nLHH\nHHH\n"	0	0.4	50	"0 NNN\n1 NNL\n2 NNH\n3 NLL\n4 NHH\n5 LLL\n6 LLH\n7 LHH\n8 HHH\n"	0.02	92	0.1	14	0	0.1	5.0E-4	0.03	0.05	25	0	0.07983625	25000	0
618	0	23	0.3	false	1	"NNN\nNNL\nNNH\nNLL\nNHH\nLLL\nLLH\nLHH\nHHH\n"	0	0.4	50	"0 NNN\n1 NNL\n2 NNH\n3 NLL\n4 NHH\n5 LLL\n6 LLH\n7 LHH\n8 HHH\n"	0.02	92	0.1	14	0	0.1	5.0E-4	0.03	0.05	25	0	0.057681691	25000	0
619	0	23	0.3	false	1	"NNN\nNNL\nNNH\nNLL\nNHH\nLLL\nLLH\nLHH\nHHH\n"	0	0.4	50	"0 NNN\n1 NNL\n2 NNH\n3 NLL\n4 NHH\n5 LLL\n6 LLH\n7 LHH\n8 HHH\n"	0.02	92	0.1	14	0	0.1	5.0E-4	0.03	0.05	25	0	0.049029437	25000	0
620	0	23	0.3	false	1	"NNN\nNNL\nNNH\nNLL\nNHH\nLLL\nLLH\nLHH\nHHH\n"	0	0.4	50	"0 NNN\n1 NNL\n2 NNH\n3 NLL\n4 NHH\n5 LLL\n6 LLH\n7 LHH\n8 HHH\n"	0.02	92	0.1	14	0	0.1	5.0E-4	0.03	0.05	25	0	0.041675021	25000	0
622	0	23	0.3	false	1	"NNN\nNNL\nNNH\nNLL\nNHH\nLLL\nLLH\nLHH\nHHH\n"	0	0.4	50	"0 NNN\n1 NNL\n2 NNH\n3 NLL\n4 NHH\n5 LLL\n6 LLH\n7 LHH\n8 HHH\n"	0.02	92	0.1	14	0	0.1	5.0E-4	0.03	0.05	25	0	0.030110203	25000	0
621	0	23	0.3	false	1	"NNN\nNNL\nNNH\nNLL\nNHH\nLLL\nLLH\nLHH\nHHH\n"	0	0.4	50	"0 NNN\n1 NNL\n2 NNH\n3 NLL\n4 NHH\n5 LLL\n6 LLH\n7 LHH\n8 HHH\n"	0.02	92	0.1	14	0	0.1	5.0E-4	0.03	0.05	25	0	0.035423768	25000	0
623	0	23	0.3	false	1	"NNN\nNNL\nNNH\nNLL\nNHH\nLLL\nLLH\nLHH\nHHH\n"	0	0.4	50	"0 NNN\n1 NNL\n2 NNH\n3 NLL\n4 NHH\n5 LLL\n6 LLH\n7 LHH\n8 HHH\n"	0.02	92	0.1	14	0	0.1	5.0E-4	0.03	0.05	25	0	0.025593673	25000	0
624	0	23	0.3	false	1	"NNN\nNNL\nNNH\nNLL\nNHH\nLLL\nLLH\nLHH\nHHH\n"	0	0.4	50	"0 NNN\n1 NNL\n2 NNH\n3 NLL\n4 NHH\n5 LLL\n6 LLH\n7 LHH\n8 HHH\n"	0.02	92	0.1	14	0	0.1	5.0E-4	0.03	0.05	25	0	0.021754622	25000	0
625	0	23	0.3	false	1	"NNN\nNNL\nNNH\nNLL\nNHH\nLLL\nLLH\nLHH\nHHH\n"	0	0.4	50	"0 NNN\n1 NNL\n2 NNH\n3 NLL\n4 NHH\n5 LLL\n6 LLH\n7 LHH\n8 HHH\n"	0.02	92	0.1	14	0	0.1	5.0E-4	0.03	0.05	25	0	0.018491428	25000	0
626	0	23	0.3	false	1	"NNN\nNNL\nNNH\nNLL\nNHH\nLLL\nLLH\nLHH\nHHH\n"	0	0.4	50	"0 NNN\n1 NNL\n2 NNH\n3 NLL\n4 NHH\n5 LLL\n6 LLH\n7 LHH\n8 HHH\n"	0.02	92	0.1	14	0	0.1	5.0E-4	0.03	0.05	25	0	0.015717714	25000	0
627	0	23	0.3	false	1	"NNN\nNNL\nNNH\nNLL\nNHH\nLLL\nLLH\nLHH\nHHH\n"	0	0.4	50	"0 NNN\n1 NNL\n2 NNH\n3 NLL\n4 NHH\n5 LLL\n6 LLH\n7 LHH\n8 HHH\n"	0.02	92	0.1	14	0	0.1	5.0E-4	0.03	0.05	25	0	0.013360057	25000	0
628	0	23	0.3	false	1	"NNN\nNNL\nNNH\nNLL\nNHH\nLLL\nLLH\nLHH\nHHH\n"	0	0.4	50	"0 NNN\n1 NNL\n2 NNH\n3 NLL\n4 NHH\n5 LLL\n6 LLH\n7 LHH\n8 HHH\n"	0.02	92	0.1	14	0	0.1	5.0E-4	0.03	0.05	25	0	0.011356048	25000	0
629	0	23	0.3	false	1	"NNN\nNNL\nNNH\nNLL\nNHH\nLLL\nLLH\nLHH\nHHH\n"	0	0.4	50	"0 NNN\n1 NNL\n2 NNH\n3 NLL\n4 NHH\n5 LLL\n6 LLH\n7 LHH\n8 HHH\n"	0.02	92	0.1	14	0	0.1	5.0E-4	0.03	0.05	25	0	0.009652641	25000	0
630	0	23	0.3	false	1	"NNN\nNNL\nNNH\nNLL\nNHH\nLLL\nLLH\nLHH\nHHH\n"	0	0.4	50	"0 NNN\n1 NNL\n2 NNH\n3 NLL\n4 NHH\n5 LLL\n6 LLH\n7 LHH\n8 HHH\n"	0.02	92	0.1	14	0	0.1	5.0E-4	0.03	0.05	25	0	0.008204745	25000	0
631	0	23	0.3	false	1	"NNN\nNNL\nNNH\nNLL\nNHH\nLLL\nLLH\nLHH\nHHH\n"	0	0.4	50	"0 NNN\n1 NNL\n2 NNH\n3 NLL\n4 NHH\n5 LLL\n6 LLH\n7 LHH\n8 HHH\n"	0.02	92	0.1	14	0	0.1	5.0E-4	0.03	0.05	25	0	0.006974033	25000	0
632	0	23	0.3	false	1	"NNN\nNNL\nNNH\nNLL\nNHH\nLLL\nLLH\nLHH\nHHH\n"	0	0.4	50	"0 NNN\n1 NNL\n2 NNH\n3 NLL\n4 NHH\n5 LLL\n6 LLH\n7 LHH\n8 HHH\n"	0.02	92	0.1	14	0	0.1	5.0E-4	0.03	0.05	25	0	0.005927928	25000	0
633	0	23	0.3	false	1	"NNN\nNNL\nNNH\nNLL\nNHH\nLLL\nLLH\nLHH\nHHH\n"	0	0.4	50	"0 NNN\n1 NNL\n2 NNH\n3 NLL\n4 NHH\n5 LLL\n6 LLH\n7 LHH\n8 HHH\n"	0.02	92	0.1	14	0	0.1	5.0E-4	0.03	0.05	25	0	0.005038739	25000	0
634	0	23	0.3	false	1	"NNN\nNNL\nNNH\nNLL\nNHH\nLLL\nLLH\nLHH\nHHH\n"	0	0.4	50	"0 NNN\n1 NNL\n2 NNH\n3 NLL\n4 NHH\n5 LLL\n6 LLH\n7 LHH\n8 HHH\n"	0.02	92	0.1	14	0	0.1	5.0E-4	0.03	0.05	25	0	0.004282928	25000	0
635	0	23	0.3	false	1	"NNN\nNNL\nNNH\nNLL\nNHH\nLLL\nLLH\nLHH\nHHH\n"	0	0.4	50	"0 NNN\n1 NNL\n2 NNH\n3 NLL\n4 NHH\n5 LLL\n6 LLH\n7 LHH\n8 HHH\n"	0.02	92	0.1	14	0	0.1	5.0E-4	0.03	0.05	25	0	0.003640489	25000	0
636	0	23	0.3	false	1	"NNN\nNNL\nNNH\nNLL\nNHH\nLLL\nLLH\nLHH\nHHH\n"	0	0.4	50	"0 NNN\n1 NNL\n2 NNH\n3 NLL\n4 NHH\n5 LLL\n6 LLH\n7 LHH\n8 HHH\n"	0.02	92	0.1	14	0	0.1	5.0E-4	0.03	0.05	25	0	0.003094416	25000	0
637	0	23	0.3	false	1	"NNN\nNNL\nNNH\nNLL\nNHH\nLLL\nLLH\nLHH\nHHH\n"	0	0.4	50	"0 NNN\n1 NNL\n2 NNH\n3 NLL\n4 NHH\n5 LLL\n6 LLH\n7 LHH\n8 HHH\n"	0.02	92	0.1	14	0	0.1	5.0E-4	0.03	0.05	25	0	0.002630253	25000	0
639	0	23	0.3	false	1	"NNN\nNNL\nNNH\nNLL\nNHH\nLLL\nLLH\nLHH\nHHH\n"	0	0.4	50	"0 NNN\n1 NNL\n2 NNH\n3 NLL\n4 NHH\n5 LLL\n6 LLH\n7 LHH\n8 HHH\n"	0.02	92	0.1	14	0	0.1	5.0E-4	0.03	0.05	25	0	0.001900358	25000	0
638	0	23	0.3	false	1	"NNN\nNNL\nNNH\nNLL\nNHH\nLLL\nLLH\nLHH\nHHH\n"	0	0.4	50	"0 NNN\n1 NNL\n2 NNH\n3 NLL\n4 NHH\n5 LLL\n6 LLH\n7 LHH\n8 HHH\n"	0.02	92	0.1	14	0	0.1	5.0E-4	0.03	0.05	25	0	0.002235715	25000	0
640	0	23	0.3	false	1	"NNN\nNNL\nNNH\nNLL\nNHH\nLLL\nLLH\nLHH\nHHH\n"	0	0.4	50	"0 NNN\n1 NNL\n2 NNH\n3 NLL\n4 NHH\n5 LLL\n6 LLH\n7 LHH\n8 HHH\n"	0.02	92	0.1	14	0	0.1	5.0E-4	0.03	0.05	25	0	0.001615304	25000	0
641	0	23	0.3	false	1	"NNN\nNNL\nNNH\nNLL\nNHH\nLLL\nLLH\nLHH\nHHH\n"	0	0.4	50	"0 NNN\n1 NNL\n2 NNH\n3 NLL\n4 NHH\n5 LLL\n6 LLH\n7 LHH\n8 HHH\n"	0.02	92	0.1	14	0	0.1	5.0E-4	0.03	0.05	25	0	0.001373009	25000	0
642	0	23	0.3	false	1	"NNN\nNNL\nNNH\nNLL\nNHH\nLLL\nLLH\nLHH\nHHH\n"	0	0.4	50	"0 NNN\n1 NNL\n2 NNH\n3 NLL\n4 NHH\n5 LLL\n6 LLH\n7 LHH\n8 HHH\n"	0.02	92	0.1	14	0	0.1	5.0E-4	0.03	0.05	25	0	0.001167057	25000	0
643	0	23	0.3	false	1	"NNN\nNNL\nNNH\nNLL\nNHH\nLLL\nLLH\nLHH\nHHH\n"	0	0.4	50	"0 NNN\n1 NNL\n2 NNH\n3 NLL\n4 NHH\n5 LLL\n6 LLH\n7 LHH\n8 HHH\n"	0.02	92	0.1	14	0	0.1	5.0E-4	0.03	0.05	25	0	9.91999E-4	25000	0
644	0	23	0.3	false	1	"NNN\nNNL\nNNH\nNLL\nNHH\nLLL\nLLH\nLHH\nHHH\n"	0	0.4	50	"0 NNN\n1 NNL\n2 NNH\n3 NLL\n4 NHH\n5 LLL\n6 LLH\n7 LHH\n8 HHH\n"	0.02	92	0.1	14	0	0.1	5.0E-4	0.03	0.05	25	0	8.43199E-4	25000	0
645	0	23	0.3	false	1	"NNN\nNNL\nNNH\nNLL\nNHH\nLLL\nLLH\nLHH\nHHH\n"	0	0.4	50	"0 NNN\n1 NNL\n2 NNH\n3 NLL\n4 NHH\n5 LLL\n6 LLH\n7 LHH\n8 HHH\n"	0.02	92	0.1	14	0	0.1	5.0E-4	0.03	0.05	25	0	7.16719E-4	25000	0
646	0	23	0.3	false	1	"NNN\nNNL\nNNH\nNLL\nNHH\nLLL\nLLH\nLHH\nHHH\n"	0	0.4	50	"0 NNN\n1 NNL\n2 NNH\n3 NLL\n4 NHH\n5 LLL\n6 LLH\n7 LHH\n8 HHH\n"	0.02	92	0.1	14	0	0.1	5.0E-4	0.03	0.05	25	0	6.09211E-4	25000	0
648	0	23	0.3	false	1	"NNN\nNNL\nNNH\nNLL\nNHH\nLLL\nLLH\nLHH\nHHH\n"	0	0.4	50	"0 NNN\n1 NNL\n2 NNH\n3 NLL\n4 NHH\n5 LLL\n6 LLH\n7 LHH\n8 HHH\n"	0.02	92	0.1	14	0	0.1	5.0E-4	0.03	0.05	25	0	4.40155E-4	25000	0
649	0	23	0.3	false	1	"NNN\nNNL\nNNH\nNLL\nNHH\nLLL\nLLH\nLHH\nHHH\n"	0	0.4	50	"0 NNN\n1 NNL\n2 NNH\n3 NLL\n4 NHH\n5 LLL\n6 LLH\n7 LHH\n8 HHH\n"	0.02	92	0.1	14	0	0.1	5.0E-4	0.03	0.05	25	0	3.74132E-4	25000	0
647	0	23	0.3	false	1	"NNN\nNNL\nNNH\nNLL\nNHH\nLLL\nLLH\nLHH\nHHH\n"	0	0.4	50	"0 NNN\n1 NNL\n2 NNH\n3 NLL\n4 NHH\n5 LLL\n6 LLH\n7 LHH\n8 HHH\n"	0.02	92	0.1	14	0	0.1	5.0E-4	0.03	0.05	25	0	5.1783E-4	25000	0
650	0	23	0.3	false	1	"NNN\nNNL\nNNH\nNLL\nNHH\nLLL\nLLH\nLHH\nHHH\n"	0	0.4	50	"0 NNN\n1 NNL\n2 NNH\n3 NLL\n4 NHH\n5 LLL\n6 LLH\n7 LHH\n8 HHH\n"	0.02	92	0.1	14	0	0.1	5.0E-4	0.03	0.05	25	0	3.18012E-4	25000	0
651	0	23	0.3	false	1	"NNN\nNNL\nNNH\nNLL\nNHH\nLLL\nLLH\nLHH\nHHH\n"	0	0.4	50	"0 NNN\n1 NNL\n2 NNH\n3 NLL\n4 NHH\n5 LLL\n6 LLH\n7 LHH\n8 HHH\n"	0.02	92	0.1	14	0	0.1	5.0E-4	0.03	0.05	25	0	2.7031E-4	25000	0
652	0	23	0.3	false	1	"NNN\nNNL\nNNH\nNLL\nNHH\nLLL\nLLH\nLHH\nHHH\n"	0	0.4	50	"0 NNN\n1 NNL\n2 NNH\n3 NLL\n4 NHH\n5 LLL\n6 LLH\n7 LHH\n8 HHH\n"	0.02	92	0.1	14	0	0.1	5.0E-4	0.03	0.05	25	0	2.29764E-4	25000	0
653	0	23	0.3	false	1	"NNN\nNNL\nNNH\nNLL\nNHH\nLLL\nLLH\nLHH\nHHH\n"	0	0.4	50	"0 NNN\n1 NNL\n2 NNH\n3 NLL\n4 NHH\n5 LLL\n6 LLH\n7 LHH\n8 HHH\n"	0.02	92	0.1	14	0	0.1	5.0E-4	0.03	0.05	25	0	1.95299E-4	25000	0
654	0	23	0.3	false	1	"NNN\nNNL\nNNH\nNLL\nNHH\nLLL\nLLH\nLHH\nHHH\n"	0	0.4	50	"0 NNN\n1 NNL\n2 NNH\n3 NLL\n4 NHH\n5 LLL\n6 LLH\n7 LHH\n8 HHH\n"	0.02	92	0.1	14	0	0.1	5.0E-4	0.03	0.05	25	0	1.66004E-4	25000	0
655	0	23	0.3	false	1	"NNN\nNNL\nNNH\nNLL\nNHH\nLLL\nLLH\nLHH\nHHH\n"	0	0.4	50	"0 NNN\n1 NNL\n2 NNH\n3 NLL\n4 NHH\n5 LLL\n6 LLH\n7 LHH\n8 HHH\n"	0.02	92	0.1	14	0	0.1	5.0E-4	0.03	0.05	25	0	1.41104E-4	25000	0
656	0	23	0.3	false	1	"NNN\nNNL\nNNH\nNLL\nNHH\nLLL\nLLH\nLHH\nHHH\n"	0	0.4	50	"0 NNN\n1 NNL\n2 NNH\n3 NLL\n4 NHH\n5 LLL\n6 LLH\n7 LHH\n8 HHH\n"	0.02	92	0.1	14	0	0.1	5.0E-4	0.03	0.05	25	0	1.19938E-4	25000	0
657	0	23	0.3	false	1	"NNN\nNNL\nNNH\nNLL\nNHH\nLLL\nLLH\nLHH\nHHH\n"	0	0.4	50	"0 NNN\n1 NNL\n2 NNH\n3 NLL\n4 NHH\n5 LLL\n6 LLH\n7 LHH\n8 HHH\n"	0.02	92	0.1	14	0	0.1	5.0E-4	0.03	0.05	25	0	1.01947E-4	25000	0
658	0	23	0.3	false	1	"NNN\nNNL\nNNH\nNLL\nNHH\nLLL\nLLH\nLHH\nHHH\n"	0	0.4	50	"0 NNN\n1 NNL\n2 NNH\n3 NLL\n4 NHH\n5 LLL\n6 LLH\n7 LHH\n8 HHH\n"	0.02	92	0.1	14	0	0.1	5.0E-4	0.03	0.05	25	0	8.66553E-5	25000	0
659	0	23	0.3	false	1	"NNN\nNNL\nNNH\nNLL\nNHH\nLLL\nLLH\nLHH\nHHH\n"	0	0.4	50	"0 NNN\n1 NNL\n2 NNH\n3 NLL\n4 NHH\n5 LLL\n6 LLH\n7 LHH\n8 HHH\n"	0.02	92	0.1	14	0	0.1	5.0E-4	0.03	0.05	25	0	7.3657E-5	25000	0
660	0	23	0.3	false	1	"NNN\nNNL\nNNH\nNLL\nNHH\nLLL\nLLH\nLHH\nHHH\n"	0	0.4	50	"0 NNN\n1 NNL\n2 NNH\n3 NLL\n4 NHH\n5 LLL\n6 LLH\n7 LHH\n8 HHH\n"	0.02	92	0.1	14	0	0.1	5.0E-4	0.03	0.05	25	0	6.26084E-5	25000	0
661	0	23	0.3	false	1	"NNN\nNNL\nNNH\nNLL\nNHH\nLLL\nLLH\nLHH\nHHH\n"	0	0.4	50	"0 NNN\n1 NNL\n2 NNH\n3 NLL\n4 NHH\n5 LLL\n6 LLH\n7 LHH\n8 HHH\n"	0.02	92	0.1	14	0	0.1	5.0E-4	0.03	0.05	25	0	5.32172E-5	25000	0
662	0	23	0.3	false	1	"NNN\nNNL\nNNH\nNLL\nNHH\nLLL\nLLH\nLHH\nHHH\n"	0	0.4	50	"0 NNN\n1 NNL\n2 NNH\n3 NLL\n4 NHH\n5 LLL\n6 LLH\n7 LHH\n8 HHH\n"	0.02	92	0.1	14	0	0.1	5.0E-4	0.03	0.05	25	0	4.52346E-5	25000	0
663	0	23	0.3	false	1	"NNN\nNNL\nNNH\nNLL\nNHH\nLLL\nLLH\nLHH\nHHH\n"	0	0.4	50	"0 NNN\n1 NNL\n2 NNH\n3 NLL\n4 NHH\n5 LLL\n6 LLH\n7 LHH\n8 HHH\n"	0.02	92	0.1	14	0	0.1	5.0E-4	0.03	0.05	25	0	0	25000	0
664	0	23	0.3	false	1	"NNN\nNNL\nNNH\nNLL\nNHH\nLLL\nLLH\nLHH\nHHH\n"	0	0.4	50	"0 NNN\n1 NNL\n2 NNH\n3 NLL\n4 NHH\n5 LLL\n6 LLH\n7 LHH\n8 HHH\n"	0.02	92	0.1	14	0	0.1	5.0E-4	0.03	0.05	25	0.01	0.13	25000	0
666	0	23	0.3	false	1	"NNN\nNNL\nNNH\nNLL\nNHH\nLLL\nLLH\nLHH\nHHH\n"	0	0.4	50	"0 NNN\n1 NNL\n2 NNH\n3 NLL\n4 NHH\n5 LLL\n6 LLH\n7 LHH\n8 HHH\n"	0.02	92	0.1	14	0	0.1	5.0E-4	0.03	0.05	25	0.01	0.093925	25000	0
667	0	23	0.3	false	1	"NNN\nNNL\nNNH\nNLL\nNHH\nLLL\nLLH\nLHH\nHHH\n"	0	0.4	50	"0 NNN\n1 NNL\n2 NNH\n3 NLL\n4 NHH\n5 LLL\n6 LLH\n7 LHH\n8 HHH\n"	0.02	92	0.1	14	0	0.1	5.0E-4	0.03	0.05	25	0.01	0.07983625	25000	0
665	0	23	0.3	false	1	"NNN\nNNL\nNNH\nNLL\nNHH\nLLL\nLLH\nLHH\nHHH\n"	0	0.4	50	"0 NNN\n1 NNL\n2 NNH\n3 NLL\n4 NHH\n5 LLL\n6 LLH\n7 LHH\n8 HHH\n"	0.02	92	0.1	14	0	0.1	5.0E-4	0.03	0.05	25	0.01	0.1105	25000	0
668	0	23	0.3	false	1	"NNN\nNNL\nNNH\nNLL\nNHH\nLLL\nLLH\nLHH\nHHH\n"	0	0.4	50	"0 NNN\n1 NNL\n2 NNH\n3 NLL\n4 NHH\n5 LLL\n6 LLH\n7 LHH\n8 HHH\n"	0.02	92	0.1	14	0	0.1	5.0E-4	0.03	0.05	25	0.01	0.067860813	25000	0
669	0	23	0.3	false	1	"NNN\nNNL\nNNH\nNLL\nNHH\nLLL\nLLH\nLHH\nHHH\n"	0	0.4	50	"0 NNN\n1 NNL\n2 NNH\n3 NLL\n4 NHH\n5 LLL\n6 LLH\n7 LHH\n8 HHH\n"	0.02	92	0.1	14	0	0.1	5.0E-4	0.03	0.05	25	0.01	0.057681691	25000	0
670	0	23	0.3	false	1	"NNN\nNNL\nNNH\nNLL\nNHH\nLLL\nLLH\nLHH\nHHH\n"	0	0.4	50	"0 NNN\n1 NNL\n2 NNH\n3 NLL\n4 NHH\n5 LLL\n6 LLH\n7 LHH\n8 HHH\n"	0.02	92	0.1	14	0	0.1	5.0E-4	0.03	0.05	25	0.01	0.049029437	25000	0
671	0	23	0.3	false	1	"NNN\nNNL\nNNH\nNLL\nNHH\nLLL\nLLH\nLHH\nHHH\n"	0	0.4	50	"0 NNN\n1 NNL\n2 NNH\n3 NLL\n4 NHH\n5 LLL\n6 LLH\n7 LHH\n8 HHH\n"	0.02	92	0.1	14	0	0.1	5.0E-4	0.03	0.05	25	0.01	0.041675021	25000	0
672	0	23	0.3	false	1	"NNN\nNNL\nNNH\nNLL\nNHH\nLLL\nLLH\nLHH\nHHH\n"	0	0.4	50	"0 NNN\n1 NNL\n2 NNH\n3 NLL\n4 NHH\n5 LLL\n6 LLH\n7 LHH\n8 HHH\n"	0.02	92	0.1	14	0	0.1	5.0E-4	0.03	0.05	25	0.01	0.035423768	25000	0
673	0	23	0.3	false	1	"NNN\nNNL\nNNH\nNLL\nNHH\nLLL\nLLH\nLHH\nHHH\n"	0	0.4	50	"0 NNN\n1 NNL\n2 NNH\n3 NLL\n4 NHH\n5 LLL\n6 LLH\n7 LHH\n8 HHH\n"	0.02	92	0.1	14	0	0.1	5.0E-4	0.03	0.05	25	0.01	0.030110203	25000	0
674	0	23	0.3	false	1	"NNN\nNNL\nNNH\nNLL\nNHH\nLLL\nLLH\nLHH\nHHH\n"	0	0.4	50	"0 NNN\n1 NNL\n2 NNH\n3 NLL\n4 NHH\n5 LLL\n6 LLH\n7 LHH\n8 HHH\n"	0.02	92	0.1	14	0	0.1	5.0E-4	0.03	0.05	25	0.01	0.025593673	25000	0
675	0	23	0.3	false	1	"NNN\nNNL\nNNH\nNLL\nNHH\nLLL\nLLH\nLHH\nHHH\n"	0	0.4	50	"0 NNN\n1 NNL\n2 NNH\n3 NLL\n4 NHH\n5 LLL\n6 LLH\n7 LHH\n8 HHH\n"	0.02	92	0.1	14	0	0.1	5.0E-4	0.03	0.05	25	0.01	0.021754622	25000	0
676	0	23	0.3	false	1	"NNN\nNNL\nNNH\nNLL\nNHH\nLLL\nLLH\nLHH\nHHH\n"	0	0.4	50	"0 NNN\n1 NNL\n2 NNH\n3 NLL\n4 NHH\n5 LLL\n6 LLH\n7 LHH\n8 HHH\n"	0.02	92	0.1	14	0	0.1	5.0E-4	0.03	0.05	25	0.01	0.018491428	25000	0
677	0	23	0.3	false	1	"NNN\nNNL\nNNH\nNLL\nNHH\nLLL\nLLH\nLHH\nHHH\n"	0	0.4	50	"0 NNN\n1 NNL\n2 NNH\n3 NLL\n4 NHH\n5 LLL\n6 LLH\n7 LHH\n8 HHH\n"	0.02	92	0.1	14	0	0.1	5.0E-4	0.03	0.05	25	0.01	0.015717714	25000	0
678	0	23	0.3	false	1	"NNN\nNNL\nNNH\nNLL\nNHH\nLLL\nLLH\nLHH\nHHH\n"	0	0.4	50	"0 NNN\n1 NNL\n2 NNH\n3 NLL\n4 NHH\n5 LLL\n6 LLH\n7 LHH\n8 HHH\n"	0.02	92	0.1	14	0	0.1	5.0E-4	0.03	0.05	25	0.01	0.013360057	25000	0
680	0	23	0.3	false	1	"NNN\nNNL\nNNH\nNLL\nNHH\nLLL\nLLH\nLHH\nHHH\n"	0	0.4	50	"0 NNN\n1 NNL\n2 NNH\n3 NLL\n4 NHH\n5 LLL\n6 LLH\n7 LHH\n8 HHH\n"	0.02	92	0.1	14	0	0.1	5.0E-4	0.03	0.05	25	0.01	0.009652641	25000	0
679	0	23	0.3	false	1	"NNN\nNNL\nNNH\nNLL\nNHH\nLLL\nLLH\nLHH\nHHH\n"	0	0.4	50	"0 NNN\n1 NNL\n2 NNH\n3 NLL\n4 NHH\n5 LLL\n6 LLH\n7 LHH\n8 HHH\n"	0.02	92	0.1	14	0	0.1	5.0E-4	0.03	0.05	25	0.01	0.011356048	25000	0
681	0	23	0.3	false	1	"NNN\nNNL\nNNH\nNLL\nNHH\nLLL\nLLH\nLHH\nHHH\n"	0	0.4	50	"0 NNN\n1 NNL\n2 NNH\n3 NLL\n4 NHH\n5 LLL\n6 LLH\n7 LHH\n8 HHH\n"	0.02	92	0.1	14	0	0.1	5.0E-4	0.03	0.05	25	0.01	0.008204745	25000	0
682	0	23	0.3	false	1	"NNN\nNNL\nNNH\nNLL\nNHH\nLLL\nLLH\nLHH\nHHH\n"	0	0.4	50	"0 NNN\n1 NNL\n2 NNH\n3 NLL\n4 NHH\n5 LLL\n6 LLH\n7 LHH\n8 HHH\n"	0.02	92	0.1	14	0	0.1	5.0E-4	0.03	0.05	25	0.01	0.006974033	25000	0
683	0	23	0.3	false	1	"NNN\nNNL\nNNH\nNLL\nNHH\nLLL\nLLH\nLHH\nHHH\n"	0	0.4	50	"0 NNN\n1 NNL\n2 NNH\n3 NLL\n4 NHH\n5 LLL\n6 LLH\n7 LHH\n8 HHH\n"	0.02	92	0.1	14	0	0.1	5.0E-4	0.03	0.05	25	0.01	0.005927928	25000	0
684	0	23	0.3	false	1	"NNN\nNNL\nNNH\nNLL\nNHH\nLLL\nLLH\nLHH\nHHH\n"	0	0.4	50	"0 NNN\n1 NNL\n2 NNH\n3 NLL\n4 NHH\n5 LLL\n6 LLH\n7 LHH\n8 HHH\n"	0.02	92	0.1	14	0	0.1	5.0E-4	0.03	0.05	25	0.01	0.005038739	25000	0
685	0	23	0.3	false	1	"NNN\nNNL\nNNH\nNLL\nNHH\nLLL\nLLH\nLHH\nHHH\n"	0	0.4	50	"0 NNN\n1 NNL\n2 NNH\n3 NLL\n4 NHH\n5 LLL\n6 LLH\n7 LHH\n8 HHH\n"	0.02	92	0.1	14	0	0.1	5.0E-4	0.03	0.05	25	0.01	0.004282928	25000	0
686	0	23	0.3	false	1	"NNN\nNNL\nNNH\nNLL\nNHH\nLLL\nLLH\nLHH\nHHH\n"	0	0.4	50	"0 NNN\n1 NNL\n2 NNH\n3 NLL\n4 NHH\n5 LLL\n6 LLH\n7 LHH\n8 HHH\n"	0.02	92	0.1	14	0	0.1	5.0E-4	0.03	0.05	25	0.01	0.003640489	25000	0
687	0	23	0.3	false	1	"NNN\nNNL\nNNH\nNLL\nNHH\nLLL\nLLH\nLHH\nHHH\n"	0	0.4	50	"0 NNN\n1 NNL\n2 NNH\n3 NLL\n4 NHH\n5 LLL\n6 LLH\n7 LHH\n8 HHH\n"	0.02	92	0.1	14	0	0.1	5.0E-4	0.03	0.05	25	0.01	0.003094416	25000	0
688	0	23	0.3	false	1	"NNN\nNNL\nNNH\nNLL\nNHH\nLLL\nLLH\nLHH\nHHH\n"	0	0.4	50	"0 NNN\n1 NNL\n2 NNH\n3 NLL\n4 NHH\n5 LLL\n6 LLH\n7 LHH\n8 HHH\n"	0.02	92	0.1	14	0	0.1	5.0E-4	0.03	0.05	25	0.01	0.002630253	25000	0
689	0	23	0.3	false	1	"NNN\nNNL\nNNH\nNLL\nNHH\nLLL\nLLH\nLHH\nHHH\n"	0	0.4	50	"0 NNN\n1 NNL\n2 NNH\n3 NLL\n4 NHH\n5 LLL\n6 LLH\n7 LHH\n8 HHH\n"	0.02	92	0.1	14	0	0.1	5.0E-4	0.03	0.05	25	0.01	0.002235715	25000	0
690	0	23	0.3	false	1	"NNN\nNNL\nNNH\nNLL\nNHH\nLLL\nLLH\nLHH\nHHH\n"	0	0.4	50	"0 NNN\n1 NNL\n2 NNH\n3 NLL\n4 NHH\n5 LLL\n6 LLH\n7 LHH\n8 HHH\n"	0.02	92	0.1	14	0	0.1	5.0E-4	0.03	0.05	25	0.01	0.001900358	25000	0
691	0	23	0.3	false	1	"NNN\nNNL\nNNH\nNLL\nNHH\nLLL\nLLH\nLHH\nHHH\n"	0	0.4	50	"0 NNN\n1 NNL\n2 NNH\n3 NLL\n4 NHH\n5 LLL\n6 LLH\n7 LHH\n8 HHH\n"	0.02	92	0.1	14	0	0.1	5.0E-4	0.03	0.05	25	0.01	0.001615304	25000	0
692	0	23	0.3	false	1	"NNN\nNNL\nNNH\nNLL\nNHH\nLLL\nLLH\nLHH\nHHH\n"	0	0.4	50	"0 NNN\n1 NNL\n2 NNH\n3 NLL\n4 NHH\n5 LLL\n6 LLH\n7 LHH\n8 HHH\n"	0.02	92	0.1	14	0	0.1	5.0E-4	0.03	0.05	25	0.01	0.001373009	25000	0
693	0	23	0.3	false	1	"NNN\nNNL\nNNH\nNLL\nNHH\nLLL\nLLH\nLHH\nHHH\n"	0	0.4	50	"0 NNN\n1 NNL\n2 NNH\n3 NLL\n4 NHH\n5 LLL\n6 LLH\n7 LHH\n8 HHH\n"	0.02	92	0.1	14	0	0.1	5.0E-4	0.03	0.05	25	0.01	0.001167057	25000	0
694	0	23	0.3	false	1	"NNN\nNNL\nNNH\nNLL\nNHH\nLLL\nLLH\nLHH\nHHH\n"	0	0.4	50	"0 NNN\n1 NNL\n2 NNH\n3 NLL\n4 NHH\n5 LLL\n6 LLH\n7 LHH\n8 HHH\n"	0.02	92	0.1	14	0	0.1	5.0E-4	0.03	0.05	25	0.01	9.91999E-4	25000	0
695	0	23	0.3	false	1	"NNN\nNNL\nNNH\nNLL\nNHH\nLLL\nLLH\nLHH\nHHH\n"	0	0.4	50	"0 NNN\n1 NNL\n2 NNH\n3 NLL\n4 NHH\n5 LLL\n6 LLH\n7 LHH\n8 HHH\n"	0.02	92	0.1	14	0	0.1	5.0E-4	0.03	0.05	25	0.01	8.43199E-4	25000	0
697	0	23	0.3	false	1	"NNN\nNNL\nNNH\nNLL\nNHH\nLLL\nLLH\nLHH\nHHH\n"	0	0.4	50	"0 NNN\n1 NNL\n2 NNH\n3 NLL\n4 NHH\n5 LLL\n6 LLH\n7 LHH\n8 HHH\n"	0.02	92	0.1	14	0	0.1	5.0E-4	0.03	0.05	25	0.01	6.09211E-4	25000	0
698	0	23	0.3	false	1	"NNN\nNNL\nNNH\nNLL\nNHH\nLLL\nLLH\nLHH\nHHH\n"	0	0.4	50	"0 NNN\n1 NNL\n2 NNH\n3 NLL\n4 NHH\n5 LLL\n6 LLH\n7 LHH\n8 HHH\n"	0.02	92	0.1	14	0	0.1	5.0E-4	0.03	0.05	25	0.01	5.1783E-4	25000	0
696	0	23	0.3	false	1	"NNN\nNNL\nNNH\nNLL\nNHH\nLLL\nLLH\nLHH\nHHH\n"	0	0.4	50	"0 NNN\n1 NNL\n2 NNH\n3 NLL\n4 NHH\n5 LLL\n6 LLH\n7 LHH\n8 HHH\n"	0.02	92	0.1	14	0	0.1	5.0E-4	0.03	0.05	25	0.01	7.16719E-4	25000	0
699	0	23	0.3	false	1	"NNN\nNNL\nNNH\nNLL\nNHH\nLLL\nLLH\nLHH\nHHH\n"	0	0.4	50	"0 NNN\n1 NNL\n2 NNH\n3 NLL\n4 NHH\n5 LLL\n6 LLH\n7 LHH\n8 HHH\n"	0.02	92	0.1	14	0	0.1	5.0E-4	0.03	0.05	25	0.01	4.40155E-4	25000	0
700	0	23	0.3	false	1	"NNN\nNNL\nNNH\nNLL\nNHH\nLLL\nLLH\nLHH\nHHH\n"	0	0.4	50	"0 NNN\n1 NNL\n2 NNH\n3 NLL\n4 NHH\n5 LLL\n6 LLH\n7 LHH\n8 HHH\n"	0.02	92	0.1	14	0	0.1	5.0E-4	0.03	0.05	25	0.01	3.74132E-4	25000	0
701	0	23	0.3	false	1	"NNN\nNNL\nNNH\nNLL\nNHH\nLLL\nLLH\nLHH\nHHH\n"	0	0.4	50	"0 NNN\n1 NNL\n2 NNH\n3 NLL\n4 NHH\n5 LLL\n6 LLH\n7 LHH\n8 HHH\n"	0.02	92	0.1	14	0	0.1	5.0E-4	0.03	0.05	25	0.01	3.18012E-4	25000	0
702	0	23	0.3	false	1	"NNN\nNNL\nNNH\nNLL\nNHH\nLLL\nLLH\nLHH\nHHH\n"	0	0.4	50	"0 NNN\n1 NNL\n2 NNH\n3 NLL\n4 NHH\n5 LLL\n6 LLH\n7 LHH\n8 HHH\n"	0.02	92	0.1	14	0	0.1	5.0E-4	0.03	0.05	25	0.01	2.7031E-4	25000	0
703	0	23	0.3	false	1	"NNN\nNNL\nNNH\nNLL\nNHH\nLLL\nLLH\nLHH\nHHH\n"	0	0.4	50	"0 NNN\n1 NNL\n2 NNH\n3 NLL\n4 NHH\n5 LLL\n6 LLH\n7 LHH\n8 HHH\n"	0.02	92	0.1	14	0	0.1	5.0E-4	0.03	0.05	25	0.01	2.29764E-4	25000	0
704	0	23	0.3	false	1	"NNN\nNNL\nNNH\nNLL\nNHH\nLLL\nLLH\nLHH\nHHH\n"	0	0.4	50	"0 NNN\n1 NNL\n2 NNH\n3 NLL\n4 NHH\n5 LLL\n6 LLH\n7 LHH\n8 HHH\n"	0.02	92	0.1	14	0	0.1	5.0E-4	0.03	0.05	25	0.01	1.95299E-4	25000	0
705	0	23	0.3	false	1	"NNN\nNNL\nNNH\nNLL\nNHH\nLLL\nLLH\nLHH\nHHH\n"	0	0.4	50	"0 NNN\n1 NNL\n2 NNH\n3 NLL\n4 NHH\n5 LLL\n6 LLH\n7 LHH\n8 HHH\n"	0.02	92	0.1	14	0	0.1	5.0E-4	0.03	0.05	25	0.01	1.66004E-4	25000	0
707	0	23	0.3	false	1	"NNN\nNNL\nNNH\nNLL\nNHH\nLLL\nLLH\nLHH\nHHH\n"	0	0.4	50	"0 NNN\n1 NNL\n2 NNH\n3 NLL\n4 NHH\n5 LLL\n6 LLH\n7 LHH\n8 HHH\n"	0.02	92	0.1	14	0	0.1	5.0E-4	0.03	0.05	25	0.01	1.19938E-4	25000	0
706	0	23	0.3	false	1	"NNN\nNNL\nNNH\nNLL\nNHH\nLLL\nLLH\nLHH\nHHH\n"	0	0.4	50	"0 NNN\n1 NNL\n2 NNH\n3 NLL\n4 NHH\n5 LLL\n6 LLH\n7 LHH\n8 HHH\n"	0.02	92	0.1	14	0	0.1	5.0E-4	0.03	0.05	25	0.01	1.41104E-4	25000	0
709	0	23	0.3	false	1	"NNN\nNNL\nNNH\nNLL\nNHH\nLLL\nLLH\nLHH\nHHH\n"	0	0.4	50	"0 NNN\n1 NNL\n2 NNH\n3 NLL\n4 NHH\n5 LLL\n6 LLH\n7 LHH\n8 HHH\n"	0.02	92	0.1	14	0	0.1	5.0E-4	0.03	0.05	25	0.01	8.66553E-5	25000	0
708	0	23	0.3	false	1	"NNN\nNNL\nNNH\nNLL\nNHH\nLLL\nLLH\nLHH\nHHH\n"	0	0.4	50	"0 NNN\n1 NNL\n2 NNH\n3 NLL\n4 NHH\n5 LLL\n6 LLH\n7 LHH\n8 HHH\n"	0.02	92	0.1	14	0	0.1	5.0E-4	0.03	0.05	25	0.01	1.01947E-4	25000	0
710	0	23	0.3	false	1	"NNN\nNNL\nNNH\nNLL\nNHH\nLLL\nLLH\nLHH\nHHH\n"	0	0.4	50	"0 NNN\n1 NNL\n2 NNH\n3 NLL\n4 NHH\n5 LLL\n6 LLH\n7 LHH\n8 HHH\n"	0.02	92	0.1	14	0	0.1	5.0E-4	0.03	0.05	25	0.01	7.3657E-5	25000	0
711	0	23	0.3	false	1	"NNN\nNNL\nNNH\nNLL\nNHH\nLLL\nLLH\nLHH\nHHH\n"	0	0.4	50	"0 NNN\n1 NNL\n2 NNH\n3 NLL\n4 NHH\n5 LLL\n6 LLH\n7 LHH\n8 HHH\n"	0.02	92	0.1	14	0	0.1	5.0E-4	0.03	0.05	25	0.01	6.26084E-5	25000	0
712	0	23	0.3	false	1	"NNN\nNNL\nNNH\nNLL\nNHH\nLLL\nLLH\nLHH\nHHH\n"	0	0.4	50	"0 NNN\n1 NNL\n2 NNH\n3 NLL\n4 NHH\n5 LLL\n6 LLH\n7 LHH\n8 HHH\n"	0.02	92	0.1	14	0	0.1	5.0E-4	0.03	0.05	25	0.01	5.32172E-5	25000	0
713	0	23	0.3	false	1	"NNN\nNNL\nNNH\nNLL\nNHH\nLLL\nLLH\nLHH\nHHH\n"	0	0.4	50	"0 NNN\n1 NNL\n2 NNH\n3 NLL\n4 NHH\n5 LLL\n6 LLH\n7 LHH\n8 HHH\n"	0.02	92	0.1	14	0	0.1	5.0E-4	0.03	0.05	25	0.01	4.52346E-5	25000	0
714	0	23	0.3	false	1	"NNN\nNNL\nNNH\nNLL\nNHH\nLLL\nLLH\nLHH\nHHH\n"	0	0.4	50	"0 NNN\n1 NNL\n2 NNH\n3 NLL\n4 NHH\n5 LLL\n6 LLH\n7 LHH\n8 HHH\n"	0.02	92	0.1	14	0	0.1	5.0E-4	0.03	0.05	25	0.01	0	25000	0
715	0	23	0.3	false	1	"NNN\nNNL\nNNH\nNLL\nNHH\nLLL\nLLH\nLHH\nHHH\n"	0	0.4	50	"0 NNN\n1 NNL\n2 NNH\n3 NLL\n4 NHH\n5 LLL\n6 LLH\n7 LHH\n8 HHH\n"	0.02	92	0.1	14	0	0.1	5.0E-4	0.03	0.05	25	0.03	0.13	25000	0
716	0	23	0.3	false	1	"NNN\nNNL\nNNH\nNLL\nNHH\nLLL\nLLH\nLHH\nHHH\n"	0	0.4	50	"0 NNN\n1 NNL\n2 NNH\n3 NLL\n4 NHH\n5 LLL\n6 LLH\n7 LHH\n8 HHH\n"	0.02	92	0.1	14	0	0.1	5.0E-4	0.03	0.05	25	0.03	0.1105	25000	0
717	0	23	0.3	false	1	"NNN\nNNL\nNNH\nNLL\nNHH\nLLL\nLLH\nLHH\nHHH\n"	0	0.4	50	"0 NNN\n1 NNL\n2 NNH\n3 NLL\n4 NHH\n5 LLL\n6 LLH\n7 LHH\n8 HHH\n"	0.02	92	0.1	14	0	0.1	5.0E-4	0.03	0.05	25	0.03	0.093925	25000	0
718	0	23	0.3	false	1	"NNN\nNNL\nNNH\nNLL\nNHH\nLLL\nLLH\nLHH\nHHH\n"	0	0.4	50	"0 NNN\n1 NNL\n2 NNH\n3 NLL\n4 NHH\n5 LLL\n6 LLH\n7 LHH\n8 HHH\n"	0.02	92	0.1	14	0	0.1	5.0E-4	0.03	0.05	25	0.03	0.07983625	25000	0
719	0	23	0.3	false	1	"NNN\nNNL\nNNH\nNLL\nNHH\nLLL\nLLH\nLHH\nHHH\n"	0	0.4	50	"0 NNN\n1 NNL\n2 NNH\n3 NLL\n4 NHH\n5 LLL\n6 LLH\n7 LHH\n8 HHH\n"	0.02	92	0.1	14	0	0.1	5.0E-4	0.03	0.05	25	0.03	0.067860813	25000	0
720	0	23	0.3	false	1	"NNN\nNNL\nNNH\nNLL\nNHH\nLLL\nLLH\nLHH\nHHH\n"	0	0.4	50	"0 NNN\n1 NNL\n2 NNH\n3 NLL\n4 NHH\n5 LLL\n6 LLH\n7 LHH\n8 HHH\n"	0.02	92	0.1	14	0	0.1	5.0E-4	0.03	0.05	25	0.03	0.057681691	25000	0
721	0	23	0.3	false	1	"NNN\nNNL\nNNH\nNLL\nNHH\nLLL\nLLH\nLHH\nHHH\n"	0	0.4	50	"0 NNN\n1 NNL\n2 NNH\n3 NLL\n4 NHH\n5 LLL\n6 LLH\n7 LHH\n8 HHH\n"	0.02	92	0.1	14	0	0.1	5.0E-4	0.03	0.05	25	0.03	0.049029437	25000	0
722	0	23	0.3	false	1	"NNN\nNNL\nNNH\nNLL\nNHH\nLLL\nLLH\nLHH\nHHH\n"	0	0.4	50	"0 NNN\n1 NNL\n2 NNH\n3 NLL\n4 NHH\n5 LLL\n6 LLH\n7 LHH\n8 HHH\n"	0.02	92	0.1	14	0	0.1	5.0E-4	0.03	0.05	25	0.03	0.041675021	25000	0
724	0	23	0.3	false	1	"NNN\nNNL\nNNH\nNLL\nNHH\nLLL\nLLH\nLHH\nHHH\n"	0	0.4	50	"0 NNN\n1 NNL\n2 NNH\n3 NLL\n4 NHH\n5 LLL\n6 LLH\n7 LHH\n8 HHH\n"	0.02	92	0.1	14	0	0.1	5.0E-4	0.03	0.05	25	0.03	0.030110203	25000	0
725	0	23	0.3	false	1	"NNN\nNNL\nNNH\nNLL\nNHH\nLLL\nLLH\nLHH\nHHH\n"	0	0.4	50	"0 NNN\n1 NNL\n2 NNH\n3 NLL\n4 NHH\n5 LLL\n6 LLH\n7 LHH\n8 HHH\n"	0.02	92	0.1	14	0	0.1	5.0E-4	0.03	0.05	25	0.03	0.025593673	25000	0
723	0	23	0.3	false	1	"NNN\nNNL\nNNH\nNLL\nNHH\nLLL\nLLH\nLHH\nHHH\n"	0	0.4	50	"0 NNN\n1 NNL\n2 NNH\n3 NLL\n4 NHH\n5 LLL\n6 LLH\n7 LHH\n8 HHH\n"	0.02	92	0.1	14	0	0.1	5.0E-4	0.03	0.05	25	0.03	0.035423768	25000	0
726	0	23	0.3	false	1	"NNN\nNNL\nNNH\nNLL\nNHH\nLLL\nLLH\nLHH\nHHH\n"	0	0.4	50	"0 NNN\n1 NNL\n2 NNH\n3 NLL\n4 NHH\n5 LLL\n6 LLH\n7 LHH\n8 HHH\n"	0.02	92	0.1	14	0	0.1	5.0E-4	0.03	0.05	25	0.03	0.021754622	25000	0
727	0	23	0.3	false	1	"NNN\nNNL\nNNH\nNLL\nNHH\nLLL\nLLH\nLHH\nHHH\n"	0	0.4	50	"0 NNN\n1 NNL\n2 NNH\n3 NLL\n4 NHH\n5 LLL\n6 LLH\n7 LHH\n8 HHH\n"	0.02	92	0.1	14	0	0.1	5.0E-4	0.03	0.05	25	0.03	0.018491428	25000	0
728	0	23	0.3	false	1	"NNN\nNNL\nNNH\nNLL\nNHH\nLLL\nLLH\nLHH\nHHH\n"	0	0.4	50	"0 NNN\n1 NNL\n2 NNH\n3 NLL\n4 NHH\n5 LLL\n6 LLH\n7 LHH\n8 HHH\n"	0.02	92	0.1	14	0	0.1	5.0E-4	0.03	0.05	25	0.03	0.015717714	25000	0
730	0	23	0.3	false	1	"NNN\nNNL\nNNH\nNLL\nNHH\nLLL\nLLH\nLHH\nHHH\n"	0	0.4	50	"0 NNN\n1 NNL\n2 NNH\n3 NLL\n4 NHH\n5 LLL\n6 LLH\n7 LHH\n8 HHH\n"	0.02	92	0.1	14	0	0.1	5.0E-4	0.03	0.05	25	0.03	0.011356048	25000	0
729	0	23	0.3	false	1	"NNN\nNNL\nNNH\nNLL\nNHH\nLLL\nLLH\nLHH\nHHH\n"	0	0.4	50	"0 NNN\n1 NNL\n2 NNH\n3 NLL\n4 NHH\n5 LLL\n6 LLH\n7 LHH\n8 HHH\n"	0.02	92	0.1	14	0	0.1	5.0E-4	0.03	0.05	25	0.03	0.013360057	25000	0
731	0	23	0.3	false	1	"NNN\nNNL\nNNH\nNLL\nNHH\nLLL\nLLH\nLHH\nHHH\n"	0	0.4	50	"0 NNN\n1 NNL\n2 NNH\n3 NLL\n4 NHH\n5 LLL\n6 LLH\n7 LHH\n8 HHH\n"	0.02	92	0.1	14	0	0.1	5.0E-4	0.03	0.05	25	0.03	0.009652641	25000	0
732	0	23	0.3	false	1	"NNN\nNNL\nNNH\nNLL\nNHH\nLLL\nLLH\nLHH\nHHH\n"	0	0.4	50	"0 NNN\n1 NNL\n2 NNH\n3 NLL\n4 NHH\n5 LLL\n6 LLH\n7 LHH\n8 HHH\n"	0.02	92	0.1	14	0	0.1	5.0E-4	0.03	0.05	25	0.03	0.008204745	25000	0
733	0	23	0.3	false	1	"NNN\nNNL\nNNH\nNLL\nNHH\nLLL\nLLH\nLHH\nHHH\n"	0	0.4	50	"0 NNN\n1 NNL\n2 NNH\n3 NLL\n4 NHH\n5 LLL\n6 LLH\n7 LHH\n8 HHH\n"	0.02	92	0.1	14	0	0.1	5.0E-4	0.03	0.05	25	0.03	0.006974033	25000	0
734	0	23	0.3	false	1	"NNN\nNNL\nNNH\nNLL\nNHH\nLLL\nLLH\nLHH\nHHH\n"	0	0.4	50	"0 NNN\n1 NNL\n2 NNH\n3 NLL\n4 NHH\n5 LLL\n6 LLH\n7 LHH\n8 HHH\n"	0.02	92	0.1	14	0	0.1	5.0E-4	0.03	0.05	25	0.03	0.005927928	25000	0
735	0	23	0.3	false	1	"NNN\nNNL\nNNH\nNLL\nNHH\nLLL\nLLH\nLHH\nHHH\n"	0	0.4	50	"0 NNN\n1 NNL\n2 NNH\n3 NLL\n4 NHH\n5 LLL\n6 LLH\n7 LHH\n8 HHH\n"	0.02	92	0.1	14	0	0.1	5.0E-4	0.03	0.05	25	0.03	0.005038739	25000	0
736	0	23	0.3	false	1	"NNN\nNNL\nNNH\nNLL\nNHH\nLLL\nLLH\nLHH\nHHH\n"	0	0.4	50	"0 NNN\n1 NNL\n2 NNH\n3 NLL\n4 NHH\n5 LLL\n6 LLH\n7 LHH\n8 HHH\n"	0.02	92	0.1	14	0	0.1	5.0E-4	0.03	0.05	25	0.03	0.004282928	25000	0
737	0	23	0.3	false	1	"NNN\nNNL\nNNH\nNLL\nNHH\nLLL\nLLH\nLHH\nHHH\n"	0	0.4	50	"0 NNN\n1 NNL\n2 NNH\n3 NLL\n4 NHH\n5 LLL\n6 LLH\n7 LHH\n8 HHH\n"	0.02	92	0.1	14	0	0.1	5.0E-4	0.03	0.05	25	0.03	0.003640489	25000	0
738	0	23	0.3	false	1	"NNN\nNNL\nNNH\nNLL\nNHH\nLLL\nLLH\nLHH\nHHH\n"	0	0.4	50	"0 NNN\n1 NNL\n2 NNH\n3 NLL\n4 NHH\n5 LLL\n6 LLH\n7 LHH\n8 HHH\n"	0.02	92	0.1	14	0	0.1	5.0E-4	0.03	0.05	25	0.03	0.003094416	25000	0
739	0	23	0.3	false	1	"NNN\nNNL\nNNH\nNLL\nNHH\nLLL\nLLH\nLHH\nHHH\n"	0	0.4	50	"0 NNN\n1 NNL\n2 NNH\n3 NLL\n4 NHH\n5 LLL\n6 LLH\n7 LHH\n8 HHH\n"	0.02	92	0.1	14	0	0.1	5.0E-4	0.03	0.05	25	0.03	0.002630253	25000	0
740	0	23	0.3	false	1	"NNN\nNNL\nNNH\nNLL\nNHH\nLLL\nLLH\nLHH\nHHH\n"	0	0.4	50	"0 NNN\n1 NNL\n2 NNH\n3 NLL\n4 NHH\n5 LLL\n6 LLH\n7 LHH\n8 HHH\n"	0.02	92	0.1	14	0	0.1	5.0E-4	0.03	0.05	25	0.03	0.002235715	25000	0
741	0	23	0.3	false	1	"NNN\nNNL\nNNH\nNLL\nNHH\nLLL\nLLH\nLHH\nHHH\n"	0	0.4	50	"0 NNN\n1 NNL\n2 NNH\n3 NLL\n4 NHH\n5 LLL\n6 LLH\n7 LHH\n8 HHH\n"	0.02	92	0.1	14	0	0.1	5.0E-4	0.03	0.05	25	0.03	0.001900358	25000	0
742	0	23	0.3	false	1	"NNN\nNNL\nNNH\nNLL\nNHH\nLLL\nLLH\nLHH\nHHH\n"	0	0.4	50	"0 NNN\n1 NNL\n2 NNH\n3 NLL\n4 NHH\n5 LLL\n6 LLH\n7 LHH\n8 HHH\n"	0.02	92	0.1	14	0	0.1	5.0E-4	0.03	0.05	25	0.03	0.001615304	25000	0
743	0	23	0.3	false	1	"NNN\nNNL\nNNH\nNLL\nNHH\nLLL\nLLH\nLHH\nHHH\n"	0	0.4	50	"0 NNN\n1 NNL\n2 NNH\n3 NLL\n4 NHH\n5 LLL\n6 LLH\n7 LHH\n8 HHH\n"	0.02	92	0.1	14	0	0.1	5.0E-4	0.03	0.05	25	0.03	0.001373009	25000	0
744	0	23	0.3	false	1	"NNN\nNNL\nNNH\nNLL\nNHH\nLLL\nLLH\nLHH\nHHH\n"	0	0.4	50	"0 NNN\n1 NNL\n2 NNH\n3 NLL\n4 NHH\n5 LLL\n6 LLH\n7 LHH\n8 HHH\n"	0.02	92	0.1	14	0	0.1	5.0E-4	0.03	0.05	25	0.03	0.001167057	25000	0
745	0	23	0.3	false	1	"NNN\nNNL\nNNH\nNLL\nNHH\nLLL\nLLH\nLHH\nHHH\n"	0	0.4	50	"0 NNN\n1 NNL\n2 NNH\n3 NLL\n4 NHH\n5 LLL\n6 LLH\n7 LHH\n8 HHH\n"	0.02	92	0.1	14	0	0.1	5.0E-4	0.03	0.05	25	0.03	9.91999E-4	25000	0
746	0	23	0.3	false	1	"NNN\nNNL\nNNH\nNLL\nNHH\nLLL\nLLH\nLHH\nHHH\n"	0	0.4	50	"0 NNN\n1 NNL\n2 NNH\n3 NLL\n4 NHH\n5 LLL\n6 LLH\n7 LHH\n8 HHH\n"	0.02	92	0.1	14	0	0.1	5.0E-4	0.03	0.05	25	0.03	8.43199E-4	25000	0
747	0	23	0.3	false	1	"NNN\nNNL\nNNH\nNLL\nNHH\nLLL\nLLH\nLHH\nHHH\n"	0	0.4	50	"0 NNN\n1 NNL\n2 NNH\n3 NLL\n4 NHH\n5 LLL\n6 LLH\n7 LHH\n8 HHH\n"	0.02	92	0.1	14	0	0.1	5.0E-4	0.03	0.05	25	0.03	7.16719E-4	25000	0
748	0	23	0.3	false	1	"NNN\nNNL\nNNH\nNLL\nNHH\nLLL\nLLH\nLHH\nHHH\n"	0	0.4	50	"0 NNN\n1 NNL\n2 NNH\n3 NLL\n4 NHH\n5 LLL\n6 LLH\n7 LHH\n8 HHH\n"	0.02	92	0.1	14	0	0.1	5.0E-4	0.03	0.05	25	0.03	6.09211E-4	25000	0
749	0	23	0.3	false	1	"NNN\nNNL\nNNH\nNLL\nNHH\nLLL\nLLH\nLHH\nHHH\n"	0	0.4	50	"0 NNN\n1 NNL\n2 NNH\n3 NLL\n4 NHH\n5 LLL\n6 LLH\n7 LHH\n8 HHH\n"	0.02	92	0.1	14	0	0.1	5.0E-4	0.03	0.05	25	0.03	5.1783E-4	25000	0
751	0	23	0.3	false	1	"NNN\nNNL\nNNH\nNLL\nNHH\nLLL\nLLH\nLHH\nHHH\n"	0	0.4	50	"0 NNN\n1 NNL\n2 NNH\n3 NLL\n4 NHH\n5 LLL\n6 LLH\n7 LHH\n8 HHH\n"	0.02	92	0.1	14	0	0.1	5.0E-4	0.03	0.05	25	0.03	3.74132E-4	25000	0
750	0	23	0.3	false	1	"NNN\nNNL\nNNH\nNLL\nNHH\nLLL\nLLH\nLHH\nHHH\n"	0	0.4	50	"0 NNN\n1 NNL\n2 NNH\n3 NLL\n4 NHH\n5 LLL\n6 LLH\n7 LHH\n8 HHH\n"	0.02	92	0.1	14	0	0.1	5.0E-4	0.03	0.05	25	0.03	4.40155E-4	25000	0
752	0	23	0.3	false	1	"NNN\nNNL\nNNH\nNLL\nNHH\nLLL\nLLH\nLHH\nHHH\n"	0	0.4	50	"0 NNN\n1 NNL\n2 NNH\n3 NLL\n4 NHH\n5 LLL\n6 LLH\n7 LHH\n8 HHH\n"	0.02	92	0.1	14	0	0.1	5.0E-4	0.03	0.05	25	0.03	3.18012E-4	25000	0
753	0	23	0.3	false	1	"NNN\nNNL\nNNH\nNLL\nNHH\nLLL\nLLH\nLHH\nHHH\n"	0	0.4	50	"0 NNN\n1 NNL\n2 NNH\n3 NLL\n4 NHH\n5 LLL\n6 LLH\n7 LHH\n8 HHH\n"	0.02	92	0.1	14	0	0.1	5.0E-4	0.03	0.05	25	0.03	2.7031E-4	25000	0
754	0	23	0.3	false	1	"NNN\nNNL\nNNH\nNLL\nNHH\nLLL\nLLH\nLHH\nHHH\n"	0	0.4	50	"0 NNN\n1 NNL\n2 NNH\n3 NLL\n4 NHH\n5 LLL\n6 LLH\n7 LHH\n8 HHH\n"	0.02	92	0.1	14	0	0.1	5.0E-4	0.03	0.05	25	0.03	2.29764E-4	25000	0
756	0	23	0.3	false	1	"NNN\nNNL\nNNH\nNLL\nNHH\nLLL\nLLH\nLHH\nHHH\n"	0	0.4	50	"0 NNN\n1 NNL\n2 NNH\n3 NLL\n4 NHH\n5 LLL\n6 LLH\n7 LHH\n8 HHH\n"	0.02	92	0.1	14	0	0.1	5.0E-4	0.03	0.05	25	0.03	1.66004E-4	25000	0
755	0	23	0.3	false	1	"NNN\nNNL\nNNH\nNLL\nNHH\nLLL\nLLH\nLHH\nHHH\n"	0	0.4	50	"0 NNN\n1 NNL\n2 NNH\n3 NLL\n4 NHH\n5 LLL\n6 LLH\n7 LHH\n8 HHH\n"	0.02	92	0.1	14	0	0.1	5.0E-4	0.03	0.05	25	0.03	1.95299E-4	25000	0
757	0	23	0.3	false	1	"NNN\nNNL\nNNH\nNLL\nNHH\nLLL\nLLH\nLHH\nHHH\n"	0	0.4	50	"0 NNN\n1 NNL\n2 NNH\n3 NLL\n4 NHH\n5 LLL\n6 LLH\n7 LHH\n8 HHH\n"	0.02	92	0.1	14	0	0.1	5.0E-4	0.03	0.05	25	0.03	1.41104E-4	25000	0
758	0	23	0.3	false	1	"NNN\nNNL\nNNH\nNLL\nNHH\nLLL\nLLH\nLHH\nHHH\n"	0	0.4	50	"0 NNN\n1 NNL\n2 NNH\n3 NLL\n4 NHH\n5 LLL\n6 LLH\n7 LHH\n8 HHH\n"	0.02	92	0.1	14	0	0.1	5.0E-4	0.03	0.05	25	0.03	1.19938E-4	25000	0
759	0	23	0.3	false	1	"NNN\nNNL\nNNH\nNLL\nNHH\nLLL\nLLH\nLHH\nHHH\n"	0	0.4	50	"0 NNN\n1 NNL\n2 NNH\n3 NLL\n4 NHH\n5 LLL\n6 LLH\n7 LHH\n8 HHH\n"	0.02	92	0.1	14	0	0.1	5.0E-4	0.03	0.05	25	0.03	1.01947E-4	25000	0
761	0	23	0.3	false	1	"NNN\nNNL\nNNH\nNLL\nNHH\nLLL\nLLH\nLHH\nHHH\n"	0	0.4	50	"0 NNN\n1 NNL\n2 NNH\n3 NLL\n4 NHH\n5 LLL\n6 LLH\n7 LHH\n8 HHH\n"	0.02	92	0.1	14	0	0.1	5.0E-4	0.03	0.05	25	0.03	7.3657E-5	25000	0
760	0	23	0.3	false	1	"NNN\nNNL\nNNH\nNLL\nNHH\nLLL\nLLH\nLHH\nHHH\n"	0	0.4	50	"0 NNN\n1 NNL\n2 NNH\n3 NLL\n4 NHH\n5 LLL\n6 LLH\n7 LHH\n8 HHH\n"	0.02	92	0.1	14	0	0.1	5.0E-4	0.03	0.05	25	0.03	8.66553E-5	25000	0
762	0	23	0.3	false	1	"NNN\nNNL\nNNH\nNLL\nNHH\nLLL\nLLH\nLHH\nHHH\n"	0	0.4	50	"0 NNN\n1 NNL\n2 NNH\n3 NLL\n4 NHH\n5 LLL\n6 LLH\n7 LHH\n8 HHH\n"	0.02	92	0.1	14	0	0.1	5.0E-4	0.03	0.05	25	0.03	6.26084E-5	25000	0
763	0	23	0.3	false	1	"NNN\nNNL\nNNH\nNLL\nNHH\nLLL\nLLH\nLHH\nHHH\n"	0	0.4	50	"0 NNN\n1 NNL\n2 NNH\n3 NLL\n4 NHH\n5 LLL\n6 LLH\n7 LHH\n8 HHH\n"	0.02	92	0.1	14	0	0.1	5.0E-4	0.03	0.05	25	0.03	5.32172E-5	25000	0
765	0	23	0.3	false	1	"NNN\nNNL\nNNH\nNLL\nNHH\nLLL\nLLH\nLHH\nHHH\n"	0	0.4	50	"0 NNN\n1 NNL\n2 NNH\n3 NLL\n4 NHH\n5 LLL\n6 LLH\n7 LHH\n8 HHH\n"	0.02	92	0.1	14	0	0.1	5.0E-4	0.03	0.05	25	0.03	0	25000	0
764	0	23	0.3	false	1	"NNN\nNNL\nNNH\nNLL\nNHH\nLLL\nLLH\nLHH\nHHH\n"	0	0.4	50	"0 NNN\n1 NNL\n2 NNH\n3 NLL\n4 NHH\n5 LLL\n6 LLH\n7 LHH\n8 HHH\n"	0.02	92	0.1	14	0	0.1	5.0E-4	0.03	0.05	25	0.03	4.52346E-5	25000	0
766	0	23	0.3	false	1	"NNN\nNNL\nNNH\nNLL\nNHH\nLLL\nLLH\nLHH\nHHH\n"	0	0.4	50	"0 NNN\n1 NNL\n2 NNH\n3 NLL\n4 NHH\n5 LLL\n6 LLH\n7 LHH\n8 HHH\n"	0.02	92	0.1	14	0	0.1	5.0E-4	0.03	0.05	25	0.1	0.13	25000	0
767	0	23	0.3	false	1	"NNN\nNNL\nNNH\nNLL\nNHH\nLLL\nLLH\nLHH\nHHH\n"	0	0.4	50	"0 NNN\n1 NNL\n2 NNH\n3 NLL\n4 NHH\n5 LLL\n6 LLH\n7 LHH\n8 HHH\n"	0.02	92	0.1	14	0	0.1	5.0E-4	0.03	0.05	25	0.1	0.1105	25000	0
769	0	23	0.3	false	1	"NNN\nNNL\nNNH\nNLL\nNHH\nLLL\nLLH\nLHH\nHHH\n"	0	0.4	50	"0 NNN\n1 NNL\n2 NNH\n3 NLL\n4 NHH\n5 LLL\n6 LLH\n7 LHH\n8 HHH\n"	0.02	92	0.1	14	0	0.1	5.0E-4	0.03	0.05	25	0.1	0.07983625	25000	0
768	0	23	0.3	false	1	"NNN\nNNL\nNNH\nNLL\nNHH\nLLL\nLLH\nLHH\nHHH\n"	0	0.4	50	"0 NNN\n1 NNL\n2 NNH\n3 NLL\n4 NHH\n5 LLL\n6 LLH\n7 LHH\n8 HHH\n"	0.02	92	0.1	14	0	0.1	5.0E-4	0.03	0.05	25	0.1	0.093925	25000	0
770	0	23	0.3	false	1	"NNN\nNNL\nNNH\nNLL\nNHH\nLLL\nLLH\nLHH\nHHH\n"	0	0.4	50	"0 NNN\n1 NNL\n2 NNH\n3 NLL\n4 NHH\n5 LLL\n6 LLH\n7 LHH\n8 HHH\n"	0.02	92	0.1	14	0	0.1	5.0E-4	0.03	0.05	25	0.1	0.067860813	25000	0
771	0	23	0.3	false	1	"NNN\nNNL\nNNH\nNLL\nNHH\nLLL\nLLH\nLHH\nHHH\n"	0	0.4	50	"0 NNN\n1 NNL\n2 NNH\n3 NLL\n4 NHH\n5 LLL\n6 LLH\n7 LHH\n8 HHH\n"	0.02	92	0.1	14	0	0.1	5.0E-4	0.03	0.05	25	0.1	0.057681691	25000	0
772	0	23	0.3	false	1	"NNN\nNNL\nNNH\nNLL\nNHH\nLLL\nLLH\nLHH\nHHH\n"	0	0.4	50	"0 NNN\n1 NNL\n2 NNH\n3 NLL\n4 NHH\n5 LLL\n6 LLH\n7 LHH\n8 HHH\n"	0.02	92	0.1	14	0	0.1	5.0E-4	0.03	0.05	25	0.1	0.049029437	25000	0
773	0	23	0.3	false	1	"NNN\nNNL\nNNH\nNLL\nNHH\nLLL\nLLH\nLHH\nHHH\n"	0	0.4	50	"0 NNN\n1 NNL\n2 NNH\n3 NLL\n4 NHH\n5 LLL\n6 LLH\n7 LHH\n8 HHH\n"	0.02	92	0.1	14	0	0.1	5.0E-4	0.03	0.05	25	0.1	0.041675021	25000	0
774	0	23	0.3	false	1	"NNN\nNNL\nNNH\nNLL\nNHH\nLLL\nLLH\nLHH\nHHH\n"	0	0.4	50	"0 NNN\n1 NNL\n2 NNH\n3 NLL\n4 NHH\n5 LLL\n6 LLH\n7 LHH\n8 HHH\n"	0.02	92	0.1	14	0	0.1	5.0E-4	0.03	0.05	25	0.1	0.035423768	25000	0
775	0	23	0.3	false	1	"NNN\nNNL\nNNH\nNLL\nNHH\nLLL\nLLH\nLHH\nHHH\n"	0	0.4	50	"0 NNN\n1 NNL\n2 NNH\n3 NLL\n4 NHH\n5 LLL\n6 LLH\n7 LHH\n8 HHH\n"	0.02	92	0.1	14	0	0.1	5.0E-4	0.03	0.05	25	0.1	0.030110203	25000	2
776	0	23	0.3	false	1	"NNN\nNNL\nNNH\nNLL\nNHH\nLLL\nLLH\nLHH\nHHH\n"	0	0.4	50	"0 NNN\n1 NNL\n2 NNH\n3 NLL\n4 NHH\n5 LLL\n6 LLH\n7 LHH\n8 HHH\n"	0.02	92	0.1	14	0	0.1	5.0E-4	0.03	0.05	25	0.1	0.025593673	25000	0
777	0	23	0.3	false	1	"NNN\nNNL\nNNH\nNLL\nNHH\nLLL\nLLH\nLHH\nHHH\n"	0	0.4	50	"0 NNN\n1 NNL\n2 NNH\n3 NLL\n4 NHH\n5 LLL\n6 LLH\n7 LHH\n8 HHH\n"	0.02	92	0.1	14	0	0.1	5.0E-4	0.03	0.05	25	0.1	0.021754622	25000	0
778	0	23	0.3	false	1	"NNN\nNNL\nNNH\nNLL\nNHH\nLLL\nLLH\nLHH\nHHH\n"	0	0.4	50	"0 NNN\n1 NNL\n2 NNH\n3 NLL\n4 NHH\n5 LLL\n6 LLH\n7 LHH\n8 HHH\n"	0.02	92	0.1	14	0	0.1	5.0E-4	0.03	0.05	25	0.1	0.018491428	25000	0
779	0	23	0.3	false	1	"NNN\nNNL\nNNH\nNLL\nNHH\nLLL\nLLH\nLHH\nHHH\n"	0	0.4	50	"0 NNN\n1 NNL\n2 NNH\n3 NLL\n4 NHH\n5 LLL\n6 LLH\n7 LHH\n8 HHH\n"	0.02	92	0.1	14	0	0.1	5.0E-4	0.03	0.05	25	0.1	0.015717714	25000	0
780	0	23	0.3	false	1	"NNN\nNNL\nNNH\nNLL\nNHH\nLLL\nLLH\nLHH\nHHH\n"	0	0.4	50	"0 NNN\n1 NNL\n2 NNH\n3 NLL\n4 NHH\n5 LLL\n6 LLH\n7 LHH\n8 HHH\n"	0.02	92	0.1	14	0	0.1	5.0E-4	0.03	0.05	25	0.1	0.013360057	25000	0
781	0	23	0.3	false	1	"NNN\nNNL\nNNH\nNLL\nNHH\nLLL\nLLH\nLHH\nHHH\n"	0	0.4	50	"0 NNN\n1 NNL\n2 NNH\n3 NLL\n4 NHH\n5 LLL\n6 LLH\n7 LHH\n8 HHH\n"	0.02	92	0.1	14	0	0.1	5.0E-4	0.03	0.05	25	0.1	0.011356048	25000	0
782	0	23	0.3	false	1	"NNN\nNNL\nNNH\nNLL\nNHH\nLLL\nLLH\nLHH\nHHH\n"	0	0.4	50	"0 NNN\n1 NNL\n2 NNH\n3 NLL\n4 NHH\n5 LLL\n6 LLH\n7 LHH\n8 HHH\n"	0.02	92	0.1	14	0	0.1	5.0E-4	0.03	0.05	25	0.1	0.009652641	25000	0
783	0	23	0.3	false	1	"NNN\nNNL\nNNH\nNLL\nNHH\nLLL\nLLH\nLHH\nHHH\n"	0	0.4	50	"0 NNN\n1 NNL\n2 NNH\n3 NLL\n4 NHH\n5 LLL\n6 LLH\n7 LHH\n8 HHH\n"	0.02	92	0.1	14	0	0.1	5.0E-4	0.03	0.05	25	0.1	0.008204745	25000	2
784	0	23	0.3	false	1	"NNN\nNNL\nNNH\nNLL\nNHH\nLLL\nLLH\nLHH\nHHH\n"	0	0.4	50	"0 NNN\n1 NNL\n2 NNH\n3 NLL\n4 NHH\n5 LLL\n6 LLH\n7 LHH\n8 HHH\n"	0.02	92	0.1	14	0	0.1	5.0E-4	0.03	0.05	25	0.1	0.006974033	25000	0
786	0	23	0.3	false	1	"NNN\nNNL\nNNH\nNLL\nNHH\nLLL\nLLH\nLHH\nHHH\n"	0	0.4	50	"0 NNN\n1 NNL\n2 NNH\n3 NLL\n4 NHH\n5 LLL\n6 LLH\n7 LHH\n8 HHH\n"	0.02	92	0.1	14	0	0.1	5.0E-4	0.03	0.05	25	0.1	0.005038739	25000	0
785	0	23	0.3	false	1	"NNN\nNNL\nNNH\nNLL\nNHH\nLLL\nLLH\nLHH\nHHH\n"	0	0.4	50	"0 NNN\n1 NNL\n2 NNH\n3 NLL\n4 NHH\n5 LLL\n6 LLH\n7 LHH\n8 HHH\n"	0.02	92	0.1	14	0	0.1	5.0E-4	0.03	0.05	25	0.1	0.005927928	25000	2
787	0	23	0.3	false	1	"NNN\nNNL\nNNH\nNLL\nNHH\nLLL\nLLH\nLHH\nHHH\n"	0	0.4	50	"0 NNN\n1 NNL\n2 NNH\n3 NLL\n4 NHH\n5 LLL\n6 LLH\n7 LHH\n8 HHH\n"	0.02	92	0.1	14	0	0.1	5.0E-4	0.03	0.05	25	0.1	0.004282928	25000	2
788	0	23	0.3	false	1	"NNN\nNNL\nNNH\nNLL\nNHH\nLLL\nLLH\nLHH\nHHH\n"	0	0.4	50	"0 NNN\n1 NNL\n2 NNH\n3 NLL\n4 NHH\n5 LLL\n6 LLH\n7 LHH\n8 HHH\n"	0.02	92	0.1	14	0	0.1	5.0E-4	0.03	0.05	25	0.1	0.003640489	25000	2
789	0	23	0.3	false	1	"NNN\nNNL\nNNH\nNLL\nNHH\nLLL\nLLH\nLHH\nHHH\n"	0	0.4	50	"0 NNN\n1 NNL\n2 NNH\n3 NLL\n4 NHH\n5 LLL\n6 LLH\n7 LHH\n8 HHH\n"	0.02	92	0.1	14	0	0.1	5.0E-4	0.03	0.05	25	0.1	0.003094416	25000	0
791	0	23	0.3	false	1	"NNN\nNNL\nNNH\nNLL\nNHH\nLLL\nLLH\nLHH\nHHH\n"	0	0.4	50	"0 NNN\n1 NNL\n2 NNH\n3 NLL\n4 NHH\n5 LLL\n6 LLH\n7 LHH\n8 HHH\n"	0.02	92	0.1	14	0	0.1	5.0E-4	0.03	0.05	25	0.1	0.002235715	25000	0
790	0	23	0.3	false	1	"NNN\nNNL\nNNH\nNLL\nNHH\nLLL\nLLH\nLHH\nHHH\n"	0	0.4	50	"0 NNN\n1 NNL\n2 NNH\n3 NLL\n4 NHH\n5 LLL\n6 LLH\n7 LHH\n8 HHH\n"	0.02	92	0.1	14	0	0.1	5.0E-4	0.03	0.05	25	0.1	0.002630253	25000	2
792	0	23	0.3	false	1	"NNN\nNNL\nNNH\nNLL\nNHH\nLLL\nLLH\nLHH\nHHH\n"	0	0.4	50	"0 NNN\n1 NNL\n2 NNH\n3 NLL\n4 NHH\n5 LLL\n6 LLH\n7 LHH\n8 HHH\n"	0.02	92	0.1	14	0	0.1	5.0E-4	0.03	0.05	25	0.1	0.001900358	25000	2
793	0	23	0.3	false	1	"NNN\nNNL\nNNH\nNLL\nNHH\nLLL\nLLH\nLHH\nHHH\n"	0	0.4	50	"0 NNN\n1 NNL\n2 NNH\n3 NLL\n4 NHH\n5 LLL\n6 LLH\n7 LHH\n8 HHH\n"	0.02	92	0.1	14	0	0.1	5.0E-4	0.03	0.05	25	0.1	0.001615304	25000	2
794	0	23	0.3	false	1	"NNN\nNNL\nNNH\nNLL\nNHH\nLLL\nLLH\nLHH\nHHH\n"	0	0.4	50	"0 NNN\n1 NNL\n2 NNH\n3 NLL\n4 NHH\n5 LLL\n6 LLH\n7 LHH\n8 HHH\n"	0.02	92	0.1	14	0	0.1	5.0E-4	0.03	0.05	25	0.1	0.001373009	25000	0
796	0	23	0.3	false	1	"NNN\nNNL\nNNH\nNLL\nNHH\nLLL\nLLH\nLHH\nHHH\n"	0	0.4	50	"0 NNN\n1 NNL\n2 NNH\n3 NLL\n4 NHH\n5 LLL\n6 LLH\n7 LHH\n8 HHH\n"	0.02	92	0.1	14	0	0.1	5.0E-4	0.03	0.05	25	0.1	9.91999E-4	25000	2
795	0	23	0.3	false	1	"NNN\nNNL\nNNH\nNLL\nNHH\nLLL\nLLH\nLHH\nHHH\n"	0	0.4	50	"0 NNN\n1 NNL\n2 NNH\n3 NLL\n4 NHH\n5 LLL\n6 LLH\n7 LHH\n8 HHH\n"	0.02	92	0.1	14	0	0.1	5.0E-4	0.03	0.05	25	0.1	0.001167057	25000	0
797	0	23	0.3	false	1	"NNN\nNNL\nNNH\nNLL\nNHH\nLLL\nLLH\nLHH\nHHH\n"	0	0.4	50	"0 NNN\n1 NNL\n2 NNH\n3 NLL\n4 NHH\n5 LLL\n6 LLH\n7 LHH\n8 HHH\n"	0.02	92	0.1	14	0	0.1	5.0E-4	0.03	0.05	25	0.1	8.43199E-4	25000	2
798	0	23	0.3	false	1	"NNN\nNNL\nNNH\nNLL\nNHH\nLLL\nLLH\nLHH\nHHH\n"	0	0.4	50	"0 NNN\n1 NNL\n2 NNH\n3 NLL\n4 NHH\n5 LLL\n6 LLH\n7 LHH\n8 HHH\n"	0.02	92	0.1	14	0	0.1	5.0E-4	0.03	0.05	25	0.1	7.16719E-4	25000	2
799	0	23	0.3	false	1	"NNN\nNNL\nNNH\nNLL\nNHH\nLLL\nLLH\nLHH\nHHH\n"	0	0.4	50	"0 NNN\n1 NNL\n2 NNH\n3 NLL\n4 NHH\n5 LLL\n6 LLH\n7 LHH\n8 HHH\n"	0.02	92	0.1	14	0	0.1	5.0E-4	0.03	0.05	25	0.1	6.09211E-4	25000	2
800	0	23	0.3	false	1	"NNN\nNNL\nNNH\nNLL\nNHH\nLLL\nLLH\nLHH\nHHH\n"	0	0.4	50	"0 NNN\n1 NNL\n2 NNH\n3 NLL\n4 NHH\n5 LLL\n6 LLH\n7 LHH\n8 HHH\n"	0.02	92	0.1	14	0	0.1	5.0E-4	0.03	0.05	25	0.1	5.1783E-4	25000	2
801	0	23	0.3	false	1	"NNN\nNNL\nNNH\nNLL\nNHH\nLLL\nLLH\nLHH\nHHH\n"	0	0.4	50	"0 NNN\n1 NNL\n2 NNH\n3 NLL\n4 NHH\n5 LLL\n6 LLH\n7 LHH\n8 HHH\n"	0.02	92	0.1	14	0	0.1	5.0E-4	0.03	0.05	25	0.1	4.40155E-4	25000	2
802	0	23	0.3	false	1	"NNN\nNNL\nNNH\nNLL\nNHH\nLLL\nLLH\nLHH\nHHH\n"	0	0.4	50	"0 NNN\n1 NNL\n2 NNH\n3 NLL\n4 NHH\n5 LLL\n6 LLH\n7 LHH\n8 HHH\n"	0.02	92	0.1	14	0	0.1	5.0E-4	0.03	0.05	25	0.1	3.74132E-4	25000	0
803	0	23	0.3	false	1	"NNN\nNNL\nNNH\nNLL\nNHH\nLLL\nLLH\nLHH\nHHH\n"	0	0.4	50	"0 NNN\n1 NNL\n2 NNH\n3 NLL\n4 NHH\n5 LLL\n6 LLH\n7 LHH\n8 HHH\n"	0.02	92	0.1	14	0	0.1	5.0E-4	0.03	0.05	25	0.1	3.18012E-4	25000	0
804	0	23	0.3	false	1	"NNN\nNNL\nNNH\nNLL\nNHH\nLLL\nLLH\nLHH\nHHH\n"	0	0.4	50	"0 NNN\n1 NNL\n2 NNH\n3 NLL\n4 NHH\n5 LLL\n6 LLH\n7 LHH\n8 HHH\n"	0.02	92	0.1	14	0	0.1	5.0E-4	0.03	0.05	25	0.1	2.7031E-4	25000	2
805	0	23	0.3	false	1	"NNN\nNNL\nNNH\nNLL\nNHH\nLLL\nLLH\nLHH\nHHH\n"	0	0.4	50	"0 NNN\n1 NNL\n2 NNH\n3 NLL\n4 NHH\n5 LLL\n6 LLH\n7 LHH\n8 HHH\n"	0.02	92	0.1	14	0	0.1	5.0E-4	0.03	0.05	25	0.1	2.29764E-4	25000	2
806	0	23	0.3	false	1	"NNN\nNNL\nNNH\nNLL\nNHH\nLLL\nLLH\nLHH\nHHH\n"	0	0.4	50	"0 NNN\n1 NNL\n2 NNH\n3 NLL\n4 NHH\n5 LLL\n6 LLH\n7 LHH\n8 HHH\n"	0.02	92	0.1	14	0	0.1	5.0E-4	0.03	0.05	25	0.1	1.95299E-4	25000	2
807	0	23	0.3	false	1	"NNN\nNNL\nNNH\nNLL\nNHH\nLLL\nLLH\nLHH\nHHH\n"	0	0.4	50	"0 NNN\n1 NNL\n2 NNH\n3 NLL\n4 NHH\n5 LLL\n6 LLH\n7 LHH\n8 HHH\n"	0.02	92	0.1	14	0	0.1	5.0E-4	0.03	0.05	25	0.1	1.66004E-4	25000	0
808	0	23	0.3	false	1	"NNN\nNNL\nNNH\nNLL\nNHH\nLLL\nLLH\nLHH\nHHH\n"	0	0.4	50	"0 NNN\n1 NNL\n2 NNH\n3 NLL\n4 NHH\n5 LLL\n6 LLH\n7 LHH\n8 HHH\n"	0.02	92	0.1	14	0	0.1	5.0E-4	0.03	0.05	25	0.1	1.41104E-4	25000	2
809	0	23	0.3	false	1	"NNN\nNNL\nNNH\nNLL\nNHH\nLLL\nLLH\nLHH\nHHH\n"	0	0.4	50	"0 NNN\n1 NNL\n2 NNH\n3 NLL\n4 NHH\n5 LLL\n6 LLH\n7 LHH\n8 HHH\n"	0.02	92	0.1	14	0	0.1	5.0E-4	0.03	0.05	25	0.1	1.19938E-4	25000	0
810	0	23	0.3	false	1	"NNN\nNNL\nNNH\nNLL\nNHH\nLLL\nLLH\nLHH\nHHH\n"	0	0.4	50	"0 NNN\n1 NNL\n2 NNH\n3 NLL\n4 NHH\n5 LLL\n6 LLH\n7 LHH\n8 HHH\n"	0.02	92	0.1	14	0	0.1	5.0E-4	0.03	0.05	25	0.1	1.01947E-4	25000	0
811	0	23	0.3	false	1	"NNN\nNNL\nNNH\nNLL\nNHH\nLLL\nLLH\nLHH\nHHH\n"	0	0.4	50	"0 NNN\n1 NNL\n2 NNH\n3 NLL\n4 NHH\n5 LLL\n6 LLH\n7 LHH\n8 HHH\n"	0.02	92	0.1	14	0	0.1	5.0E-4	0.03	0.05	25	0.1	8.66553E-5	25000	0
813	0	23	0.3	false	1	"NNN\nNNL\nNNH\nNLL\nNHH\nLLL\nLLH\nLHH\nHHH\n"	0	0.4	50	"0 NNN\n1 NNL\n2 NNH\n3 NLL\n4 NHH\n5 LLL\n6 LLH\n7 LHH\n8 HHH\n"	0.02	92	0.1	14	0	0.1	5.0E-4	0.03	0.05	25	0.1	6.26084E-5	25000	2
812	0	23	0.3	false	1	"NNN\nNNL\nNNH\nNLL\nNHH\nLLL\nLLH\nLHH\nHHH\n"	0	0.4	50	"0 NNN\n1 NNL\n2 NNH\n3 NLL\n4 NHH\n5 LLL\n6 LLH\n7 LHH\n8 HHH\n"	0.02	92	0.1	14	0	0.1	5.0E-4	0.03	0.05	25	0.1	7.3657E-5	25000	2
814	0	23	0.3	false	1	"NNN\nNNL\nNNH\nNLL\nNHH\nLLL\nLLH\nLHH\nHHH\n"	0	0.4	50	"0 NNN\n1 NNL\n2 NNH\n3 NLL\n4 NHH\n5 LLL\n6 LLH\n7 LHH\n8 HHH\n"	0.02	92	0.1	14	0	0.1	5.0E-4	0.03	0.05	25	0.1	5.32172E-5	25000	2
815	0	23	0.3	false	1	"NNN\nNNL\nNNH\nNLL\nNHH\nLLL\nLLH\nLHH\nHHH\n"	0	0.4	50	"0 NNN\n1 NNL\n2 NNH\n3 NLL\n4 NHH\n5 LLL\n6 LLH\n7 LHH\n8 HHH\n"	0.02	92	0.1	14	0	0.1	5.0E-4	0.03	0.05	25	0.1	4.52346E-5	25000	0
816	0	23	0.3	false	1	"NNN\nNNL\nNNH\nNLL\nNHH\nLLL\nLLH\nLHH\nHHH\n"	0	0.4	50	"0 NNN\n1 NNL\n2 NNH\n3 NLL\n4 NHH\n5 LLL\n6 LLH\n7 LHH\n8 HHH\n"	0.02	92	0.1	14	0	0.1	5.0E-4	0.03	0.05	25	0.1	0	25000	0
817	0	23	0.3	false	1	"NNN\nNNL\nNNH\nNLL\nNHH\nLLL\nLLH\nLHH\nHHH\n"	0	0.4	50	"0 NNN\n1 NNL\n2 NNH\n3 NLL\n4 NHH\n5 LLL\n6 LLH\n7 LHH\n8 HHH\n"	0.02	92	0.1	14	0	0.1	5.0E-4	0.03	0.05	25	0.3	0.13	25000	2
818	0	23	0.3	false	1	"NNN\nNNL\nNNH\nNLL\nNHH\nLLL\nLLH\nLHH\nHHH\n"	0	0.4	50	"0 NNN\n1 NNL\n2 NNH\n3 NLL\n4 NHH\n5 LLL\n6 LLH\n7 LHH\n8 HHH\n"	0.02	92	0.1	14	0	0.1	5.0E-4	0.03	0.05	25	0.3	0.1105	25000	2
819	0	23	0.3	false	1	"NNN\nNNL\nNNH\nNLL\nNHH\nLLL\nLLH\nLHH\nHHH\n"	0	0.4	50	"0 NNN\n1 NNL\n2 NNH\n3 NLL\n4 NHH\n5 LLL\n6 LLH\n7 LHH\n8 HHH\n"	0.02	92	0.1	14	0	0.1	5.0E-4	0.03	0.05	25	0.3	0.093925	25000	2
820	0	23	0.3	false	1	"NNN\nNNL\nNNH\nNLL\nNHH\nLLL\nLLH\nLHH\nHHH\n"	0	0.4	50	"0 NNN\n1 NNL\n2 NNH\n3 NLL\n4 NHH\n5 LLL\n6 LLH\n7 LHH\n8 HHH\n"	0.02	92	0.1	14	0	0.1	5.0E-4	0.03	0.05	25	0.3	0.07983625	25000	2
822	0	23	0.3	false	1	"NNN\nNNL\nNNH\nNLL\nNHH\nLLL\nLLH\nLHH\nHHH\n"	0	0.4	50	"0 NNN\n1 NNL\n2 NNH\n3 NLL\n4 NHH\n5 LLL\n6 LLH\n7 LHH\n8 HHH\n"	0.02	92	0.1	14	0	0.1	5.0E-4	0.03	0.05	25	0.3	0.057681691	25000	2
821	0	23	0.3	false	1	"NNN\nNNL\nNNH\nNLL\nNHH\nLLL\nLLH\nLHH\nHHH\n"	0	0.4	50	"0 NNN\n1 NNL\n2 NNH\n3 NLL\n4 NHH\n5 LLL\n6 LLH\n7 LHH\n8 HHH\n"	0.02	92	0.1	14	0	0.1	5.0E-4	0.03	0.05	25	0.3	0.067860813	25000	2
823	0	23	0.3	false	1	"NNN\nNNL\nNNH\nNLL\nNHH\nLLL\nLLH\nLHH\nHHH\n"	0	0.4	50	"0 NNN\n1 NNL\n2 NNH\n3 NLL\n4 NHH\n5 LLL\n6 LLH\n7 LHH\n8 HHH\n"	0.02	92	0.1	14	0	0.1	5.0E-4	0.03	0.05	25	0.3	0.049029437	25000	2
824	0	23	0.3	false	1	"NNN\nNNL\nNNH\nNLL\nNHH\nLLL\nLLH\nLHH\nHHH\n"	0	0.4	50	"0 NNN\n1 NNL\n2 NNH\n3 NLL\n4 NHH\n5 LLL\n6 LLH\n7 LHH\n8 HHH\n"	0.02	92	0.1	14	0	0.1	5.0E-4	0.03	0.05	25	0.3	0.041675021	25000	2
825	0	23	0.3	false	1	"NNN\nNNL\nNNH\nNLL\nNHH\nLLL\nLLH\nLHH\nHHH\n"	0	0.4	50	"0 NNN\n1 NNL\n2 NNH\n3 NLL\n4 NHH\n5 LLL\n6 LLH\n7 LHH\n8 HHH\n"	0.02	92	0.1	14	0	0.1	5.0E-4	0.03	0.05	25	0.3	0.035423768	25000	2
827	0	23	0.3	false	1	"NNN\nNNL\nNNH\nNLL\nNHH\nLLL\nLLH\nLHH\nHHH\n"	0	0.4	50	"0 NNN\n1 NNL\n2 NNH\n3 NLL\n4 NHH\n5 LLL\n6 LLH\n7 LHH\n8 HHH\n"	0.02	92	0.1	14	0	0.1	5.0E-4	0.03	0.05	25	0.3	0.025593673	25000	2
826	0	23	0.3	false	1	"NNN\nNNL\nNNH\nNLL\nNHH\nLLL\nLLH\nLHH\nHHH\n"	0	0.4	50	"0 NNN\n1 NNL\n2 NNH\n3 NLL\n4 NHH\n5 LLL\n6 LLH\n7 LHH\n8 HHH\n"	0.02	92	0.1	14	0	0.1	5.0E-4	0.03	0.05	25	0.3	0.030110203	25000	2
828	0	23	0.3	false	1	"NNN\nNNL\nNNH\nNLL\nNHH\nLLL\nLLH\nLHH\nHHH\n"	0	0.4	50	"0 NNN\n1 NNL\n2 NNH\n3 NLL\n4 NHH\n5 LLL\n6 LLH\n7 LHH\n8 HHH\n"	0.02	92	0.1	14	0	0.1	5.0E-4	0.03	0.05	25	0.3	0.021754622	25000	2
829	0	23	0.3	false	1	"NNN\nNNL\nNNH\nNLL\nNHH\nLLL\nLLH\nLHH\nHHH\n"	0	0.4	50	"0 NNN\n1 NNL\n2 NNH\n3 NLL\n4 NHH\n5 LLL\n6 LLH\n7 LHH\n8 HHH\n"	0.02	92	0.1	14	0	0.1	5.0E-4	0.03	0.05	25	0.3	0.018491428	25000	2
830	0	23	0.3	false	1	"NNN\nNNL\nNNH\nNLL\nNHH\nLLL\nLLH\nLHH\nHHH\n"	0	0.4	50	"0 NNN\n1 NNL\n2 NNH\n3 NLL\n4 NHH\n5 LLL\n6 LLH\n7 LHH\n8 HHH\n"	0.02	92	0.1	14	0	0.1	5.0E-4	0.03	0.05	25	0.3	0.015717714	25000	2
831	0	23	0.3	false	1	"NNN\nNNL\nNNH\nNLL\nNHH\nLLL\nLLH\nLHH\nHHH\n"	0	0.4	50	"0 NNN\n1 NNL\n2 NNH\n3 NLL\n4 NHH\n5 LLL\n6 LLH\n7 LHH\n8 HHH\n"	0.02	92	0.1	14	0	0.1	5.0E-4	0.03	0.05	25	0.3	0.013360057	25000	2
832	0	23	0.3	false	1	"NNN\nNNL\nNNH\nNLL\nNHH\nLLL\nLLH\nLHH\nHHH\n"	0	0.4	50	"0 NNN\n1 NNL\n2 NNH\n3 NLL\n4 NHH\n5 LLL\n6 LLH\n7 LHH\n8 HHH\n"	0.02	92	0.1	14	0	0.1	5.0E-4	0.03	0.05	25	0.3	0.011356048	25000	2
833	0	23	0.3	false	1	"NNN\nNNL\nNNH\nNLL\nNHH\nLLL\nLLH\nLHH\nHHH\n"	0	0.4	50	"0 NNN\n1 NNL\n2 NNH\n3 NLL\n4 NHH\n5 LLL\n6 LLH\n7 LHH\n8 HHH\n"	0.02	92	0.1	14	0	0.1	5.0E-4	0.03	0.05	25	0.3	0.009652641	25000	2
834	0	23	0.3	false	1	"NNN\nNNL\nNNH\nNLL\nNHH\nLLL\nLLH\nLHH\nHHH\n"	0	0.4	50	"0 NNN\n1 NNL\n2 NNH\n3 NLL\n4 NHH\n5 LLL\n6 LLH\n7 LHH\n8 HHH\n"	0.02	92	0.1	14	0	0.1	5.0E-4	0.03	0.05	25	0.3	0.008204745	25000	2
836	0	23	0.3	false	1	"NNN\nNNL\nNNH\nNLL\nNHH\nLLL\nLLH\nLHH\nHHH\n"	0	0.4	50	"0 NNN\n1 NNL\n2 NNH\n3 NLL\n4 NHH\n5 LLL\n6 LLH\n7 LHH\n8 HHH\n"	0.02	92	0.1	14	0	0.1	5.0E-4	0.03	0.05	25	0.3	0.005927928	25000	2
835	0	23	0.3	false	1	"NNN\nNNL\nNNH\nNLL\nNHH\nLLL\nLLH\nLHH\nHHH\n"	0	0.4	50	"0 NNN\n1 NNL\n2 NNH\n3 NLL\n4 NHH\n5 LLL\n6 LLH\n7 LHH\n8 HHH\n"	0.02	92	0.1	14	0	0.1	5.0E-4	0.03	0.05	25	0.3	0.006974033	25000	2
837	0	23	0.3	false	1	"NNN\nNNL\nNNH\nNLL\nNHH\nLLL\nLLH\nLHH\nHHH\n"	0	0.4	50	"0 NNN\n1 NNL\n2 NNH\n3 NLL\n4 NHH\n5 LLL\n6 LLH\n7 LHH\n8 HHH\n"	0.02	92	0.1	14	0	0.1	5.0E-4	0.03	0.05	25	0.3	0.005038739	25000	2
838	0	23	0.3	false	1	"NNN\nNNL\nNNH\nNLL\nNHH\nLLL\nLLH\nLHH\nHHH\n"	0	0.4	50	"0 NNN\n1 NNL\n2 NNH\n3 NLL\n4 NHH\n5 LLL\n6 LLH\n7 LHH\n8 HHH\n"	0.02	92	0.1	14	0	0.1	5.0E-4	0.03	0.05	25	0.3	0.004282928	25000	2
839	0	23	0.3	false	1	"NNN\nNNL\nNNH\nNLL\nNHH\nLLL\nLLH\nLHH\nHHH\n"	0	0.4	50	"0 NNN\n1 NNL\n2 NNH\n3 NLL\n4 NHH\n5 LLL\n6 LLH\n7 LHH\n8 HHH\n"	0.02	92	0.1	14	0	0.1	5.0E-4	0.03	0.05	25	0.3	0.003640489	25000	2
840	0	23	0.3	false	1	"NNN\nNNL\nNNH\nNLL\nNHH\nLLL\nLLH\nLHH\nHHH\n"	0	0.4	50	"0 NNN\n1 NNL\n2 NNH\n3 NLL\n4 NHH\n5 LLL\n6 LLH\n7 LHH\n8 HHH\n"	0.02	92	0.1	14	0	0.1	5.0E-4	0.03	0.05	25	0.3	0.003094416	25000	2
841	0	23	0.3	false	1	"NNN\nNNL\nNNH\nNLL\nNHH\nLLL\nLLH\nLHH\nHHH\n"	0	0.4	50	"0 NNN\n1 NNL\n2 NNH\n3 NLL\n4 NHH\n5 LLL\n6 LLH\n7 LHH\n8 HHH\n"	0.02	92	0.1	14	0	0.1	5.0E-4	0.03	0.05	25	0.3	0.002630253	25000	2
842	0	23	0.3	false	1	"NNN\nNNL\nNNH\nNLL\nNHH\nLLL\nLLH\nLHH\nHHH\n"	0	0.4	50	"0 NNN\n1 NNL\n2 NNH\n3 NLL\n4 NHH\n5 LLL\n6 LLH\n7 LHH\n8 HHH\n"	0.02	92	0.1	14	0	0.1	5.0E-4	0.03	0.05	25	0.3	0.002235715	25000	2
843	0	23	0.3	false	1	"NNN\nNNL\nNNH\nNLL\nNHH\nLLL\nLLH\nLHH\nHHH\n"	0	0.4	50	"0 NNN\n1 NNL\n2 NNH\n3 NLL\n4 NHH\n5 LLL\n6 LLH\n7 LHH\n8 HHH\n"	0.02	92	0.1	14	0	0.1	5.0E-4	0.03	0.05	25	0.3	0.001900358	25000	2
844	0	23	0.3	false	1	"NNN\nNNL\nNNH\nNLL\nNHH\nLLL\nLLH\nLHH\nHHH\n"	0	0.4	50	"0 NNN\n1 NNL\n2 NNH\n3 NLL\n4 NHH\n5 LLL\n6 LLH\n7 LHH\n8 HHH\n"	0.02	92	0.1	14	0	0.1	5.0E-4	0.03	0.05	25	0.3	0.001615304	25000	2
845	0	23	0.3	false	1	"NNN\nNNL\nNNH\nNLL\nNHH\nLLL\nLLH\nLHH\nHHH\n"	0	0.4	50	"0 NNN\n1 NNL\n2 NNH\n3 NLL\n4 NHH\n5 LLL\n6 LLH\n7 LHH\n8 HHH\n"	0.02	92	0.1	14	0	0.1	5.0E-4	0.03	0.05	25	0.3	0.001373009	25000	2
846	0	23	0.3	false	1	"NNN\nNNL\nNNH\nNLL\nNHH\nLLL\nLLH\nLHH\nHHH\n"	0	0.4	50	"0 NNN\n1 NNL\n2 NNH\n3 NLL\n4 NHH\n5 LLL\n6 LLH\n7 LHH\n8 HHH\n"	0.02	92	0.1	14	0	0.1	5.0E-4	0.03	0.05	25	0.3	0.001167057	25000	2
847	0	23	0.3	false	1	"NNN\nNNL\nNNH\nNLL\nNHH\nLLL\nLLH\nLHH\nHHH\n"	0	0.4	50	"0 NNN\n1 NNL\n2 NNH\n3 NLL\n4 NHH\n5 LLL\n6 LLH\n7 LHH\n8 HHH\n"	0.02	92	0.1	14	0	0.1	5.0E-4	0.03	0.05	25	0.3	9.91999E-4	25000	2
848	0	23	0.3	false	1	"NNN\nNNL\nNNH\nNLL\nNHH\nLLL\nLLH\nLHH\nHHH\n"	0	0.4	50	"0 NNN\n1 NNL\n2 NNH\n3 NLL\n4 NHH\n5 LLL\n6 LLH\n7 LHH\n8 HHH\n"	0.02	92	0.1	14	0	0.1	5.0E-4	0.03	0.05	25	0.3	8.43199E-4	25000	2
849	0	23	0.3	false	1	"NNN\nNNL\nNNH\nNLL\nNHH\nLLL\nLLH\nLHH\nHHH\n"	0	0.4	50	"0 NNN\n1 NNL\n2 NNH\n3 NLL\n4 NHH\n5 LLL\n6 LLH\n7 LHH\n8 HHH\n"	0.02	92	0.1	14	0	0.1	5.0E-4	0.03	0.05	25	0.3	7.16719E-4	25000	2
850	0	23	0.3	false	1	"NNN\nNNL\nNNH\nNLL\nNHH\nLLL\nLLH\nLHH\nHHH\n"	0	0.4	50	"0 NNN\n1 NNL\n2 NNH\n3 NLL\n4 NHH\n5 LLL\n6 LLH\n7 LHH\n8 HHH\n"	0.02	92	0.1	14	0	0.1	5.0E-4	0.03	0.05	25	0.3	6.09211E-4	25000	2
851	0	23	0.3	false	1	"NNN\nNNL\nNNH\nNLL\nNHH\nLLL\nLLH\nLHH\nHHH\n"	0	0.4	50	"0 NNN\n1 NNL\n2 NNH\n3 NLL\n4 NHH\n5 LLL\n6 LLH\n7 LHH\n8 HHH\n"	0.02	92	0.1	14	0	0.1	5.0E-4	0.03	0.05	25	0.3	5.1783E-4	25000	2
853	0	23	0.3	false	1	"NNN\nNNL\nNNH\nNLL\nNHH\nLLL\nLLH\nLHH\nHHH\n"	0	0.4	50	"0 NNN\n1 NNL\n2 NNH\n3 NLL\n4 NHH\n5 LLL\n6 LLH\n7 LHH\n8 HHH\n"	0.02	92	0.1	14	0	0.1	5.0E-4	0.03	0.05	25	0.3	3.74132E-4	25000	2
852	0	23	0.3	false	1	"NNN\nNNL\nNNH\nNLL\nNHH\nLLL\nLLH\nLHH\nHHH\n"	0	0.4	50	"0 NNN\n1 NNL\n2 NNH\n3 NLL\n4 NHH\n5 LLL\n6 LLH\n7 LHH\n8 HHH\n"	0.02	92	0.1	14	0	0.1	5.0E-4	0.03	0.05	25	0.3	4.40155E-4	25000	2
854	0	23	0.3	false	1	"NNN\nNNL\nNNH\nNLL\nNHH\nLLL\nLLH\nLHH\nHHH\n"	0	0.4	50	"0 NNN\n1 NNL\n2 NNH\n3 NLL\n4 NHH\n5 LLL\n6 LLH\n7 LHH\n8 HHH\n"	0.02	92	0.1	14	0	0.1	5.0E-4	0.03	0.05	25	0.3	3.18012E-4	25000	2
855	0	23	0.3	false	1	"NNN\nNNL\nNNH\nNLL\nNHH\nLLL\nLLH\nLHH\nHHH\n"	0	0.4	50	"0 NNN\n1 NNL\n2 NNH\n3 NLL\n4 NHH\n5 LLL\n6 LLH\n7 LHH\n8 HHH\n"	0.02	92	0.1	14	0	0.1	5.0E-4	0.03	0.05	25	0.3	2.7031E-4	25000	2
856	0	23	0.3	false	1	"NNN\nNNL\nNNH\nNLL\nNHH\nLLL\nLLH\nLHH\nHHH\n"	0	0.4	50	"0 NNN\n1 NNL\n2 NNH\n3 NLL\n4 NHH\n5 LLL\n6 LLH\n7 LHH\n8 HHH\n"	0.02	92	0.1	14	0	0.1	5.0E-4	0.03	0.05	25	0.3	2.29764E-4	25000	2
858	0	23	0.3	false	1	"NNN\nNNL\nNNH\nNLL\nNHH\nLLL\nLLH\nLHH\nHHH\n"	0	0.4	50	"0 NNN\n1 NNL\n2 NNH\n3 NLL\n4 NHH\n5 LLL\n6 LLH\n7 LHH\n8 HHH\n"	0.02	92	0.1	14	0	0.1	5.0E-4	0.03	0.05	25	0.3	1.66004E-4	25000	2
857	0	23	0.3	false	1	"NNN\nNNL\nNNH\nNLL\nNHH\nLLL\nLLH\nLHH\nHHH\n"	0	0.4	50	"0 NNN\n1 NNL\n2 NNH\n3 NLL\n4 NHH\n5 LLL\n6 LLH\n7 LHH\n8 HHH\n"	0.02	92	0.1	14	0	0.1	5.0E-4	0.03	0.05	25	0.3	1.95299E-4	25000	2
859	0	23	0.3	false	1	"NNN\nNNL\nNNH\nNLL\nNHH\nLLL\nLLH\nLHH\nHHH\n"	0	0.4	50	"0 NNN\n1 NNL\n2 NNH\n3 NLL\n4 NHH\n5 LLL\n6 LLH\n7 LHH\n8 HHH\n"	0.02	92	0.1	14	0	0.1	5.0E-4	0.03	0.05	25	0.3	1.41104E-4	25000	2
860	0	23	0.3	false	1	"NNN\nNNL\nNNH\nNLL\nNHH\nLLL\nLLH\nLHH\nHHH\n"	0	0.4	50	"0 NNN\n1 NNL\n2 NNH\n3 NLL\n4 NHH\n5 LLL\n6 LLH\n7 LHH\n8 HHH\n"	0.02	92	0.1	14	0	0.1	5.0E-4	0.03	0.05	25	0.3	1.19938E-4	25000	2
861	0	23	0.3	false	1	"NNN\nNNL\nNNH\nNLL\nNHH\nLLL\nLLH\nLHH\nHHH\n"	0	0.4	50	"0 NNN\n1 NNL\n2 NNH\n3 NLL\n4 NHH\n5 LLL\n6 LLH\n7 LHH\n8 HHH\n"	0.02	92	0.1	14	0	0.1	5.0E-4	0.03	0.05	25	0.3	1.01947E-4	25000	2
863	0	23	0.3	false	1	"NNN\nNNL\nNNH\nNLL\nNHH\nLLL\nLLH\nLHH\nHHH\n"	0	0.4	50	"0 NNN\n1 NNL\n2 NNH\n3 NLL\n4 NHH\n5 LLL\n6 LLH\n7 LHH\n8 HHH\n"	0.02	92	0.1	14	0	0.1	5.0E-4	0.03	0.05	25	0.3	7.3657E-5	25000	2
862	0	23	0.3	false	1	"NNN\nNNL\nNNH\nNLL\nNHH\nLLL\nLLH\nLHH\nHHH\n"	0	0.4	50	"0 NNN\n1 NNL\n2 NNH\n3 NLL\n4 NHH\n5 LLL\n6 LLH\n7 LHH\n8 HHH\n"	0.02	92	0.1	14	0	0.1	5.0E-4	0.03	0.05	25	0.3	8.66553E-5	25000	2
864	0	23	0.3	false	1	"NNN\nNNL\nNNH\nNLL\nNHH\nLLL\nLLH\nLHH\nHHH\n"	0	0.4	50	"0 NNN\n1 NNL\n2 NNH\n3 NLL\n4 NHH\n5 LLL\n6 LLH\n7 LHH\n8 HHH\n"	0.02	92	0.1	14	0	0.1	5.0E-4	0.03	0.05	25	0.3	6.26084E-5	25000	2
865	0	23	0.3	false	1	"NNN\nNNL\nNNH\nNLL\nNHH\nLLL\nLLH\nLHH\nHHH\n"	0	0.4	50	"0 NNN\n1 NNL\n2 NNH\n3 NLL\n4 NHH\n5 LLL\n6 LLH\n7 LHH\n8 HHH\n"	0.02	92	0.1	14	0	0.1	5.0E-4	0.03	0.05	25	0.3	5.32172E-5	25000	2
867	0	23	0.3	false	1	"NNN\nNNL\nNNH\nNLL\nNHH\nLLL\nLLH\nLHH\nHHH\n"	0	0.4	50	"0 NNN\n1 NNL\n2 NNH\n3 NLL\n4 NHH\n5 LLL\n6 LLH\n7 LHH\n8 HHH\n"	0.02	92	0.1	14	0	0.1	5.0E-4	0.03	0.05	25	0.3	0	25000	2
866	0	23	0.3	false	1	"NNN\nNNL\nNNH\nNLL\nNHH\nLLL\nLLH\nLHH\nHHH\n"	0	0.4	50	"0 NNN\n1 NNL\n2 NNH\n3 NLL\n4 NHH\n5 LLL\n6 LLH\n7 LHH\n8 HHH\n"	0.02	92	0.1	14	0	0.1	5.0E-4	0.03	0.05	25	0.3	4.52346E-5	25000	2
868	0	23	0.3	false	1	"NNN\nNNL\nNNH\nNLL\nNHH\nLLL\nLLH\nLHH\nHHH\n"	0	0.4	50	"0 NNN\n1 NNL\n2 NNH\n3 NLL\n4 NHH\n5 LLL\n6 LLH\n7 LHH\n8 HHH\n"	0.02	92	0.1	14	0	0.1	5.0E-4	0.03	0.05	25	1	0.13	25000	2
869	0	23	0.3	false	1	"NNN\nNNL\nNNH\nNLL\nNHH\nLLL\nLLH\nLHH\nHHH\n"	0	0.4	50	"0 NNN\n1 NNL\n2 NNH\n3 NLL\n4 NHH\n5 LLL\n6 LLH\n7 LHH\n8 HHH\n"	0.02	92	0.1	14	0	0.1	5.0E-4	0.03	0.05	25	1	0.1105	25000	2
871	0	23	0.3	false	1	"NNN\nNNL\nNNH\nNLL\nNHH\nLLL\nLLH\nLHH\nHHH\n"	0	0.4	50	"0 NNN\n1 NNL\n2 NNH\n3 NLL\n4 NHH\n5 LLL\n6 LLH\n7 LHH\n8 HHH\n"	0.02	92	0.1	14	0	0.1	5.0E-4	0.03	0.05	25	1	0.07983625	25000	2
870	0	23	0.3	false	1	"NNN\nNNL\nNNH\nNLL\nNHH\nLLL\nLLH\nLHH\nHHH\n"	0	0.4	50	"0 NNN\n1 NNL\n2 NNH\n3 NLL\n4 NHH\n5 LLL\n6 LLH\n7 LHH\n8 HHH\n"	0.02	92	0.1	14	0	0.1	5.0E-4	0.03	0.05	25	1	0.093925	25000	2
872	0	23	0.3	false	1	"NNN\nNNL\nNNH\nNLL\nNHH\nLLL\nLLH\nLHH\nHHH\n"	0	0.4	50	"0 NNN\n1 NNL\n2 NNH\n3 NLL\n4 NHH\n5 LLL\n6 LLH\n7 LHH\n8 HHH\n"	0.02	92	0.1	14	0	0.1	5.0E-4	0.03	0.05	25	1	0.067860813	25000	2
873	0	23	0.3	false	1	"NNN\nNNL\nNNH\nNLL\nNHH\nLLL\nLLH\nLHH\nHHH\n"	0	0.4	50	"0 NNN\n1 NNL\n2 NNH\n3 NLL\n4 NHH\n5 LLL\n6 LLH\n7 LHH\n8 HHH\n"	0.02	92	0.1	14	0	0.1	5.0E-4	0.03	0.05	25	1	0.057681691	25000	2
874	0	23	0.3	false	1	"NNN\nNNL\nNNH\nNLL\nNHH\nLLL\nLLH\nLHH\nHHH\n"	0	0.4	50	"0 NNN\n1 NNL\n2 NNH\n3 NLL\n4 NHH\n5 LLL\n6 LLH\n7 LHH\n8 HHH\n"	0.02	92	0.1	14	0	0.1	5.0E-4	0.03	0.05	25	1	0.049029437	25000	2
875	0	23	0.3	false	1	"NNN\nNNL\nNNH\nNLL\nNHH\nLLL\nLLH\nLHH\nHHH\n"	0	0.4	50	"0 NNN\n1 NNL\n2 NNH\n3 NLL\n4 NHH\n5 LLL\n6 LLH\n7 LHH\n8 HHH\n"	0.02	92	0.1	14	0	0.1	5.0E-4	0.03	0.05	25	1	0.041675021	25000	2
876	0	23	0.3	false	1	"NNN\nNNL\nNNH\nNLL\nNHH\nLLL\nLLH\nLHH\nHHH\n"	0	0.4	50	"0 NNN\n1 NNL\n2 NNH\n3 NLL\n4 NHH\n5 LLL\n6 LLH\n7 LHH\n8 HHH\n"	0.02	92	0.1	14	0	0.1	5.0E-4	0.03	0.05	25	1	0.035423768	25000	2
877	0	23	0.3	false	1	"NNN\nNNL\nNNH\nNLL\nNHH\nLLL\nLLH\nLHH\nHHH\n"	0	0.4	50	"0 NNN\n1 NNL\n2 NNH\n3 NLL\n4 NHH\n5 LLL\n6 LLH\n7 LHH\n8 HHH\n"	0.02	92	0.1	14	0	0.1	5.0E-4	0.03	0.05	25	1	0.030110203	25000	2
878	0	23	0.3	false	1	"NNN\nNNL\nNNH\nNLL\nNHH\nLLL\nLLH\nLHH\nHHH\n"	0	0.4	50	"0 NNN\n1 NNL\n2 NNH\n3 NLL\n4 NHH\n5 LLL\n6 LLH\n7 LHH\n8 HHH\n"	0.02	92	0.1	14	0	0.1	5.0E-4	0.03	0.05	25	1	0.025593673	25000	2
879	0	23	0.3	false	1	"NNN\nNNL\nNNH\nNLL\nNHH\nLLL\nLLH\nLHH\nHHH\n"	0	0.4	50	"0 NNN\n1 NNL\n2 NNH\n3 NLL\n4 NHH\n5 LLL\n6 LLH\n7 LHH\n8 HHH\n"	0.02	92	0.1	14	0	0.1	5.0E-4	0.03	0.05	25	1	0.021754622	25000	2
880	0	23	0.3	false	1	"NNN\nNNL\nNNH\nNLL\nNHH\nLLL\nLLH\nLHH\nHHH\n"	0	0.4	50	"0 NNN\n1 NNL\n2 NNH\n3 NLL\n4 NHH\n5 LLL\n6 LLH\n7 LHH\n8 HHH\n"	0.02	92	0.1	14	0	0.1	5.0E-4	0.03	0.05	25	1	0.018491428	25000	2
881	0	23	0.3	false	1	"NNN\nNNL\nNNH\nNLL\nNHH\nLLL\nLLH\nLHH\nHHH\n"	0	0.4	50	"0 NNN\n1 NNL\n2 NNH\n3 NLL\n4 NHH\n5 LLL\n6 LLH\n7 LHH\n8 HHH\n"	0.02	92	0.1	14	0	0.1	5.0E-4	0.03	0.05	25	1	0.015717714	25000	2
882	0	23	0.3	false	1	"NNN\nNNL\nNNH\nNLL\nNHH\nLLL\nLLH\nLHH\nHHH\n"	0	0.4	50	"0 NNN\n1 NNL\n2 NNH\n3 NLL\n4 NHH\n5 LLL\n6 LLH\n7 LHH\n8 HHH\n"	0.02	92	0.1	14	0	0.1	5.0E-4	0.03	0.05	25	1	0.013360057	25000	2
883	0	23	0.3	false	1	"NNN\nNNL\nNNH\nNLL\nNHH\nLLL\nLLH\nLHH\nHHH\n"	0	0.4	50	"0 NNN\n1 NNL\n2 NNH\n3 NLL\n4 NHH\n5 LLL\n6 LLH\n7 LHH\n8 HHH\n"	0.02	92	0.1	14	0	0.1	5.0E-4	0.03	0.05	25	1	0.011356048	25000	2
884	0	23	0.3	false	1	"NNN\nNNL\nNNH\nNLL\nNHH\nLLL\nLLH\nLHH\nHHH\n"	0	0.4	50	"0 NNN\n1 NNL\n2 NNH\n3 NLL\n4 NHH\n5 LLL\n6 LLH\n7 LHH\n8 HHH\n"	0.02	92	0.1	14	0	0.1	5.0E-4	0.03	0.05	25	1	0.009652641	25000	2
885	0	23	0.3	false	1	"NNN\nNNL\nNNH\nNLL\nNHH\nLLL\nLLH\nLHH\nHHH\n"	0	0.4	50	"0 NNN\n1 NNL\n2 NNH\n3 NLL\n4 NHH\n5 LLL\n6 LLH\n7 LHH\n8 HHH\n"	0.02	92	0.1	14	0	0.1	5.0E-4	0.03	0.05	25	1	0.008204745	25000	2
886	0	23	0.3	false	1	"NNN\nNNL\nNNH\nNLL\nNHH\nLLL\nLLH\nLHH\nHHH\n"	0	0.4	50	"0 NNN\n1 NNL\n2 NNH\n3 NLL\n4 NHH\n5 LLL\n6 LLH\n7 LHH\n8 HHH\n"	0.02	92	0.1	14	0	0.1	5.0E-4	0.03	0.05	25	1	0.006974033	25000	2
888	0	23	0.3	false	1	"NNN\nNNL\nNNH\nNLL\nNHH\nLLL\nLLH\nLHH\nHHH\n"	0	0.4	50	"0 NNN\n1 NNL\n2 NNH\n3 NLL\n4 NHH\n5 LLL\n6 LLH\n7 LHH\n8 HHH\n"	0.02	92	0.1	14	0	0.1	5.0E-4	0.03	0.05	25	1	0.005038739	25000	2
887	0	23	0.3	false	1	"NNN\nNNL\nNNH\nNLL\nNHH\nLLL\nLLH\nLHH\nHHH\n"	0	0.4	50	"0 NNN\n1 NNL\n2 NNH\n3 NLL\n4 NHH\n5 LLL\n6 LLH\n7 LHH\n8 HHH\n"	0.02	92	0.1	14	0	0.1	5.0E-4	0.03	0.05	25	1	0.005927928	25000	2
889	0	23	0.3	false	1	"NNN\nNNL\nNNH\nNLL\nNHH\nLLL\nLLH\nLHH\nHHH\n"	0	0.4	50	"0 NNN\n1 NNL\n2 NNH\n3 NLL\n4 NHH\n5 LLL\n6 LLH\n7 LHH\n8 HHH\n"	0.02	92	0.1	14	0	0.1	5.0E-4	0.03	0.05	25	1	0.004282928	25000	2
890	0	23	0.3	false	1	"NNN\nNNL\nNNH\nNLL\nNHH\nLLL\nLLH\nLHH\nHHH\n"	0	0.4	50	"0 NNN\n1 NNL\n2 NNH\n3 NLL\n4 NHH\n5 LLL\n6 LLH\n7 LHH\n8 HHH\n"	0.02	92	0.1	14	0	0.1	5.0E-4	0.03	0.05	25	1	0.003640489	25000	2
891	0	23	0.3	false	1	"NNN\nNNL\nNNH\nNLL\nNHH\nLLL\nLLH\nLHH\nHHH\n"	0	0.4	50	"0 NNN\n1 NNL\n2 NNH\n3 NLL\n4 NHH\n5 LLL\n6 LLH\n7 LHH\n8 HHH\n"	0.02	92	0.1	14	0	0.1	5.0E-4	0.03	0.05	25	1	0.003094416	25000	2
893	0	23	0.3	false	1	"NNN\nNNL\nNNH\nNLL\nNHH\nLLL\nLLH\nLHH\nHHH\n"	0	0.4	50	"0 NNN\n1 NNL\n2 NNH\n3 NLL\n4 NHH\n5 LLL\n6 LLH\n7 LHH\n8 HHH\n"	0.02	92	0.1	14	0	0.1	5.0E-4	0.03	0.05	25	1	0.002235715	25000	2
892	0	23	0.3	false	1	"NNN\nNNL\nNNH\nNLL\nNHH\nLLL\nLLH\nLHH\nHHH\n"	0	0.4	50	"0 NNN\n1 NNL\n2 NNH\n3 NLL\n4 NHH\n5 LLL\n6 LLH\n7 LHH\n8 HHH\n"	0.02	92	0.1	14	0	0.1	5.0E-4	0.03	0.05	25	1	0.002630253	25000	2
894	0	23	0.3	false	1	"NNN\nNNL\nNNH\nNLL\nNHH\nLLL\nLLH\nLHH\nHHH\n"	0	0.4	50	"0 NNN\n1 NNL\n2 NNH\n3 NLL\n4 NHH\n5 LLL\n6 LLH\n7 LHH\n8 HHH\n"	0.02	92	0.1	14	0	0.1	5.0E-4	0.03	0.05	25	1	0.001900358	25000	2
895	0	23	0.3	false	1	"NNN\nNNL\nNNH\nNLL\nNHH\nLLL\nLLH\nLHH\nHHH\n"	0	0.4	50	"0 NNN\n1 NNL\n2 NNH\n3 NLL\n4 NHH\n5 LLL\n6 LLH\n7 LHH\n8 HHH\n"	0.02	92	0.1	14	0	0.1	5.0E-4	0.03	0.05	25	1	0.001615304	25000	2
896	0	23	0.3	false	1	"NNN\nNNL\nNNH\nNLL\nNHH\nLLL\nLLH\nLHH\nHHH\n"	0	0.4	50	"0 NNN\n1 NNL\n2 NNH\n3 NLL\n4 NHH\n5 LLL\n6 LLH\n7 LHH\n8 HHH\n"	0.02	92	0.1	14	0	0.1	5.0E-4	0.03	0.05	25	1	0.001373009	25000	2
898	0	23	0.3	false	1	"NNN\nNNL\nNNH\nNLL\nNHH\nLLL\nLLH\nLHH\nHHH\n"	0	0.4	50	"0 NNN\n1 NNL\n2 NNH\n3 NLL\n4 NHH\n5 LLL\n6 LLH\n7 LHH\n8 HHH\n"	0.02	92	0.1	14	0	0.1	5.0E-4	0.03	0.05	25	1	9.91999E-4	25000	2
897	0	23	0.3	false	1	"NNN\nNNL\nNNH\nNLL\nNHH\nLLL\nLLH\nLHH\nHHH\n"	0	0.4	50	"0 NNN\n1 NNL\n2 NNH\n3 NLL\n4 NHH\n5 LLL\n6 LLH\n7 LHH\n8 HHH\n"	0.02	92	0.1	14	0	0.1	5.0E-4	0.03	0.05	25	1	0.001167057	25000	2
899	0	23	0.3	false	1	"NNN\nNNL\nNNH\nNLL\nNHH\nLLL\nLLH\nLHH\nHHH\n"	0	0.4	50	"0 NNN\n1 NNL\n2 NNH\n3 NLL\n4 NHH\n5 LLL\n6 LLH\n7 LHH\n8 HHH\n"	0.02	92	0.1	14	0	0.1	5.0E-4	0.03	0.05	25	1	8.43199E-4	25000	2
900	0	23	0.3	false	1	"NNN\nNNL\nNNH\nNLL\nNHH\nLLL\nLLH\nLHH\nHHH\n"	0	0.4	50	"0 NNN\n1 NNL\n2 NNH\n3 NLL\n4 NHH\n5 LLL\n6 LLH\n7 LHH\n8 HHH\n"	0.02	92	0.1	14	0	0.1	5.0E-4	0.03	0.05	25	1	7.16719E-4	25000	2
901	0	23	0.3	false	1	"NNN\nNNL\nNNH\nNLL\nNHH\nLLL\nLLH\nLHH\nHHH\n"	0	0.4	50	"0 NNN\n1 NNL\n2 NNH\n3 NLL\n4 NHH\n5 LLL\n6 LLH\n7 LHH\n8 HHH\n"	0.02	92	0.1	14	0	0.1	5.0E-4	0.03	0.05	25	1	6.09211E-4	25000	2
902	0	23	0.3	false	1	"NNN\nNNL\nNNH\nNLL\nNHH\nLLL\nLLH\nLHH\nHHH\n"	0	0.4	50	"0 NNN\n1 NNL\n2 NNH\n3 NLL\n4 NHH\n5 LLL\n6 LLH\n7 LHH\n8 HHH\n"	0.02	92	0.1	14	0	0.1	5.0E-4	0.03	0.05	25	1	5.1783E-4	25000	2
903	0	23	0.3	false	1	"NNN\nNNL\nNNH\nNLL\nNHH\nLLL\nLLH\nLHH\nHHH\n"	0	0.4	50	"0 NNN\n1 NNL\n2 NNH\n3 NLL\n4 NHH\n5 LLL\n6 LLH\n7 LHH\n8 HHH\n"	0.02	92	0.1	14	0	0.1	5.0E-4	0.03	0.05	25	1	4.40155E-4	25000	2
904	0	23	0.3	false	1	"NNN\nNNL\nNNH\nNLL\nNHH\nLLL\nLLH\nLHH\nHHH\n"	0	0.4	50	"0 NNN\n1 NNL\n2 NNH\n3 NLL\n4 NHH\n5 LLL\n6 LLH\n7 LHH\n8 HHH\n"	0.02	92	0.1	14	0	0.1	5.0E-4	0.03	0.05	25	1	3.74132E-4	25000	2
905	0	23	0.3	false	1	"NNN\nNNL\nNNH\nNLL\nNHH\nLLL\nLLH\nLHH\nHHH\n"	0	0.4	50	"0 NNN\n1 NNL\n2 NNH\n3 NLL\n4 NHH\n5 LLL\n6 LLH\n7 LHH\n8 HHH\n"	0.02	92	0.1	14	0	0.1	5.0E-4	0.03	0.05	25	1	3.18012E-4	25000	2
906	0	23	0.3	false	1	"NNN\nNNL\nNNH\nNLL\nNHH\nLLL\nLLH\nLHH\nHHH\n"	0	0.4	50	"0 NNN\n1 NNL\n2 NNH\n3 NLL\n4 NHH\n5 LLL\n6 LLH\n7 LHH\n8 HHH\n"	0.02	92	0.1	14	0	0.1	5.0E-4	0.03	0.05	25	1	2.7031E-4	25000	2
907	0	23	0.3	false	1	"NNN\nNNL\nNNH\nNLL\nNHH\nLLL\nLLH\nLHH\nHHH\n"	0	0.4	50	"0 NNN\n1 NNL\n2 NNH\n3 NLL\n4 NHH\n5 LLL\n6 LLH\n7 LHH\n8 HHH\n"	0.02	92	0.1	14	0	0.1	5.0E-4	0.03	0.05	25	1	2.29764E-4	25000	2
908	0	23	0.3	false	1	"NNN\nNNL\nNNH\nNLL\nNHH\nLLL\nLLH\nLHH\nHHH\n"	0	0.4	50	"0 NNN\n1 NNL\n2 NNH\n3 NLL\n4 NHH\n5 LLL\n6 LLH\n7 LHH\n8 HHH\n"	0.02	92	0.1	14	0	0.1	5.0E-4	0.03	0.05	25	1	1.95299E-4	25000	2
909	0	23	0.3	false	1	"NNN\nNNL\nNNH\nNLL\nNHH\nLLL\nLLH\nLHH\nHHH\n"	0	0.4	50	"0 NNN\n1 NNL\n2 NNH\n3 NLL\n4 NHH\n5 LLL\n6 LLH\n7 LHH\n8 HHH\n"	0.02	92	0.1	14	0	0.1	5.0E-4	0.03	0.05	25	1	1.66004E-4	25000	2
910	0	23	0.3	false	1	"NNN\nNNL\nNNH\nNLL\nNHH\nLLL\nLLH\nLHH\nHHH\n"	0	0.4	50	"0 NNN\n1 NNL\n2 NNH\n3 NLL\n4 NHH\n5 LLL\n6 LLH\n7 LHH\n8 HHH\n"	0.02	92	0.1	14	0	0.1	5.0E-4	0.03	0.05	25	1	1.41104E-4	25000	2
911	0	23	0.3	false	1	"NNN\nNNL\nNNH\nNLL\nNHH\nLLL\nLLH\nLHH\nHHH\n"	0	0.4	50	"0 NNN\n1 NNL\n2 NNH\n3 NLL\n4 NHH\n5 LLL\n6 LLH\n7 LHH\n8 HHH\n"	0.02	92	0.1	14	0	0.1	5.0E-4	0.03	0.05	25	1	1.19938E-4	25000	2
912	0	23	0.3	false	1	"NNN\nNNL\nNNH\nNLL\nNHH\nLLL\nLLH\nLHH\nHHH\n"	0	0.4	50	"0 NNN\n1 NNL\n2 NNH\n3 NLL\n4 NHH\n5 LLL\n6 LLH\n7 LHH\n8 HHH\n"	0.02	92	0.1	14	0	0.1	5.0E-4	0.03	0.05	25	1	1.01947E-4	25000	2
913	0	23	0.3	false	1	"NNN\nNNL\nNNH\nNLL\nNHH\nLLL\nLLH\nLHH\nHHH\n"	0	0.4	50	"0 NNN\n1 NNL\n2 NNH\n3 NLL\n4 NHH\n5 LLL\n6 LLH\n7 LHH\n8 HHH\n"	0.02	92	0.1	14	0	0.1	5.0E-4	0.03	0.05	25	1	8.66553E-5	25000	2
914	0	23	0.3	false	1	"NNN\nNNL\nNNH\nNLL\nNHH\nLLL\nLLH\nLHH\nHHH\n"	0	0.4	50	"0 NNN\n1 NNL\n2 NNH\n3 NLL\n4 NHH\n5 LLL\n6 LLH\n7 LHH\n8 HHH\n"	0.02	92	0.1	14	0	0.1	5.0E-4	0.03	0.05	25	1	7.3657E-5	25000	2
915	0	23	0.3	false	1	"NNN\nNNL\nNNH\nNLL\nNHH\nLLL\nLLH\nLHH\nHHH\n"	0	0.4	50	"0 NNN\n1 NNL\n2 NNH\n3 NLL\n4 NHH\n5 LLL\n6 LLH\n7 LHH\n8 HHH\n"	0.02	92	0.1	14	0	0.1	5.0E-4	0.03	0.05	25	1	6.26084E-5	25000	2
916	0	23	0.3	false	1	"NNN\nNNL\nNNH\nNLL\nNHH\nLLL\nLLH\nLHH\nHHH\n"	0	0.4	50	"0 NNN\n1 NNL\n2 NNH\n3 NLL\n4 NHH\n5 LLL\n6 LLH\n7 LHH\n8 HHH\n"	0.02	92	0.1	14	0	0.1	5.0E-4	0.03	0.05	25	1	5.32172E-5	25000	2
917	0	23	0.3	false	1	"NNN\nNNL\nNNH\nNLL\nNHH\nLLL\nLLH\nLHH\nHHH\n"	0	0.4	50	"0 NNN\n1 NNL\n2 NNH\n3 NLL\n4 NHH\n5 LLL\n6 LLH\n7 LHH\n8 HHH\n"	0.02	92	0.1	14	0	0.1	5.0E-4	0.03	0.05	25	1	4.52346E-5	25000	2
918	0	23	0.3	false	1	"NNN\nNNL\nNNH\nNLL\nNHH\nLLL\nLLH\nLHH\nHHH\n"	0	0.4	50	"0 NNN\n1 NNL\n2 NNH\n3 NLL\n4 NHH\n5 LLL\n6 LLH\n7 LHH\n8 HHH\n"	0.02	92	0.1	14	0	0.1	5.0E-4	0.03	0.05	25	1	0	25000	2
919	0	23	0.3	false	1	"NNN\nNNL\nNNH\nNLL\nNHH\nLLL\nLLH\nLHH\nHHH\n"	0	0.4	50	"0 NNN\n1 NNL\n2 NNH\n3 NLL\n4 NHH\n5 LLL\n6 LLH\n7 LHH\n8 HHH\n"	0.02	92	0.1	14	0	0.1	5.0E-4	0.03	0.05	25	3	0.13	25000	2
920	0	23	0.3	false	1	"NNN\nNNL\nNNH\nNLL\nNHH\nLLL\nLLH\nLHH\nHHH\n"	0	0.4	50	"0 NNN\n1 NNL\n2 NNH\n3 NLL\n4 NHH\n5 LLL\n6 LLH\n7 LHH\n8 HHH\n"	0.02	92	0.1	14	0	0.1	5.0E-4	0.03	0.05	25	3	0.1105	25000	2
921	0	23	0.3	false	1	"NNN\nNNL\nNNH\nNLL\nNHH\nLLL\nLLH\nLHH\nHHH\n"	0	0.4	50	"0 NNN\n1 NNL\n2 NNH\n3 NLL\n4 NHH\n5 LLL\n6 LLH\n7 LHH\n8 HHH\n"	0.02	92	0.1	14	0	0.1	5.0E-4	0.03	0.05	25	3	0.093925	25000	2
922	0	23	0.3	false	1	"NNN\nNNL\nNNH\nNLL\nNHH\nLLL\nLLH\nLHH\nHHH\n"	0	0.4	50	"0 NNN\n1 NNL\n2 NNH\n3 NLL\n4 NHH\n5 LLL\n6 LLH\n7 LHH\n8 HHH\n"	0.02	92	0.1	14	0	0.1	5.0E-4	0.03	0.05	25	3	0.07983625	25000	2
923	0	23	0.3	false	1	"NNN\nNNL\nNNH\nNLL\nNHH\nLLL\nLLH\nLHH\nHHH\n"	0	0.4	50	"0 NNN\n1 NNL\n2 NNH\n3 NLL\n4 NHH\n5 LLL\n6 LLH\n7 LHH\n8 HHH\n"	0.02	92	0.1	14	0	0.1	5.0E-4	0.03	0.05	25	3	0.067860813	25000	2
924	0	23	0.3	false	1	"NNN\nNNL\nNNH\nNLL\nNHH\nLLL\nLLH\nLHH\nHHH\n"	0	0.4	50	"0 NNN\n1 NNL\n2 NNH\n3 NLL\n4 NHH\n5 LLL\n6 LLH\n7 LHH\n8 HHH\n"	0.02	92	0.1	14	0	0.1	5.0E-4	0.03	0.05	25	3	0.057681691	25000	2
925	0	23	0.3	false	1	"NNN\nNNL\nNNH\nNLL\nNHH\nLLL\nLLH\nLHH\nHHH\n"	0	0.4	50	"0 NNN\n1 NNL\n2 NNH\n3 NLL\n4 NHH\n5 LLL\n6 LLH\n7 LHH\n8 HHH\n"	0.02	92	0.1	14	0	0.1	5.0E-4	0.03	0.05	25	3	0.049029437	25000	2
927	0	23	0.3	false	1	"NNN\nNNL\nNNH\nNLL\nNHH\nLLL\nLLH\nLHH\nHHH\n"	0	0.4	50	"0 NNN\n1 NNL\n2 NNH\n3 NLL\n4 NHH\n5 LLL\n6 LLH\n7 LHH\n8 HHH\n"	0.02	92	0.1	14	0	0.1	5.0E-4	0.03	0.05	25	3	0.035423768	25000	2
928	0	23	0.3	false	1	"NNN\nNNL\nNNH\nNLL\nNHH\nLLL\nLLH\nLHH\nHHH\n"	0	0.4	50	"0 NNN\n1 NNL\n2 NNH\n3 NLL\n4 NHH\n5 LLL\n6 LLH\n7 LHH\n8 HHH\n"	0.02	92	0.1	14	0	0.1	5.0E-4	0.03	0.05	25	3	0.030110203	25000	2
926	0	23	0.3	false	1	"NNN\nNNL\nNNH\nNLL\nNHH\nLLL\nLLH\nLHH\nHHH\n"	0	0.4	50	"0 NNN\n1 NNL\n2 NNH\n3 NLL\n4 NHH\n5 LLL\n6 LLH\n7 LHH\n8 HHH\n"	0.02	92	0.1	14	0	0.1	5.0E-4	0.03	0.05	25	3	0.041675021	25000	2
929	0	23	0.3	false	1	"NNN\nNNL\nNNH\nNLL\nNHH\nLLL\nLLH\nLHH\nHHH\n"	0	0.4	50	"0 NNN\n1 NNL\n2 NNH\n3 NLL\n4 NHH\n5 LLL\n6 LLH\n7 LHH\n8 HHH\n"	0.02	92	0.1	14	0	0.1	5.0E-4	0.03	0.05	25	3	0.025593673	25000	2
930	0	23	0.3	false	1	"NNN\nNNL\nNNH\nNLL\nNHH\nLLL\nLLH\nLHH\nHHH\n"	0	0.4	50	"0 NNN\n1 NNL\n2 NNH\n3 NLL\n4 NHH\n5 LLL\n6 LLH\n7 LHH\n8 HHH\n"	0.02	92	0.1	14	0	0.1	5.0E-4	0.03	0.05	25	3	0.021754622	25000	2
931	0	23	0.3	false	1	"NNN\nNNL\nNNH\nNLL\nNHH\nLLL\nLLH\nLHH\nHHH\n"	0	0.4	50	"0 NNN\n1 NNL\n2 NNH\n3 NLL\n4 NHH\n5 LLL\n6 LLH\n7 LHH\n8 HHH\n"	0.02	92	0.1	14	0	0.1	5.0E-4	0.03	0.05	25	3	0.018491428	25000	2
933	0	23	0.3	false	1	"NNN\nNNL\nNNH\nNLL\nNHH\nLLL\nLLH\nLHH\nHHH\n"	0	0.4	50	"0 NNN\n1 NNL\n2 NNH\n3 NLL\n4 NHH\n5 LLL\n6 LLH\n7 LHH\n8 HHH\n"	0.02	92	0.1	14	0	0.1	5.0E-4	0.03	0.05	25	3	0.013360057	25000	2
932	0	23	0.3	false	1	"NNN\nNNL\nNNH\nNLL\nNHH\nLLL\nLLH\nLHH\nHHH\n"	0	0.4	50	"0 NNN\n1 NNL\n2 NNH\n3 NLL\n4 NHH\n5 LLL\n6 LLH\n7 LHH\n8 HHH\n"	0.02	92	0.1	14	0	0.1	5.0E-4	0.03	0.05	25	3	0.015717714	25000	2
934	0	23	0.3	false	1	"NNN\nNNL\nNNH\nNLL\nNHH\nLLL\nLLH\nLHH\nHHH\n"	0	0.4	50	"0 NNN\n1 NNL\n2 NNH\n3 NLL\n4 NHH\n5 LLL\n6 LLH\n7 LHH\n8 HHH\n"	0.02	92	0.1	14	0	0.1	5.0E-4	0.03	0.05	25	3	0.011356048	25000	2
935	0	23	0.3	false	1	"NNN\nNNL\nNNH\nNLL\nNHH\nLLL\nLLH\nLHH\nHHH\n"	0	0.4	50	"0 NNN\n1 NNL\n2 NNH\n3 NLL\n4 NHH\n5 LLL\n6 LLH\n7 LHH\n8 HHH\n"	0.02	92	0.1	14	0	0.1	5.0E-4	0.03	0.05	25	3	0.009652641	25000	2
936	0	23	0.3	false	1	"NNN\nNNL\nNNH\nNLL\nNHH\nLLL\nLLH\nLHH\nHHH\n"	0	0.4	50	"0 NNN\n1 NNL\n2 NNH\n3 NLL\n4 NHH\n5 LLL\n6 LLH\n7 LHH\n8 HHH\n"	0.02	92	0.1	14	0	0.1	5.0E-4	0.03	0.05	25	3	0.008204745	25000	2
937	0	23	0.3	false	1	"NNN\nNNL\nNNH\nNLL\nNHH\nLLL\nLLH\nLHH\nHHH\n"	0	0.4	50	"0 NNN\n1 NNL\n2 NNH\n3 NLL\n4 NHH\n5 LLL\n6 LLH\n7 LHH\n8 HHH\n"	0.02	92	0.1	14	0	0.1	5.0E-4	0.03	0.05	25	3	0.006974033	25000	2
938	0	23	0.3	false	1	"NNN\nNNL\nNNH\nNLL\nNHH\nLLL\nLLH\nLHH\nHHH\n"	0	0.4	50	"0 NNN\n1 NNL\n2 NNH\n3 NLL\n4 NHH\n5 LLL\n6 LLH\n7 LHH\n8 HHH\n"	0.02	92	0.1	14	0	0.1	5.0E-4	0.03	0.05	25	3	0.005927928	25000	2
939	0	23	0.3	false	1	"NNN\nNNL\nNNH\nNLL\nNHH\nLLL\nLLH\nLHH\nHHH\n"	0	0.4	50	"0 NNN\n1 NNL\n2 NNH\n3 NLL\n4 NHH\n5 LLL\n6 LLH\n7 LHH\n8 HHH\n"	0.02	92	0.1	14	0	0.1	5.0E-4	0.03	0.05	25	3	0.005038739	25000	2
940	0	23	0.3	false	1	"NNN\nNNL\nNNH\nNLL\nNHH\nLLL\nLLH\nLHH\nHHH\n"	0	0.4	50	"0 NNN\n1 NNL\n2 NNH\n3 NLL\n4 NHH\n5 LLL\n6 LLH\n7 LHH\n8 HHH\n"	0.02	92	0.1	14	0	0.1	5.0E-4	0.03	0.05	25	3	0.004282928	25000	2
941	0	23	0.3	false	1	"NNN\nNNL\nNNH\nNLL\nNHH\nLLL\nLLH\nLHH\nHHH\n"	0	0.4	50	"0 NNN\n1 NNL\n2 NNH\n3 NLL\n4 NHH\n5 LLL\n6 LLH\n7 LHH\n8 HHH\n"	0.02	92	0.1	14	0	0.1	5.0E-4	0.03	0.05	25	3	0.003640489	25000	2
942	0	23	0.3	false	1	"NNN\nNNL\nNNH\nNLL\nNHH\nLLL\nLLH\nLHH\nHHH\n"	0	0.4	50	"0 NNN\n1 NNL\n2 NNH\n3 NLL\n4 NHH\n5 LLL\n6 LLH\n7 LHH\n8 HHH\n"	0.02	92	0.1	14	0	0.1	5.0E-4	0.03	0.05	25	3	0.003094416	25000	2
943	0	23	0.3	false	1	"NNN\nNNL\nNNH\nNLL\nNHH\nLLL\nLLH\nLHH\nHHH\n"	0	0.4	50	"0 NNN\n1 NNL\n2 NNH\n3 NLL\n4 NHH\n5 LLL\n6 LLH\n7 LHH\n8 HHH\n"	0.02	92	0.1	14	0	0.1	5.0E-4	0.03	0.05	25	3	0.002630253	25000	2
944	0	23	0.3	false	1	"NNN\nNNL\nNNH\nNLL\nNHH\nLLL\nLLH\nLHH\nHHH\n"	0	0.4	50	"0 NNN\n1 NNL\n2 NNH\n3 NLL\n4 NHH\n5 LLL\n6 LLH\n7 LHH\n8 HHH\n"	0.02	92	0.1	14	0	0.1	5.0E-4	0.03	0.05	25	3	0.002235715	25000	2
945	0	23	0.3	false	1	"NNN\nNNL\nNNH\nNLL\nNHH\nLLL\nLLH\nLHH\nHHH\n"	0	0.4	50	"0 NNN\n1 NNL\n2 NNH\n3 NLL\n4 NHH\n5 LLL\n6 LLH\n7 LHH\n8 HHH\n"	0.02	92	0.1	14	0	0.1	5.0E-4	0.03	0.05	25	3	0.001900358	25000	2
946	0	23	0.3	false	1	"NNN\nNNL\nNNH\nNLL\nNHH\nLLL\nLLH\nLHH\nHHH\n"	0	0.4	50	"0 NNN\n1 NNL\n2 NNH\n3 NLL\n4 NHH\n5 LLL\n6 LLH\n7 LHH\n8 HHH\n"	0.02	92	0.1	14	0	0.1	5.0E-4	0.03	0.05	25	3	0.001615304	25000	2
947	0	23	0.3	false	1	"NNN\nNNL\nNNH\nNLL\nNHH\nLLL\nLLH\nLHH\nHHH\n"	0	0.4	50	"0 NNN\n1 NNL\n2 NNH\n3 NLL\n4 NHH\n5 LLL\n6 LLH\n7 LHH\n8 HHH\n"	0.02	92	0.1	14	0	0.1	5.0E-4	0.03	0.05	25	3	0.001373009	25000	2
948	0	23	0.3	false	1	"NNN\nNNL\nNNH\nNLL\nNHH\nLLL\nLLH\nLHH\nHHH\n"	0	0.4	50	"0 NNN\n1 NNL\n2 NNH\n3 NLL\n4 NHH\n5 LLL\n6 LLH\n7 LHH\n8 HHH\n"	0.02	92	0.1	14	0	0.1	5.0E-4	0.03	0.05	25	3	0.001167057	25000	2
949	0	23	0.3	false	1	"NNN\nNNL\nNNH\nNLL\nNHH\nLLL\nLLH\nLHH\nHHH\n"	0	0.4	50	"0 NNN\n1 NNL\n2 NNH\n3 NLL\n4 NHH\n5 LLL\n6 LLH\n7 LHH\n8 HHH\n"	0.02	92	0.1	14	0	0.1	5.0E-4	0.03	0.05	25	3	9.91999E-4	25000	2
950	0	23	0.3	false	1	"NNN\nNNL\nNNH\nNLL\nNHH\nLLL\nLLH\nLHH\nHHH\n"	0	0.4	50	"0 NNN\n1 NNL\n2 NNH\n3 NLL\n4 NHH\n5 LLL\n6 LLH\n7 LHH\n8 HHH\n"	0.02	92	0.1	14	0	0.1	5.0E-4	0.03	0.05	25	3	8.43199E-4	25000	2
951	0	23	0.3	false	1	"NNN\nNNL\nNNH\nNLL\nNHH\nLLL\nLLH\nLHH\nHHH\n"	0	0.4	50	"0 NNN\n1 NNL\n2 NNH\n3 NLL\n4 NHH\n5 LLL\n6 LLH\n7 LHH\n8 HHH\n"	0.02	92	0.1	14	0	0.1	5.0E-4	0.03	0.05	25	3	7.16719E-4	25000	2
952	0	23	0.3	false	1	"NNN\nNNL\nNNH\nNLL\nNHH\nLLL\nLLH\nLHH\nHHH\n"	0	0.4	50	"0 NNN\n1 NNL\n2 NNH\n3 NLL\n4 NHH\n5 LLL\n6 LLH\n7 LHH\n8 HHH\n"	0.02	92	0.1	14	0	0.1	5.0E-4	0.03	0.05	25	3	6.09211E-4	25000	2
953	0	23	0.3	false	1	"NNN\nNNL\nNNH\nNLL\nNHH\nLLL\nLLH\nLHH\nHHH\n"	0	0.4	50	"0 NNN\n1 NNL\n2 NNH\n3 NLL\n4 NHH\n5 LLL\n6 LLH\n7 LHH\n8 HHH\n"	0.02	92	0.1	14	0	0.1	5.0E-4	0.03	0.05	25	3	5.1783E-4	25000	2
954	0	23	0.3	false	1	"NNN\nNNL\nNNH\nNLL\nNHH\nLLL\nLLH\nLHH\nHHH\n"	0	0.4	50	"0 NNN\n1 NNL\n2 NNH\n3 NLL\n4 NHH\n5 LLL\n6 LLH\n7 LHH\n8 HHH\n"	0.02	92	0.1	14	0	0.1	5.0E-4	0.03	0.05	25	3	4.40155E-4	25000	2
955	0	23	0.3	false	1	"NNN\nNNL\nNNH\nNLL\nNHH\nLLL\nLLH\nLHH\nHHH\n"	0	0.4	50	"0 NNN\n1 NNL\n2 NNH\n3 NLL\n4 NHH\n5 LLL\n6 LLH\n7 LHH\n8 HHH\n"	0.02	92	0.1	14	0	0.1	5.0E-4	0.03	0.05	25	3	3.74132E-4	25000	2
956	0	23	0.3	false	1	"NNN\nNNL\nNNH\nNLL\nNHH\nLLL\nLLH\nLHH\nHHH\n"	0	0.4	50	"0 NNN\n1 NNL\n2 NNH\n3 NLL\n4 NHH\n5 LLL\n6 LLH\n7 LHH\n8 HHH\n"	0.02	92	0.1	14	0	0.1	5.0E-4	0.03	0.05	25	3	3.18012E-4	25000	2
958	0	23	0.3	false	1	"NNN\nNNL\nNNH\nNLL\nNHH\nLLL\nLLH\nLHH\nHHH\n"	0	0.4	50	"0 NNN\n1 NNL\n2 NNH\n3 NLL\n4 NHH\n5 LLL\n6 LLH\n7 LHH\n8 HHH\n"	0.02	92	0.1	14	0	0.1	5.0E-4	0.03	0.05	25	3	2.29764E-4	25000	2
959	0	23	0.3	false	1	"NNN\nNNL\nNNH\nNLL\nNHH\nLLL\nLLH\nLHH\nHHH\n"	0	0.4	50	"0 NNN\n1 NNL\n2 NNH\n3 NLL\n4 NHH\n5 LLL\n6 LLH\n7 LHH\n8 HHH\n"	0.02	92	0.1	14	0	0.1	5.0E-4	0.03	0.05	25	3	1.95299E-4	25000	2
960	0	23	0.3	false	1	"NNN\nNNL\nNNH\nNLL\nNHH\nLLL\nLLH\nLHH\nHHH\n"	0	0.4	50	"0 NNN\n1 NNL\n2 NNH\n3 NLL\n4 NHH\n5 LLL\n6 LLH\n7 LHH\n8 HHH\n"	0.02	92	0.1	14	0	0.1	5.0E-4	0.03	0.05	25	3	1.66004E-4	25000	2
957	0	23	0.3	false	1	"NNN\nNNL\nNNH\nNLL\nNHH\nLLL\nLLH\nLHH\nHHH\n"	0	0.4	50	"0 NNN\n1 NNL\n2 NNH\n3 NLL\n4 NHH\n5 LLL\n6 LLH\n7 LHH\n8 HHH\n"	0.02	92	0.1	14	0	0.1	5.0E-4	0.03	0.05	25	3	2.7031E-4	25000	2
961	0	23	0.3	false	1	"NNN\nNNL\nNNH\nNLL\nNHH\nLLL\nLLH\nLHH\nHHH\n"	0	0.4	50	"0 NNN\n1 NNL\n2 NNH\n3 NLL\n4 NHH\n5 LLL\n6 LLH\n7 LHH\n8 HHH\n"	0.02	92	0.1	14	0	0.1	5.0E-4	0.03	0.05	25	3	1.41104E-4	25000	2
962	0	23	0.3	false	1	"NNN\nNNL\nNNH\nNLL\nNHH\nLLL\nLLH\nLHH\nHHH\n"	0	0.4	50	"0 NNN\n1 NNL\n2 NNH\n3 NLL\n4 NHH\n5 LLL\n6 LLH\n7 LHH\n8 HHH\n"	0.02	92	0.1	14	0	0.1	5.0E-4	0.03	0.05	25	3	1.19938E-4	25000	2
963	0	23	0.3	false	1	"NNN\nNNL\nNNH\nNLL\nNHH\nLLL\nLLH\nLHH\nHHH\n"	0	0.4	50	"0 NNN\n1 NNL\n2 NNH\n3 NLL\n4 NHH\n5 LLL\n6 LLH\n7 LHH\n8 HHH\n"	0.02	92	0.1	14	0	0.1	5.0E-4	0.03	0.05	25	3	1.01947E-4	25000	2
964	0	23	0.3	false	1	"NNN\nNNL\nNNH\nNLL\nNHH\nLLL\nLLH\nLHH\nHHH\n"	0	0.4	50	"0 NNN\n1 NNL\n2 NNH\n3 NLL\n4 NHH\n5 LLL\n6 LLH\n7 LHH\n8 HHH\n"	0.02	92	0.1	14	0	0.1	5.0E-4	0.03	0.05	25	3	8.66553E-5	25000	8
965	0	23	0.3	false	1	"NNN\nNNL\nNNH\nNLL\nNHH\nLLL\nLLH\nLHH\nHHH\n"	0	0.4	50	"0 NNN\n1 NNL\n2 NNH\n3 NLL\n4 NHH\n5 LLL\n6 LLH\n7 LHH\n8 HHH\n"	0.02	92	0.1	14	0	0.1	5.0E-4	0.03	0.05	25	3	7.3657E-5	25000	8
967	0	23	0.3	false	1	"NNN\nNNL\nNNH\nNLL\nNHH\nLLL\nLLH\nLHH\nHHH\n"	0	0.4	50	"0 NNN\n1 NNL\n2 NNH\n3 NLL\n4 NHH\n5 LLL\n6 LLH\n7 LHH\n8 HHH\n"	0.02	92	0.1	14	0	0.1	5.0E-4	0.03	0.05	25	3	5.32172E-5	25000	2
966	0	23	0.3	false	1	"NNN\nNNL\nNNH\nNLL\nNHH\nLLL\nLLH\nLHH\nHHH\n"	0	0.4	50	"0 NNN\n1 NNL\n2 NNH\n3 NLL\n4 NHH\n5 LLL\n6 LLH\n7 LHH\n8 HHH\n"	0.02	92	0.1	14	0	0.1	5.0E-4	0.03	0.05	25	3	6.26084E-5	25000	2
968	0	23	0.3	false	1	"NNN\nNNL\nNNH\nNLL\nNHH\nLLL\nLLH\nLHH\nHHH\n"	0	0.4	50	"0 NNN\n1 NNL\n2 NNH\n3 NLL\n4 NHH\n5 LLL\n6 LLH\n7 LHH\n8 HHH\n"	0.02	92	0.1	14	0	0.1	5.0E-4	0.03	0.05	25	3	4.52346E-5	25000	2
969	0	23	0.3	false	1	"NNN\nNNL\nNNH\nNLL\nNHH\nLLL\nLLH\nLHH\nHHH\n"	0	0.4	50	"0 NNN\n1 NNL\n2 NNH\n3 NLL\n4 NHH\n5 LLL\n6 LLH\n7 LHH\n8 HHH\n"	0.02	92	0.1	14	0	0.1	5.0E-4	0.03	0.05	25	3	0	25000	8
970	0	23	0.3	false	1	"NNN\nNNL\nNNH\nNLL\nNHH\nLLL\nLLH\nLHH\nHHH\n"	0	0.4	50	"0 NNN\n1 NNL\n2 NNH\n3 NLL\n4 NHH\n5 LLL\n6 LLH\n7 LHH\n8 HHH\n"	0.02	92	0.1	14	0	0.1	5.0E-4	0.03	0.05	25	10	0.13	25000	2
971	0	23	0.3	false	1	"NNN\nNNL\nNNH\nNLL\nNHH\nLLL\nLLH\nLHH\nHHH\n"	0	0.4	50	"0 NNN\n1 NNL\n2 NNH\n3 NLL\n4 NHH\n5 LLL\n6 LLH\n7 LHH\n8 HHH\n"	0.02	92	0.1	14	0	0.1	5.0E-4	0.03	0.05	25	10	0.1105	25000	2
972	0	23	0.3	false	1	"NNN\nNNL\nNNH\nNLL\nNHH\nLLL\nLLH\nLHH\nHHH\n"	0	0.4	50	"0 NNN\n1 NNL\n2 NNH\n3 NLL\n4 NHH\n5 LLL\n6 LLH\n7 LHH\n8 HHH\n"	0.02	92	0.1	14	0	0.1	5.0E-4	0.03	0.05	25	10	0.093925	25000	2
973	0	23	0.3	false	1	"NNN\nNNL\nNNH\nNLL\nNHH\nLLL\nLLH\nLHH\nHHH\n"	0	0.4	50	"0 NNN\n1 NNL\n2 NNH\n3 NLL\n4 NHH\n5 LLL\n6 LLH\n7 LHH\n8 HHH\n"	0.02	92	0.1	14	0	0.1	5.0E-4	0.03	0.05	25	10	0.07983625	25000	2
974	0	23	0.3	false	1	"NNN\nNNL\nNNH\nNLL\nNHH\nLLL\nLLH\nLHH\nHHH\n"	0	0.4	50	"0 NNN\n1 NNL\n2 NNH\n3 NLL\n4 NHH\n5 LLL\n6 LLH\n7 LHH\n8 HHH\n"	0.02	92	0.1	14	0	0.1	5.0E-4	0.03	0.05	25	10	0.067860813	25000	2
975	0	23	0.3	false	1	"NNN\nNNL\nNNH\nNLL\nNHH\nLLL\nLLH\nLHH\nHHH\n"	0	0.4	50	"0 NNN\n1 NNL\n2 NNH\n3 NLL\n4 NHH\n5 LLL\n6 LLH\n7 LHH\n8 HHH\n"	0.02	92	0.1	14	0	0.1	5.0E-4	0.03	0.05	25	10	0.057681691	25000	2
976	0	23	0.3	false	1	"NNN\nNNL\nNNH\nNLL\nNHH\nLLL\nLLH\nLHH\nHHH\n"	0	0.4	50	"0 NNN\n1 NNL\n2 NNH\n3 NLL\n4 NHH\n5 LLL\n6 LLH\n7 LHH\n8 HHH\n"	0.02	92	0.1	14	0	0.1	5.0E-4	0.03	0.05	25	10	0.049029437	25000	2
977	0	23	0.3	false	1	"NNN\nNNL\nNNH\nNLL\nNHH\nLLL\nLLH\nLHH\nHHH\n"	0	0.4	50	"0 NNN\n1 NNL\n2 NNH\n3 NLL\n4 NHH\n5 LLL\n6 LLH\n7 LHH\n8 HHH\n"	0.02	92	0.1	14	0	0.1	5.0E-4	0.03	0.05	25	10	0.041675021	25000	2
978	0	23	0.3	false	1	"NNN\nNNL\nNNH\nNLL\nNHH\nLLL\nLLH\nLHH\nHHH\n"	0	0.4	50	"0 NNN\n1 NNL\n2 NNH\n3 NLL\n4 NHH\n5 LLL\n6 LLH\n7 LHH\n8 HHH\n"	0.02	92	0.1	14	0	0.1	5.0E-4	0.03	0.05	25	10	0.035423768	25000	2
979	0	23	0.3	false	1	"NNN\nNNL\nNNH\nNLL\nNHH\nLLL\nLLH\nLHH\nHHH\n"	0	0.4	50	"0 NNN\n1 NNL\n2 NNH\n3 NLL\n4 NHH\n5 LLL\n6 LLH\n7 LHH\n8 HHH\n"	0.02	92	0.1	14	0	0.1	5.0E-4	0.03	0.05	25	10	0.030110203	25000	2
981	0	23	0.3	false	1	"NNN\nNNL\nNNH\nNLL\nNHH\nLLL\nLLH\nLHH\nHHH\n"	0	0.4	50	"0 NNN\n1 NNL\n2 NNH\n3 NLL\n4 NHH\n5 LLL\n6 LLH\n7 LHH\n8 HHH\n"	0.02	92	0.1	14	0	0.1	5.0E-4	0.03	0.05	25	10	0.021754622	25000	2
980	0	23	0.3	false	1	"NNN\nNNL\nNNH\nNLL\nNHH\nLLL\nLLH\nLHH\nHHH\n"	0	0.4	50	"0 NNN\n1 NNL\n2 NNH\n3 NLL\n4 NHH\n5 LLL\n6 LLH\n7 LHH\n8 HHH\n"	0.02	92	0.1	14	0	0.1	5.0E-4	0.03	0.05	25	10	0.025593673	25000	2
982	0	23	0.3	false	1	"NNN\nNNL\nNNH\nNLL\nNHH\nLLL\nLLH\nLHH\nHHH\n"	0	0.4	50	"0 NNN\n1 NNL\n2 NNH\n3 NLL\n4 NHH\n5 LLL\n6 LLH\n7 LHH\n8 HHH\n"	0.02	92	0.1	14	0	0.1	5.0E-4	0.03	0.05	25	10	0.018491428	25000	2
983	0	23	0.3	false	1	"NNN\nNNL\nNNH\nNLL\nNHH\nLLL\nLLH\nLHH\nHHH\n"	0	0.4	50	"0 NNN\n1 NNL\n2 NNH\n3 NLL\n4 NHH\n5 LLL\n6 LLH\n7 LHH\n8 HHH\n"	0.02	92	0.1	14	0	0.1	5.0E-4	0.03	0.05	25	10	0.015717714	25000	2
984	0	23	0.3	false	1	"NNN\nNNL\nNNH\nNLL\nNHH\nLLL\nLLH\nLHH\nHHH\n"	0	0.4	50	"0 NNN\n1 NNL\n2 NNH\n3 NLL\n4 NHH\n5 LLL\n6 LLH\n7 LHH\n8 HHH\n"	0.02	92	0.1	14	0	0.1	5.0E-4	0.03	0.05	25	10	0.013360057	25000	2
985	0	23	0.3	false	1	"NNN\nNNL\nNNH\nNLL\nNHH\nLLL\nLLH\nLHH\nHHH\n"	0	0.4	50	"0 NNN\n1 NNL\n2 NNH\n3 NLL\n4 NHH\n5 LLL\n6 LLH\n7 LHH\n8 HHH\n"	0.02	92	0.1	14	0	0.1	5.0E-4	0.03	0.05	25	10	0.011356048	25000	2
986	0	23	0.3	false	1	"NNN\nNNL\nNNH\nNLL\nNHH\nLLL\nLLH\nLHH\nHHH\n"	0	0.4	50	"0 NNN\n1 NNL\n2 NNH\n3 NLL\n4 NHH\n5 LLL\n6 LLH\n7 LHH\n8 HHH\n"	0.02	92	0.1	14	0	0.1	5.0E-4	0.03	0.05	25	10	0.009652641	25000	2
987	0	23	0.3	false	1	"NNN\nNNL\nNNH\nNLL\nNHH\nLLL\nLLH\nLHH\nHHH\n"	0	0.4	50	"0 NNN\n1 NNL\n2 NNH\n3 NLL\n4 NHH\n5 LLL\n6 LLH\n7 LHH\n8 HHH\n"	0.02	92	0.1	14	0	0.1	5.0E-4	0.03	0.05	25	10	0.008204745	25000	2
988	0	23	0.3	false	1	"NNN\nNNL\nNNH\nNLL\nNHH\nLLL\nLLH\nLHH\nHHH\n"	0	0.4	50	"0 NNN\n1 NNL\n2 NNH\n3 NLL\n4 NHH\n5 LLL\n6 LLH\n7 LHH\n8 HHH\n"	0.02	92	0.1	14	0	0.1	5.0E-4	0.03	0.05	25	10	0.006974033	25000	2
990	0	23	0.3	false	1	"NNN\nNNL\nNNH\nNLL\nNHH\nLLL\nLLH\nLHH\nHHH\n"	0	0.4	50	"0 NNN\n1 NNL\n2 NNH\n3 NLL\n4 NHH\n5 LLL\n6 LLH\n7 LHH\n8 HHH\n"	0.02	92	0.1	14	0	0.1	5.0E-4	0.03	0.05	25	10	0.005038739	25000	2
991	0	23	0.3	false	1	"NNN\nNNL\nNNH\nNLL\nNHH\nLLL\nLLH\nLHH\nHHH\n"	0	0.4	50	"0 NNN\n1 NNL\n2 NNH\n3 NLL\n4 NHH\n5 LLL\n6 LLH\n7 LHH\n8 HHH\n"	0.02	92	0.1	14	0	0.1	5.0E-4	0.03	0.05	25	10	0.004282928	25000	2
989	0	23	0.3	false	1	"NNN\nNNL\nNNH\nNLL\nNHH\nLLL\nLLH\nLHH\nHHH\n"	0	0.4	50	"0 NNN\n1 NNL\n2 NNH\n3 NLL\n4 NHH\n5 LLL\n6 LLH\n7 LHH\n8 HHH\n"	0.02	92	0.1	14	0	0.1	5.0E-4	0.03	0.05	25	10	0.005927928	25000	2
992	0	23	0.3	false	1	"NNN\nNNL\nNNH\nNLL\nNHH\nLLL\nLLH\nLHH\nHHH\n"	0	0.4	50	"0 NNN\n1 NNL\n2 NNH\n3 NLL\n4 NHH\n5 LLL\n6 LLH\n7 LHH\n8 HHH\n"	0.02	92	0.1	14	0	0.1	5.0E-4	0.03	0.05	25	10	0.003640489	25000	2
993	0	23	0.3	false	1	"NNN\nNNL\nNNH\nNLL\nNHH\nLLL\nLLH\nLHH\nHHH\n"	0	0.4	50	"0 NNN\n1 NNL\n2 NNH\n3 NLL\n4 NHH\n5 LLL\n6 LLH\n7 LHH\n8 HHH\n"	0.02	92	0.1	14	0	0.1	5.0E-4	0.03	0.05	25	10	0.003094416	25000	2
994	0	23	0.3	false	1	"NNN\nNNL\nNNH\nNLL\nNHH\nLLL\nLLH\nLHH\nHHH\n"	0	0.4	50	"0 NNN\n1 NNL\n2 NNH\n3 NLL\n4 NHH\n5 LLL\n6 LLH\n7 LHH\n8 HHH\n"	0.02	92	0.1	14	0	0.1	5.0E-4	0.03	0.05	25	10	0.002630253	25000	4
995	0	23	0.3	false	1	"NNN\nNNL\nNNH\nNLL\nNHH\nLLL\nLLH\nLHH\nHHH\n"	0	0.4	50	"0 NNN\n1 NNL\n2 NNH\n3 NLL\n4 NHH\n5 LLL\n6 LLH\n7 LHH\n8 HHH\n"	0.02	92	0.1	14	0	0.1	5.0E-4	0.03	0.05	25	10	0.002235715	25000	4
996	0	23	0.3	false	1	"NNN\nNNL\nNNH\nNLL\nNHH\nLLL\nLLH\nLHH\nHHH\n"	0	0.4	50	"0 NNN\n1 NNL\n2 NNH\n3 NLL\n4 NHH\n5 LLL\n6 LLH\n7 LHH\n8 HHH\n"	0.02	92	0.1	14	0	0.1	5.0E-4	0.03	0.05	25	10	0.001900358	25000	4
997	0	23	0.3	false	1	"NNN\nNNL\nNNH\nNLL\nNHH\nLLL\nLLH\nLHH\nHHH\n"	0	0.4	50	"0 NNN\n1 NNL\n2 NNH\n3 NLL\n4 NHH\n5 LLL\n6 LLH\n7 LHH\n8 HHH\n"	0.02	92	0.1	14	0	0.1	5.0E-4	0.03	0.05	25	10	0.001615304	25000	4
998	0	23	0.3	false	1	"NNN\nNNL\nNNH\nNLL\nNHH\nLLL\nLLH\nLHH\nHHH\n"	0	0.4	50	"0 NNN\n1 NNL\n2 NNH\n3 NLL\n4 NHH\n5 LLL\n6 LLH\n7 LHH\n8 HHH\n"	0.02	92	0.1	14	0	0.1	5.0E-4	0.03	0.05	25	10	0.001373009	25000	4
999	0	23	0.3	false	1	"NNN\nNNL\nNNH\nNLL\nNHH\nLLL\nLLH\nLHH\nHHH\n"	0	0.4	50	"0 NNN\n1 NNL\n2 NNH\n3 NLL\n4 NHH\n5 LLL\n6 LLH\n7 LHH\n8 HHH\n"	0.02	92	0.1	14	0	0.1	5.0E-4	0.03	0.05	25	10	0.001167057	25000	8
1000	0	23	0.3	false	1	"NNN\nNNL\nNNH\nNLL\nNHH\nLLL\nLLH\nLHH\nHHH\n"	0	0.4	50	"0 NNN\n1 NNL\n2 NNH\n3 NLL\n4 NHH\n5 LLL\n6 LLH\n7 LHH\n8 HHH\n"	0.02	92	0.1	14	0	0.1	5.0E-4	0.03	0.05	25	10	9.91999E-4	25000	8
1001	0	23	0.3	false	1	"NNN\nNNL\nNNH\nNLL\nNHH\nLLL\nLLH\nLHH\nHHH\n"	0	0.4	50	"0 NNN\n1 NNL\n2 NNH\n3 NLL\n4 NHH\n5 LLL\n6 LLH\n7 LHH\n8 HHH\n"	0.02	92	0.1	14	0	0.1	5.0E-4	0.03	0.05	25	10	8.43199E-4	25000	8
1002	0	23	0.3	false	1	"NNN\nNNL\nNNH\nNLL\nNHH\nLLL\nLLH\nLHH\nHHH\n"	0	0.4	50	"0 NNN\n1 NNL\n2 NNH\n3 NLL\n4 NHH\n5 LLL\n6 LLH\n7 LHH\n8 HHH\n"	0.02	92	0.1	14	0	0.1	5.0E-4	0.03	0.05	25	10	7.16719E-4	25000	8
1003	0	23	0.3	false	1	"NNN\nNNL\nNNH\nNLL\nNHH\nLLL\nLLH\nLHH\nHHH\n"	0	0.4	50	"0 NNN\n1 NNL\n2 NNH\n3 NLL\n4 NHH\n5 LLL\n6 LLH\n7 LHH\n8 HHH\n"	0.02	92	0.1	14	0	0.1	5.0E-4	0.03	0.05	25	10	6.09211E-4	25000	8
1004	0	23	0.3	false	1	"NNN\nNNL\nNNH\nNLL\nNHH\nLLL\nLLH\nLHH\nHHH\n"	0	0.4	50	"0 NNN\n1 NNL\n2 NNH\n3 NLL\n4 NHH\n5 LLL\n6 LLH\n7 LHH\n8 HHH\n"	0.02	92	0.1	14	0	0.1	5.0E-4	0.03	0.05	25	10	5.1783E-4	25000	8
1005	0	23	0.3	false	1	"NNN\nNNL\nNNH\nNLL\nNHH\nLLL\nLLH\nLHH\nHHH\n"	0	0.4	50	"0 NNN\n1 NNL\n2 NNH\n3 NLL\n4 NHH\n5 LLL\n6 LLH\n7 LHH\n8 HHH\n"	0.02	92	0.1	14	0	0.1	5.0E-4	0.03	0.05	25	10	4.40155E-4	25000	8
1006	0	23	0.3	false	1	"NNN\nNNL\nNNH\nNLL\nNHH\nLLL\nLLH\nLHH\nHHH\n"	0	0.4	50	"0 NNN\n1 NNL\n2 NNH\n3 NLL\n4 NHH\n5 LLL\n6 LLH\n7 LHH\n8 HHH\n"	0.02	92	0.1	14	0	0.1	5.0E-4	0.03	0.05	25	10	3.74132E-4	25000	8
1007	0	23	0.3	false	1	"NNN\nNNL\nNNH\nNLL\nNHH\nLLL\nLLH\nLHH\nHHH\n"	0	0.4	50	"0 NNN\n1 NNL\n2 NNH\n3 NLL\n4 NHH\n5 LLL\n6 LLH\n7 LHH\n8 HHH\n"	0.02	92	0.1	14	0	0.1	5.0E-4	0.03	0.05	25	10	3.18012E-4	25000	8
1008	0	23	0.3	false	1	"NNN\nNNL\nNNH\nNLL\nNHH\nLLL\nLLH\nLHH\nHHH\n"	0	0.4	50	"0 NNN\n1 NNL\n2 NNH\n3 NLL\n4 NHH\n5 LLL\n6 LLH\n7 LHH\n8 HHH\n"	0.02	92	0.1	14	0	0.1	5.0E-4	0.03	0.05	25	10	2.7031E-4	25000	8
1009	0	23	0.3	false	1	"NNN\nNNL\nNNH\nNLL\nNHH\nLLL\nLLH\nLHH\nHHH\n"	0	0.4	50	"0 NNN\n1 NNL\n2 NNH\n3 NLL\n4 NHH\n5 LLL\n6 LLH\n7 LHH\n8 HHH\n"	0.02	92	0.1	14	0	0.1	5.0E-4	0.03	0.05	25	10	2.29764E-4	25000	8
1010	0	23	0.3	false	1	"NNN\nNNL\nNNH\nNLL\nNHH\nLLL\nLLH\nLHH\nHHH\n"	0	0.4	50	"0 NNN\n1 NNL\n2 NNH\n3 NLL\n4 NHH\n5 LLL\n6 LLH\n7 LHH\n8 HHH\n"	0.02	92	0.1	14	0	0.1	5.0E-4	0.03	0.05	25	10	1.95299E-4	25000	8
1012	0	23	0.3	false	1	"NNN\nNNL\nNNH\nNLL\nNHH\nLLL\nLLH\nLHH\nHHH\n"	0	0.4	50	"0 NNN\n1 NNL\n2 NNH\n3 NLL\n4 NHH\n5 LLL\n6 LLH\n7 LHH\n8 HHH\n"	0.02	92	0.1	14	0	0.1	5.0E-4	0.03	0.05	25	10	1.41104E-4	25000	8
1011	0	23	0.3	false	1	"NNN\nNNL\nNNH\nNLL\nNHH\nLLL\nLLH\nLHH\nHHH\n"	0	0.4	50	"0 NNN\n1 NNL\n2 NNH\n3 NLL\n4 NHH\n5 LLL\n6 LLH\n7 LHH\n8 HHH\n"	0.02	92	0.1	14	0	0.1	5.0E-4	0.03	0.05	25	10	1.66004E-4	25000	8
1013	0	23	0.3	false	1	"NNN\nNNL\nNNH\nNLL\nNHH\nLLL\nLLH\nLHH\nHHH\n"	0	0.4	50	"0 NNN\n1 NNL\n2 NNH\n3 NLL\n4 NHH\n5 LLL\n6 LLH\n7 LHH\n8 HHH\n"	0.02	92	0.1	14	0	0.1	5.0E-4	0.03	0.05	25	10	1.19938E-4	25000	8
1014	0	23	0.3	false	1	"NNN\nNNL\nNNH\nNLL\nNHH\nLLL\nLLH\nLHH\nHHH\n"	0	0.4	50	"0 NNN\n1 NNL\n2 NNH\n3 NLL\n4 NHH\n5 LLL\n6 LLH\n7 LHH\n8 HHH\n"	0.02	92	0.1	14	0	0.1	5.0E-4	0.03	0.05	25	10	1.01947E-4	25000	8
1015	0	23	0.3	false	1	"NNN\nNNL\nNNH\nNLL\nNHH\nLLL\nLLH\nLHH\nHHH\n"	0	0.4	50	"0 NNN\n1 NNL\n2 NNH\n3 NLL\n4 NHH\n5 LLL\n6 LLH\n7 LHH\n8 HHH\n"	0.02	92	0.1	14	0	0.1	5.0E-4	0.03	0.05	25	10	8.66553E-5	25000	8
1017	0	23	0.3	false	1	"NNN\nNNL\nNNH\nNLL\nNHH\nLLL\nLLH\nLHH\nHHH\n"	0	0.4	50	"0 NNN\n1 NNL\n2 NNH\n3 NLL\n4 NHH\n5 LLL\n6 LLH\n7 LHH\n8 HHH\n"	0.02	92	0.1	14	0	0.1	5.0E-4	0.03	0.05	25	10	6.26084E-5	25000	8
1016	0	23	0.3	false	1	"NNN\nNNL\nNNH\nNLL\nNHH\nLLL\nLLH\nLHH\nHHH\n"	0	0.4	50	"0 NNN\n1 NNL\n2 NNH\n3 NLL\n4 NHH\n5 LLL\n6 LLH\n7 LHH\n8 HHH\n"	0.02	92	0.1	14	0	0.1	5.0E-4	0.03	0.05	25	10	7.3657E-5	25000	8
1018	0	23	0.3	false	1	"NNN\nNNL\nNNH\nNLL\nNHH\nLLL\nLLH\nLHH\nHHH\n"	0	0.4	50	"0 NNN\n1 NNL\n2 NNH\n3 NLL\n4 NHH\n5 LLL\n6 LLH\n7 LHH\n8 HHH\n"	0.02	92	0.1	14	0	0.1	5.0E-4	0.03	0.05	25	10	5.32172E-5	25000	8
1020	0	23	0.3	false	1	"NNN\nNNL\nNNH\nNLL\nNHH\nLLL\nLLH\nLHH\nHHH\n"	0	0.4	50	"0 NNN\n1 NNL\n2 NNH\n3 NLL\n4 NHH\n5 LLL\n6 LLH\n7 LHH\n8 HHH\n"	0.02	92	0.1	14	0	0.1	5.0E-4	0.03	0.05	25	10	0	25000	8
1019	0	23	0.3	false	1	"NNN\nNNL\nNNH\nNLL\nNHH\nLLL\nLLH\nLHH\nHHH\n"	0	0.4	50	"0 NNN\n1 NNL\n2 NNH\n3 NLL\n4 NHH\n5 LLL\n6 LLH\n7 LHH\n8 HHH\n"	0.02	92	0.1	14	0	0.1	5.0E-4	0.03	0.05	25	10	4.52346E-5	25000	8
1022	0	23	0.3	false	1	"NNN\nNNL\nNNH\nNLL\nNHH\nLLL\nLLH\nLHH\nHHH\n"	0	0.4	50	"0 NNN\n1 NNL\n2 NNH\n3 NLL\n4 NHH\n5 LLL\n6 LLH\n7 LHH\n8 HHH\n"	0.02	92	0.1	14	0	0.1	5.0E-4	0.03	0.05	25	30	0.1105	25000	0
1021	0	23	0.3	false	1	"NNN\nNNL\nNNH\nNLL\nNHH\nLLL\nLLH\nLHH\nHHH\n"	0	0.4	50	"0 NNN\n1 NNL\n2 NNH\n3 NLL\n4 NHH\n5 LLL\n6 LLH\n7 LHH\n8 HHH\n"	0.02	92	0.1	14	0	0.1	5.0E-4	0.03	0.05	25	30	0.13	25000	0
1023	0	23	0.3	false	1	"NNN\nNNL\nNNH\nNLL\nNHH\nLLL\nLLH\nLHH\nHHH\n"	0	0.4	50	"0 NNN\n1 NNL\n2 NNH\n3 NLL\n4 NHH\n5 LLL\n6 LLH\n7 LHH\n8 HHH\n"	0.02	92	0.1	14	0	0.1	5.0E-4	0.03	0.05	25	30	0.093925	25000	1
1024	0	23	0.3	false	1	"NNN\nNNL\nNNH\nNLL\nNHH\nLLL\nLLH\nLHH\nHHH\n"	0	0.4	50	"0 NNN\n1 NNL\n2 NNH\n3 NLL\n4 NHH\n5 LLL\n6 LLH\n7 LHH\n8 HHH\n"	0.02	92	0.1	14	0	0.1	5.0E-4	0.03	0.05	25	30	0.07983625	25000	0
1025	0	23	0.3	false	1	"NNN\nNNL\nNNH\nNLL\nNHH\nLLL\nLLH\nLHH\nHHH\n"	0	0.4	50	"0 NNN\n1 NNL\n2 NNH\n3 NLL\n4 NHH\n5 LLL\n6 LLH\n7 LHH\n8 HHH\n"	0.02	92	0.1	14	0	0.1	5.0E-4	0.03	0.05	25	30	0.067860813	25000	0
1026	0	23	0.3	false	1	"NNN\nNNL\nNNH\nNLL\nNHH\nLLL\nLLH\nLHH\nHHH\n"	0	0.4	50	"0 NNN\n1 NNL\n2 NNH\n3 NLL\n4 NHH\n5 LLL\n6 LLH\n7 LHH\n8 HHH\n"	0.02	92	0.1	14	0	0.1	5.0E-4	0.03	0.05	25	30	0.057681691	25000	0
1027	0	23	0.3	false	1	"NNN\nNNL\nNNH\nNLL\nNHH\nLLL\nLLH\nLHH\nHHH\n"	0	0.4	50	"0 NNN\n1 NNL\n2 NNH\n3 NLL\n4 NHH\n5 LLL\n6 LLH\n7 LHH\n8 HHH\n"	0.02	92	0.1	14	0	0.1	5.0E-4	0.03	0.05	25	30	0.049029437	25000	2
1028	0	23	0.3	false	1	"NNN\nNNL\nNNH\nNLL\nNHH\nLLL\nLLH\nLHH\nHHH\n"	0	0.4	50	"0 NNN\n1 NNL\n2 NNH\n3 NLL\n4 NHH\n5 LLL\n6 LLH\n7 LHH\n8 HHH\n"	0.02	92	0.1	14	0	0.1	5.0E-4	0.03	0.05	25	30	0.041675021	25000	0
1029	0	23	0.3	false	1	"NNN\nNNL\nNNH\nNLL\nNHH\nLLL\nLLH\nLHH\nHHH\n"	0	0.4	50	"0 NNN\n1 NNL\n2 NNH\n3 NLL\n4 NHH\n5 LLL\n6 LLH\n7 LHH\n8 HHH\n"	0.02	92	0.1	14	0	0.1	5.0E-4	0.03	0.05	25	30	0.035423768	25000	0
1030	0	23	0.3	false	1	"NNN\nNNL\nNNH\nNLL\nNHH\nLLL\nLLH\nLHH\nHHH\n"	0	0.4	50	"0 NNN\n1 NNL\n2 NNH\n3 NLL\n4 NHH\n5 LLL\n6 LLH\n7 LHH\n8 HHH\n"	0.02	92	0.1	14	0	0.1	5.0E-4	0.03	0.05	25	30	0.030110203	25000	2
1031	0	23	0.3	false	1	"NNN\nNNL\nNNH\nNLL\nNHH\nLLL\nLLH\nLHH\nHHH\n"	0	0.4	50	"0 NNN\n1 NNL\n2 NNH\n3 NLL\n4 NHH\n5 LLL\n6 LLH\n7 LHH\n8 HHH\n"	0.02	92	0.1	14	0	0.1	5.0E-4	0.03	0.05	25	30	0.025593673	25000	2
1032	0	23	0.3	false	1	"NNN\nNNL\nNNH\nNLL\nNHH\nLLL\nLLH\nLHH\nHHH\n"	0	0.4	50	"0 NNN\n1 NNL\n2 NNH\n3 NLL\n4 NHH\n5 LLL\n6 LLH\n7 LHH\n8 HHH\n"	0.02	92	0.1	14	0	0.1	5.0E-4	0.03	0.05	25	30	0.021754622	25000	2
1033	0	23	0.3	false	1	"NNN\nNNL\nNNH\nNLL\nNHH\nLLL\nLLH\nLHH\nHHH\n"	0	0.4	50	"0 NNN\n1 NNL\n2 NNH\n3 NLL\n4 NHH\n5 LLL\n6 LLH\n7 LHH\n8 HHH\n"	0.02	92	0.1	14	0	0.1	5.0E-4	0.03	0.05	25	30	0.018491428	25000	2
1034	0	23	0.3	false	1	"NNN\nNNL\nNNH\nNLL\nNHH\nLLL\nLLH\nLHH\nHHH\n"	0	0.4	50	"0 NNN\n1 NNL\n2 NNH\n3 NLL\n4 NHH\n5 LLL\n6 LLH\n7 LHH\n8 HHH\n"	0.02	92	0.1	14	0	0.1	5.0E-4	0.03	0.05	25	30	0.015717714	25000	0
1035	0	23	0.3	false	1	"NNN\nNNL\nNNH\nNLL\nNHH\nLLL\nLLH\nLHH\nHHH\n"	0	0.4	50	"0 NNN\n1 NNL\n2 NNH\n3 NLL\n4 NHH\n5 LLL\n6 LLH\n7 LHH\n8 HHH\n"	0.02	92	0.1	14	0	0.1	5.0E-4	0.03	0.05	25	30	0.013360057	25000	2
1036	0	23	0.3	false	1	"NNN\nNNL\nNNH\nNLL\nNHH\nLLL\nLLH\nLHH\nHHH\n"	0	0.4	50	"0 NNN\n1 NNL\n2 NNH\n3 NLL\n4 NHH\n5 LLL\n6 LLH\n7 LHH\n8 HHH\n"	0.02	92	0.1	14	0	0.1	5.0E-4	0.03	0.05	25	30	0.011356048	25000	2
1037	0	23	0.3	false	1	"NNN\nNNL\nNNH\nNLL\nNHH\nLLL\nLLH\nLHH\nHHH\n"	0	0.4	50	"0 NNN\n1 NNL\n2 NNH\n3 NLL\n4 NHH\n5 LLL\n6 LLH\n7 LHH\n8 HHH\n"	0.02	92	0.1	14	0	0.1	5.0E-4	0.03	0.05	25	30	0.009652641	25000	2
1039	0	23	0.3	false	1	"NNN\nNNL\nNNH\nNLL\nNHH\nLLL\nLLH\nLHH\nHHH\n"	0	0.4	50	"0 NNN\n1 NNL\n2 NNH\n3 NLL\n4 NHH\n5 LLL\n6 LLH\n7 LHH\n8 HHH\n"	0.02	92	0.1	14	0	0.1	5.0E-4	0.03	0.05	25	30	0.006974033	25000	2
1038	0	23	0.3	false	1	"NNN\nNNL\nNNH\nNLL\nNHH\nLLL\nLLH\nLHH\nHHH\n"	0	0.4	50	"0 NNN\n1 NNL\n2 NNH\n3 NLL\n4 NHH\n5 LLL\n6 LLH\n7 LHH\n8 HHH\n"	0.02	92	0.1	14	0	0.1	5.0E-4	0.03	0.05	25	30	0.008204745	25000	2
1040	0	23	0.3	false	1	"NNN\nNNL\nNNH\nNLL\nNHH\nLLL\nLLH\nLHH\nHHH\n"	0	0.4	50	"0 NNN\n1 NNL\n2 NNH\n3 NLL\n4 NHH\n5 LLL\n6 LLH\n7 LHH\n8 HHH\n"	0.02	92	0.1	14	0	0.1	5.0E-4	0.03	0.05	25	30	0.005927928	25000	2
1041	0	23	0.3	false	1	"NNN\nNNL\nNNH\nNLL\nNHH\nLLL\nLLH\nLHH\nHHH\n"	0	0.4	50	"0 NNN\n1 NNL\n2 NNH\n3 NLL\n4 NHH\n5 LLL\n6 LLH\n7 LHH\n8 HHH\n"	0.02	92	0.1	14	0	0.1	5.0E-4	0.03	0.05	25	30	0.005038739	25000	2
1042	0	23	0.3	false	1	"NNN\nNNL\nNNH\nNLL\nNHH\nLLL\nLLH\nLHH\nHHH\n"	0	0.4	50	"0 NNN\n1 NNL\n2 NNH\n3 NLL\n4 NHH\n5 LLL\n6 LLH\n7 LHH\n8 HHH\n"	0.02	92	0.1	14	0	0.1	5.0E-4	0.03	0.05	25	30	0.004282928	25000	0
1044	0	23	0.3	false	1	"NNN\nNNL\nNNH\nNLL\nNHH\nLLL\nLLH\nLHH\nHHH\n"	0	0.4	50	"0 NNN\n1 NNL\n2 NNH\n3 NLL\n4 NHH\n5 LLL\n6 LLH\n7 LHH\n8 HHH\n"	0.02	92	0.1	14	0	0.1	5.0E-4	0.03	0.05	25	30	0.003094416	25000	5
1043	0	23	0.3	false	1	"NNN\nNNL\nNNH\nNLL\nNHH\nLLL\nLLH\nLHH\nHHH\n"	0	0.4	50	"0 NNN\n1 NNL\n2 NNH\n3 NLL\n4 NHH\n5 LLL\n6 LLH\n7 LHH\n8 HHH\n"	0.02	92	0.1	14	0	0.1	5.0E-4	0.03	0.05	25	30	0.003640489	25000	2
1045	0	23	0.3	false	1	"NNN\nNNL\nNNH\nNLL\nNHH\nLLL\nLLH\nLHH\nHHH\n"	0	0.4	50	"0 NNN\n1 NNL\n2 NNH\n3 NLL\n4 NHH\n5 LLL\n6 LLH\n7 LHH\n8 HHH\n"	0.02	92	0.1	14	0	0.1	5.0E-4	0.03	0.05	25	30	0.002630253	25000	5
1046	0	23	0.3	false	1	"NNN\nNNL\nNNH\nNLL\nNHH\nLLL\nLLH\nLHH\nHHH\n"	0	0.4	50	"0 NNN\n1 NNL\n2 NNH\n3 NLL\n4 NHH\n5 LLL\n6 LLH\n7 LHH\n8 HHH\n"	0.02	92	0.1	14	0	0.1	5.0E-4	0.03	0.05	25	30	0.002235715	25000	0
1047	0	23	0.3	false	1	"NNN\nNNL\nNNH\nNLL\nNHH\nLLL\nLLH\nLHH\nHHH\n"	0	0.4	50	"0 NNN\n1 NNL\n2 NNH\n3 NLL\n4 NHH\n5 LLL\n6 LLH\n7 LHH\n8 HHH\n"	0.02	92	0.1	14	0	0.1	5.0E-4	0.03	0.05	25	30	0.001900358	25000	5
1049	0	23	0.3	false	1	"NNN\nNNL\nNNH\nNLL\nNHH\nLLL\nLLH\nLHH\nHHH\n"	0	0.4	50	"0 NNN\n1 NNL\n2 NNH\n3 NLL\n4 NHH\n5 LLL\n6 LLH\n7 LHH\n8 HHH\n"	0.02	92	0.1	14	0	0.1	5.0E-4	0.03	0.05	25	30	0.001373009	25000	5
1048	0	23	0.3	false	1	"NNN\nNNL\nNNH\nNLL\nNHH\nLLL\nLLH\nLHH\nHHH\n"	0	0.4	50	"0 NNN\n1 NNL\n2 NNH\n3 NLL\n4 NHH\n5 LLL\n6 LLH\n7 LHH\n8 HHH\n"	0.02	92	0.1	14	0	0.1	5.0E-4	0.03	0.05	25	30	0.001615304	25000	5
1050	0	23	0.3	false	1	"NNN\nNNL\nNNH\nNLL\nNHH\nLLL\nLLH\nLHH\nHHH\n"	0	0.4	50	"0 NNN\n1 NNL\n2 NNH\n3 NLL\n4 NHH\n5 LLL\n6 LLH\n7 LHH\n8 HHH\n"	0.02	92	0.1	14	0	0.1	5.0E-4	0.03	0.05	25	30	0.001167057	25000	5
1051	0	23	0.3	false	1	"NNN\nNNL\nNNH\nNLL\nNHH\nLLL\nLLH\nLHH\nHHH\n"	0	0.4	50	"0 NNN\n1 NNL\n2 NNH\n3 NLL\n4 NHH\n5 LLL\n6 LLH\n7 LHH\n8 HHH\n"	0.02	92	0.1	14	0	0.1	5.0E-4	0.03	0.05	25	30	9.91999E-4	25000	5
1052	0	23	0.3	false	1	"NNN\nNNL\nNNH\nNLL\nNHH\nLLL\nLLH\nLHH\nHHH\n"	0	0.4	50	"0 NNN\n1 NNL\n2 NNH\n3 NLL\n4 NHH\n5 LLL\n6 LLH\n7 LHH\n8 HHH\n"	0.02	92	0.1	14	0	0.1	5.0E-4	0.03	0.05	25	30	8.43199E-4	25000	5
1053	0	23	0.3	false	1	"NNN\nNNL\nNNH\nNLL\nNHH\nLLL\nLLH\nLHH\nHHH\n"	0	0.4	50	"0 NNN\n1 NNL\n2 NNH\n3 NLL\n4 NHH\n5 LLL\n6 LLH\n7 LHH\n8 HHH\n"	0.02	92	0.1	14	0	0.1	5.0E-4	0.03	0.05	25	30	7.16719E-4	25000	5
1054	0	23	0.3	false	1	"NNN\nNNL\nNNH\nNLL\nNHH\nLLL\nLLH\nLHH\nHHH\n"	0	0.4	50	"0 NNN\n1 NNL\n2 NNH\n3 NLL\n4 NHH\n5 LLL\n6 LLH\n7 LHH\n8 HHH\n"	0.02	92	0.1	14	0	0.1	5.0E-4	0.03	0.05	25	30	6.09211E-4	25000	5
1055	0	23	0.3	false	1	"NNN\nNNL\nNNH\nNLL\nNHH\nLLL\nLLH\nLHH\nHHH\n"	0	0.4	50	"0 NNN\n1 NNL\n2 NNH\n3 NLL\n4 NHH\n5 LLL\n6 LLH\n7 LHH\n8 HHH\n"	0.02	92	0.1	14	0	0.1	5.0E-4	0.03	0.05	25	30	5.1783E-4	25000	5
1056	0	23	0.3	false	1	"NNN\nNNL\nNNH\nNLL\nNHH\nLLL\nLLH\nLHH\nHHH\n"	0	0.4	50	"0 NNN\n1 NNL\n2 NNH\n3 NLL\n4 NHH\n5 LLL\n6 LLH\n7 LHH\n8 HHH\n"	0.02	92	0.1	14	0	0.1	5.0E-4	0.03	0.05	25	30	4.40155E-4	25000	8
1057	0	23	0.3	false	1	"NNN\nNNL\nNNH\nNLL\nNHH\nLLL\nLLH\nLHH\nHHH\n"	0	0.4	50	"0 NNN\n1 NNL\n2 NNH\n3 NLL\n4 NHH\n5 LLL\n6 LLH\n7 LHH\n8 HHH\n"	0.02	92	0.1	14	0	0.1	5.0E-4	0.03	0.05	25	30	3.74132E-4	25000	8
1058	0	23	0.3	false	1	"NNN\nNNL\nNNH\nNLL\nNHH\nLLL\nLLH\nLHH\nHHH\n"	0	0.4	50	"0 NNN\n1 NNL\n2 NNH\n3 NLL\n4 NHH\n5 LLL\n6 LLH\n7 LHH\n8 HHH\n"	0.02	92	0.1	14	0	0.1	5.0E-4	0.03	0.05	25	30	3.18012E-4	25000	8
1059	0	23	0.3	false	1	"NNN\nNNL\nNNH\nNLL\nNHH\nLLL\nLLH\nLHH\nHHH\n"	0	0.4	50	"0 NNN\n1 NNL\n2 NNH\n3 NLL\n4 NHH\n5 LLL\n6 LLH\n7 LHH\n8 HHH\n"	0.02	92	0.1	14	0	0.1	5.0E-4	0.03	0.05	25	30	2.7031E-4	25000	8
1060	0	23	0.3	false	1	"NNN\nNNL\nNNH\nNLL\nNHH\nLLL\nLLH\nLHH\nHHH\n"	0	0.4	50	"0 NNN\n1 NNL\n2 NNH\n3 NLL\n4 NHH\n5 LLL\n6 LLH\n7 LHH\n8 HHH\n"	0.02	92	0.1	14	0	0.1	5.0E-4	0.03	0.05	25	30	2.29764E-4	25000	8
1061	0	23	0.3	false	1	"NNN\nNNL\nNNH\nNLL\nNHH\nLLL\nLLH\nLHH\nHHH\n"	0	0.4	50	"0 NNN\n1 NNL\n2 NNH\n3 NLL\n4 NHH\n5 LLL\n6 LLH\n7 LHH\n8 HHH\n"	0.02	92	0.1	14	0	0.1	5.0E-4	0.03	0.05	25	30	1.95299E-4	25000	8
1062	0	23	0.3	false	1	"NNN\nNNL\nNNH\nNLL\nNHH\nLLL\nLLH\nLHH\nHHH\n"	0	0.4	50	"0 NNN\n1 NNL\n2 NNH\n3 NLL\n4 NHH\n5 LLL\n6 LLH\n7 LHH\n8 HHH\n"	0.02	92	0.1	14	0	0.1	5.0E-4	0.03	0.05	25	30	1.66004E-4	25000	8
1063	0	23	0.3	false	1	"NNN\nNNL\nNNH\nNLL\nNHH\nLLL\nLLH\nLHH\nHHH\n"	0	0.4	50	"0 NNN\n1 NNL\n2 NNH\n3 NLL\n4 NHH\n5 LLL\n6 LLH\n7 LHH\n8 HHH\n"	0.02	92	0.1	14	0	0.1	5.0E-4	0.03	0.05	25	30	1.41104E-4	25000	8
1064	0	23	0.3	false	1	"NNN\nNNL\nNNH\nNLL\nNHH\nLLL\nLLH\nLHH\nHHH\n"	0	0.4	50	"0 NNN\n1 NNL\n2 NNH\n3 NLL\n4 NHH\n5 LLL\n6 LLH\n7 LHH\n8 HHH\n"	0.02	92	0.1	14	0	0.1	5.0E-4	0.03	0.05	25	30	1.19938E-4	25000	8
1066	0	23	0.3	false	1	"NNN\nNNL\nNNH\nNLL\nNHH\nLLL\nLLH\nLHH\nHHH\n"	0	0.4	50	"0 NNN\n1 NNL\n2 NNH\n3 NLL\n4 NHH\n5 LLL\n6 LLH\n7 LHH\n8 HHH\n"	0.02	92	0.1	14	0	0.1	5.0E-4	0.03	0.05	25	30	8.66553E-5	25000	8
1065	0	23	0.3	false	1	"NNN\nNNL\nNNH\nNLL\nNHH\nLLL\nLLH\nLHH\nHHH\n"	0	0.4	50	"0 NNN\n1 NNL\n2 NNH\n3 NLL\n4 NHH\n5 LLL\n6 LLH\n7 LHH\n8 HHH\n"	0.02	92	0.1	14	0	0.1	5.0E-4	0.03	0.05	25	30	1.01947E-4	25000	8
1067	0	23	0.3	false	1	"NNN\nNNL\nNNH\nNLL\nNHH\nLLL\nLLH\nLHH\nHHH\n"	0	0.4	50	"0 NNN\n1 NNL\n2 NNH\n3 NLL\n4 NHH\n5 LLL\n6 LLH\n7 LHH\n8 HHH\n"	0.02	92	0.1	14	0	0.1	5.0E-4	0.03	0.05	25	30	7.3657E-5	25000	8
1068	0	23	0.3	false	1	"NNN\nNNL\nNNH\nNLL\nNHH\nLLL\nLLH\nLHH\nHHH\n"	0	0.4	50	"0 NNN\n1 NNL\n2 NNH\n3 NLL\n4 NHH\n5 LLL\n6 LLH\n7 LHH\n8 HHH\n"	0.02	92	0.1	14	0	0.1	5.0E-4	0.03	0.05	25	30	6.26084E-5	25000	8
1069	0	23	0.3	false	1	"NNN\nNNL\nNNH\nNLL\nNHH\nLLL\nLLH\nLHH\nHHH\n"	0	0.4	50	"0 NNN\n1 NNL\n2 NNH\n3 NLL\n4 NHH\n5 LLL\n6 LLH\n7 LHH\n8 HHH\n"	0.02	92	0.1	14	0	0.1	5.0E-4	0.03	0.05	25	30	5.32172E-5	25000	8
1071	0	23	0.3	false	1	"NNN\nNNL\nNNH\nNLL\nNHH\nLLL\nLLH\nLHH\nHHH\n"	0	0.4	50	"0 NNN\n1 NNL\n2 NNH\n3 NLL\n4 NHH\n5 LLL\n6 LLH\n7 LHH\n8 HHH\n"	0.02	92	0.1	14	0	0.1	5.0E-4	0.03	0.05	25	30	0	25000	8
1070	0	23	0.3	false	1	"NNN\nNNL\nNNH\nNLL\nNHH\nLLL\nLLH\nLHH\nHHH\n"	0	0.4	50	"0 NNN\n1 NNL\n2 NNH\n3 NLL\n4 NHH\n5 LLL\n6 LLH\n7 LHH\n8 HHH\n"	0.02	92	0.1	14	0	0.1	5.0E-4	0.03	0.05	25	30	4.52346E-5	25000	8
1072	0	23	0.3	false	1	"NNN\nNNL\nNNH\nNLL\nNHH\nLLL\nLLH\nLHH\nHHH\n"	0	0.4	50	"0 NNN\n1 NNL\n2 NNH\n3 NLL\n4 NHH\n5 LLL\n6 LLH\n7 LHH\n8 HHH\n"	0.02	92	0.1	14	0	0.1	5.0E-4	0.03	0.05	25	100	0.13	25000	0
1073	0	23	0.3	false	1	"NNN\nNNL\nNNH\nNLL\nNHH\nLLL\nLLH\nLHH\nHHH\n"	0	0.4	50	"0 NNN\n1 NNL\n2 NNH\n3 NLL\n4 NHH\n5 LLL\n6 LLH\n7 LHH\n8 HHH\n"	0.02	92	0.1	14	0	0.1	5.0E-4	0.03	0.05	25	100	0.1105	25000	0
1074	0	23	0.3	false	1	"NNN\nNNL\nNNH\nNLL\nNHH\nLLL\nLLH\nLHH\nHHH\n"	0	0.4	50	"0 NNN\n1 NNL\n2 NNH\n3 NLL\n4 NHH\n5 LLL\n6 LLH\n7 LHH\n8 HHH\n"	0.02	92	0.1	14	0	0.1	5.0E-4	0.03	0.05	25	100	0.093925	25000	0
1075	0	23	0.3	false	1	"NNN\nNNL\nNNH\nNLL\nNHH\nLLL\nLLH\nLHH\nHHH\n"	0	0.4	50	"0 NNN\n1 NNL\n2 NNH\n3 NLL\n4 NHH\n5 LLL\n6 LLH\n7 LHH\n8 HHH\n"	0.02	92	0.1	14	0	0.1	5.0E-4	0.03	0.05	25	100	0.07983625	25000	0
1076	0	23	0.3	false	1	"NNN\nNNL\nNNH\nNLL\nNHH\nLLL\nLLH\nLHH\nHHH\n"	0	0.4	50	"0 NNN\n1 NNL\n2 NNH\n3 NLL\n4 NHH\n5 LLL\n6 LLH\n7 LHH\n8 HHH\n"	0.02	92	0.1	14	0	0.1	5.0E-4	0.03	0.05	25	100	0.067860813	25000	0
1077	0	23	0.3	false	1	"NNN\nNNL\nNNH\nNLL\nNHH\nLLL\nLLH\nLHH\nHHH\n"	0	0.4	50	"0 NNN\n1 NNL\n2 NNH\n3 NLL\n4 NHH\n5 LLL\n6 LLH\n7 LHH\n8 HHH\n"	0.02	92	0.1	14	0	0.1	5.0E-4	0.03	0.05	25	100	0.057681691	25000	0
1078	0	23	0.3	false	1	"NNN\nNNL\nNNH\nNLL\nNHH\nLLL\nLLH\nLHH\nHHH\n"	0	0.4	50	"0 NNN\n1 NNL\n2 NNH\n3 NLL\n4 NHH\n5 LLL\n6 LLH\n7 LHH\n8 HHH\n"	0.02	92	0.1	14	0	0.1	5.0E-4	0.03	0.05	25	100	0.049029437	25000	0
1080	0	23	0.3	false	1	"NNN\nNNL\nNNH\nNLL\nNHH\nLLL\nLLH\nLHH\nHHH\n"	0	0.4	50	"0 NNN\n1 NNL\n2 NNH\n3 NLL\n4 NHH\n5 LLL\n6 LLH\n7 LHH\n8 HHH\n"	0.02	92	0.1	14	0	0.1	5.0E-4	0.03	0.05	25	100	0.035423768	25000	0
1079	0	23	0.3	false	1	"NNN\nNNL\nNNH\nNLL\nNHH\nLLL\nLLH\nLHH\nHHH\n"	0	0.4	50	"0 NNN\n1 NNL\n2 NNH\n3 NLL\n4 NHH\n5 LLL\n6 LLH\n7 LHH\n8 HHH\n"	0.02	92	0.1	14	0	0.1	5.0E-4	0.03	0.05	25	100	0.041675021	25000	0
1081	0	23	0.3	false	1	"NNN\nNNL\nNNH\nNLL\nNHH\nLLL\nLLH\nLHH\nHHH\n"	0	0.4	50	"0 NNN\n1 NNL\n2 NNH\n3 NLL\n4 NHH\n5 LLL\n6 LLH\n7 LHH\n8 HHH\n"	0.02	92	0.1	14	0	0.1	5.0E-4	0.03	0.05	25	100	0.030110203	25000	0
1082	0	23	0.3	false	1	"NNN\nNNL\nNNH\nNLL\nNHH\nLLL\nLLH\nLHH\nHHH\n"	0	0.4	50	"0 NNN\n1 NNL\n2 NNH\n3 NLL\n4 NHH\n5 LLL\n6 LLH\n7 LHH\n8 HHH\n"	0.02	92	0.1	14	0	0.1	5.0E-4	0.03	0.05	25	100	0.025593673	25000	0
1083	0	23	0.3	false	1	"NNN\nNNL\nNNH\nNLL\nNHH\nLLL\nLLH\nLHH\nHHH\n"	0	0.4	50	"0 NNN\n1 NNL\n2 NNH\n3 NLL\n4 NHH\n5 LLL\n6 LLH\n7 LHH\n8 HHH\n"	0.02	92	0.1	14	0	0.1	5.0E-4	0.03	0.05	25	100	0.021754622	25000	0
1084	0	23	0.3	false	1	"NNN\nNNL\nNNH\nNLL\nNHH\nLLL\nLLH\nLHH\nHHH\n"	0	0.4	50	"0 NNN\n1 NNL\n2 NNH\n3 NLL\n4 NHH\n5 LLL\n6 LLH\n7 LHH\n8 HHH\n"	0.02	92	0.1	14	0	0.1	5.0E-4	0.03	0.05	25	100	0.018491428	25000	0
1085	0	23	0.3	false	1	"NNN\nNNL\nNNH\nNLL\nNHH\nLLL\nLLH\nLHH\nHHH\n"	0	0.4	50	"0 NNN\n1 NNL\n2 NNH\n3 NLL\n4 NHH\n5 LLL\n6 LLH\n7 LHH\n8 HHH\n"	0.02	92	0.1	14	0	0.1	5.0E-4	0.03	0.05	25	100	0.015717714	25000	0
1086	0	23	0.3	false	1	"NNN\nNNL\nNNH\nNLL\nNHH\nLLL\nLLH\nLHH\nHHH\n"	0	0.4	50	"0 NNN\n1 NNL\n2 NNH\n3 NLL\n4 NHH\n5 LLL\n6 LLH\n7 LHH\n8 HHH\n"	0.02	92	0.1	14	0	0.1	5.0E-4	0.03	0.05	25	100	0.013360057	25000	0
1087	0	23	0.3	false	1	"NNN\nNNL\nNNH\nNLL\nNHH\nLLL\nLLH\nLHH\nHHH\n"	0	0.4	50	"0 NNN\n1 NNL\n2 NNH\n3 NLL\n4 NHH\n5 LLL\n6 LLH\n7 LHH\n8 HHH\n"	0.02	92	0.1	14	0	0.1	5.0E-4	0.03	0.05	25	100	0.011356048	25000	0
1088	0	23	0.3	false	1	"NNN\nNNL\nNNH\nNLL\nNHH\nLLL\nLLH\nLHH\nHHH\n"	0	0.4	50	"0 NNN\n1 NNL\n2 NNH\n3 NLL\n4 NHH\n5 LLL\n6 LLH\n7 LHH\n8 HHH\n"	0.02	92	0.1	14	0	0.1	5.0E-4	0.03	0.05	25	100	0.009652641	25000	0
1089	0	23	0.3	false	1	"NNN\nNNL\nNNH\nNLL\nNHH\nLLL\nLLH\nLHH\nHHH\n"	0	0.4	50	"0 NNN\n1 NNL\n2 NNH\n3 NLL\n4 NHH\n5 LLL\n6 LLH\n7 LHH\n8 HHH\n"	0.02	92	0.1	14	0	0.1	5.0E-4	0.03	0.05	25	100	0.008204745	25000	0
1090	0	23	0.3	false	1	"NNN\nNNL\nNNH\nNLL\nNHH\nLLL\nLLH\nLHH\nHHH\n"	0	0.4	50	"0 NNN\n1 NNL\n2 NNH\n3 NLL\n4 NHH\n5 LLL\n6 LLH\n7 LHH\n8 HHH\n"	0.02	92	0.1	14	0	0.1	5.0E-4	0.03	0.05	25	100	0.006974033	25000	0
1091	0	23	0.3	false	1	"NNN\nNNL\nNNH\nNLL\nNHH\nLLL\nLLH\nLHH\nHHH\n"	0	0.4	50	"0 NNN\n1 NNL\n2 NNH\n3 NLL\n4 NHH\n5 LLL\n6 LLH\n7 LHH\n8 HHH\n"	0.02	92	0.1	14	0	0.1	5.0E-4	0.03	0.05	25	100	0.005927928	25000	0
1092	0	23	0.3	false	1	"NNN\nNNL\nNNH\nNLL\nNHH\nLLL\nLLH\nLHH\nHHH\n"	0	0.4	50	"0 NNN\n1 NNL\n2 NNH\n3 NLL\n4 NHH\n5 LLL\n6 LLH\n7 LHH\n8 HHH\n"	0.02	92	0.1	14	0	0.1	5.0E-4	0.03	0.05	25	100	0.005038739	25000	0
1093	0	23	0.3	false	1	"NNN\nNNL\nNNH\nNLL\nNHH\nLLL\nLLH\nLHH\nHHH\n"	0	0.4	50	"0 NNN\n1 NNL\n2 NNH\n3 NLL\n4 NHH\n5 LLL\n6 LLH\n7 LHH\n8 HHH\n"	0.02	92	0.1	14	0	0.1	5.0E-4	0.03	0.05	25	100	0.004282928	25000	0
1094	0	23	0.3	false	1	"NNN\nNNL\nNNH\nNLL\nNHH\nLLL\nLLH\nLHH\nHHH\n"	0	0.4	50	"0 NNN\n1 NNL\n2 NNH\n3 NLL\n4 NHH\n5 LLL\n6 LLH\n7 LHH\n8 HHH\n"	0.02	92	0.1	14	0	0.1	5.0E-4	0.03	0.05	25	100	0.003640489	25000	0
1095	0	23	0.3	false	1	"NNN\nNNL\nNNH\nNLL\nNHH\nLLL\nLLH\nLHH\nHHH\n"	0	0.4	50	"0 NNN\n1 NNL\n2 NNH\n3 NLL\n4 NHH\n5 LLL\n6 LLH\n7 LHH\n8 HHH\n"	0.02	92	0.1	14	0	0.1	5.0E-4	0.03	0.05	25	100	0.003094416	25000	0
1097	0	23	0.3	false	1	"NNN\nNNL\nNNH\nNLL\nNHH\nLLL\nLLH\nLHH\nHHH\n"	0	0.4	50	"0 NNN\n1 NNL\n2 NNH\n3 NLL\n4 NHH\n5 LLL\n6 LLH\n7 LHH\n8 HHH\n"	0.02	92	0.1	14	0	0.1	5.0E-4	0.03	0.05	25	100	0.002235715	25000	0
1098	0	23	0.3	false	1	"NNN\nNNL\nNNH\nNLL\nNHH\nLLL\nLLH\nLHH\nHHH\n"	0	0.4	50	"0 NNN\n1 NNL\n2 NNH\n3 NLL\n4 NHH\n5 LLL\n6 LLH\n7 LHH\n8 HHH\n"	0.02	92	0.1	14	0	0.1	5.0E-4	0.03	0.05	25	100	0.001900358	25000	5
1096	0	23	0.3	false	1	"NNN\nNNL\nNNH\nNLL\nNHH\nLLL\nLLH\nLHH\nHHH\n"	0	0.4	50	"0 NNN\n1 NNL\n2 NNH\n3 NLL\n4 NHH\n5 LLL\n6 LLH\n7 LHH\n8 HHH\n"	0.02	92	0.1	14	0	0.1	5.0E-4	0.03	0.05	25	100	0.002630253	25000	0
1099	0	23	0.3	false	1	"NNN\nNNL\nNNH\nNLL\nNHH\nLLL\nLLH\nLHH\nHHH\n"	0	0.4	50	"0 NNN\n1 NNL\n2 NNH\n3 NLL\n4 NHH\n5 LLL\n6 LLH\n7 LHH\n8 HHH\n"	0.02	92	0.1	14	0	0.1	5.0E-4	0.03	0.05	25	100	0.001615304	25000	5
1100	0	23	0.3	false	1	"NNN\nNNL\nNNH\nNLL\nNHH\nLLL\nLLH\nLHH\nHHH\n"	0	0.4	50	"0 NNN\n1 NNL\n2 NNH\n3 NLL\n4 NHH\n5 LLL\n6 LLH\n7 LHH\n8 HHH\n"	0.02	92	0.1	14	0	0.1	5.0E-4	0.03	0.05	25	100	0.001373009	25000	5
1101	0	23	0.3	false	1	"NNN\nNNL\nNNH\nNLL\nNHH\nLLL\nLLH\nLHH\nHHH\n"	0	0.4	50	"0 NNN\n1 NNL\n2 NNH\n3 NLL\n4 NHH\n5 LLL\n6 LLH\n7 LHH\n8 HHH\n"	0.02	92	0.1	14	0	0.1	5.0E-4	0.03	0.05	25	100	0.001167057	25000	5
1102	0	23	0.3	false	1	"NNN\nNNL\nNNH\nNLL\nNHH\nLLL\nLLH\nLHH\nHHH\n"	0	0.4	50	"0 NNN\n1 NNL\n2 NNH\n3 NLL\n4 NHH\n5 LLL\n6 LLH\n7 LHH\n8 HHH\n"	0.02	92	0.1	14	0	0.1	5.0E-4	0.03	0.05	25	100	9.91999E-4	25000	5
1103	0	23	0.3	false	1	"NNN\nNNL\nNNH\nNLL\nNHH\nLLL\nLLH\nLHH\nHHH\n"	0	0.4	50	"0 NNN\n1 NNL\n2 NNH\n3 NLL\n4 NHH\n5 LLL\n6 LLH\n7 LHH\n8 HHH\n"	0.02	92	0.1	14	0	0.1	5.0E-4	0.03	0.05	25	100	8.43199E-4	25000	5
1104	0	23	0.3	false	1	"NNN\nNNL\nNNH\nNLL\nNHH\nLLL\nLLH\nLHH\nHHH\n"	0	0.4	50	"0 NNN\n1 NNL\n2 NNH\n3 NLL\n4 NHH\n5 LLL\n6 LLH\n7 LHH\n8 HHH\n"	0.02	92	0.1	14	0	0.1	5.0E-4	0.03	0.05	25	100	7.16719E-4	25000	5
1105	0	23	0.3	false	1	"NNN\nNNL\nNNH\nNLL\nNHH\nLLL\nLLH\nLHH\nHHH\n"	0	0.4	50	"0 NNN\n1 NNL\n2 NNH\n3 NLL\n4 NHH\n5 LLL\n6 LLH\n7 LHH\n8 HHH\n"	0.02	92	0.1	14	0	0.1	5.0E-4	0.03	0.05	25	100	6.09211E-4	25000	5
1106	0	23	0.3	false	1	"NNN\nNNL\nNNH\nNLL\nNHH\nLLL\nLLH\nLHH\nHHH\n"	0	0.4	50	"0 NNN\n1 NNL\n2 NNH\n3 NLL\n4 NHH\n5 LLL\n6 LLH\n7 LHH\n8 HHH\n"	0.02	92	0.1	14	0	0.1	5.0E-4	0.03	0.05	25	100	5.1783E-4	25000	5
1107	0	23	0.3	false	1	"NNN\nNNL\nNNH\nNLL\nNHH\nLLL\nLLH\nLHH\nHHH\n"	0	0.4	50	"0 NNN\n1 NNL\n2 NNH\n3 NLL\n4 NHH\n5 LLL\n6 LLH\n7 LHH\n8 HHH\n"	0.02	92	0.1	14	0	0.1	5.0E-4	0.03	0.05	25	100	4.40155E-4	25000	5
1108	0	23	0.3	false	1	"NNN\nNNL\nNNH\nNLL\nNHH\nLLL\nLLH\nLHH\nHHH\n"	0	0.4	50	"0 NNN\n1 NNL\n2 NNH\n3 NLL\n4 NHH\n5 LLL\n6 LLH\n7 LHH\n8 HHH\n"	0.02	92	0.1	14	0	0.1	5.0E-4	0.03	0.05	25	100	3.74132E-4	25000	5
1109	0	23	0.3	false	1	"NNN\nNNL\nNNH\nNLL\nNHH\nLLL\nLLH\nLHH\nHHH\n"	0	0.4	50	"0 NNN\n1 NNL\n2 NNH\n3 NLL\n4 NHH\n5 LLL\n6 LLH\n7 LHH\n8 HHH\n"	0.02	92	0.1	14	0	0.1	5.0E-4	0.03	0.05	25	100	3.18012E-4	25000	5
1111	0	23	0.3	false	1	"NNN\nNNL\nNNH\nNLL\nNHH\nLLL\nLLH\nLHH\nHHH\n"	0	0.4	50	"0 NNN\n1 NNL\n2 NNH\n3 NLL\n4 NHH\n5 LLL\n6 LLH\n7 LHH\n8 HHH\n"	0.02	92	0.1	14	0	0.1	5.0E-4	0.03	0.05	25	100	2.29764E-4	25000	5
1110	0	23	0.3	false	1	"NNN\nNNL\nNNH\nNLL\nNHH\nLLL\nLLH\nLHH\nHHH\n"	0	0.4	50	"0 NNN\n1 NNL\n2 NNH\n3 NLL\n4 NHH\n5 LLL\n6 LLH\n7 LHH\n8 HHH\n"	0.02	92	0.1	14	0	0.1	5.0E-4	0.03	0.05	25	100	2.7031E-4	25000	5
1112	0	23	0.3	false	1	"NNN\nNNL\nNNH\nNLL\nNHH\nLLL\nLLH\nLHH\nHHH\n"	0	0.4	50	"0 NNN\n1 NNL\n2 NNH\n3 NLL\n4 NHH\n5 LLL\n6 LLH\n7 LHH\n8 HHH\n"	0.02	92	0.1	14	0	0.1	5.0E-4	0.03	0.05	25	100	1.95299E-4	25000	5
1113	0	23	0.3	false	1	"NNN\nNNL\nNNH\nNLL\nNHH\nLLL\nLLH\nLHH\nHHH\n"	0	0.4	50	"0 NNN\n1 NNL\n2 NNH\n3 NLL\n4 NHH\n5 LLL\n6 LLH\n7 LHH\n8 HHH\n"	0.02	92	0.1	14	0	0.1	5.0E-4	0.03	0.05	25	100	1.66004E-4	25000	5
1114	0	23	0.3	false	1	"NNN\nNNL\nNNH\nNLL\nNHH\nLLL\nLLH\nLHH\nHHH\n"	0	0.4	50	"0 NNN\n1 NNL\n2 NNH\n3 NLL\n4 NHH\n5 LLL\n6 LLH\n7 LHH\n8 HHH\n"	0.02	92	0.1	14	0	0.1	5.0E-4	0.03	0.05	25	100	1.41104E-4	25000	5
1115	0	23	0.3	false	1	"NNN\nNNL\nNNH\nNLL\nNHH\nLLL\nLLH\nLHH\nHHH\n"	0	0.4	50	"0 NNN\n1 NNL\n2 NNH\n3 NLL\n4 NHH\n5 LLL\n6 LLH\n7 LHH\n8 HHH\n"	0.02	92	0.1	14	0	0.1	5.0E-4	0.03	0.05	25	100	1.19938E-4	25000	5
1116	0	23	0.3	false	1	"NNN\nNNL\nNNH\nNLL\nNHH\nLLL\nLLH\nLHH\nHHH\n"	0	0.4	50	"0 NNN\n1 NNL\n2 NNH\n3 NLL\n4 NHH\n5 LLL\n6 LLH\n7 LHH\n8 HHH\n"	0.02	92	0.1	14	0	0.1	5.0E-4	0.03	0.05	25	100	1.01947E-4	25000	5
1117	0	23	0.3	false	1	"NNN\nNNL\nNNH\nNLL\nNHH\nLLL\nLLH\nLHH\nHHH\n"	0	0.4	50	"0 NNN\n1 NNL\n2 NNH\n3 NLL\n4 NHH\n5 LLL\n6 LLH\n7 LHH\n8 HHH\n"	0.02	92	0.1	14	0	0.1	5.0E-4	0.03	0.05	25	100	8.66553E-5	25000	5
1118	0	23	0.3	false	1	"NNN\nNNL\nNNH\nNLL\nNHH\nLLL\nLLH\nLHH\nHHH\n"	0	0.4	50	"0 NNN\n1 NNL\n2 NNH\n3 NLL\n4 NHH\n5 LLL\n6 LLH\n7 LHH\n8 HHH\n"	0.02	92	0.1	14	0	0.1	5.0E-4	0.03	0.05	25	100	7.3657E-5	25000	5
1119	0	23	0.3	false	1	"NNN\nNNL\nNNH\nNLL\nNHH\nLLL\nLLH\nLHH\nHHH\n"	0	0.4	50	"0 NNN\n1 NNL\n2 NNH\n3 NLL\n4 NHH\n5 LLL\n6 LLH\n7 LHH\n8 HHH\n"	0.02	92	0.1	14	0	0.1	5.0E-4	0.03	0.05	25	100	6.26084E-5	25000	5
1120	0	23	0.3	false	1	"NNN\nNNL\nNNH\nNLL\nNHH\nLLL\nLLH\nLHH\nHHH\n"	0	0.4	50	"0 NNN\n1 NNL\n2 NNH\n3 NLL\n4 NHH\n5 LLL\n6 LLH\n7 LHH\n8 HHH\n"	0.02	92	0.1	14	0	0.1	5.0E-4	0.03	0.05	25	100	5.32172E-5	25000	5
1121	0	23	0.3	false	1	"NNN\nNNL\nNNH\nNLL\nNHH\nLLL\nLLH\nLHH\nHHH\n"	0	0.4	50	"0 NNN\n1 NNL\n2 NNH\n3 NLL\n4 NHH\n5 LLL\n6 LLH\n7 LHH\n8 HHH\n"	0.02	92	0.1	14	0	0.1	5.0E-4	0.03	0.05	25	100	4.52346E-5	25000	5
1122	0	23	0.3	false	1	"NNN\nNNL\nNNH\nNLL\nNHH\nLLL\nLLH\nLHH\nHHH\n"	0	0.4	50	"0 NNN\n1 NNL\n2 NNH\n3 NLL\n4 NHH\n5 LLL\n6 LLH\n7 LHH\n8 HHH\n"	0.02	92	0.1	14	0	0.1	5.0E-4	0.03	0.05	25	100	0	25000	5
1124	0	23	0.3	false	1	"NNN\nNNL\nNNH\nNLL\nNHH\nLLL\nLLH\nLHH\nHHH\n"	0	0.4	50	"0 NNN\n1 NNL\n2 NNH\n3 NLL\n4 NHH\n5 LLL\n6 LLH\n7 LHH\n8 HHH\n"	0.02	92	0.1	14	0	0.1	5.0E-4	0.03	0.05	25	300	0.1105	25000	0
1123	0	23	0.3	false	1	"NNN\nNNL\nNNH\nNLL\nNHH\nLLL\nLLH\nLHH\nHHH\n"	0	0.4	50	"0 NNN\n1 NNL\n2 NNH\n3 NLL\n4 NHH\n5 LLL\n6 LLH\n7 LHH\n8 HHH\n"	0.02	92	0.1	14	0	0.1	5.0E-4	0.03	0.05	25	300	0.13	25000	0
1125	0	23	0.3	false	1	"NNN\nNNL\nNNH\nNLL\nNHH\nLLL\nLLH\nLHH\nHHH\n"	0	0.4	50	"0 NNN\n1 NNL\n2 NNH\n3 NLL\n4 NHH\n5 LLL\n6 LLH\n7 LHH\n8 HHH\n"	0.02	92	0.1	14	0	0.1	5.0E-4	0.03	0.05	25	300	0.093925	25000	0
1126	0	23	0.3	false	1	"NNN\nNNL\nNNH\nNLL\nNHH\nLLL\nLLH\nLHH\nHHH\n"	0	0.4	50	"0 NNN\n1 NNL\n2 NNH\n3 NLL\n4 NHH\n5 LLL\n6 LLH\n7 LHH\n8 HHH\n"	0.02	92	0.1	14	0	0.1	5.0E-4	0.03	0.05	25	300	0.07983625	25000	0
1127	0	23	0.3	false	1	"NNN\nNNL\nNNH\nNLL\nNHH\nLLL\nLLH\nLHH\nHHH\n"	0	0.4	50	"0 NNN\n1 NNL\n2 NNH\n3 NLL\n4 NHH\n5 LLL\n6 LLH\n7 LHH\n8 HHH\n"	0.02	92	0.1	14	0	0.1	5.0E-4	0.03	0.05	25	300	0.067860813	25000	0
1129	0	23	0.3	false	1	"NNN\nNNL\nNNH\nNLL\nNHH\nLLL\nLLH\nLHH\nHHH\n"	0	0.4	50	"0 NNN\n1 NNL\n2 NNH\n3 NLL\n4 NHH\n5 LLL\n6 LLH\n7 LHH\n8 HHH\n"	0.02	92	0.1	14	0	0.1	5.0E-4	0.03	0.05	25	300	0.049029437	25000	0
1128	0	23	0.3	false	1	"NNN\nNNL\nNNH\nNLL\nNHH\nLLL\nLLH\nLHH\nHHH\n"	0	0.4	50	"0 NNN\n1 NNL\n2 NNH\n3 NLL\n4 NHH\n5 LLL\n6 LLH\n7 LHH\n8 HHH\n"	0.02	92	0.1	14	0	0.1	5.0E-4	0.03	0.05	25	300	0.057681691	25000	0
1130	0	23	0.3	false	1	"NNN\nNNL\nNNH\nNLL\nNHH\nLLL\nLLH\nLHH\nHHH\n"	0	0.4	50	"0 NNN\n1 NNL\n2 NNH\n3 NLL\n4 NHH\n5 LLL\n6 LLH\n7 LHH\n8 HHH\n"	0.02	92	0.1	14	0	0.1	5.0E-4	0.03	0.05	25	300	0.041675021	25000	0
1131	0	23	0.3	false	1	"NNN\nNNL\nNNH\nNLL\nNHH\nLLL\nLLH\nLHH\nHHH\n"	0	0.4	50	"0 NNN\n1 NNL\n2 NNH\n3 NLL\n4 NHH\n5 LLL\n6 LLH\n7 LHH\n8 HHH\n"	0.02	92	0.1	14	0	0.1	5.0E-4	0.03	0.05	25	300	0.035423768	25000	0
1132	0	23	0.3	false	1	"NNN\nNNL\nNNH\nNLL\nNHH\nLLL\nLLH\nLHH\nHHH\n"	0	0.4	50	"0 NNN\n1 NNL\n2 NNH\n3 NLL\n4 NHH\n5 LLL\n6 LLH\n7 LHH\n8 HHH\n"	0.02	92	0.1	14	0	0.1	5.0E-4	0.03	0.05	25	300	0.030110203	25000	0
1133	0	23	0.3	false	1	"NNN\nNNL\nNNH\nNLL\nNHH\nLLL\nLLH\nLHH\nHHH\n"	0	0.4	50	"0 NNN\n1 NNL\n2 NNH\n3 NLL\n4 NHH\n5 LLL\n6 LLH\n7 LHH\n8 HHH\n"	0.02	92	0.1	14	0	0.1	5.0E-4	0.03	0.05	25	300	0.025593673	25000	0
1134	0	23	0.3	false	1	"NNN\nNNL\nNNH\nNLL\nNHH\nLLL\nLLH\nLHH\nHHH\n"	0	0.4	50	"0 NNN\n1 NNL\n2 NNH\n3 NLL\n4 NHH\n5 LLL\n6 LLH\n7 LHH\n8 HHH\n"	0.02	92	0.1	14	0	0.1	5.0E-4	0.03	0.05	25	300	0.021754622	25000	0
1135	0	23	0.3	false	1	"NNN\nNNL\nNNH\nNLL\nNHH\nLLL\nLLH\nLHH\nHHH\n"	0	0.4	50	"0 NNN\n1 NNL\n2 NNH\n3 NLL\n4 NHH\n5 LLL\n6 LLH\n7 LHH\n8 HHH\n"	0.02	92	0.1	14	0	0.1	5.0E-4	0.03	0.05	25	300	0.018491428	25000	0
1136	0	23	0.3	false	1	"NNN\nNNL\nNNH\nNLL\nNHH\nLLL\nLLH\nLHH\nHHH\n"	0	0.4	50	"0 NNN\n1 NNL\n2 NNH\n3 NLL\n4 NHH\n5 LLL\n6 LLH\n7 LHH\n8 HHH\n"	0.02	92	0.1	14	0	0.1	5.0E-4	0.03	0.05	25	300	0.015717714	25000	0
1138	0	23	0.3	false	1	"NNN\nNNL\nNNH\nNLL\nNHH\nLLL\nLLH\nLHH\nHHH\n"	0	0.4	50	"0 NNN\n1 NNL\n2 NNH\n3 NLL\n4 NHH\n5 LLL\n6 LLH\n7 LHH\n8 HHH\n"	0.02	92	0.1	14	0	0.1	5.0E-4	0.03	0.05	25	300	0.011356048	25000	0
1137	0	23	0.3	false	1	"NNN\nNNL\nNNH\nNLL\nNHH\nLLL\nLLH\nLHH\nHHH\n"	0	0.4	50	"0 NNN\n1 NNL\n2 NNH\n3 NLL\n4 NHH\n5 LLL\n6 LLH\n7 LHH\n8 HHH\n"	0.02	92	0.1	14	0	0.1	5.0E-4	0.03	0.05	25	300	0.013360057	25000	0
1139	0	23	0.3	false	1	"NNN\nNNL\nNNH\nNLL\nNHH\nLLL\nLLH\nLHH\nHHH\n"	0	0.4	50	"0 NNN\n1 NNL\n2 NNH\n3 NLL\n4 NHH\n5 LLL\n6 LLH\n7 LHH\n8 HHH\n"	0.02	92	0.1	14	0	0.1	5.0E-4	0.03	0.05	25	300	0.009652641	25000	0
1140	0	23	0.3	false	1	"NNN\nNNL\nNNH\nNLL\nNHH\nLLL\nLLH\nLHH\nHHH\n"	0	0.4	50	"0 NNN\n1 NNL\n2 NNH\n3 NLL\n4 NHH\n5 LLL\n6 LLH\n7 LHH\n8 HHH\n"	0.02	92	0.1	14	0	0.1	5.0E-4	0.03	0.05	25	300	0.008204745	25000	0
1141	0	23	0.3	false	1	"NNN\nNNL\nNNH\nNLL\nNHH\nLLL\nLLH\nLHH\nHHH\n"	0	0.4	50	"0 NNN\n1 NNL\n2 NNH\n3 NLL\n4 NHH\n5 LLL\n6 LLH\n7 LHH\n8 HHH\n"	0.02	92	0.1	14	0	0.1	5.0E-4	0.03	0.05	25	300	0.006974033	25000	0
1142	0	23	0.3	false	1	"NNN\nNNL\nNNH\nNLL\nNHH\nLLL\nLLH\nLHH\nHHH\n"	0	0.4	50	"0 NNN\n1 NNL\n2 NNH\n3 NLL\n4 NHH\n5 LLL\n6 LLH\n7 LHH\n8 HHH\n"	0.02	92	0.1	14	0	0.1	5.0E-4	0.03	0.05	25	300	0.005927928	25000	0
1143	0	23	0.3	false	1	"NNN\nNNL\nNNH\nNLL\nNHH\nLLL\nLLH\nLHH\nHHH\n"	0	0.4	50	"0 NNN\n1 NNL\n2 NNH\n3 NLL\n4 NHH\n5 LLL\n6 LLH\n7 LHH\n8 HHH\n"	0.02	92	0.1	14	0	0.1	5.0E-4	0.03	0.05	25	300	0.005038739	25000	0
1144	0	23	0.3	false	1	"NNN\nNNL\nNNH\nNLL\nNHH\nLLL\nLLH\nLHH\nHHH\n"	0	0.4	50	"0 NNN\n1 NNL\n2 NNH\n3 NLL\n4 NHH\n5 LLL\n6 LLH\n7 LHH\n8 HHH\n"	0.02	92	0.1	14	0	0.1	5.0E-4	0.03	0.05	25	300	0.004282928	25000	0
1145	0	23	0.3	false	1	"NNN\nNNL\nNNH\nNLL\nNHH\nLLL\nLLH\nLHH\nHHH\n"	0	0.4	50	"0 NNN\n1 NNL\n2 NNH\n3 NLL\n4 NHH\n5 LLL\n6 LLH\n7 LHH\n8 HHH\n"	0.02	92	0.1	14	0	0.1	5.0E-4	0.03	0.05	25	300	0.003640489	25000	0
1146	0	23	0.3	false	1	"NNN\nNNL\nNNH\nNLL\nNHH\nLLL\nLLH\nLHH\nHHH\n"	0	0.4	50	"0 NNN\n1 NNL\n2 NNH\n3 NLL\n4 NHH\n5 LLL\n6 LLH\n7 LHH\n8 HHH\n"	0.02	92	0.1	14	0	0.1	5.0E-4	0.03	0.05	25	300	0.003094416	25000	0
1147	0	23	0.3	false	1	"NNN\nNNL\nNNH\nNLL\nNHH\nLLL\nLLH\nLHH\nHHH\n"	0	0.4	50	"0 NNN\n1 NNL\n2 NNH\n3 NLL\n4 NHH\n5 LLL\n6 LLH\n7 LHH\n8 HHH\n"	0.02	92	0.1	14	0	0.1	5.0E-4	0.03	0.05	25	300	0.002630253	25000	0
1148	0	23	0.3	false	1	"NNN\nNNL\nNNH\nNLL\nNHH\nLLL\nLLH\nLHH\nHHH\n"	0	0.4	50	"0 NNN\n1 NNL\n2 NNH\n3 NLL\n4 NHH\n5 LLL\n6 LLH\n7 LHH\n8 HHH\n"	0.02	92	0.1	14	0	0.1	5.0E-4	0.03	0.05	25	300	0.002235715	25000	0
1149	0	23	0.3	false	1	"NNN\nNNL\nNNH\nNLL\nNHH\nLLL\nLLH\nLHH\nHHH\n"	0	0.4	50	"0 NNN\n1 NNL\n2 NNH\n3 NLL\n4 NHH\n5 LLL\n6 LLH\n7 LHH\n8 HHH\n"	0.02	92	0.1	14	0	0.1	5.0E-4	0.03	0.05	25	300	0.001900358	25000	0
1150	0	23	0.3	false	1	"NNN\nNNL\nNNH\nNLL\nNHH\nLLL\nLLH\nLHH\nHHH\n"	0	0.4	50	"0 NNN\n1 NNL\n2 NNH\n3 NLL\n4 NHH\n5 LLL\n6 LLH\n7 LHH\n8 HHH\n"	0.02	92	0.1	14	0	0.1	5.0E-4	0.03	0.05	25	300	0.001615304	25000	0
1151	0	23	0.3	false	1	"NNN\nNNL\nNNH\nNLL\nNHH\nLLL\nLLH\nLHH\nHHH\n"	0	0.4	50	"0 NNN\n1 NNL\n2 NNH\n3 NLL\n4 NHH\n5 LLL\n6 LLH\n7 LHH\n8 HHH\n"	0.02	92	0.1	14	0	0.1	5.0E-4	0.03	0.05	25	300	0.001373009	25000	0
1152	0	23	0.3	false	1	"NNN\nNNL\nNNH\nNLL\nNHH\nLLL\nLLH\nLHH\nHHH\n"	0	0.4	50	"0 NNN\n1 NNL\n2 NNH\n3 NLL\n4 NHH\n5 LLL\n6 LLH\n7 LHH\n8 HHH\n"	0.02	92	0.1	14	0	0.1	5.0E-4	0.03	0.05	25	300	0.001167057	25000	0
1153	0	23	0.3	false	1	"NNN\nNNL\nNNH\nNLL\nNHH\nLLL\nLLH\nLHH\nHHH\n"	0	0.4	50	"0 NNN\n1 NNL\n2 NNH\n3 NLL\n4 NHH\n5 LLL\n6 LLH\n7 LHH\n8 HHH\n"	0.02	92	0.1	14	0	0.1	5.0E-4	0.03	0.05	25	300	9.91999E-4	25000	0
1155	0	23	0.3	false	1	"NNN\nNNL\nNNH\nNLL\nNHH\nLLL\nLLH\nLHH\nHHH\n"	0	0.4	50	"0 NNN\n1 NNL\n2 NNH\n3 NLL\n4 NHH\n5 LLL\n6 LLH\n7 LHH\n8 HHH\n"	0.02	92	0.1	14	0	0.1	5.0E-4	0.03	0.05	25	300	7.16719E-4	25000	0
1154	0	23	0.3	false	1	"NNN\nNNL\nNNH\nNLL\nNHH\nLLL\nLLH\nLHH\nHHH\n"	0	0.4	50	"0 NNN\n1 NNL\n2 NNH\n3 NLL\n4 NHH\n5 LLL\n6 LLH\n7 LHH\n8 HHH\n"	0.02	92	0.1	14	0	0.1	5.0E-4	0.03	0.05	25	300	8.43199E-4	25000	0
1156	0	23	0.3	false	1	"NNN\nNNL\nNNH\nNLL\nNHH\nLLL\nLLH\nLHH\nHHH\n"	0	0.4	50	"0 NNN\n1 NNL\n2 NNH\n3 NLL\n4 NHH\n5 LLL\n6 LLH\n7 LHH\n8 HHH\n"	0.02	92	0.1	14	0	0.1	5.0E-4	0.03	0.05	25	300	6.09211E-4	25000	0
1157	0	23	0.3	false	1	"NNN\nNNL\nNNH\nNLL\nNHH\nLLL\nLLH\nLHH\nHHH\n"	0	0.4	50	"0 NNN\n1 NNL\n2 NNH\n3 NLL\n4 NHH\n5 LLL\n6 LLH\n7 LHH\n8 HHH\n"	0.02	92	0.1	14	0	0.1	5.0E-4	0.03	0.05	25	300	5.1783E-4	25000	0
1158	0	23	0.3	false	1	"NNN\nNNL\nNNH\nNLL\nNHH\nLLL\nLLH\nLHH\nHHH\n"	0	0.4	50	"0 NNN\n1 NNL\n2 NNH\n3 NLL\n4 NHH\n5 LLL\n6 LLH\n7 LHH\n8 HHH\n"	0.02	92	0.1	14	0	0.1	5.0E-4	0.03	0.05	25	300	4.40155E-4	25000	0
1160	0	23	0.3	false	1	"NNN\nNNL\nNNH\nNLL\nNHH\nLLL\nLLH\nLHH\nHHH\n"	0	0.4	50	"0 NNN\n1 NNL\n2 NNH\n3 NLL\n4 NHH\n5 LLL\n6 LLH\n7 LHH\n8 HHH\n"	0.02	92	0.1	14	0	0.1	5.0E-4	0.03	0.05	25	300	3.18012E-4	25000	5
1159	0	23	0.3	false	1	"NNN\nNNL\nNNH\nNLL\nNHH\nLLL\nLLH\nLHH\nHHH\n"	0	0.4	50	"0 NNN\n1 NNL\n2 NNH\n3 NLL\n4 NHH\n5 LLL\n6 LLH\n7 LHH\n8 HHH\n"	0.02	92	0.1	14	0	0.1	5.0E-4	0.03	0.05	25	300	3.74132E-4	25000	5
1161	0	23	0.3	false	1	"NNN\nNNL\nNNH\nNLL\nNHH\nLLL\nLLH\nLHH\nHHH\n"	0	0.4	50	"0 NNN\n1 NNL\n2 NNH\n3 NLL\n4 NHH\n5 LLL\n6 LLH\n7 LHH\n8 HHH\n"	0.02	92	0.1	14	0	0.1	5.0E-4	0.03	0.05	25	300	2.7031E-4	25000	5
1162	0	23	0.3	false	1	"NNN\nNNL\nNNH\nNLL\nNHH\nLLL\nLLH\nLHH\nHHH\n"	0	0.4	50	"0 NNN\n1 NNL\n2 NNH\n3 NLL\n4 NHH\n5 LLL\n6 LLH\n7 LHH\n8 HHH\n"	0.02	92	0.1	14	0	0.1	5.0E-4	0.03	0.05	25	300	2.29764E-4	25000	5
1163	0	23	0.3	false	1	"NNN\nNNL\nNNH\nNLL\nNHH\nLLL\nLLH\nLHH\nHHH\n"	0	0.4	50	"0 NNN\n1 NNL\n2 NNH\n3 NLL\n4 NHH\n5 LLL\n6 LLH\n7 LHH\n8 HHH\n"	0.02	92	0.1	14	0	0.1	5.0E-4	0.03	0.05	25	300	1.95299E-4	25000	5
1164	0	23	0.3	false	1	"NNN\nNNL\nNNH\nNLL\nNHH\nLLL\nLLH\nLHH\nHHH\n"	0	0.4	50	"0 NNN\n1 NNL\n2 NNH\n3 NLL\n4 NHH\n5 LLL\n6 LLH\n7 LHH\n8 HHH\n"	0.02	92	0.1	14	0	0.1	5.0E-4	0.03	0.05	25	300	1.66004E-4	25000	5
1165	0	23	0.3	false	1	"NNN\nNNL\nNNH\nNLL\nNHH\nLLL\nLLH\nLHH\nHHH\n"	0	0.4	50	"0 NNN\n1 NNL\n2 NNH\n3 NLL\n4 NHH\n5 LLL\n6 LLH\n7 LHH\n8 HHH\n"	0.02	92	0.1	14	0	0.1	5.0E-4	0.03	0.05	25	300	1.41104E-4	25000	5
1166	0	23	0.3	false	1	"NNN\nNNL\nNNH\nNLL\nNHH\nLLL\nLLH\nLHH\nHHH\n"	0	0.4	50	"0 NNN\n1 NNL\n2 NNH\n3 NLL\n4 NHH\n5 LLL\n6 LLH\n7 LHH\n8 HHH\n"	0.02	92	0.1	14	0	0.1	5.0E-4	0.03	0.05	25	300	1.19938E-4	25000	5
1167	0	23	0.3	false	1	"NNN\nNNL\nNNH\nNLL\nNHH\nLLL\nLLH\nLHH\nHHH\n"	0	0.4	50	"0 NNN\n1 NNL\n2 NNH\n3 NLL\n4 NHH\n5 LLL\n6 LLH\n7 LHH\n8 HHH\n"	0.02	92	0.1	14	0	0.1	5.0E-4	0.03	0.05	25	300	1.01947E-4	25000	5
1169	0	23	0.3	false	1	"NNN\nNNL\nNNH\nNLL\nNHH\nLLL\nLLH\nLHH\nHHH\n"	0	0.4	50	"0 NNN\n1 NNL\n2 NNH\n3 NLL\n4 NHH\n5 LLL\n6 LLH\n7 LHH\n8 HHH\n"	0.02	92	0.1	14	0	0.1	5.0E-4	0.03	0.05	25	300	7.3657E-5	25000	5
1168	0	23	0.3	false	1	"NNN\nNNL\nNNH\nNLL\nNHH\nLLL\nLLH\nLHH\nHHH\n"	0	0.4	50	"0 NNN\n1 NNL\n2 NNH\n3 NLL\n4 NHH\n5 LLL\n6 LLH\n7 LHH\n8 HHH\n"	0.02	92	0.1	14	0	0.1	5.0E-4	0.03	0.05	25	300	8.66553E-5	25000	5
1170	0	23	0.3	false	1	"NNN\nNNL\nNNH\nNLL\nNHH\nLLL\nLLH\nLHH\nHHH\n"	0	0.4	50	"0 NNN\n1 NNL\n2 NNH\n3 NLL\n4 NHH\n5 LLL\n6 LLH\n7 LHH\n8 HHH\n"	0.02	92	0.1	14	0	0.1	5.0E-4	0.03	0.05	25	300	6.26084E-5	25000	5
1171	0	23	0.3	false	1	"NNN\nNNL\nNNH\nNLL\nNHH\nLLL\nLLH\nLHH\nHHH\n"	0	0.4	50	"0 NNN\n1 NNL\n2 NNH\n3 NLL\n4 NHH\n5 LLL\n6 LLH\n7 LHH\n8 HHH\n"	0.02	92	0.1	14	0	0.1	5.0E-4	0.03	0.05	25	300	5.32172E-5	25000	5
1172	0	23	0.3	false	1	"NNN\nNNL\nNNH\nNLL\nNHH\nLLL\nLLH\nLHH\nHHH\n"	0	0.4	50	"0 NNN\n1 NNL\n2 NNH\n3 NLL\n4 NHH\n5 LLL\n6 LLH\n7 LHH\n8 HHH\n"	0.02	92	0.1	14	0	0.1	5.0E-4	0.03	0.05	25	300	4.52346E-5	25000	5
1173	0	23	0.3	false	1	"NNN\nNNL\nNNH\nNLL\nNHH\nLLL\nLLH\nLHH\nHHH\n"	0	0.4	50	"0 NNN\n1 NNL\n2 NNH\n3 NLL\n4 NHH\n5 LLL\n6 LLH\n7 LHH\n8 HHH\n"	0.02	92	0.1	14	0	0.1	5.0E-4	0.03	0.05	25	300	0	25000	5
1174	0	23	0.3	false	1	"NNN\nNNL\nNNH\nNLL\nNHH\nLLL\nLLH\nLHH\nHHH\n"	0	0.4	50	"0 NNN\n1 NNL\n2 NNH\n3 NLL\n4 NHH\n5 LLL\n6 LLH\n7 LHH\n8 HHH\n"	0.02	92	0.1	14	0	0.1	5.0E-4	0.03	0.05	25	1000	0.13	25000	0
1175	0	23	0.3	false	1	"NNN\nNNL\nNNH\nNLL\nNHH\nLLL\nLLH\nLHH\nHHH\n"	0	0.4	50	"0 NNN\n1 NNL\n2 NNH\n3 NLL\n4 NHH\n5 LLL\n6 LLH\n7 LHH\n8 HHH\n"	0.02	92	0.1	14	0	0.1	5.0E-4	0.03	0.05	25	1000	0.1105	25000	0
1176	0	23	0.3	false	1	"NNN\nNNL\nNNH\nNLL\nNHH\nLLL\nLLH\nLHH\nHHH\n"	0	0.4	50	"0 NNN\n1 NNL\n2 NNH\n3 NLL\n4 NHH\n5 LLL\n6 LLH\n7 LHH\n8 HHH\n"	0.02	92	0.1	14	0	0.1	5.0E-4	0.03	0.05	25	1000	0.093925	25000	0
1177	0	23	0.3	false	1	"NNN\nNNL\nNNH\nNLL\nNHH\nLLL\nLLH\nLHH\nHHH\n"	0	0.4	50	"0 NNN\n1 NNL\n2 NNH\n3 NLL\n4 NHH\n5 LLL\n6 LLH\n7 LHH\n8 HHH\n"	0.02	92	0.1	14	0	0.1	5.0E-4	0.03	0.05	25	1000	0.07983625	25000	0
1178	0	23	0.3	false	1	"NNN\nNNL\nNNH\nNLL\nNHH\nLLL\nLLH\nLHH\nHHH\n"	0	0.4	50	"0 NNN\n1 NNL\n2 NNH\n3 NLL\n4 NHH\n5 LLL\n6 LLH\n7 LHH\n8 HHH\n"	0.02	92	0.1	14	0	0.1	5.0E-4	0.03	0.05	25	1000	0.067860813	25000	0
1179	0	23	0.3	false	1	"NNN\nNNL\nNNH\nNLL\nNHH\nLLL\nLLH\nLHH\nHHH\n"	0	0.4	50	"0 NNN\n1 NNL\n2 NNH\n3 NLL\n4 NHH\n5 LLL\n6 LLH\n7 LHH\n8 HHH\n"	0.02	92	0.1	14	0	0.1	5.0E-4	0.03	0.05	25	1000	0.057681691	25000	0
1180	0	23	0.3	false	1	"NNN\nNNL\nNNH\nNLL\nNHH\nLLL\nLLH\nLHH\nHHH\n"	0	0.4	50	"0 NNN\n1 NNL\n2 NNH\n3 NLL\n4 NHH\n5 LLL\n6 LLH\n7 LHH\n8 HHH\n"	0.02	92	0.1	14	0	0.1	5.0E-4	0.03	0.05	25	1000	0.049029437	25000	0
1181	0	23	0.3	false	1	"NNN\nNNL\nNNH\nNLL\nNHH\nLLL\nLLH\nLHH\nHHH\n"	0	0.4	50	"0 NNN\n1 NNL\n2 NNH\n3 NLL\n4 NHH\n5 LLL\n6 LLH\n7 LHH\n8 HHH\n"	0.02	92	0.1	14	0	0.1	5.0E-4	0.03	0.05	25	1000	0.041675021	25000	0
1182	0	23	0.3	false	1	"NNN\nNNL\nNNH\nNLL\nNHH\nLLL\nLLH\nLHH\nHHH\n"	0	0.4	50	"0 NNN\n1 NNL\n2 NNH\n3 NLL\n4 NHH\n5 LLL\n6 LLH\n7 LHH\n8 HHH\n"	0.02	92	0.1	14	0	0.1	5.0E-4	0.03	0.05	25	1000	0.035423768	25000	0
1183	0	23	0.3	false	1	"NNN\nNNL\nNNH\nNLL\nNHH\nLLL\nLLH\nLHH\nHHH\n"	0	0.4	50	"0 NNN\n1 NNL\n2 NNH\n3 NLL\n4 NHH\n5 LLL\n6 LLH\n7 LHH\n8 HHH\n"	0.02	92	0.1	14	0	0.1	5.0E-4	0.03	0.05	25	1000	0.030110203	25000	0
1184	0	23	0.3	false	1	"NNN\nNNL\nNNH\nNLL\nNHH\nLLL\nLLH\nLHH\nHHH\n"	0	0.4	50	"0 NNN\n1 NNL\n2 NNH\n3 NLL\n4 NHH\n5 LLL\n6 LLH\n7 LHH\n8 HHH\n"	0.02	92	0.1	14	0	0.1	5.0E-4	0.03	0.05	25	1000	0.025593673	25000	0
1185	0	23	0.3	false	1	"NNN\nNNL\nNNH\nNLL\nNHH\nLLL\nLLH\nLHH\nHHH\n"	0	0.4	50	"0 NNN\n1 NNL\n2 NNH\n3 NLL\n4 NHH\n5 LLL\n6 LLH\n7 LHH\n8 HHH\n"	0.02	92	0.1	14	0	0.1	5.0E-4	0.03	0.05	25	1000	0.021754622	25000	0
1186	0	23	0.3	false	1	"NNN\nNNL\nNNH\nNLL\nNHH\nLLL\nLLH\nLHH\nHHH\n"	0	0.4	50	"0 NNN\n1 NNL\n2 NNH\n3 NLL\n4 NHH\n5 LLL\n6 LLH\n7 LHH\n8 HHH\n"	0.02	92	0.1	14	0	0.1	5.0E-4	0.03	0.05	25	1000	0.018491428	25000	0
1187	0	23	0.3	false	1	"NNN\nNNL\nNNH\nNLL\nNHH\nLLL\nLLH\nLHH\nHHH\n"	0	0.4	50	"0 NNN\n1 NNL\n2 NNH\n3 NLL\n4 NHH\n5 LLL\n6 LLH\n7 LHH\n8 HHH\n"	0.02	92	0.1	14	0	0.1	5.0E-4	0.03	0.05	25	1000	0.015717714	25000	0
1188	0	23	0.3	false	1	"NNN\nNNL\nNNH\nNLL\nNHH\nLLL\nLLH\nLHH\nHHH\n"	0	0.4	50	"0 NNN\n1 NNL\n2 NNH\n3 NLL\n4 NHH\n5 LLL\n6 LLH\n7 LHH\n8 HHH\n"	0.02	92	0.1	14	0	0.1	5.0E-4	0.03	0.05	25	1000	0.013360057	25000	0
1190	0	23	0.3	false	1	"NNN\nNNL\nNNH\nNLL\nNHH\nLLL\nLLH\nLHH\nHHH\n"	0	0.4	50	"0 NNN\n1 NNL\n2 NNH\n3 NLL\n4 NHH\n5 LLL\n6 LLH\n7 LHH\n8 HHH\n"	0.02	92	0.1	14	0	0.1	5.0E-4	0.03	0.05	25	1000	0.009652641	25000	0
1189	0	23	0.3	false	1	"NNN\nNNL\nNNH\nNLL\nNHH\nLLL\nLLH\nLHH\nHHH\n"	0	0.4	50	"0 NNN\n1 NNL\n2 NNH\n3 NLL\n4 NHH\n5 LLL\n6 LLH\n7 LHH\n8 HHH\n"	0.02	92	0.1	14	0	0.1	5.0E-4	0.03	0.05	25	1000	0.011356048	25000	0
1191	0	23	0.3	false	1	"NNN\nNNL\nNNH\nNLL\nNHH\nLLL\nLLH\nLHH\nHHH\n"	0	0.4	50	"0 NNN\n1 NNL\n2 NNH\n3 NLL\n4 NHH\n5 LLL\n6 LLH\n7 LHH\n8 HHH\n"	0.02	92	0.1	14	0	0.1	5.0E-4	0.03	0.05	25	1000	0.008204745	25000	0
1192	0	23	0.3	false	1	"NNN\nNNL\nNNH\nNLL\nNHH\nLLL\nLLH\nLHH\nHHH\n"	0	0.4	50	"0 NNN\n1 NNL\n2 NNH\n3 NLL\n4 NHH\n5 LLL\n6 LLH\n7 LHH\n8 HHH\n"	0.02	92	0.1	14	0	0.1	5.0E-4	0.03	0.05	25	1000	0.006974033	25000	0
1193	0	23	0.3	false	1	"NNN\nNNL\nNNH\nNLL\nNHH\nLLL\nLLH\nLHH\nHHH\n"	0	0.4	50	"0 NNN\n1 NNL\n2 NNH\n3 NLL\n4 NHH\n5 LLL\n6 LLH\n7 LHH\n8 HHH\n"	0.02	92	0.1	14	0	0.1	5.0E-4	0.03	0.05	25	1000	0.005927928	25000	0
1194	0	23	0.3	false	1	"NNN\nNNL\nNNH\nNLL\nNHH\nLLL\nLLH\nLHH\nHHH\n"	0	0.4	50	"0 NNN\n1 NNL\n2 NNH\n3 NLL\n4 NHH\n5 LLL\n6 LLH\n7 LHH\n8 HHH\n"	0.02	92	0.1	14	0	0.1	5.0E-4	0.03	0.05	25	1000	0.005038739	25000	0
1195	0	23	0.3	false	1	"NNN\nNNL\nNNH\nNLL\nNHH\nLLL\nLLH\nLHH\nHHH\n"	0	0.4	50	"0 NNN\n1 NNL\n2 NNH\n3 NLL\n4 NHH\n5 LLL\n6 LLH\n7 LHH\n8 HHH\n"	0.02	92	0.1	14	0	0.1	5.0E-4	0.03	0.05	25	1000	0.004282928	25000	0
1196	0	23	0.3	false	1	"NNN\nNNL\nNNH\nNLL\nNHH\nLLL\nLLH\nLHH\nHHH\n"	0	0.4	50	"0 NNN\n1 NNL\n2 NNH\n3 NLL\n4 NHH\n5 LLL\n6 LLH\n7 LHH\n8 HHH\n"	0.02	92	0.1	14	0	0.1	5.0E-4	0.03	0.05	25	1000	0.003640489	25000	0
1197	0	23	0.3	false	1	"NNN\nNNL\nNNH\nNLL\nNHH\nLLL\nLLH\nLHH\nHHH\n"	0	0.4	50	"0 NNN\n1 NNL\n2 NNH\n3 NLL\n4 NHH\n5 LLL\n6 LLH\n7 LHH\n8 HHH\n"	0.02	92	0.1	14	0	0.1	5.0E-4	0.03	0.05	25	1000	0.003094416	25000	0
1199	0	23	0.3	false	1	"NNN\nNNL\nNNH\nNLL\nNHH\nLLL\nLLH\nLHH\nHHH\n"	0	0.4	50	"0 NNN\n1 NNL\n2 NNH\n3 NLL\n4 NHH\n5 LLL\n6 LLH\n7 LHH\n8 HHH\n"	0.02	92	0.1	14	0	0.1	5.0E-4	0.03	0.05	25	1000	0.002235715	25000	0
1198	0	23	0.3	false	1	"NNN\nNNL\nNNH\nNLL\nNHH\nLLL\nLLH\nLHH\nHHH\n"	0	0.4	50	"0 NNN\n1 NNL\n2 NNH\n3 NLL\n4 NHH\n5 LLL\n6 LLH\n7 LHH\n8 HHH\n"	0.02	92	0.1	14	0	0.1	5.0E-4	0.03	0.05	25	1000	0.002630253	25000	0
1200	0	23	0.3	false	1	"NNN\nNNL\nNNH\nNLL\nNHH\nLLL\nLLH\nLHH\nHHH\n"	0	0.4	50	"0 NNN\n1 NNL\n2 NNH\n3 NLL\n4 NHH\n5 LLL\n6 LLH\n7 LHH\n8 HHH\n"	0.02	92	0.1	14	0	0.1	5.0E-4	0.03	0.05	25	1000	0.001900358	25000	0
1201	0	23	0.3	false	1	"NNN\nNNL\nNNH\nNLL\nNHH\nLLL\nLLH\nLHH\nHHH\n"	0	0.4	50	"0 NNN\n1 NNL\n2 NNH\n3 NLL\n4 NHH\n5 LLL\n6 LLH\n7 LHH\n8 HHH\n"	0.02	92	0.1	14	0	0.1	5.0E-4	0.03	0.05	25	1000	0.001615304	25000	0
1202	0	23	0.3	false	1	"NNN\nNNL\nNNH\nNLL\nNHH\nLLL\nLLH\nLHH\nHHH\n"	0	0.4	50	"0 NNN\n1 NNL\n2 NNH\n3 NLL\n4 NHH\n5 LLL\n6 LLH\n7 LHH\n8 HHH\n"	0.02	92	0.1	14	0	0.1	5.0E-4	0.03	0.05	25	1000	0.001373009	25000	0
1204	0	23	0.3	false	1	"NNN\nNNL\nNNH\nNLL\nNHH\nLLL\nLLH\nLHH\nHHH\n"	0	0.4	50	"0 NNN\n1 NNL\n2 NNH\n3 NLL\n4 NHH\n5 LLL\n6 LLH\n7 LHH\n8 HHH\n"	0.02	92	0.1	14	0	0.1	5.0E-4	0.03	0.05	25	1000	9.91999E-4	25000	0
1203	0	23	0.3	false	1	"NNN\nNNL\nNNH\nNLL\nNHH\nLLL\nLLH\nLHH\nHHH\n"	0	0.4	50	"0 NNN\n1 NNL\n2 NNH\n3 NLL\n4 NHH\n5 LLL\n6 LLH\n7 LHH\n8 HHH\n"	0.02	92	0.1	14	0	0.1	5.0E-4	0.03	0.05	25	1000	0.001167057	25000	0
1205	0	23	0.3	false	1	"NNN\nNNL\nNNH\nNLL\nNHH\nLLL\nLLH\nLHH\nHHH\n"	0	0.4	50	"0 NNN\n1 NNL\n2 NNH\n3 NLL\n4 NHH\n5 LLL\n6 LLH\n7 LHH\n8 HHH\n"	0.02	92	0.1	14	0	0.1	5.0E-4	0.03	0.05	25	1000	8.43199E-4	25000	0
1206	0	23	0.3	false	1	"NNN\nNNL\nNNH\nNLL\nNHH\nLLL\nLLH\nLHH\nHHH\n"	0	0.4	50	"0 NNN\n1 NNL\n2 NNH\n3 NLL\n4 NHH\n5 LLL\n6 LLH\n7 LHH\n8 HHH\n"	0.02	92	0.1	14	0	0.1	5.0E-4	0.03	0.05	25	1000	7.16719E-4	25000	0
1207	0	23	0.3	false	1	"NNN\nNNL\nNNH\nNLL\nNHH\nLLL\nLLH\nLHH\nHHH\n"	0	0.4	50	"0 NNN\n1 NNL\n2 NNH\n3 NLL\n4 NHH\n5 LLL\n6 LLH\n7 LHH\n8 HHH\n"	0.02	92	0.1	14	0	0.1	5.0E-4	0.03	0.05	25	1000	6.09211E-4	25000	0
1208	0	23	0.3	false	1	"NNN\nNNL\nNNH\nNLL\nNHH\nLLL\nLLH\nLHH\nHHH\n"	0	0.4	50	"0 NNN\n1 NNL\n2 NNH\n3 NLL\n4 NHH\n5 LLL\n6 LLH\n7 LHH\n8 HHH\n"	0.02	92	0.1	14	0	0.1	5.0E-4	0.03	0.05	25	1000	5.1783E-4	25000	0
1209	0	23	0.3	false	1	"NNN\nNNL\nNNH\nNLL\nNHH\nLLL\nLLH\nLHH\nHHH\n"	0	0.4	50	"0 NNN\n1 NNL\n2 NNH\n3 NLL\n4 NHH\n5 LLL\n6 LLH\n7 LHH\n8 HHH\n"	0.02	92	0.1	14	0	0.1	5.0E-4	0.03	0.05	25	1000	4.40155E-4	25000	0
1210	0	23	0.3	false	1	"NNN\nNNL\nNNH\nNLL\nNHH\nLLL\nLLH\nLHH\nHHH\n"	0	0.4	50	"0 NNN\n1 NNL\n2 NNH\n3 NLL\n4 NHH\n5 LLL\n6 LLH\n7 LHH\n8 HHH\n"	0.02	92	0.1	14	0	0.1	5.0E-4	0.03	0.05	25	1000	3.74132E-4	25000	0
1211	0	23	0.3	false	1	"NNN\nNNL\nNNH\nNLL\nNHH\nLLL\nLLH\nLHH\nHHH\n"	0	0.4	50	"0 NNN\n1 NNL\n2 NNH\n3 NLL\n4 NHH\n5 LLL\n6 LLH\n7 LHH\n8 HHH\n"	0.02	92	0.1	14	0	0.1	5.0E-4	0.03	0.05	25	1000	3.18012E-4	25000	0
1212	0	23	0.3	false	1	"NNN\nNNL\nNNH\nNLL\nNHH\nLLL\nLLH\nLHH\nHHH\n"	0	0.4	50	"0 NNN\n1 NNL\n2 NNH\n3 NLL\n4 NHH\n5 LLL\n6 LLH\n7 LHH\n8 HHH\n"	0.02	92	0.1	14	0	0.1	5.0E-4	0.03	0.05	25	1000	2.7031E-4	25000	0
1213	0	23	0.3	false	1	"NNN\nNNL\nNNH\nNLL\nNHH\nLLL\nLLH\nLHH\nHHH\n"	0	0.4	50	"0 NNN\n1 NNL\n2 NNH\n3 NLL\n4 NHH\n5 LLL\n6 LLH\n7 LHH\n8 HHH\n"	0.02	92	0.1	14	0	0.1	5.0E-4	0.03	0.05	25	1000	2.29764E-4	25000	0
1214	0	23	0.3	false	1	"NNN\nNNL\nNNH\nNLL\nNHH\nLLL\nLLH\nLHH\nHHH\n"	0	0.4	50	"0 NNN\n1 NNL\n2 NNH\n3 NLL\n4 NHH\n5 LLL\n6 LLH\n7 LHH\n8 HHH\n"	0.02	92	0.1	14	0	0.1	5.0E-4	0.03	0.05	25	1000	1.95299E-4	25000	0
1215	0	23	0.3	false	1	"NNN\nNNL\nNNH\nNLL\nNHH\nLLL\nLLH\nLHH\nHHH\n"	0	0.4	50	"0 NNN\n1 NNL\n2 NNH\n3 NLL\n4 NHH\n5 LLL\n6 LLH\n7 LHH\n8 HHH\n"	0.02	92	0.1	14	0	0.1	5.0E-4	0.03	0.05	25	1000	1.66004E-4	25000	0
1217	0	23	0.3	false	1	"NNN\nNNL\nNNH\nNLL\nNHH\nLLL\nLLH\nLHH\nHHH\n"	0	0.4	50	"0 NNN\n1 NNL\n2 NNH\n3 NLL\n4 NHH\n5 LLL\n6 LLH\n7 LHH\n8 HHH\n"	0.02	92	0.1	14	0	0.1	5.0E-4	0.03	0.05	25	1000	1.19938E-4	25000	0
1216	0	23	0.3	false	1	"NNN\nNNL\nNNH\nNLL\nNHH\nLLL\nLLH\nLHH\nHHH\n"	0	0.4	50	"0 NNN\n1 NNL\n2 NNH\n3 NLL\n4 NHH\n5 LLL\n6 LLH\n7 LHH\n8 HHH\n"	0.02	92	0.1	14	0	0.1	5.0E-4	0.03	0.05	25	1000	1.41104E-4	25000	0
1218	0	23	0.3	false	1	"NNN\nNNL\nNNH\nNLL\nNHH\nLLL\nLLH\nLHH\nHHH\n"	0	0.4	50	"0 NNN\n1 NNL\n2 NNH\n3 NLL\n4 NHH\n5 LLL\n6 LLH\n7 LHH\n8 HHH\n"	0.02	92	0.1	14	0	0.1	5.0E-4	0.03	0.05	25	1000	1.01947E-4	25000	0
1219	0	23	0.3	false	1	"NNN\nNNL\nNNH\nNLL\nNHH\nLLL\nLLH\nLHH\nHHH\n"	0	0.4	50	"0 NNN\n1 NNL\n2 NNH\n3 NLL\n4 NHH\n5 LLL\n6 LLH\n7 LHH\n8 HHH\n"	0.02	92	0.1	14	0	0.1	5.0E-4	0.03	0.05	25	1000	8.66553E-5	25000	0
1220	0	23	0.3	false	1	"NNN\nNNL\nNNH\nNLL\nNHH\nLLL\nLLH\nLHH\nHHH\n"	0	0.4	50	"0 NNN\n1 NNL\n2 NNH\n3 NLL\n4 NHH\n5 LLL\n6 LLH\n7 LHH\n8 HHH\n"	0.02	92	0.1	14	0	0.1	5.0E-4	0.03	0.05	25	1000	7.3657E-5	25000	0
1221	0	23	0.3	false	1	"NNN\nNNL\nNNH\nNLL\nNHH\nLLL\nLLH\nLHH\nHHH\n"	0	0.4	50	"0 NNN\n1 NNL\n2 NNH\n3 NLL\n4 NHH\n5 LLL\n6 LLH\n7 LHH\n8 HHH\n"	0.02	92	0.1	14	0	0.1	5.0E-4	0.03	0.05	25	1000	6.26084E-5	25000	0
1222	0	23	0.3	false	1	"NNN\nNNL\nNNH\nNLL\nNHH\nLLL\nLLH\nLHH\nHHH\n"	0	0.4	50	"0 NNN\n1 NNL\n2 NNH\n3 NLL\n4 NHH\n5 LLL\n6 LLH\n7 LHH\n8 HHH\n"	0.02	92	0.1	14	0	0.1	5.0E-4	0.03	0.05	25	1000	5.32172E-5	25000	0
1223	0	23	0.3	false	1	"NNN\nNNL\nNNH\nNLL\nNHH\nLLL\nLLH\nLHH\nHHH\n"	0	0.4	50	"0 NNN\n1 NNL\n2 NNH\n3 NLL\n4 NHH\n5 LLL\n6 LLH\n7 LHH\n8 HHH\n"	0.02	92	0.1	14	0	0.1	5.0E-4	0.03	0.05	25	1000	4.52346E-5	25000	0
1224	0	23	0.3	false	1	"NNN\nNNL\nNNH\nNLL\nNHH\nLLL\nLLH\nLHH\nHHH\n"	0	0.4	50	"0 NNN\n1 NNL\n2 NNH\n3 NLL\n4 NHH\n5 LLL\n6 LLH\n7 LHH\n8 HHH\n"	0.02	92	0.1	14	0	0.1	5.0E-4	0.03	0.05	25	1000	0	25000	0
1225	0	23	0.3	false	1	"NNN\nNNL\nNNH\nNLL\nNHH\nLLL\nLLH\nLHH\nHHH\n"	0	0.4	50	"0 NNN\n1 NNL\n2 NNH\n3 NLL\n4 NHH\n5 LLL\n6 LLH\n7 LHH\n8 HHH\n"	0.02	92	0.1	14	0	0.1	5.0E-4	0.03	0.05	70	0	0.13	25000	0
1226	0	23	0.3	false	1	"NNN\nNNL\nNNH\nNLL\nNHH\nLLL\nLLH\nLHH\nHHH\n"	0	0.4	50	"0 NNN\n1 NNL\n2 NNH\n3 NLL\n4 NHH\n5 LLL\n6 LLH\n7 LHH\n8 HHH\n"	0.02	92	0.1	14	0	0.1	5.0E-4	0.03	0.05	70	0	0.1105	25000	0
1227	0	23	0.3	false	1	"NNN\nNNL\nNNH\nNLL\nNHH\nLLL\nLLH\nLHH\nHHH\n"	0	0.4	50	"0 NNN\n1 NNL\n2 NNH\n3 NLL\n4 NHH\n5 LLL\n6 LLH\n7 LHH\n8 HHH\n"	0.02	92	0.1	14	0	0.1	5.0E-4	0.03	0.05	70	0	0.093925	25000	0
1228	0	23	0.3	false	1	"NNN\nNNL\nNNH\nNLL\nNHH\nLLL\nLLH\nLHH\nHHH\n"	0	0.4	50	"0 NNN\n1 NNL\n2 NNH\n3 NLL\n4 NHH\n5 LLL\n6 LLH\n7 LHH\n8 HHH\n"	0.02	92	0.1	14	0	0.1	5.0E-4	0.03	0.05	70	0	0.07983625	25000	0
1230	0	23	0.3	false	1	"NNN\nNNL\nNNH\nNLL\nNHH\nLLL\nLLH\nLHH\nHHH\n"	0	0.4	50	"0 NNN\n1 NNL\n2 NNH\n3 NLL\n4 NHH\n5 LLL\n6 LLH\n7 LHH\n8 HHH\n"	0.02	92	0.1	14	0	0.1	5.0E-4	0.03	0.05	70	0	0.057681691	25000	0
1229	0	23	0.3	false	1	"NNN\nNNL\nNNH\nNLL\nNHH\nLLL\nLLH\nLHH\nHHH\n"	0	0.4	50	"0 NNN\n1 NNL\n2 NNH\n3 NLL\n4 NHH\n5 LLL\n6 LLH\n7 LHH\n8 HHH\n"	0.02	92	0.1	14	0	0.1	5.0E-4	0.03	0.05	70	0	0.067860813	25000	0
1231	0	23	0.3	false	1	"NNN\nNNL\nNNH\nNLL\nNHH\nLLL\nLLH\nLHH\nHHH\n"	0	0.4	50	"0 NNN\n1 NNL\n2 NNH\n3 NLL\n4 NHH\n5 LLL\n6 LLH\n7 LHH\n8 HHH\n"	0.02	92	0.1	14	0	0.1	5.0E-4	0.03	0.05	70	0	0.049029437	25000	0
1232	0	23	0.3	false	1	"NNN\nNNL\nNNH\nNLL\nNHH\nLLL\nLLH\nLHH\nHHH\n"	0	0.4	50	"0 NNN\n1 NNL\n2 NNH\n3 NLL\n4 NHH\n5 LLL\n6 LLH\n7 LHH\n8 HHH\n"	0.02	92	0.1	14	0	0.1	5.0E-4	0.03	0.05	70	0	0.041675021	25000	0
1233	0	23	0.3	false	1	"NNN\nNNL\nNNH\nNLL\nNHH\nLLL\nLLH\nLHH\nHHH\n"	0	0.4	50	"0 NNN\n1 NNL\n2 NNH\n3 NLL\n4 NHH\n5 LLL\n6 LLH\n7 LHH\n8 HHH\n"	0.02	92	0.1	14	0	0.1	5.0E-4	0.03	0.05	70	0	0.035423768	25000	0
1235	0	23	0.3	false	1	"NNN\nNNL\nNNH\nNLL\nNHH\nLLL\nLLH\nLHH\nHHH\n"	0	0.4	50	"0 NNN\n1 NNL\n2 NNH\n3 NLL\n4 NHH\n5 LLL\n6 LLH\n7 LHH\n8 HHH\n"	0.02	92	0.1	14	0	0.1	5.0E-4	0.03	0.05	70	0	0.025593673	25000	0
1234	0	23	0.3	false	1	"NNN\nNNL\nNNH\nNLL\nNHH\nLLL\nLLH\nLHH\nHHH\n"	0	0.4	50	"0 NNN\n1 NNL\n2 NNH\n3 NLL\n4 NHH\n5 LLL\n6 LLH\n7 LHH\n8 HHH\n"	0.02	92	0.1	14	0	0.1	5.0E-4	0.03	0.05	70	0	0.030110203	25000	0
1236	0	23	0.3	false	1	"NNN\nNNL\nNNH\nNLL\nNHH\nLLL\nLLH\nLHH\nHHH\n"	0	0.4	50	"0 NNN\n1 NNL\n2 NNH\n3 NLL\n4 NHH\n5 LLL\n6 LLH\n7 LHH\n8 HHH\n"	0.02	92	0.1	14	0	0.1	5.0E-4	0.03	0.05	70	0	0.021754622	25000	0
1237	0	23	0.3	false	1	"NNN\nNNL\nNNH\nNLL\nNHH\nLLL\nLLH\nLHH\nHHH\n"	0	0.4	50	"0 NNN\n1 NNL\n2 NNH\n3 NLL\n4 NHH\n5 LLL\n6 LLH\n7 LHH\n8 HHH\n"	0.02	92	0.1	14	0	0.1	5.0E-4	0.03	0.05	70	0	0.018491428	25000	0
1238	0	23	0.3	false	1	"NNN\nNNL\nNNH\nNLL\nNHH\nLLL\nLLH\nLHH\nHHH\n"	0	0.4	50	"0 NNN\n1 NNL\n2 NNH\n3 NLL\n4 NHH\n5 LLL\n6 LLH\n7 LHH\n8 HHH\n"	0.02	92	0.1	14	0	0.1	5.0E-4	0.03	0.05	70	0	0.015717714	25000	0
1240	0	23	0.3	false	1	"NNN\nNNL\nNNH\nNLL\nNHH\nLLL\nLLH\nLHH\nHHH\n"	0	0.4	50	"0 NNN\n1 NNL\n2 NNH\n3 NLL\n4 NHH\n5 LLL\n6 LLH\n7 LHH\n8 HHH\n"	0.02	92	0.1	14	0	0.1	5.0E-4	0.03	0.05	70	0	0.011356048	25000	0
1239	0	23	0.3	false	1	"NNN\nNNL\nNNH\nNLL\nNHH\nLLL\nLLH\nLHH\nHHH\n"	0	0.4	50	"0 NNN\n1 NNL\n2 NNH\n3 NLL\n4 NHH\n5 LLL\n6 LLH\n7 LHH\n8 HHH\n"	0.02	92	0.1	14	0	0.1	5.0E-4	0.03	0.05	70	0	0.013360057	25000	0
1241	0	23	0.3	false	1	"NNN\nNNL\nNNH\nNLL\nNHH\nLLL\nLLH\nLHH\nHHH\n"	0	0.4	50	"0 NNN\n1 NNL\n2 NNH\n3 NLL\n4 NHH\n5 LLL\n6 LLH\n7 LHH\n8 HHH\n"	0.02	92	0.1	14	0	0.1	5.0E-4	0.03	0.05	70	0	0.009652641	25000	0
1242	0	23	0.3	false	1	"NNN\nNNL\nNNH\nNLL\nNHH\nLLL\nLLH\nLHH\nHHH\n"	0	0.4	50	"0 NNN\n1 NNL\n2 NNH\n3 NLL\n4 NHH\n5 LLL\n6 LLH\n7 LHH\n8 HHH\n"	0.02	92	0.1	14	0	0.1	5.0E-4	0.03	0.05	70	0	0.008204745	25000	0
1243	0	23	0.3	false	1	"NNN\nNNL\nNNH\nNLL\nNHH\nLLL\nLLH\nLHH\nHHH\n"	0	0.4	50	"0 NNN\n1 NNL\n2 NNH\n3 NLL\n4 NHH\n5 LLL\n6 LLH\n7 LHH\n8 HHH\n"	0.02	92	0.1	14	0	0.1	5.0E-4	0.03	0.05	70	0	0.006974033	25000	0
1244	0	23	0.3	false	1	"NNN\nNNL\nNNH\nNLL\nNHH\nLLL\nLLH\nLHH\nHHH\n"	0	0.4	50	"0 NNN\n1 NNL\n2 NNH\n3 NLL\n4 NHH\n5 LLL\n6 LLH\n7 LHH\n8 HHH\n"	0.02	92	0.1	14	0	0.1	5.0E-4	0.03	0.05	70	0	0.005927928	25000	0
1245	0	23	0.3	false	1	"NNN\nNNL\nNNH\nNLL\nNHH\nLLL\nLLH\nLHH\nHHH\n"	0	0.4	50	"0 NNN\n1 NNL\n2 NNH\n3 NLL\n4 NHH\n5 LLL\n6 LLH\n7 LHH\n8 HHH\n"	0.02	92	0.1	14	0	0.1	5.0E-4	0.03	0.05	70	0	0.005038739	25000	0
1246	0	23	0.3	false	1	"NNN\nNNL\nNNH\nNLL\nNHH\nLLL\nLLH\nLHH\nHHH\n"	0	0.4	50	"0 NNN\n1 NNL\n2 NNH\n3 NLL\n4 NHH\n5 LLL\n6 LLH\n7 LHH\n8 HHH\n"	0.02	92	0.1	14	0	0.1	5.0E-4	0.03	0.05	70	0	0.004282928	25000	0
1247	0	23	0.3	false	1	"NNN\nNNL\nNNH\nNLL\nNHH\nLLL\nLLH\nLHH\nHHH\n"	0	0.4	50	"0 NNN\n1 NNL\n2 NNH\n3 NLL\n4 NHH\n5 LLL\n6 LLH\n7 LHH\n8 HHH\n"	0.02	92	0.1	14	0	0.1	5.0E-4	0.03	0.05	70	0	0.003640489	25000	0
1248	0	23	0.3	false	1	"NNN\nNNL\nNNH\nNLL\nNHH\nLLL\nLLH\nLHH\nHHH\n"	0	0.4	50	"0 NNN\n1 NNL\n2 NNH\n3 NLL\n4 NHH\n5 LLL\n6 LLH\n7 LHH\n8 HHH\n"	0.02	92	0.1	14	0	0.1	5.0E-4	0.03	0.05	70	0	0.003094416	25000	0
1249	0	23	0.3	false	1	"NNN\nNNL\nNNH\nNLL\nNHH\nLLL\nLLH\nLHH\nHHH\n"	0	0.4	50	"0 NNN\n1 NNL\n2 NNH\n3 NLL\n4 NHH\n5 LLL\n6 LLH\n7 LHH\n8 HHH\n"	0.02	92	0.1	14	0	0.1	5.0E-4	0.03	0.05	70	0	0.002630253	25000	0
1250	0	23	0.3	false	1	"NNN\nNNL\nNNH\nNLL\nNHH\nLLL\nLLH\nLHH\nHHH\n"	0	0.4	50	"0 NNN\n1 NNL\n2 NNH\n3 NLL\n4 NHH\n5 LLL\n6 LLH\n7 LHH\n8 HHH\n"	0.02	92	0.1	14	0	0.1	5.0E-4	0.03	0.05	70	0	0.002235715	25000	0
1251	0	23	0.3	false	1	"NNN\nNNL\nNNH\nNLL\nNHH\nLLL\nLLH\nLHH\nHHH\n"	0	0.4	50	"0 NNN\n1 NNL\n2 NNH\n3 NLL\n4 NHH\n5 LLL\n6 LLH\n7 LHH\n8 HHH\n"	0.02	92	0.1	14	0	0.1	5.0E-4	0.03	0.05	70	0	0.001900358	25000	0
1252	0	23	0.3	false	1	"NNN\nNNL\nNNH\nNLL\nNHH\nLLL\nLLH\nLHH\nHHH\n"	0	0.4	50	"0 NNN\n1 NNL\n2 NNH\n3 NLL\n4 NHH\n5 LLL\n6 LLH\n7 LHH\n8 HHH\n"	0.02	92	0.1	14	0	0.1	5.0E-4	0.03	0.05	70	0	0.001615304	25000	0
1253	0	23	0.3	false	1	"NNN\nNNL\nNNH\nNLL\nNHH\nLLL\nLLH\nLHH\nHHH\n"	0	0.4	50	"0 NNN\n1 NNL\n2 NNH\n3 NLL\n4 NHH\n5 LLL\n6 LLH\n7 LHH\n8 HHH\n"	0.02	92	0.1	14	0	0.1	5.0E-4	0.03	0.05	70	0	0.001373009	25000	0
1254	0	23	0.3	false	1	"NNN\nNNL\nNNH\nNLL\nNHH\nLLL\nLLH\nLHH\nHHH\n"	0	0.4	50	"0 NNN\n1 NNL\n2 NNH\n3 NLL\n4 NHH\n5 LLL\n6 LLH\n7 LHH\n8 HHH\n"	0.02	92	0.1	14	0	0.1	5.0E-4	0.03	0.05	70	0	0.001167057	25000	0
1255	0	23	0.3	false	1	"NNN\nNNL\nNNH\nNLL\nNHH\nLLL\nLLH\nLHH\nHHH\n"	0	0.4	50	"0 NNN\n1 NNL\n2 NNH\n3 NLL\n4 NHH\n5 LLL\n6 LLH\n7 LHH\n8 HHH\n"	0.02	92	0.1	14	0	0.1	5.0E-4	0.03	0.05	70	0	9.91999E-4	25000	0
1257	0	23	0.3	false	1	"NNN\nNNL\nNNH\nNLL\nNHH\nLLL\nLLH\nLHH\nHHH\n"	0	0.4	50	"0 NNN\n1 NNL\n2 NNH\n3 NLL\n4 NHH\n5 LLL\n6 LLH\n7 LHH\n8 HHH\n"	0.02	92	0.1	14	0	0.1	5.0E-4	0.03	0.05	70	0	7.16719E-4	25000	0
1256	0	23	0.3	false	1	"NNN\nNNL\nNNH\nNLL\nNHH\nLLL\nLLH\nLHH\nHHH\n"	0	0.4	50	"0 NNN\n1 NNL\n2 NNH\n3 NLL\n4 NHH\n5 LLL\n6 LLH\n7 LHH\n8 HHH\n"	0.02	92	0.1	14	0	0.1	5.0E-4	0.03	0.05	70	0	8.43199E-4	25000	0
1258	0	23	0.3	false	1	"NNN\nNNL\nNNH\nNLL\nNHH\nLLL\nLLH\nLHH\nHHH\n"	0	0.4	50	"0 NNN\n1 NNL\n2 NNH\n3 NLL\n4 NHH\n5 LLL\n6 LLH\n7 LHH\n8 HHH\n"	0.02	92	0.1	14	0	0.1	5.0E-4	0.03	0.05	70	0	6.09211E-4	25000	0
1259	0	23	0.3	false	1	"NNN\nNNL\nNNH\nNLL\nNHH\nLLL\nLLH\nLHH\nHHH\n"	0	0.4	50	"0 NNN\n1 NNL\n2 NNH\n3 NLL\n4 NHH\n5 LLL\n6 LLH\n7 LHH\n8 HHH\n"	0.02	92	0.1	14	0	0.1	5.0E-4	0.03	0.05	70	0	5.1783E-4	25000	0
1260	0	23	0.3	false	1	"NNN\nNNL\nNNH\nNLL\nNHH\nLLL\nLLH\nLHH\nHHH\n"	0	0.4	50	"0 NNN\n1 NNL\n2 NNH\n3 NLL\n4 NHH\n5 LLL\n6 LLH\n7 LHH\n8 HHH\n"	0.02	92	0.1	14	0	0.1	5.0E-4	0.03	0.05	70	0	4.40155E-4	25000	0
1262	0	23	0.3	false	1	"NNN\nNNL\nNNH\nNLL\nNHH\nLLL\nLLH\nLHH\nHHH\n"	0	0.4	50	"0 NNN\n1 NNL\n2 NNH\n3 NLL\n4 NHH\n5 LLL\n6 LLH\n7 LHH\n8 HHH\n"	0.02	92	0.1	14	0	0.1	5.0E-4	0.03	0.05	70	0	3.18012E-4	25000	0
1261	0	23	0.3	false	1	"NNN\nNNL\nNNH\nNLL\nNHH\nLLL\nLLH\nLHH\nHHH\n"	0	0.4	50	"0 NNN\n1 NNL\n2 NNH\n3 NLL\n4 NHH\n5 LLL\n6 LLH\n7 LHH\n8 HHH\n"	0.02	92	0.1	14	0	0.1	5.0E-4	0.03	0.05	70	0	3.74132E-4	25000	0
1263	0	23	0.3	false	1	"NNN\nNNL\nNNH\nNLL\nNHH\nLLL\nLLH\nLHH\nHHH\n"	0	0.4	50	"0 NNN\n1 NNL\n2 NNH\n3 NLL\n4 NHH\n5 LLL\n6 LLH\n7 LHH\n8 HHH\n"	0.02	92	0.1	14	0	0.1	5.0E-4	0.03	0.05	70	0	2.7031E-4	25000	0
1264	0	23	0.3	false	1	"NNN\nNNL\nNNH\nNLL\nNHH\nLLL\nLLH\nLHH\nHHH\n"	0	0.4	50	"0 NNN\n1 NNL\n2 NNH\n3 NLL\n4 NHH\n5 LLL\n6 LLH\n7 LHH\n8 HHH\n"	0.02	92	0.1	14	0	0.1	5.0E-4	0.03	0.05	70	0	2.29764E-4	25000	0
1265	0	23	0.3	false	1	"NNN\nNNL\nNNH\nNLL\nNHH\nLLL\nLLH\nLHH\nHHH\n"	0	0.4	50	"0 NNN\n1 NNL\n2 NNH\n3 NLL\n4 NHH\n5 LLL\n6 LLH\n7 LHH\n8 HHH\n"	0.02	92	0.1	14	0	0.1	5.0E-4	0.03	0.05	70	0	1.95299E-4	25000	0
1267	0	23	0.3	false	1	"NNN\nNNL\nNNH\nNLL\nNHH\nLLL\nLLH\nLHH\nHHH\n"	0	0.4	50	"0 NNN\n1 NNL\n2 NNH\n3 NLL\n4 NHH\n5 LLL\n6 LLH\n7 LHH\n8 HHH\n"	0.02	92	0.1	14	0	0.1	5.0E-4	0.03	0.05	70	0	1.41104E-4	25000	0
1266	0	23	0.3	false	1	"NNN\nNNL\nNNH\nNLL\nNHH\nLLL\nLLH\nLHH\nHHH\n"	0	0.4	50	"0 NNN\n1 NNL\n2 NNH\n3 NLL\n4 NHH\n5 LLL\n6 LLH\n7 LHH\n8 HHH\n"	0.02	92	0.1	14	0	0.1	5.0E-4	0.03	0.05	70	0	1.66004E-4	25000	0
1268	0	23	0.3	false	1	"NNN\nNNL\nNNH\nNLL\nNHH\nLLL\nLLH\nLHH\nHHH\n"	0	0.4	50	"0 NNN\n1 NNL\n2 NNH\n3 NLL\n4 NHH\n5 LLL\n6 LLH\n7 LHH\n8 HHH\n"	0.02	92	0.1	14	0	0.1	5.0E-4	0.03	0.05	70	0	1.19938E-4	25000	0
1269	0	23	0.3	false	1	"NNN\nNNL\nNNH\nNLL\nNHH\nLLL\nLLH\nLHH\nHHH\n"	0	0.4	50	"0 NNN\n1 NNL\n2 NNH\n3 NLL\n4 NHH\n5 LLL\n6 LLH\n7 LHH\n8 HHH\n"	0.02	92	0.1	14	0	0.1	5.0E-4	0.03	0.05	70	0	1.01947E-4	25000	0
1270	0	23	0.3	false	1	"NNN\nNNL\nNNH\nNLL\nNHH\nLLL\nLLH\nLHH\nHHH\n"	0	0.4	50	"0 NNN\n1 NNL\n2 NNH\n3 NLL\n4 NHH\n5 LLL\n6 LLH\n7 LHH\n8 HHH\n"	0.02	92	0.1	14	0	0.1	5.0E-4	0.03	0.05	70	0	8.66553E-5	25000	0
1271	0	23	0.3	false	1	"NNN\nNNL\nNNH\nNLL\nNHH\nLLL\nLLH\nLHH\nHHH\n"	0	0.4	50	"0 NNN\n1 NNL\n2 NNH\n3 NLL\n4 NHH\n5 LLL\n6 LLH\n7 LHH\n8 HHH\n"	0.02	92	0.1	14	0	0.1	5.0E-4	0.03	0.05	70	0	7.3657E-5	25000	0
1272	0	23	0.3	false	1	"NNN\nNNL\nNNH\nNLL\nNHH\nLLL\nLLH\nLHH\nHHH\n"	0	0.4	50	"0 NNN\n1 NNL\n2 NNH\n3 NLL\n4 NHH\n5 LLL\n6 LLH\n7 LHH\n8 HHH\n"	0.02	92	0.1	14	0	0.1	5.0E-4	0.03	0.05	70	0	6.26084E-5	25000	0
1273	0	23	0.3	false	1	"NNN\nNNL\nNNH\nNLL\nNHH\nLLL\nLLH\nLHH\nHHH\n"	0	0.4	50	"0 NNN\n1 NNL\n2 NNH\n3 NLL\n4 NHH\n5 LLL\n6 LLH\n7 LHH\n8 HHH\n"	0.02	92	0.1	14	0	0.1	5.0E-4	0.03	0.05	70	0	5.32172E-5	25000	0
1274	0	23	0.3	false	1	"NNN\nNNL\nNNH\nNLL\nNHH\nLLL\nLLH\nLHH\nHHH\n"	0	0.4	50	"0 NNN\n1 NNL\n2 NNH\n3 NLL\n4 NHH\n5 LLL\n6 LLH\n7 LHH\n8 HHH\n"	0.02	92	0.1	14	0	0.1	5.0E-4	0.03	0.05	70	0	4.52346E-5	25000	0
1275	0	23	0.3	false	1	"NNN\nNNL\nNNH\nNLL\nNHH\nLLL\nLLH\nLHH\nHHH\n"	0	0.4	50	"0 NNN\n1 NNL\n2 NNH\n3 NLL\n4 NHH\n5 LLL\n6 LLH\n7 LHH\n8 HHH\n"	0.02	92	0.1	14	0	0.1	5.0E-4	0.03	0.05	70	0	0	25000	0
1276	0	23	0.3	false	1	"NNN\nNNL\nNNH\nNLL\nNHH\nLLL\nLLH\nLHH\nHHH\n"	0	0.4	50	"0 NNN\n1 NNL\n2 NNH\n3 NLL\n4 NHH\n5 LLL\n6 LLH\n7 LHH\n8 HHH\n"	0.02	92	0.1	14	0	0.1	5.0E-4	0.03	0.05	70	0.01	0.13	25000	0
1277	0	23	0.3	false	1	"NNN\nNNL\nNNH\nNLL\nNHH\nLLL\nLLH\nLHH\nHHH\n"	0	0.4	50	"0 NNN\n1 NNL\n2 NNH\n3 NLL\n4 NHH\n5 LLL\n6 LLH\n7 LHH\n8 HHH\n"	0.02	92	0.1	14	0	0.1	5.0E-4	0.03	0.05	70	0.01	0.1105	25000	0
1278	0	23	0.3	false	1	"NNN\nNNL\nNNH\nNLL\nNHH\nLLL\nLLH\nLHH\nHHH\n"	0	0.4	50	"0 NNN\n1 NNL\n2 NNH\n3 NLL\n4 NHH\n5 LLL\n6 LLH\n7 LHH\n8 HHH\n"	0.02	92	0.1	14	0	0.1	5.0E-4	0.03	0.05	70	0.01	0.093925	25000	0
1279	0	23	0.3	false	1	"NNN\nNNL\nNNH\nNLL\nNHH\nLLL\nLLH\nLHH\nHHH\n"	0	0.4	50	"0 NNN\n1 NNL\n2 NNH\n3 NLL\n4 NHH\n5 LLL\n6 LLH\n7 LHH\n8 HHH\n"	0.02	92	0.1	14	0	0.1	5.0E-4	0.03	0.05	70	0.01	0.07983625	25000	0
1280	0	23	0.3	false	1	"NNN\nNNL\nNNH\nNLL\nNHH\nLLL\nLLH\nLHH\nHHH\n"	0	0.4	50	"0 NNN\n1 NNL\n2 NNH\n3 NLL\n4 NHH\n5 LLL\n6 LLH\n7 LHH\n8 HHH\n"	0.02	92	0.1	14	0	0.1	5.0E-4	0.03	0.05	70	0.01	0.067860813	25000	0
1281	0	23	0.3	false	1	"NNN\nNNL\nNNH\nNLL\nNHH\nLLL\nLLH\nLHH\nHHH\n"	0	0.4	50	"0 NNN\n1 NNL\n2 NNH\n3 NLL\n4 NHH\n5 LLL\n6 LLH\n7 LHH\n8 HHH\n"	0.02	92	0.1	14	0	0.1	5.0E-4	0.03	0.05	70	0.01	0.057681691	25000	0
1282	0	23	0.3	false	1	"NNN\nNNL\nNNH\nNLL\nNHH\nLLL\nLLH\nLHH\nHHH\n"	0	0.4	50	"0 NNN\n1 NNL\n2 NNH\n3 NLL\n4 NHH\n5 LLL\n6 LLH\n7 LHH\n8 HHH\n"	0.02	92	0.1	14	0	0.1	5.0E-4	0.03	0.05	70	0.01	0.049029437	25000	0
1283	0	23	0.3	false	1	"NNN\nNNL\nNNH\nNLL\nNHH\nLLL\nLLH\nLHH\nHHH\n"	0	0.4	50	"0 NNN\n1 NNL\n2 NNH\n3 NLL\n4 NHH\n5 LLL\n6 LLH\n7 LHH\n8 HHH\n"	0.02	92	0.1	14	0	0.1	5.0E-4	0.03	0.05	70	0.01	0.041675021	25000	0
1284	0	23	0.3	false	1	"NNN\nNNL\nNNH\nNLL\nNHH\nLLL\nLLH\nLHH\nHHH\n"	0	0.4	50	"0 NNN\n1 NNL\n2 NNH\n3 NLL\n4 NHH\n5 LLL\n6 LLH\n7 LHH\n8 HHH\n"	0.02	92	0.1	14	0	0.1	5.0E-4	0.03	0.05	70	0.01	0.035423768	25000	0
1285	0	23	0.3	false	1	"NNN\nNNL\nNNH\nNLL\nNHH\nLLL\nLLH\nLHH\nHHH\n"	0	0.4	50	"0 NNN\n1 NNL\n2 NNH\n3 NLL\n4 NHH\n5 LLL\n6 LLH\n7 LHH\n8 HHH\n"	0.02	92	0.1	14	0	0.1	5.0E-4	0.03	0.05	70	0.01	0.030110203	25000	0
1286	0	23	0.3	false	1	"NNN\nNNL\nNNH\nNLL\nNHH\nLLL\nLLH\nLHH\nHHH\n"	0	0.4	50	"0 NNN\n1 NNL\n2 NNH\n3 NLL\n4 NHH\n5 LLL\n6 LLH\n7 LHH\n8 HHH\n"	0.02	92	0.1	14	0	0.1	5.0E-4	0.03	0.05	70	0.01	0.025593673	25000	0
1287	0	23	0.3	false	1	"NNN\nNNL\nNNH\nNLL\nNHH\nLLL\nLLH\nLHH\nHHH\n"	0	0.4	50	"0 NNN\n1 NNL\n2 NNH\n3 NLL\n4 NHH\n5 LLL\n6 LLH\n7 LHH\n8 HHH\n"	0.02	92	0.1	14	0	0.1	5.0E-4	0.03	0.05	70	0.01	0.021754622	25000	0
1288	0	23	0.3	false	1	"NNN\nNNL\nNNH\nNLL\nNHH\nLLL\nLLH\nLHH\nHHH\n"	0	0.4	50	"0 NNN\n1 NNL\n2 NNH\n3 NLL\n4 NHH\n5 LLL\n6 LLH\n7 LHH\n8 HHH\n"	0.02	92	0.1	14	0	0.1	5.0E-4	0.03	0.05	70	0.01	0.018491428	25000	0
1290	0	23	0.3	false	1	"NNN\nNNL\nNNH\nNLL\nNHH\nLLL\nLLH\nLHH\nHHH\n"	0	0.4	50	"0 NNN\n1 NNL\n2 NNH\n3 NLL\n4 NHH\n5 LLL\n6 LLH\n7 LHH\n8 HHH\n"	0.02	92	0.1	14	0	0.1	5.0E-4	0.03	0.05	70	0.01	0.013360057	25000	0
1289	0	23	0.3	false	1	"NNN\nNNL\nNNH\nNLL\nNHH\nLLL\nLLH\nLHH\nHHH\n"	0	0.4	50	"0 NNN\n1 NNL\n2 NNH\n3 NLL\n4 NHH\n5 LLL\n6 LLH\n7 LHH\n8 HHH\n"	0.02	92	0.1	14	0	0.1	5.0E-4	0.03	0.05	70	0.01	0.015717714	25000	0
1291	0	23	0.3	false	1	"NNN\nNNL\nNNH\nNLL\nNHH\nLLL\nLLH\nLHH\nHHH\n"	0	0.4	50	"0 NNN\n1 NNL\n2 NNH\n3 NLL\n4 NHH\n5 LLL\n6 LLH\n7 LHH\n8 HHH\n"	0.02	92	0.1	14	0	0.1	5.0E-4	0.03	0.05	70	0.01	0.011356048	25000	0
1292	0	23	0.3	false	1	"NNN\nNNL\nNNH\nNLL\nNHH\nLLL\nLLH\nLHH\nHHH\n"	0	0.4	50	"0 NNN\n1 NNL\n2 NNH\n3 NLL\n4 NHH\n5 LLL\n6 LLH\n7 LHH\n8 HHH\n"	0.02	92	0.1	14	0	0.1	5.0E-4	0.03	0.05	70	0.01	0.009652641	25000	0
1294	0	23	0.3	false	1	"NNN\nNNL\nNNH\nNLL\nNHH\nLLL\nLLH\nLHH\nHHH\n"	0	0.4	50	"0 NNN\n1 NNL\n2 NNH\n3 NLL\n4 NHH\n5 LLL\n6 LLH\n7 LHH\n8 HHH\n"	0.02	92	0.1	14	0	0.1	5.0E-4	0.03	0.05	70	0.01	0.006974033	25000	0
1293	0	23	0.3	false	1	"NNN\nNNL\nNNH\nNLL\nNHH\nLLL\nLLH\nLHH\nHHH\n"	0	0.4	50	"0 NNN\n1 NNL\n2 NNH\n3 NLL\n4 NHH\n5 LLL\n6 LLH\n7 LHH\n8 HHH\n"	0.02	92	0.1	14	0	0.1	5.0E-4	0.03	0.05	70	0.01	0.008204745	25000	0
1296	0	23	0.3	false	1	"NNN\nNNL\nNNH\nNLL\nNHH\nLLL\nLLH\nLHH\nHHH\n"	0	0.4	50	"0 NNN\n1 NNL\n2 NNH\n3 NLL\n4 NHH\n5 LLL\n6 LLH\n7 LHH\n8 HHH\n"	0.02	92	0.1	14	0	0.1	5.0E-4	0.03	0.05	70	0.01	0.005038739	25000	0
1298	0	23	0.3	false	1	"NNN\nNNL\nNNH\nNLL\nNHH\nLLL\nLLH\nLHH\nHHH\n"	0	0.4	50	"0 NNN\n1 NNL\n2 NNH\n3 NLL\n4 NHH\n5 LLL\n6 LLH\n7 LHH\n8 HHH\n"	0.02	92	0.1	14	0	0.1	5.0E-4	0.03	0.05	70	0.01	0.003640489	25000	0
1297	0	23	0.3	false	1	"NNN\nNNL\nNNH\nNLL\nNHH\nLLL\nLLH\nLHH\nHHH\n"	0	0.4	50	"0 NNN\n1 NNL\n2 NNH\n3 NLL\n4 NHH\n5 LLL\n6 LLH\n7 LHH\n8 HHH\n"	0.02	92	0.1	14	0	0.1	5.0E-4	0.03	0.05	70	0.01	0.004282928	25000	0
1295	0	23	0.3	false	1	"NNN\nNNL\nNNH\nNLL\nNHH\nLLL\nLLH\nLHH\nHHH\n"	0	0.4	50	"0 NNN\n1 NNL\n2 NNH\n3 NLL\n4 NHH\n5 LLL\n6 LLH\n7 LHH\n8 HHH\n"	0.02	92	0.1	14	0	0.1	5.0E-4	0.03	0.05	70	0.01	0.005927928	25000	0
1299	0	23	0.3	false	1	"NNN\nNNL\nNNH\nNLL\nNHH\nLLL\nLLH\nLHH\nHHH\n"	0	0.4	50	"0 NNN\n1 NNL\n2 NNH\n3 NLL\n4 NHH\n5 LLL\n6 LLH\n7 LHH\n8 HHH\n"	0.02	92	0.1	14	0	0.1	5.0E-4	0.03	0.05	70	0.01	0.003094416	25000	0
1300	0	23	0.3	false	1	"NNN\nNNL\nNNH\nNLL\nNHH\nLLL\nLLH\nLHH\nHHH\n"	0	0.4	50	"0 NNN\n1 NNL\n2 NNH\n3 NLL\n4 NHH\n5 LLL\n6 LLH\n7 LHH\n8 HHH\n"	0.02	92	0.1	14	0	0.1	5.0E-4	0.03	0.05	70	0.01	0.002630253	25000	0
1301	0	23	0.3	false	1	"NNN\nNNL\nNNH\nNLL\nNHH\nLLL\nLLH\nLHH\nHHH\n"	0	0.4	50	"0 NNN\n1 NNL\n2 NNH\n3 NLL\n4 NHH\n5 LLL\n6 LLH\n7 LHH\n8 HHH\n"	0.02	92	0.1	14	0	0.1	5.0E-4	0.03	0.05	70	0.01	0.002235715	25000	0
1302	0	23	0.3	false	1	"NNN\nNNL\nNNH\nNLL\nNHH\nLLL\nLLH\nLHH\nHHH\n"	0	0.4	50	"0 NNN\n1 NNL\n2 NNH\n3 NLL\n4 NHH\n5 LLL\n6 LLH\n7 LHH\n8 HHH\n"	0.02	92	0.1	14	0	0.1	5.0E-4	0.03	0.05	70	0.01	0.001900358	25000	0
1303	0	23	0.3	false	1	"NNN\nNNL\nNNH\nNLL\nNHH\nLLL\nLLH\nLHH\nHHH\n"	0	0.4	50	"0 NNN\n1 NNL\n2 NNH\n3 NLL\n4 NHH\n5 LLL\n6 LLH\n7 LHH\n8 HHH\n"	0.02	92	0.1	14	0	0.1	5.0E-4	0.03	0.05	70	0.01	0.001615304	25000	0
1304	0	23	0.3	false	1	"NNN\nNNL\nNNH\nNLL\nNHH\nLLL\nLLH\nLHH\nHHH\n"	0	0.4	50	"0 NNN\n1 NNL\n2 NNH\n3 NLL\n4 NHH\n5 LLL\n6 LLH\n7 LHH\n8 HHH\n"	0.02	92	0.1	14	0	0.1	5.0E-4	0.03	0.05	70	0.01	0.001373009	25000	0
1305	0	23	0.3	false	1	"NNN\nNNL\nNNH\nNLL\nNHH\nLLL\nLLH\nLHH\nHHH\n"	0	0.4	50	"0 NNN\n1 NNL\n2 NNH\n3 NLL\n4 NHH\n5 LLL\n6 LLH\n7 LHH\n8 HHH\n"	0.02	92	0.1	14	0	0.1	5.0E-4	0.03	0.05	70	0.01	0.001167057	25000	0
1306	0	23	0.3	false	1	"NNN\nNNL\nNNH\nNLL\nNHH\nLLL\nLLH\nLHH\nHHH\n"	0	0.4	50	"0 NNN\n1 NNL\n2 NNH\n3 NLL\n4 NHH\n5 LLL\n6 LLH\n7 LHH\n8 HHH\n"	0.02	92	0.1	14	0	0.1	5.0E-4	0.03	0.05	70	0.01	9.91999E-4	25000	0
1307	0	23	0.3	false	1	"NNN\nNNL\nNNH\nNLL\nNHH\nLLL\nLLH\nLHH\nHHH\n"	0	0.4	50	"0 NNN\n1 NNL\n2 NNH\n3 NLL\n4 NHH\n5 LLL\n6 LLH\n7 LHH\n8 HHH\n"	0.02	92	0.1	14	0	0.1	5.0E-4	0.03	0.05	70	0.01	8.43199E-4	25000	0
1308	0	23	0.3	false	1	"NNN\nNNL\nNNH\nNLL\nNHH\nLLL\nLLH\nLHH\nHHH\n"	0	0.4	50	"0 NNN\n1 NNL\n2 NNH\n3 NLL\n4 NHH\n5 LLL\n6 LLH\n7 LHH\n8 HHH\n"	0.02	92	0.1	14	0	0.1	5.0E-4	0.03	0.05	70	0.01	7.16719E-4	25000	0
1309	0	23	0.3	false	1	"NNN\nNNL\nNNH\nNLL\nNHH\nLLL\nLLH\nLHH\nHHH\n"	0	0.4	50	"0 NNN\n1 NNL\n2 NNH\n3 NLL\n4 NHH\n5 LLL\n6 LLH\n7 LHH\n8 HHH\n"	0.02	92	0.1	14	0	0.1	5.0E-4	0.03	0.05	70	0.01	6.09211E-4	25000	0
1310	0	23	0.3	false	1	"NNN\nNNL\nNNH\nNLL\nNHH\nLLL\nLLH\nLHH\nHHH\n"	0	0.4	50	"0 NNN\n1 NNL\n2 NNH\n3 NLL\n4 NHH\n5 LLL\n6 LLH\n7 LHH\n8 HHH\n"	0.02	92	0.1	14	0	0.1	5.0E-4	0.03	0.05	70	0.01	5.1783E-4	25000	0
1311	0	23	0.3	false	1	"NNN\nNNL\nNNH\nNLL\nNHH\nLLL\nLLH\nLHH\nHHH\n"	0	0.4	50	"0 NNN\n1 NNL\n2 NNH\n3 NLL\n4 NHH\n5 LLL\n6 LLH\n7 LHH\n8 HHH\n"	0.02	92	0.1	14	0	0.1	5.0E-4	0.03	0.05	70	0.01	4.40155E-4	25000	0
1312	0	23	0.3	false	1	"NNN\nNNL\nNNH\nNLL\nNHH\nLLL\nLLH\nLHH\nHHH\n"	0	0.4	50	"0 NNN\n1 NNL\n2 NNH\n3 NLL\n4 NHH\n5 LLL\n6 LLH\n7 LHH\n8 HHH\n"	0.02	92	0.1	14	0	0.1	5.0E-4	0.03	0.05	70	0.01	3.74132E-4	25000	0
1313	0	23	0.3	false	1	"NNN\nNNL\nNNH\nNLL\nNHH\nLLL\nLLH\nLHH\nHHH\n"	0	0.4	50	"0 NNN\n1 NNL\n2 NNH\n3 NLL\n4 NHH\n5 LLL\n6 LLH\n7 LHH\n8 HHH\n"	0.02	92	0.1	14	0	0.1	5.0E-4	0.03	0.05	70	0.01	3.18012E-4	25000	0
1314	0	23	0.3	false	1	"NNN\nNNL\nNNH\nNLL\nNHH\nLLL\nLLH\nLHH\nHHH\n"	0	0.4	50	"0 NNN\n1 NNL\n2 NNH\n3 NLL\n4 NHH\n5 LLL\n6 LLH\n7 LHH\n8 HHH\n"	0.02	92	0.1	14	0	0.1	5.0E-4	0.03	0.05	70	0.01	2.7031E-4	25000	0
1315	0	23	0.3	false	1	"NNN\nNNL\nNNH\nNLL\nNHH\nLLL\nLLH\nLHH\nHHH\n"	0	0.4	50	"0 NNN\n1 NNL\n2 NNH\n3 NLL\n4 NHH\n5 LLL\n6 LLH\n7 LHH\n8 HHH\n"	0.02	92	0.1	14	0	0.1	5.0E-4	0.03	0.05	70	0.01	2.29764E-4	25000	0
1316	0	23	0.3	false	1	"NNN\nNNL\nNNH\nNLL\nNHH\nLLL\nLLH\nLHH\nHHH\n"	0	0.4	50	"0 NNN\n1 NNL\n2 NNH\n3 NLL\n4 NHH\n5 LLL\n6 LLH\n7 LHH\n8 HHH\n"	0.02	92	0.1	14	0	0.1	5.0E-4	0.03	0.05	70	0.01	1.95299E-4	25000	0
1317	0	23	0.3	false	1	"NNN\nNNL\nNNH\nNLL\nNHH\nLLL\nLLH\nLHH\nHHH\n"	0	0.4	50	"0 NNN\n1 NNL\n2 NNH\n3 NLL\n4 NHH\n5 LLL\n6 LLH\n7 LHH\n8 HHH\n"	0.02	92	0.1	14	0	0.1	5.0E-4	0.03	0.05	70	0.01	1.66004E-4	25000	0
1318	0	23	0.3	false	1	"NNN\nNNL\nNNH\nNLL\nNHH\nLLL\nLLH\nLHH\nHHH\n"	0	0.4	50	"0 NNN\n1 NNL\n2 NNH\n3 NLL\n4 NHH\n5 LLL\n6 LLH\n7 LHH\n8 HHH\n"	0.02	92	0.1	14	0	0.1	5.0E-4	0.03	0.05	70	0.01	1.41104E-4	25000	0
1319	0	23	0.3	false	1	"NNN\nNNL\nNNH\nNLL\nNHH\nLLL\nLLH\nLHH\nHHH\n"	0	0.4	50	"0 NNN\n1 NNL\n2 NNH\n3 NLL\n4 NHH\n5 LLL\n6 LLH\n7 LHH\n8 HHH\n"	0.02	92	0.1	14	0	0.1	5.0E-4	0.03	0.05	70	0.01	1.19938E-4	25000	0
1320	0	23	0.3	false	1	"NNN\nNNL\nNNH\nNLL\nNHH\nLLL\nLLH\nLHH\nHHH\n"	0	0.4	50	"0 NNN\n1 NNL\n2 NNH\n3 NLL\n4 NHH\n5 LLL\n6 LLH\n7 LHH\n8 HHH\n"	0.02	92	0.1	14	0	0.1	5.0E-4	0.03	0.05	70	0.01	1.01947E-4	25000	0
1321	0	23	0.3	false	1	"NNN\nNNL\nNNH\nNLL\nNHH\nLLL\nLLH\nLHH\nHHH\n"	0	0.4	50	"0 NNN\n1 NNL\n2 NNH\n3 NLL\n4 NHH\n5 LLL\n6 LLH\n7 LHH\n8 HHH\n"	0.02	92	0.1	14	0	0.1	5.0E-4	0.03	0.05	70	0.01	8.66553E-5	25000	0
1322	0	23	0.3	false	1	"NNN\nNNL\nNNH\nNLL\nNHH\nLLL\nLLH\nLHH\nHHH\n"	0	0.4	50	"0 NNN\n1 NNL\n2 NNH\n3 NLL\n4 NHH\n5 LLL\n6 LLH\n7 LHH\n8 HHH\n"	0.02	92	0.1	14	0	0.1	5.0E-4	0.03	0.05	70	0.01	7.3657E-5	25000	0
1324	0	23	0.3	false	1	"NNN\nNNL\nNNH\nNLL\nNHH\nLLL\nLLH\nLHH\nHHH\n"	0	0.4	50	"0 NNN\n1 NNL\n2 NNH\n3 NLL\n4 NHH\n5 LLL\n6 LLH\n7 LHH\n8 HHH\n"	0.02	92	0.1	14	0	0.1	5.0E-4	0.03	0.05	70	0.01	5.32172E-5	25000	0
1323	0	23	0.3	false	1	"NNN\nNNL\nNNH\nNLL\nNHH\nLLL\nLLH\nLHH\nHHH\n"	0	0.4	50	"0 NNN\n1 NNL\n2 NNH\n3 NLL\n4 NHH\n5 LLL\n6 LLH\n7 LHH\n8 HHH\n"	0.02	92	0.1	14	0	0.1	5.0E-4	0.03	0.05	70	0.01	6.26084E-5	25000	0
1325	0	23	0.3	false	1	"NNN\nNNL\nNNH\nNLL\nNHH\nLLL\nLLH\nLHH\nHHH\n"	0	0.4	50	"0 NNN\n1 NNL\n2 NNH\n3 NLL\n4 NHH\n5 LLL\n6 LLH\n7 LHH\n8 HHH\n"	0.02	92	0.1	14	0	0.1	5.0E-4	0.03	0.05	70	0.01	4.52346E-5	25000	0
1326	0	23	0.3	false	1	"NNN\nNNL\nNNH\nNLL\nNHH\nLLL\nLLH\nLHH\nHHH\n"	0	0.4	50	"0 NNN\n1 NNL\n2 NNH\n3 NLL\n4 NHH\n5 LLL\n6 LLH\n7 LHH\n8 HHH\n"	0.02	92	0.1	14	0	0.1	5.0E-4	0.03	0.05	70	0.01	0	25000	0
1327	0	23	0.3	false	1	"NNN\nNNL\nNNH\nNLL\nNHH\nLLL\nLLH\nLHH\nHHH\n"	0	0.4	50	"0 NNN\n1 NNL\n2 NNH\n3 NLL\n4 NHH\n5 LLL\n6 LLH\n7 LHH\n8 HHH\n"	0.02	92	0.1	14	0	0.1	5.0E-4	0.03	0.05	70	0.03	0.13	25000	0
1328	0	23	0.3	false	1	"NNN\nNNL\nNNH\nNLL\nNHH\nLLL\nLLH\nLHH\nHHH\n"	0	0.4	50	"0 NNN\n1 NNL\n2 NNH\n3 NLL\n4 NHH\n5 LLL\n6 LLH\n7 LHH\n8 HHH\n"	0.02	92	0.1	14	0	0.1	5.0E-4	0.03	0.05	70	0.03	0.1105	25000	0
1329	0	23	0.3	false	1	"NNN\nNNL\nNNH\nNLL\nNHH\nLLL\nLLH\nLHH\nHHH\n"	0	0.4	50	"0 NNN\n1 NNL\n2 NNH\n3 NLL\n4 NHH\n5 LLL\n6 LLH\n7 LHH\n8 HHH\n"	0.02	92	0.1	14	0	0.1	5.0E-4	0.03	0.05	70	0.03	0.093925	25000	0
1331	0	23	0.3	false	1	"NNN\nNNL\nNNH\nNLL\nNHH\nLLL\nLLH\nLHH\nHHH\n"	0	0.4	50	"0 NNN\n1 NNL\n2 NNH\n3 NLL\n4 NHH\n5 LLL\n6 LLH\n7 LHH\n8 HHH\n"	0.02	92	0.1	14	0	0.1	5.0E-4	0.03	0.05	70	0.03	0.067860813	25000	0
1332	0	23	0.3	false	1	"NNN\nNNL\nNNH\nNLL\nNHH\nLLL\nLLH\nLHH\nHHH\n"	0	0.4	50	"0 NNN\n1 NNL\n2 NNH\n3 NLL\n4 NHH\n5 LLL\n6 LLH\n7 LHH\n8 HHH\n"	0.02	92	0.1	14	0	0.1	5.0E-4	0.03	0.05	70	0.03	0.057681691	25000	0
1333	0	23	0.3	false	1	"NNN\nNNL\nNNH\nNLL\nNHH\nLLL\nLLH\nLHH\nHHH\n"	0	0.4	50	"0 NNN\n1 NNL\n2 NNH\n3 NLL\n4 NHH\n5 LLL\n6 LLH\n7 LHH\n8 HHH\n"	0.02	92	0.1	14	0	0.1	5.0E-4	0.03	0.05	70	0.03	0.049029437	25000	0
1330	0	23	0.3	false	1	"NNN\nNNL\nNNH\nNLL\nNHH\nLLL\nLLH\nLHH\nHHH\n"	0	0.4	50	"0 NNN\n1 NNL\n2 NNH\n3 NLL\n4 NHH\n5 LLL\n6 LLH\n7 LHH\n8 HHH\n"	0.02	92	0.1	14	0	0.1	5.0E-4	0.03	0.05	70	0.03	0.07983625	25000	0
1334	0	23	0.3	false	1	"NNN\nNNL\nNNH\nNLL\nNHH\nLLL\nLLH\nLHH\nHHH\n"	0	0.4	50	"0 NNN\n1 NNL\n2 NNH\n3 NLL\n4 NHH\n5 LLL\n6 LLH\n7 LHH\n8 HHH\n"	0.02	92	0.1	14	0	0.1	5.0E-4	0.03	0.05	70	0.03	0.041675021	25000	0
1335	0	23	0.3	false	1	"NNN\nNNL\nNNH\nNLL\nNHH\nLLL\nLLH\nLHH\nHHH\n"	0	0.4	50	"0 NNN\n1 NNL\n2 NNH\n3 NLL\n4 NHH\n5 LLL\n6 LLH\n7 LHH\n8 HHH\n"	0.02	92	0.1	14	0	0.1	5.0E-4	0.03	0.05	70	0.03	0.035423768	25000	0
1336	0	23	0.3	false	1	"NNN\nNNL\nNNH\nNLL\nNHH\nLLL\nLLH\nLHH\nHHH\n"	0	0.4	50	"0 NNN\n1 NNL\n2 NNH\n3 NLL\n4 NHH\n5 LLL\n6 LLH\n7 LHH\n8 HHH\n"	0.02	92	0.1	14	0	0.1	5.0E-4	0.03	0.05	70	0.03	0.030110203	25000	0
1337	0	23	0.3	false	1	"NNN\nNNL\nNNH\nNLL\nNHH\nLLL\nLLH\nLHH\nHHH\n"	0	0.4	50	"0 NNN\n1 NNL\n2 NNH\n3 NLL\n4 NHH\n5 LLL\n6 LLH\n7 LHH\n8 HHH\n"	0.02	92	0.1	14	0	0.1	5.0E-4	0.03	0.05	70	0.03	0.025593673	25000	0
1338	0	23	0.3	false	1	"NNN\nNNL\nNNH\nNLL\nNHH\nLLL\nLLH\nLHH\nHHH\n"	0	0.4	50	"0 NNN\n1 NNL\n2 NNH\n3 NLL\n4 NHH\n5 LLL\n6 LLH\n7 LHH\n8 HHH\n"	0.02	92	0.1	14	0	0.1	5.0E-4	0.03	0.05	70	0.03	0.021754622	25000	0
1339	0	23	0.3	false	1	"NNN\nNNL\nNNH\nNLL\nNHH\nLLL\nLLH\nLHH\nHHH\n"	0	0.4	50	"0 NNN\n1 NNL\n2 NNH\n3 NLL\n4 NHH\n5 LLL\n6 LLH\n7 LHH\n8 HHH\n"	0.02	92	0.1	14	0	0.1	5.0E-4	0.03	0.05	70	0.03	0.018491428	25000	0
1340	0	23	0.3	false	1	"NNN\nNNL\nNNH\nNLL\nNHH\nLLL\nLLH\nLHH\nHHH\n"	0	0.4	50	"0 NNN\n1 NNL\n2 NNH\n3 NLL\n4 NHH\n5 LLL\n6 LLH\n7 LHH\n8 HHH\n"	0.02	92	0.1	14	0	0.1	5.0E-4	0.03	0.05	70	0.03	0.015717714	25000	0
1341	0	23	0.3	false	1	"NNN\nNNL\nNNH\nNLL\nNHH\nLLL\nLLH\nLHH\nHHH\n"	0	0.4	50	"0 NNN\n1 NNL\n2 NNH\n3 NLL\n4 NHH\n5 LLL\n6 LLH\n7 LHH\n8 HHH\n"	0.02	92	0.1	14	0	0.1	5.0E-4	0.03	0.05	70	0.03	0.013360057	25000	0
1342	0	23	0.3	false	1	"NNN\nNNL\nNNH\nNLL\nNHH\nLLL\nLLH\nLHH\nHHH\n"	0	0.4	50	"0 NNN\n1 NNL\n2 NNH\n3 NLL\n4 NHH\n5 LLL\n6 LLH\n7 LHH\n8 HHH\n"	0.02	92	0.1	14	0	0.1	5.0E-4	0.03	0.05	70	0.03	0.011356048	25000	0
1343	0	23	0.3	false	1	"NNN\nNNL\nNNH\nNLL\nNHH\nLLL\nLLH\nLHH\nHHH\n"	0	0.4	50	"0 NNN\n1 NNL\n2 NNH\n3 NLL\n4 NHH\n5 LLL\n6 LLH\n7 LHH\n8 HHH\n"	0.02	92	0.1	14	0	0.1	5.0E-4	0.03	0.05	70	0.03	0.009652641	25000	0
1344	0	23	0.3	false	1	"NNN\nNNL\nNNH\nNLL\nNHH\nLLL\nLLH\nLHH\nHHH\n"	0	0.4	50	"0 NNN\n1 NNL\n2 NNH\n3 NLL\n4 NHH\n5 LLL\n6 LLH\n7 LHH\n8 HHH\n"	0.02	92	0.1	14	0	0.1	5.0E-4	0.03	0.05	70	0.03	0.008204745	25000	0
1345	0	23	0.3	false	1	"NNN\nNNL\nNNH\nNLL\nNHH\nLLL\nLLH\nLHH\nHHH\n"	0	0.4	50	"0 NNN\n1 NNL\n2 NNH\n3 NLL\n4 NHH\n5 LLL\n6 LLH\n7 LHH\n8 HHH\n"	0.02	92	0.1	14	0	0.1	5.0E-4	0.03	0.05	70	0.03	0.006974033	25000	0
1346	0	23	0.3	false	1	"NNN\nNNL\nNNH\nNLL\nNHH\nLLL\nLLH\nLHH\nHHH\n"	0	0.4	50	"0 NNN\n1 NNL\n2 NNH\n3 NLL\n4 NHH\n5 LLL\n6 LLH\n7 LHH\n8 HHH\n"	0.02	92	0.1	14	0	0.1	5.0E-4	0.03	0.05	70	0.03	0.005927928	25000	0
1347	0	23	0.3	false	1	"NNN\nNNL\nNNH\nNLL\nNHH\nLLL\nLLH\nLHH\nHHH\n"	0	0.4	50	"0 NNN\n1 NNL\n2 NNH\n3 NLL\n4 NHH\n5 LLL\n6 LLH\n7 LHH\n8 HHH\n"	0.02	92	0.1	14	0	0.1	5.0E-4	0.03	0.05	70	0.03	0.005038739	25000	0
1348	0	23	0.3	false	1	"NNN\nNNL\nNNH\nNLL\nNHH\nLLL\nLLH\nLHH\nHHH\n"	0	0.4	50	"0 NNN\n1 NNL\n2 NNH\n3 NLL\n4 NHH\n5 LLL\n6 LLH\n7 LHH\n8 HHH\n"	0.02	92	0.1	14	0	0.1	5.0E-4	0.03	0.05	70	0.03	0.004282928	25000	0
1349	0	23	0.3	false	1	"NNN\nNNL\nNNH\nNLL\nNHH\nLLL\nLLH\nLHH\nHHH\n"	0	0.4	50	"0 NNN\n1 NNL\n2 NNH\n3 NLL\n4 NHH\n5 LLL\n6 LLH\n7 LHH\n8 HHH\n"	0.02	92	0.1	14	0	0.1	5.0E-4	0.03	0.05	70	0.03	0.003640489	25000	0
1350	0	23	0.3	false	1	"NNN\nNNL\nNNH\nNLL\nNHH\nLLL\nLLH\nLHH\nHHH\n"	0	0.4	50	"0 NNN\n1 NNL\n2 NNH\n3 NLL\n4 NHH\n5 LLL\n6 LLH\n7 LHH\n8 HHH\n"	0.02	92	0.1	14	0	0.1	5.0E-4	0.03	0.05	70	0.03	0.003094416	25000	0
1351	0	23	0.3	false	1	"NNN\nNNL\nNNH\nNLL\nNHH\nLLL\nLLH\nLHH\nHHH\n"	0	0.4	50	"0 NNN\n1 NNL\n2 NNH\n3 NLL\n4 NHH\n5 LLL\n6 LLH\n7 LHH\n8 HHH\n"	0.02	92	0.1	14	0	0.1	5.0E-4	0.03	0.05	70	0.03	0.002630253	25000	0
1352	0	23	0.3	false	1	"NNN\nNNL\nNNH\nNLL\nNHH\nLLL\nLLH\nLHH\nHHH\n"	0	0.4	50	"0 NNN\n1 NNL\n2 NNH\n3 NLL\n4 NHH\n5 LLL\n6 LLH\n7 LHH\n8 HHH\n"	0.02	92	0.1	14	0	0.1	5.0E-4	0.03	0.05	70	0.03	0.002235715	25000	0
1353	0	23	0.3	false	1	"NNN\nNNL\nNNH\nNLL\nNHH\nLLL\nLLH\nLHH\nHHH\n"	0	0.4	50	"0 NNN\n1 NNL\n2 NNH\n3 NLL\n4 NHH\n5 LLL\n6 LLH\n7 LHH\n8 HHH\n"	0.02	92	0.1	14	0	0.1	5.0E-4	0.03	0.05	70	0.03	0.001900358	25000	0
1354	0	23	0.3	false	1	"NNN\nNNL\nNNH\nNLL\nNHH\nLLL\nLLH\nLHH\nHHH\n"	0	0.4	50	"0 NNN\n1 NNL\n2 NNH\n3 NLL\n4 NHH\n5 LLL\n6 LLH\n7 LHH\n8 HHH\n"	0.02	92	0.1	14	0	0.1	5.0E-4	0.03	0.05	70	0.03	0.001615304	25000	0
1355	0	23	0.3	false	1	"NNN\nNNL\nNNH\nNLL\nNHH\nLLL\nLLH\nLHH\nHHH\n"	0	0.4	50	"0 NNN\n1 NNL\n2 NNH\n3 NLL\n4 NHH\n5 LLL\n6 LLH\n7 LHH\n8 HHH\n"	0.02	92	0.1	14	0	0.1	5.0E-4	0.03	0.05	70	0.03	0.001373009	25000	0
1356	0	23	0.3	false	1	"NNN\nNNL\nNNH\nNLL\nNHH\nLLL\nLLH\nLHH\nHHH\n"	0	0.4	50	"0 NNN\n1 NNL\n2 NNH\n3 NLL\n4 NHH\n5 LLL\n6 LLH\n7 LHH\n8 HHH\n"	0.02	92	0.1	14	0	0.1	5.0E-4	0.03	0.05	70	0.03	0.001167057	25000	0
1358	0	23	0.3	false	1	"NNN\nNNL\nNNH\nNLL\nNHH\nLLL\nLLH\nLHH\nHHH\n"	0	0.4	50	"0 NNN\n1 NNL\n2 NNH\n3 NLL\n4 NHH\n5 LLL\n6 LLH\n7 LHH\n8 HHH\n"	0.02	92	0.1	14	0	0.1	5.0E-4	0.03	0.05	70	0.03	8.43199E-4	25000	0
1357	0	23	0.3	false	1	"NNN\nNNL\nNNH\nNLL\nNHH\nLLL\nLLH\nLHH\nHHH\n"	0	0.4	50	"0 NNN\n1 NNL\n2 NNH\n3 NLL\n4 NHH\n5 LLL\n6 LLH\n7 LHH\n8 HHH\n"	0.02	92	0.1	14	0	0.1	5.0E-4	0.03	0.05	70	0.03	9.91999E-4	25000	0
1359	0	23	0.3	false	1	"NNN\nNNL\nNNH\nNLL\nNHH\nLLL\nLLH\nLHH\nHHH\n"	0	0.4	50	"0 NNN\n1 NNL\n2 NNH\n3 NLL\n4 NHH\n5 LLL\n6 LLH\n7 LHH\n8 HHH\n"	0.02	92	0.1	14	0	0.1	5.0E-4	0.03	0.05	70	0.03	7.16719E-4	25000	0
1360	0	23	0.3	false	1	"NNN\nNNL\nNNH\nNLL\nNHH\nLLL\nLLH\nLHH\nHHH\n"	0	0.4	50	"0 NNN\n1 NNL\n2 NNH\n3 NLL\n4 NHH\n5 LLL\n6 LLH\n7 LHH\n8 HHH\n"	0.02	92	0.1	14	0	0.1	5.0E-4	0.03	0.05	70	0.03	6.09211E-4	25000	0
1361	0	23	0.3	false	1	"NNN\nNNL\nNNH\nNLL\nNHH\nLLL\nLLH\nLHH\nHHH\n"	0	0.4	50	"0 NNN\n1 NNL\n2 NNH\n3 NLL\n4 NHH\n5 LLL\n6 LLH\n7 LHH\n8 HHH\n"	0.02	92	0.1	14	0	0.1	5.0E-4	0.03	0.05	70	0.03	5.1783E-4	25000	0
1363	0	23	0.3	false	1	"NNN\nNNL\nNNH\nNLL\nNHH\nLLL\nLLH\nLHH\nHHH\n"	0	0.4	50	"0 NNN\n1 NNL\n2 NNH\n3 NLL\n4 NHH\n5 LLL\n6 LLH\n7 LHH\n8 HHH\n"	0.02	92	0.1	14	0	0.1	5.0E-4	0.03	0.05	70	0.03	3.74132E-4	25000	0
1364	0	23	0.3	false	1	"NNN\nNNL\nNNH\nNLL\nNHH\nLLL\nLLH\nLHH\nHHH\n"	0	0.4	50	"0 NNN\n1 NNL\n2 NNH\n3 NLL\n4 NHH\n5 LLL\n6 LLH\n7 LHH\n8 HHH\n"	0.02	92	0.1	14	0	0.1	5.0E-4	0.03	0.05	70	0.03	3.18012E-4	25000	0
1362	0	23	0.3	false	1	"NNN\nNNL\nNNH\nNLL\nNHH\nLLL\nLLH\nLHH\nHHH\n"	0	0.4	50	"0 NNN\n1 NNL\n2 NNH\n3 NLL\n4 NHH\n5 LLL\n6 LLH\n7 LHH\n8 HHH\n"	0.02	92	0.1	14	0	0.1	5.0E-4	0.03	0.05	70	0.03	4.40155E-4	25000	0
1365	0	23	0.3	false	1	"NNN\nNNL\nNNH\nNLL\nNHH\nLLL\nLLH\nLHH\nHHH\n"	0	0.4	50	"0 NNN\n1 NNL\n2 NNH\n3 NLL\n4 NHH\n5 LLL\n6 LLH\n7 LHH\n8 HHH\n"	0.02	92	0.1	14	0	0.1	5.0E-4	0.03	0.05	70	0.03	2.7031E-4	25000	0
1366	0	23	0.3	false	1	"NNN\nNNL\nNNH\nNLL\nNHH\nLLL\nLLH\nLHH\nHHH\n"	0	0.4	50	"0 NNN\n1 NNL\n2 NNH\n3 NLL\n4 NHH\n5 LLL\n6 LLH\n7 LHH\n8 HHH\n"	0.02	92	0.1	14	0	0.1	5.0E-4	0.03	0.05	70	0.03	2.29764E-4	25000	0
1367	0	23	0.3	false	1	"NNN\nNNL\nNNH\nNLL\nNHH\nLLL\nLLH\nLHH\nHHH\n"	0	0.4	50	"0 NNN\n1 NNL\n2 NNH\n3 NLL\n4 NHH\n5 LLL\n6 LLH\n7 LHH\n8 HHH\n"	0.02	92	0.1	14	0	0.1	5.0E-4	0.03	0.05	70	0.03	1.95299E-4	25000	0
1368	0	23	0.3	false	1	"NNN\nNNL\nNNH\nNLL\nNHH\nLLL\nLLH\nLHH\nHHH\n"	0	0.4	50	"0 NNN\n1 NNL\n2 NNH\n3 NLL\n4 NHH\n5 LLL\n6 LLH\n7 LHH\n8 HHH\n"	0.02	92	0.1	14	0	0.1	5.0E-4	0.03	0.05	70	0.03	1.66004E-4	25000	0
1369	0	23	0.3	false	1	"NNN\nNNL\nNNH\nNLL\nNHH\nLLL\nLLH\nLHH\nHHH\n"	0	0.4	50	"0 NNN\n1 NNL\n2 NNH\n3 NLL\n4 NHH\n5 LLL\n6 LLH\n7 LHH\n8 HHH\n"	0.02	92	0.1	14	0	0.1	5.0E-4	0.03	0.05	70	0.03	1.41104E-4	25000	0
1370	0	23	0.3	false	1	"NNN\nNNL\nNNH\nNLL\nNHH\nLLL\nLLH\nLHH\nHHH\n"	0	0.4	50	"0 NNN\n1 NNL\n2 NNH\n3 NLL\n4 NHH\n5 LLL\n6 LLH\n7 LHH\n8 HHH\n"	0.02	92	0.1	14	0	0.1	5.0E-4	0.03	0.05	70	0.03	1.19938E-4	25000	0
1371	0	23	0.3	false	1	"NNN\nNNL\nNNH\nNLL\nNHH\nLLL\nLLH\nLHH\nHHH\n"	0	0.4	50	"0 NNN\n1 NNL\n2 NNH\n3 NLL\n4 NHH\n5 LLL\n6 LLH\n7 LHH\n8 HHH\n"	0.02	92	0.1	14	0	0.1	5.0E-4	0.03	0.05	70	0.03	1.01947E-4	25000	0
1372	0	23	0.3	false	1	"NNN\nNNL\nNNH\nNLL\nNHH\nLLL\nLLH\nLHH\nHHH\n"	0	0.4	50	"0 NNN\n1 NNL\n2 NNH\n3 NLL\n4 NHH\n5 LLL\n6 LLH\n7 LHH\n8 HHH\n"	0.02	92	0.1	14	0	0.1	5.0E-4	0.03	0.05	70	0.03	8.66553E-5	25000	0
1373	0	23	0.3	false	1	"NNN\nNNL\nNNH\nNLL\nNHH\nLLL\nLLH\nLHH\nHHH\n"	0	0.4	50	"0 NNN\n1 NNL\n2 NNH\n3 NLL\n4 NHH\n5 LLL\n6 LLH\n7 LHH\n8 HHH\n"	0.02	92	0.1	14	0	0.1	5.0E-4	0.03	0.05	70	0.03	7.3657E-5	25000	0
1374	0	23	0.3	false	1	"NNN\nNNL\nNNH\nNLL\nNHH\nLLL\nLLH\nLHH\nHHH\n"	0	0.4	50	"0 NNN\n1 NNL\n2 NNH\n3 NLL\n4 NHH\n5 LLL\n6 LLH\n7 LHH\n8 HHH\n"	0.02	92	0.1	14	0	0.1	5.0E-4	0.03	0.05	70	0.03	6.26084E-5	25000	0
1375	0	23	0.3	false	1	"NNN\nNNL\nNNH\nNLL\nNHH\nLLL\nLLH\nLHH\nHHH\n"	0	0.4	50	"0 NNN\n1 NNL\n2 NNH\n3 NLL\n4 NHH\n5 LLL\n6 LLH\n7 LHH\n8 HHH\n"	0.02	92	0.1	14	0	0.1	5.0E-4	0.03	0.05	70	0.03	5.32172E-5	25000	0
1376	0	23	0.3	false	1	"NNN\nNNL\nNNH\nNLL\nNHH\nLLL\nLLH\nLHH\nHHH\n"	0	0.4	50	"0 NNN\n1 NNL\n2 NNH\n3 NLL\n4 NHH\n5 LLL\n6 LLH\n7 LHH\n8 HHH\n"	0.02	92	0.1	14	0	0.1	5.0E-4	0.03	0.05	70	0.03	4.52346E-5	25000	0
1377	0	23	0.3	false	1	"NNN\nNNL\nNNH\nNLL\nNHH\nLLL\nLLH\nLHH\nHHH\n"	0	0.4	50	"0 NNN\n1 NNL\n2 NNH\n3 NLL\n4 NHH\n5 LLL\n6 LLH\n7 LHH\n8 HHH\n"	0.02	92	0.1	14	0	0.1	5.0E-4	0.03	0.05	70	0.03	0	25000	0
1378	0	23	0.3	false	1	"NNN\nNNL\nNNH\nNLL\nNHH\nLLL\nLLH\nLHH\nHHH\n"	0	0.4	50	"0 NNN\n1 NNL\n2 NNH\n3 NLL\n4 NHH\n5 LLL\n6 LLH\n7 LHH\n8 HHH\n"	0.02	92	0.1	14	0	0.1	5.0E-4	0.03	0.05	70	0.1	0.13	25000	0
1379	0	23	0.3	false	1	"NNN\nNNL\nNNH\nNLL\nNHH\nLLL\nLLH\nLHH\nHHH\n"	0	0.4	50	"0 NNN\n1 NNL\n2 NNH\n3 NLL\n4 NHH\n5 LLL\n6 LLH\n7 LHH\n8 HHH\n"	0.02	92	0.1	14	0	0.1	5.0E-4	0.03	0.05	70	0.1	0.1105	25000	0
1381	0	23	0.3	false	1	"NNN\nNNL\nNNH\nNLL\nNHH\nLLL\nLLH\nLHH\nHHH\n"	0	0.4	50	"0 NNN\n1 NNL\n2 NNH\n3 NLL\n4 NHH\n5 LLL\n6 LLH\n7 LHH\n8 HHH\n"	0.02	92	0.1	14	0	0.1	5.0E-4	0.03	0.05	70	0.1	0.07983625	25000	0
1380	0	23	0.3	false	1	"NNN\nNNL\nNNH\nNLL\nNHH\nLLL\nLLH\nLHH\nHHH\n"	0	0.4	50	"0 NNN\n1 NNL\n2 NNH\n3 NLL\n4 NHH\n5 LLL\n6 LLH\n7 LHH\n8 HHH\n"	0.02	92	0.1	14	0	0.1	5.0E-4	0.03	0.05	70	0.1	0.093925	25000	0
1383	0	23	0.3	false	1	"NNN\nNNL\nNNH\nNLL\nNHH\nLLL\nLLH\nLHH\nHHH\n"	0	0.4	50	"0 NNN\n1 NNL\n2 NNH\n3 NLL\n4 NHH\n5 LLL\n6 LLH\n7 LHH\n8 HHH\n"	0.02	92	0.1	14	0	0.1	5.0E-4	0.03	0.05	70	0.1	0.057681691	25000	0
1382	0	23	0.3	false	1	"NNN\nNNL\nNNH\nNLL\nNHH\nLLL\nLLH\nLHH\nHHH\n"	0	0.4	50	"0 NNN\n1 NNL\n2 NNH\n3 NLL\n4 NHH\n5 LLL\n6 LLH\n7 LHH\n8 HHH\n"	0.02	92	0.1	14	0	0.1	5.0E-4	0.03	0.05	70	0.1	0.067860813	25000	0
1384	0	23	0.3	false	1	"NNN\nNNL\nNNH\nNLL\nNHH\nLLL\nLLH\nLHH\nHHH\n"	0	0.4	50	"0 NNN\n1 NNL\n2 NNH\n3 NLL\n4 NHH\n5 LLL\n6 LLH\n7 LHH\n8 HHH\n"	0.02	92	0.1	14	0	0.1	5.0E-4	0.03	0.05	70	0.1	0.049029437	25000	0
1385	0	23	0.3	false	1	"NNN\nNNL\nNNH\nNLL\nNHH\nLLL\nLLH\nLHH\nHHH\n"	0	0.4	50	"0 NNN\n1 NNL\n2 NNH\n3 NLL\n4 NHH\n5 LLL\n6 LLH\n7 LHH\n8 HHH\n"	0.02	92	0.1	14	0	0.1	5.0E-4	0.03	0.05	70	0.1	0.041675021	25000	0
1386	0	23	0.3	false	1	"NNN\nNNL\nNNH\nNLL\nNHH\nLLL\nLLH\nLHH\nHHH\n"	0	0.4	50	"0 NNN\n1 NNL\n2 NNH\n3 NLL\n4 NHH\n5 LLL\n6 LLH\n7 LHH\n8 HHH\n"	0.02	92	0.1	14	0	0.1	5.0E-4	0.03	0.05	70	0.1	0.035423768	25000	0
1387	0	23	0.3	false	1	"NNN\nNNL\nNNH\nNLL\nNHH\nLLL\nLLH\nLHH\nHHH\n"	0	0.4	50	"0 NNN\n1 NNL\n2 NNH\n3 NLL\n4 NHH\n5 LLL\n6 LLH\n7 LHH\n8 HHH\n"	0.02	92	0.1	14	0	0.1	5.0E-4	0.03	0.05	70	0.1	0.030110203	25000	0
1388	0	23	0.3	false	1	"NNN\nNNL\nNNH\nNLL\nNHH\nLLL\nLLH\nLHH\nHHH\n"	0	0.4	50	"0 NNN\n1 NNL\n2 NNH\n3 NLL\n4 NHH\n5 LLL\n6 LLH\n7 LHH\n8 HHH\n"	0.02	92	0.1	14	0	0.1	5.0E-4	0.03	0.05	70	0.1	0.025593673	25000	0
1389	0	23	0.3	false	1	"NNN\nNNL\nNNH\nNLL\nNHH\nLLL\nLLH\nLHH\nHHH\n"	0	0.4	50	"0 NNN\n1 NNL\n2 NNH\n3 NLL\n4 NHH\n5 LLL\n6 LLH\n7 LHH\n8 HHH\n"	0.02	92	0.1	14	0	0.1	5.0E-4	0.03	0.05	70	0.1	0.021754622	25000	0
1390	0	23	0.3	false	1	"NNN\nNNL\nNNH\nNLL\nNHH\nLLL\nLLH\nLHH\nHHH\n"	0	0.4	50	"0 NNN\n1 NNL\n2 NNH\n3 NLL\n4 NHH\n5 LLL\n6 LLH\n7 LHH\n8 HHH\n"	0.02	92	0.1	14	0	0.1	5.0E-4	0.03	0.05	70	0.1	0.018491428	25000	0
1391	0	23	0.3	false	1	"NNN\nNNL\nNNH\nNLL\nNHH\nLLL\nLLH\nLHH\nHHH\n"	0	0.4	50	"0 NNN\n1 NNL\n2 NNH\n3 NLL\n4 NHH\n5 LLL\n6 LLH\n7 LHH\n8 HHH\n"	0.02	92	0.1	14	0	0.1	5.0E-4	0.03	0.05	70	0.1	0.015717714	25000	0
1392	0	23	0.3	false	1	"NNN\nNNL\nNNH\nNLL\nNHH\nLLL\nLLH\nLHH\nHHH\n"	0	0.4	50	"0 NNN\n1 NNL\n2 NNH\n3 NLL\n4 NHH\n5 LLL\n6 LLH\n7 LHH\n8 HHH\n"	0.02	92	0.1	14	0	0.1	5.0E-4	0.03	0.05	70	0.1	0.013360057	25000	0
1394	0	23	0.3	false	1	"NNN\nNNL\nNNH\nNLL\nNHH\nLLL\nLLH\nLHH\nHHH\n"	0	0.4	50	"0 NNN\n1 NNL\n2 NNH\n3 NLL\n4 NHH\n5 LLL\n6 LLH\n7 LHH\n8 HHH\n"	0.02	92	0.1	14	0	0.1	5.0E-4	0.03	0.05	70	0.1	0.009652641	25000	0
1395	0	23	0.3	false	1	"NNN\nNNL\nNNH\nNLL\nNHH\nLLL\nLLH\nLHH\nHHH\n"	0	0.4	50	"0 NNN\n1 NNL\n2 NNH\n3 NLL\n4 NHH\n5 LLL\n6 LLH\n7 LHH\n8 HHH\n"	0.02	92	0.1	14	0	0.1	5.0E-4	0.03	0.05	70	0.1	0.008204745	25000	0
1393	0	23	0.3	false	1	"NNN\nNNL\nNNH\nNLL\nNHH\nLLL\nLLH\nLHH\nHHH\n"	0	0.4	50	"0 NNN\n1 NNL\n2 NNH\n3 NLL\n4 NHH\n5 LLL\n6 LLH\n7 LHH\n8 HHH\n"	0.02	92	0.1	14	0	0.1	5.0E-4	0.03	0.05	70	0.1	0.011356048	25000	0
1396	0	23	0.3	false	1	"NNN\nNNL\nNNH\nNLL\nNHH\nLLL\nLLH\nLHH\nHHH\n"	0	0.4	50	"0 NNN\n1 NNL\n2 NNH\n3 NLL\n4 NHH\n5 LLL\n6 LLH\n7 LHH\n8 HHH\n"	0.02	92	0.1	14	0	0.1	5.0E-4	0.03	0.05	70	0.1	0.006974033	25000	0
1397	0	23	0.3	false	1	"NNN\nNNL\nNNH\nNLL\nNHH\nLLL\nLLH\nLHH\nHHH\n"	0	0.4	50	"0 NNN\n1 NNL\n2 NNH\n3 NLL\n4 NHH\n5 LLL\n6 LLH\n7 LHH\n8 HHH\n"	0.02	92	0.1	14	0	0.1	5.0E-4	0.03	0.05	70	0.1	0.005927928	25000	0
1398	0	23	0.3	false	1	"NNN\nNNL\nNNH\nNLL\nNHH\nLLL\nLLH\nLHH\nHHH\n"	0	0.4	50	"0 NNN\n1 NNL\n2 NNH\n3 NLL\n4 NHH\n5 LLL\n6 LLH\n7 LHH\n8 HHH\n"	0.02	92	0.1	14	0	0.1	5.0E-4	0.03	0.05	70	0.1	0.005038739	25000	0
1399	0	23	0.3	false	1	"NNN\nNNL\nNNH\nNLL\nNHH\nLLL\nLLH\nLHH\nHHH\n"	0	0.4	50	"0 NNN\n1 NNL\n2 NNH\n3 NLL\n4 NHH\n5 LLL\n6 LLH\n7 LHH\n8 HHH\n"	0.02	92	0.1	14	0	0.1	5.0E-4	0.03	0.05	70	0.1	0.004282928	25000	0
1400	0	23	0.3	false	1	"NNN\nNNL\nNNH\nNLL\nNHH\nLLL\nLLH\nLHH\nHHH\n"	0	0.4	50	"0 NNN\n1 NNL\n2 NNH\n3 NLL\n4 NHH\n5 LLL\n6 LLH\n7 LHH\n8 HHH\n"	0.02	92	0.1	14	0	0.1	5.0E-4	0.03	0.05	70	0.1	0.003640489	25000	0
1401	0	23	0.3	false	1	"NNN\nNNL\nNNH\nNLL\nNHH\nLLL\nLLH\nLHH\nHHH\n"	0	0.4	50	"0 NNN\n1 NNL\n2 NNH\n3 NLL\n4 NHH\n5 LLL\n6 LLH\n7 LHH\n8 HHH\n"	0.02	92	0.1	14	0	0.1	5.0E-4	0.03	0.05	70	0.1	0.003094416	25000	0
1402	0	23	0.3	false	1	"NNN\nNNL\nNNH\nNLL\nNHH\nLLL\nLLH\nLHH\nHHH\n"	0	0.4	50	"0 NNN\n1 NNL\n2 NNH\n3 NLL\n4 NHH\n5 LLL\n6 LLH\n7 LHH\n8 HHH\n"	0.02	92	0.1	14	0	0.1	5.0E-4	0.03	0.05	70	0.1	0.002630253	25000	0
1403	0	23	0.3	false	1	"NNN\nNNL\nNNH\nNLL\nNHH\nLLL\nLLH\nLHH\nHHH\n"	0	0.4	50	"0 NNN\n1 NNL\n2 NNH\n3 NLL\n4 NHH\n5 LLL\n6 LLH\n7 LHH\n8 HHH\n"	0.02	92	0.1	14	0	0.1	5.0E-4	0.03	0.05	70	0.1	0.002235715	25000	0
1404	0	23	0.3	false	1	"NNN\nNNL\nNNH\nNLL\nNHH\nLLL\nLLH\nLHH\nHHH\n"	0	0.4	50	"0 NNN\n1 NNL\n2 NNH\n3 NLL\n4 NHH\n5 LLL\n6 LLH\n7 LHH\n8 HHH\n"	0.02	92	0.1	14	0	0.1	5.0E-4	0.03	0.05	70	0.1	0.001900358	25000	0
1405	0	23	0.3	false	1	"NNN\nNNL\nNNH\nNLL\nNHH\nLLL\nLLH\nLHH\nHHH\n"	0	0.4	50	"0 NNN\n1 NNL\n2 NNH\n3 NLL\n4 NHH\n5 LLL\n6 LLH\n7 LHH\n8 HHH\n"	0.02	92	0.1	14	0	0.1	5.0E-4	0.03	0.05	70	0.1	0.001615304	25000	0
1406	0	23	0.3	false	1	"NNN\nNNL\nNNH\nNLL\nNHH\nLLL\nLLH\nLHH\nHHH\n"	0	0.4	50	"0 NNN\n1 NNL\n2 NNH\n3 NLL\n4 NHH\n5 LLL\n6 LLH\n7 LHH\n8 HHH\n"	0.02	92	0.1	14	0	0.1	5.0E-4	0.03	0.05	70	0.1	0.001373009	25000	0
1408	0	23	0.3	false	1	"NNN\nNNL\nNNH\nNLL\nNHH\nLLL\nLLH\nLHH\nHHH\n"	0	0.4	50	"0 NNN\n1 NNL\n2 NNH\n3 NLL\n4 NHH\n5 LLL\n6 LLH\n7 LHH\n8 HHH\n"	0.02	92	0.1	14	0	0.1	5.0E-4	0.03	0.05	70	0.1	9.91999E-4	25000	0
1407	0	23	0.3	false	1	"NNN\nNNL\nNNH\nNLL\nNHH\nLLL\nLLH\nLHH\nHHH\n"	0	0.4	50	"0 NNN\n1 NNL\n2 NNH\n3 NLL\n4 NHH\n5 LLL\n6 LLH\n7 LHH\n8 HHH\n"	0.02	92	0.1	14	0	0.1	5.0E-4	0.03	0.05	70	0.1	0.001167057	25000	0
1409	0	23	0.3	false	1	"NNN\nNNL\nNNH\nNLL\nNHH\nLLL\nLLH\nLHH\nHHH\n"	0	0.4	50	"0 NNN\n1 NNL\n2 NNH\n3 NLL\n4 NHH\n5 LLL\n6 LLH\n7 LHH\n8 HHH\n"	0.02	92	0.1	14	0	0.1	5.0E-4	0.03	0.05	70	0.1	8.43199E-4	25000	0
1410	0	23	0.3	false	1	"NNN\nNNL\nNNH\nNLL\nNHH\nLLL\nLLH\nLHH\nHHH\n"	0	0.4	50	"0 NNN\n1 NNL\n2 NNH\n3 NLL\n4 NHH\n5 LLL\n6 LLH\n7 LHH\n8 HHH\n"	0.02	92	0.1	14	0	0.1	5.0E-4	0.03	0.05	70	0.1	7.16719E-4	25000	0
1411	0	23	0.3	false	1	"NNN\nNNL\nNNH\nNLL\nNHH\nLLL\nLLH\nLHH\nHHH\n"	0	0.4	50	"0 NNN\n1 NNL\n2 NNH\n3 NLL\n4 NHH\n5 LLL\n6 LLH\n7 LHH\n8 HHH\n"	0.02	92	0.1	14	0	0.1	5.0E-4	0.03	0.05	70	0.1	6.09211E-4	25000	0
1412	0	23	0.3	false	1	"NNN\nNNL\nNNH\nNLL\nNHH\nLLL\nLLH\nLHH\nHHH\n"	0	0.4	50	"0 NNN\n1 NNL\n2 NNH\n3 NLL\n4 NHH\n5 LLL\n6 LLH\n7 LHH\n8 HHH\n"	0.02	92	0.1	14	0	0.1	5.0E-4	0.03	0.05	70	0.1	5.1783E-4	25000	0
1413	0	23	0.3	false	1	"NNN\nNNL\nNNH\nNLL\nNHH\nLLL\nLLH\nLHH\nHHH\n"	0	0.4	50	"0 NNN\n1 NNL\n2 NNH\n3 NLL\n4 NHH\n5 LLL\n6 LLH\n7 LHH\n8 HHH\n"	0.02	92	0.1	14	0	0.1	5.0E-4	0.03	0.05	70	0.1	4.40155E-4	25000	0
1414	0	23	0.3	false	1	"NNN\nNNL\nNNH\nNLL\nNHH\nLLL\nLLH\nLHH\nHHH\n"	0	0.4	50	"0 NNN\n1 NNL\n2 NNH\n3 NLL\n4 NHH\n5 LLL\n6 LLH\n7 LHH\n8 HHH\n"	0.02	92	0.1	14	0	0.1	5.0E-4	0.03	0.05	70	0.1	3.74132E-4	25000	0
1415	0	23	0.3	false	1	"NNN\nNNL\nNNH\nNLL\nNHH\nLLL\nLLH\nLHH\nHHH\n"	0	0.4	50	"0 NNN\n1 NNL\n2 NNH\n3 NLL\n4 NHH\n5 LLL\n6 LLH\n7 LHH\n8 HHH\n"	0.02	92	0.1	14	0	0.1	5.0E-4	0.03	0.05	70	0.1	3.18012E-4	25000	0
1416	0	23	0.3	false	1	"NNN\nNNL\nNNH\nNLL\nNHH\nLLL\nLLH\nLHH\nHHH\n"	0	0.4	50	"0 NNN\n1 NNL\n2 NNH\n3 NLL\n4 NHH\n5 LLL\n6 LLH\n7 LHH\n8 HHH\n"	0.02	92	0.1	14	0	0.1	5.0E-4	0.03	0.05	70	0.1	2.7031E-4	25000	0
1417	0	23	0.3	false	1	"NNN\nNNL\nNNH\nNLL\nNHH\nLLL\nLLH\nLHH\nHHH\n"	0	0.4	50	"0 NNN\n1 NNL\n2 NNH\n3 NLL\n4 NHH\n5 LLL\n6 LLH\n7 LHH\n8 HHH\n"	0.02	92	0.1	14	0	0.1	5.0E-4	0.03	0.05	70	0.1	2.29764E-4	25000	0
1418	0	23	0.3	false	1	"NNN\nNNL\nNNH\nNLL\nNHH\nLLL\nLLH\nLHH\nHHH\n"	0	0.4	50	"0 NNN\n1 NNL\n2 NNH\n3 NLL\n4 NHH\n5 LLL\n6 LLH\n7 LHH\n8 HHH\n"	0.02	92	0.1	14	0	0.1	5.0E-4	0.03	0.05	70	0.1	1.95299E-4	25000	0
1419	0	23	0.3	false	1	"NNN\nNNL\nNNH\nNLL\nNHH\nLLL\nLLH\nLHH\nHHH\n"	0	0.4	50	"0 NNN\n1 NNL\n2 NNH\n3 NLL\n4 NHH\n5 LLL\n6 LLH\n7 LHH\n8 HHH\n"	0.02	92	0.1	14	0	0.1	5.0E-4	0.03	0.05	70	0.1	1.66004E-4	25000	0
1421	0	23	0.3	false	1	"NNN\nNNL\nNNH\nNLL\nNHH\nLLL\nLLH\nLHH\nHHH\n"	0	0.4	50	"0 NNN\n1 NNL\n2 NNH\n3 NLL\n4 NHH\n5 LLL\n6 LLH\n7 LHH\n8 HHH\n"	0.02	92	0.1	14	0	0.1	5.0E-4	0.03	0.05	70	0.1	1.19938E-4	25000	0
1422	0	23	0.3	false	1	"NNN\nNNL\nNNH\nNLL\nNHH\nLLL\nLLH\nLHH\nHHH\n"	0	0.4	50	"0 NNN\n1 NNL\n2 NNH\n3 NLL\n4 NHH\n5 LLL\n6 LLH\n7 LHH\n8 HHH\n"	0.02	92	0.1	14	0	0.1	5.0E-4	0.03	0.05	70	0.1	1.01947E-4	25000	0
1420	0	23	0.3	false	1	"NNN\nNNL\nNNH\nNLL\nNHH\nLLL\nLLH\nLHH\nHHH\n"	0	0.4	50	"0 NNN\n1 NNL\n2 NNH\n3 NLL\n4 NHH\n5 LLL\n6 LLH\n7 LHH\n8 HHH\n"	0.02	92	0.1	14	0	0.1	5.0E-4	0.03	0.05	70	0.1	1.41104E-4	25000	0
1423	0	23	0.3	false	1	"NNN\nNNL\nNNH\nNLL\nNHH\nLLL\nLLH\nLHH\nHHH\n"	0	0.4	50	"0 NNN\n1 NNL\n2 NNH\n3 NLL\n4 NHH\n5 LLL\n6 LLH\n7 LHH\n8 HHH\n"	0.02	92	0.1	14	0	0.1	5.0E-4	0.03	0.05	70	0.1	8.66553E-5	25000	0
1424	0	23	0.3	false	1	"NNN\nNNL\nNNH\nNLL\nNHH\nLLL\nLLH\nLHH\nHHH\n"	0	0.4	50	"0 NNN\n1 NNL\n2 NNH\n3 NLL\n4 NHH\n5 LLL\n6 LLH\n7 LHH\n8 HHH\n"	0.02	92	0.1	14	0	0.1	5.0E-4	0.03	0.05	70	0.1	7.3657E-5	25000	0
1425	0	23	0.3	false	1	"NNN\nNNL\nNNH\nNLL\nNHH\nLLL\nLLH\nLHH\nHHH\n"	0	0.4	50	"0 NNN\n1 NNL\n2 NNH\n3 NLL\n4 NHH\n5 LLL\n6 LLH\n7 LHH\n8 HHH\n"	0.02	92	0.1	14	0	0.1	5.0E-4	0.03	0.05	70	0.1	6.26084E-5	25000	0
1426	0	23	0.3	false	1	"NNN\nNNL\nNNH\nNLL\nNHH\nLLL\nLLH\nLHH\nHHH\n"	0	0.4	50	"0 NNN\n1 NNL\n2 NNH\n3 NLL\n4 NHH\n5 LLL\n6 LLH\n7 LHH\n8 HHH\n"	0.02	92	0.1	14	0	0.1	5.0E-4	0.03	0.05	70	0.1	5.32172E-5	25000	0
1427	0	23	0.3	false	1	"NNN\nNNL\nNNH\nNLL\nNHH\nLLL\nLLH\nLHH\nHHH\n"	0	0.4	50	"0 NNN\n1 NNL\n2 NNH\n3 NLL\n4 NHH\n5 LLL\n6 LLH\n7 LHH\n8 HHH\n"	0.02	92	0.1	14	0	0.1	5.0E-4	0.03	0.05	70	0.1	4.52346E-5	25000	0
1428	0	23	0.3	false	1	"NNN\nNNL\nNNH\nNLL\nNHH\nLLL\nLLH\nLHH\nHHH\n"	0	0.4	50	"0 NNN\n1 NNL\n2 NNH\n3 NLL\n4 NHH\n5 LLL\n6 LLH\n7 LHH\n8 HHH\n"	0.02	92	0.1	14	0	0.1	5.0E-4	0.03	0.05	70	0.1	0	25000	0
1429	0	23	0.3	false	1	"NNN\nNNL\nNNH\nNLL\nNHH\nLLL\nLLH\nLHH\nHHH\n"	0	0.4	50	"0 NNN\n1 NNL\n2 NNH\n3 NLL\n4 NHH\n5 LLL\n6 LLH\n7 LHH\n8 HHH\n"	0.02	92	0.1	14	0	0.1	5.0E-4	0.03	0.05	70	0.3	0.13	25000	0
1430	0	23	0.3	false	1	"NNN\nNNL\nNNH\nNLL\nNHH\nLLL\nLLH\nLHH\nHHH\n"	0	0.4	50	"0 NNN\n1 NNL\n2 NNH\n3 NLL\n4 NHH\n5 LLL\n6 LLH\n7 LHH\n8 HHH\n"	0.02	92	0.1	14	0	0.1	5.0E-4	0.03	0.05	70	0.3	0.1105	25000	0
1431	0	23	0.3	false	1	"NNN\nNNL\nNNH\nNLL\nNHH\nLLL\nLLH\nLHH\nHHH\n"	0	0.4	50	"0 NNN\n1 NNL\n2 NNH\n3 NLL\n4 NHH\n5 LLL\n6 LLH\n7 LHH\n8 HHH\n"	0.02	92	0.1	14	0	0.1	5.0E-4	0.03	0.05	70	0.3	0.093925	25000	0
1432	0	23	0.3	false	1	"NNN\nNNL\nNNH\nNLL\nNHH\nLLL\nLLH\nLHH\nHHH\n"	0	0.4	50	"0 NNN\n1 NNL\n2 NNH\n3 NLL\n4 NHH\n5 LLL\n6 LLH\n7 LHH\n8 HHH\n"	0.02	92	0.1	14	0	0.1	5.0E-4	0.03	0.05	70	0.3	0.07983625	25000	0
1433	0	23	0.3	false	1	"NNN\nNNL\nNNH\nNLL\nNHH\nLLL\nLLH\nLHH\nHHH\n"	0	0.4	50	"0 NNN\n1 NNL\n2 NNH\n3 NLL\n4 NHH\n5 LLL\n6 LLH\n7 LHH\n8 HHH\n"	0.02	92	0.1	14	0	0.1	5.0E-4	0.03	0.05	70	0.3	0.067860813	25000	0
1435	0	23	0.3	false	1	"NNN\nNNL\nNNH\nNLL\nNHH\nLLL\nLLH\nLHH\nHHH\n"	0	0.4	50	"0 NNN\n1 NNL\n2 NNH\n3 NLL\n4 NHH\n5 LLL\n6 LLH\n7 LHH\n8 HHH\n"	0.02	92	0.1	14	0	0.1	5.0E-4	0.03	0.05	70	0.3	0.049029437	25000	2
1434	0	23	0.3	false	1	"NNN\nNNL\nNNH\nNLL\nNHH\nLLL\nLLH\nLHH\nHHH\n"	0	0.4	50	"0 NNN\n1 NNL\n2 NNH\n3 NLL\n4 NHH\n5 LLL\n6 LLH\n7 LHH\n8 HHH\n"	0.02	92	0.1	14	0	0.1	5.0E-4	0.03	0.05	70	0.3	0.057681691	25000	0
1436	0	23	0.3	false	1	"NNN\nNNL\nNNH\nNLL\nNHH\nLLL\nLLH\nLHH\nHHH\n"	0	0.4	50	"0 NNN\n1 NNL\n2 NNH\n3 NLL\n4 NHH\n5 LLL\n6 LLH\n7 LHH\n8 HHH\n"	0.02	92	0.1	14	0	0.1	5.0E-4	0.03	0.05	70	0.3	0.041675021	25000	0
1437	0	23	0.3	false	1	"NNN\nNNL\nNNH\nNLL\nNHH\nLLL\nLLH\nLHH\nHHH\n"	0	0.4	50	"0 NNN\n1 NNL\n2 NNH\n3 NLL\n4 NHH\n5 LLL\n6 LLH\n7 LHH\n8 HHH\n"	0.02	92	0.1	14	0	0.1	5.0E-4	0.03	0.05	70	0.3	0.035423768	25000	2
1438	0	23	0.3	false	1	"NNN\nNNL\nNNH\nNLL\nNHH\nLLL\nLLH\nLHH\nHHH\n"	0	0.4	50	"0 NNN\n1 NNL\n2 NNH\n3 NLL\n4 NHH\n5 LLL\n6 LLH\n7 LHH\n8 HHH\n"	0.02	92	0.1	14	0	0.1	5.0E-4	0.03	0.05	70	0.3	0.030110203	25000	0
1439	0	23	0.3	false	1	"NNN\nNNL\nNNH\nNLL\nNHH\nLLL\nLLH\nLHH\nHHH\n"	0	0.4	50	"0 NNN\n1 NNL\n2 NNH\n3 NLL\n4 NHH\n5 LLL\n6 LLH\n7 LHH\n8 HHH\n"	0.02	92	0.1	14	0	0.1	5.0E-4	0.03	0.05	70	0.3	0.025593673	25000	0
1440	0	23	0.3	false	1	"NNN\nNNL\nNNH\nNLL\nNHH\nLLL\nLLH\nLHH\nHHH\n"	0	0.4	50	"0 NNN\n1 NNL\n2 NNH\n3 NLL\n4 NHH\n5 LLL\n6 LLH\n7 LHH\n8 HHH\n"	0.02	92	0.1	14	0	0.1	5.0E-4	0.03	0.05	70	0.3	0.021754622	25000	0
1441	0	23	0.3	false	1	"NNN\nNNL\nNNH\nNLL\nNHH\nLLL\nLLH\nLHH\nHHH\n"	0	0.4	50	"0 NNN\n1 NNL\n2 NNH\n3 NLL\n4 NHH\n5 LLL\n6 LLH\n7 LHH\n8 HHH\n"	0.02	92	0.1	14	0	0.1	5.0E-4	0.03	0.05	70	0.3	0.018491428	25000	0
1442	0	23	0.3	false	1	"NNN\nNNL\nNNH\nNLL\nNHH\nLLL\nLLH\nLHH\nHHH\n"	0	0.4	50	"0 NNN\n1 NNL\n2 NNH\n3 NLL\n4 NHH\n5 LLL\n6 LLH\n7 LHH\n8 HHH\n"	0.02	92	0.1	14	0	0.1	5.0E-4	0.03	0.05	70	0.3	0.015717714	25000	0
1444	0	23	0.3	false	1	"NNN\nNNL\nNNH\nNLL\nNHH\nLLL\nLLH\nLHH\nHHH\n"	0	0.4	50	"0 NNN\n1 NNL\n2 NNH\n3 NLL\n4 NHH\n5 LLL\n6 LLH\n7 LHH\n8 HHH\n"	0.02	92	0.1	14	0	0.1	5.0E-4	0.03	0.05	70	0.3	0.011356048	25000	2
1443	0	23	0.3	false	1	"NNN\nNNL\nNNH\nNLL\nNHH\nLLL\nLLH\nLHH\nHHH\n"	0	0.4	50	"0 NNN\n1 NNL\n2 NNH\n3 NLL\n4 NHH\n5 LLL\n6 LLH\n7 LHH\n8 HHH\n"	0.02	92	0.1	14	0	0.1	5.0E-4	0.03	0.05	70	0.3	0.013360057	25000	0
1445	0	23	0.3	false	1	"NNN\nNNL\nNNH\nNLL\nNHH\nLLL\nLLH\nLHH\nHHH\n"	0	0.4	50	"0 NNN\n1 NNL\n2 NNH\n3 NLL\n4 NHH\n5 LLL\n6 LLH\n7 LHH\n8 HHH\n"	0.02	92	0.1	14	0	0.1	5.0E-4	0.03	0.05	70	0.3	0.009652641	25000	2
1446	0	23	0.3	false	1	"NNN\nNNL\nNNH\nNLL\nNHH\nLLL\nLLH\nLHH\nHHH\n"	0	0.4	50	"0 NNN\n1 NNL\n2 NNH\n3 NLL\n4 NHH\n5 LLL\n6 LLH\n7 LHH\n8 HHH\n"	0.02	92	0.1	14	0	0.1	5.0E-4	0.03	0.05	70	0.3	0.008204745	25000	0
1447	0	23	0.3	false	1	"NNN\nNNL\nNNH\nNLL\nNHH\nLLL\nLLH\nLHH\nHHH\n"	0	0.4	50	"0 NNN\n1 NNL\n2 NNH\n3 NLL\n4 NHH\n5 LLL\n6 LLH\n7 LHH\n8 HHH\n"	0.02	92	0.1	14	0	0.1	5.0E-4	0.03	0.05	70	0.3	0.006974033	25000	0
1448	0	23	0.3	false	1	"NNN\nNNL\nNNH\nNLL\nNHH\nLLL\nLLH\nLHH\nHHH\n"	0	0.4	50	"0 NNN\n1 NNL\n2 NNH\n3 NLL\n4 NHH\n5 LLL\n6 LLH\n7 LHH\n8 HHH\n"	0.02	92	0.1	14	0	0.1	5.0E-4	0.03	0.05	70	0.3	0.005927928	25000	0
1449	0	23	0.3	false	1	"NNN\nNNL\nNNH\nNLL\nNHH\nLLL\nLLH\nLHH\nHHH\n"	0	0.4	50	"0 NNN\n1 NNL\n2 NNH\n3 NLL\n4 NHH\n5 LLL\n6 LLH\n7 LHH\n8 HHH\n"	0.02	92	0.1	14	0	0.1	5.0E-4	0.03	0.05	70	0.3	0.005038739	25000	2
1450	0	23	0.3	false	1	"NNN\nNNL\nNNH\nNLL\nNHH\nLLL\nLLH\nLHH\nHHH\n"	0	0.4	50	"0 NNN\n1 NNL\n2 NNH\n3 NLL\n4 NHH\n5 LLL\n6 LLH\n7 LHH\n8 HHH\n"	0.02	92	0.1	14	0	0.1	5.0E-4	0.03	0.05	70	0.3	0.004282928	25000	0
1451	0	23	0.3	false	1	"NNN\nNNL\nNNH\nNLL\nNHH\nLLL\nLLH\nLHH\nHHH\n"	0	0.4	50	"0 NNN\n1 NNL\n2 NNH\n3 NLL\n4 NHH\n5 LLL\n6 LLH\n7 LHH\n8 HHH\n"	0.02	92	0.1	14	0	0.1	5.0E-4	0.03	0.05	70	0.3	0.003640489	25000	0
1453	0	23	0.3	false	1	"NNN\nNNL\nNNH\nNLL\nNHH\nLLL\nLLH\nLHH\nHHH\n"	0	0.4	50	"0 NNN\n1 NNL\n2 NNH\n3 NLL\n4 NHH\n5 LLL\n6 LLH\n7 LHH\n8 HHH\n"	0.02	92	0.1	14	0	0.1	5.0E-4	0.03	0.05	70	0.3	0.002630253	25000	0
1452	0	23	0.3	false	1	"NNN\nNNL\nNNH\nNLL\nNHH\nLLL\nLLH\nLHH\nHHH\n"	0	0.4	50	"0 NNN\n1 NNL\n2 NNH\n3 NLL\n4 NHH\n5 LLL\n6 LLH\n7 LHH\n8 HHH\n"	0.02	92	0.1	14	0	0.1	5.0E-4	0.03	0.05	70	0.3	0.003094416	25000	0
1454	0	23	0.3	false	1	"NNN\nNNL\nNNH\nNLL\nNHH\nLLL\nLLH\nLHH\nHHH\n"	0	0.4	50	"0 NNN\n1 NNL\n2 NNH\n3 NLL\n4 NHH\n5 LLL\n6 LLH\n7 LHH\n8 HHH\n"	0.02	92	0.1	14	0	0.1	5.0E-4	0.03	0.05	70	0.3	0.002235715	25000	2
1455	0	23	0.3	false	1	"NNN\nNNL\nNNH\nNLL\nNHH\nLLL\nLLH\nLHH\nHHH\n"	0	0.4	50	"0 NNN\n1 NNL\n2 NNH\n3 NLL\n4 NHH\n5 LLL\n6 LLH\n7 LHH\n8 HHH\n"	0.02	92	0.1	14	0	0.1	5.0E-4	0.03	0.05	70	0.3	0.001900358	25000	2
1456	0	23	0.3	false	1	"NNN\nNNL\nNNH\nNLL\nNHH\nLLL\nLLH\nLHH\nHHH\n"	0	0.4	50	"0 NNN\n1 NNL\n2 NNH\n3 NLL\n4 NHH\n5 LLL\n6 LLH\n7 LHH\n8 HHH\n"	0.02	92	0.1	14	0	0.1	5.0E-4	0.03	0.05	70	0.3	0.001615304	25000	0
1457	0	23	0.3	false	1	"NNN\nNNL\nNNH\nNLL\nNHH\nLLL\nLLH\nLHH\nHHH\n"	0	0.4	50	"0 NNN\n1 NNL\n2 NNH\n3 NLL\n4 NHH\n5 LLL\n6 LLH\n7 LHH\n8 HHH\n"	0.02	92	0.1	14	0	0.1	5.0E-4	0.03	0.05	70	0.3	0.001373009	25000	0
1458	0	23	0.3	false	1	"NNN\nNNL\nNNH\nNLL\nNHH\nLLL\nLLH\nLHH\nHHH\n"	0	0.4	50	"0 NNN\n1 NNL\n2 NNH\n3 NLL\n4 NHH\n5 LLL\n6 LLH\n7 LHH\n8 HHH\n"	0.02	92	0.1	14	0	0.1	5.0E-4	0.03	0.05	70	0.3	0.001167057	25000	2
1459	0	23	0.3	false	1	"NNN\nNNL\nNNH\nNLL\nNHH\nLLL\nLLH\nLHH\nHHH\n"	0	0.4	50	"0 NNN\n1 NNL\n2 NNH\n3 NLL\n4 NHH\n5 LLL\n6 LLH\n7 LHH\n8 HHH\n"	0.02	92	0.1	14	0	0.1	5.0E-4	0.03	0.05	70	0.3	9.91999E-4	25000	0
1460	0	23	0.3	false	1	"NNN\nNNL\nNNH\nNLL\nNHH\nLLL\nLLH\nLHH\nHHH\n"	0	0.4	50	"0 NNN\n1 NNL\n2 NNH\n3 NLL\n4 NHH\n5 LLL\n6 LLH\n7 LHH\n8 HHH\n"	0.02	92	0.1	14	0	0.1	5.0E-4	0.03	0.05	70	0.3	8.43199E-4	25000	0
1462	0	23	0.3	false	1	"NNN\nNNL\nNNH\nNLL\nNHH\nLLL\nLLH\nLHH\nHHH\n"	0	0.4	50	"0 NNN\n1 NNL\n2 NNH\n3 NLL\n4 NHH\n5 LLL\n6 LLH\n7 LHH\n8 HHH\n"	0.02	92	0.1	14	0	0.1	5.0E-4	0.03	0.05	70	0.3	6.09211E-4	25000	2
1461	0	23	0.3	false	1	"NNN\nNNL\nNNH\nNLL\nNHH\nLLL\nLLH\nLHH\nHHH\n"	0	0.4	50	"0 NNN\n1 NNL\n2 NNH\n3 NLL\n4 NHH\n5 LLL\n6 LLH\n7 LHH\n8 HHH\n"	0.02	92	0.1	14	0	0.1	5.0E-4	0.03	0.05	70	0.3	7.16719E-4	25000	2
1463	0	23	0.3	false	1	"NNN\nNNL\nNNH\nNLL\nNHH\nLLL\nLLH\nLHH\nHHH\n"	0	0.4	50	"0 NNN\n1 NNL\n2 NNH\n3 NLL\n4 NHH\n5 LLL\n6 LLH\n7 LHH\n8 HHH\n"	0.02	92	0.1	14	0	0.1	5.0E-4	0.03	0.05	70	0.3	5.1783E-4	25000	0
1464	0	23	0.3	false	1	"NNN\nNNL\nNNH\nNLL\nNHH\nLLL\nLLH\nLHH\nHHH\n"	0	0.4	50	"0 NNN\n1 NNL\n2 NNH\n3 NLL\n4 NHH\n5 LLL\n6 LLH\n7 LHH\n8 HHH\n"	0.02	92	0.1	14	0	0.1	5.0E-4	0.03	0.05	70	0.3	4.40155E-4	25000	0
1465	0	23	0.3	false	1	"NNN\nNNL\nNNH\nNLL\nNHH\nLLL\nLLH\nLHH\nHHH\n"	0	0.4	50	"0 NNN\n1 NNL\n2 NNH\n3 NLL\n4 NHH\n5 LLL\n6 LLH\n7 LHH\n8 HHH\n"	0.02	92	0.1	14	0	0.1	5.0E-4	0.03	0.05	70	0.3	3.74132E-4	25000	0
1466	0	23	0.3	false	1	"NNN\nNNL\nNNH\nNLL\nNHH\nLLL\nLLH\nLHH\nHHH\n"	0	0.4	50	"0 NNN\n1 NNL\n2 NNH\n3 NLL\n4 NHH\n5 LLL\n6 LLH\n7 LHH\n8 HHH\n"	0.02	92	0.1	14	0	0.1	5.0E-4	0.03	0.05	70	0.3	3.18012E-4	25000	0
1467	0	23	0.3	false	1	"NNN\nNNL\nNNH\nNLL\nNHH\nLLL\nLLH\nLHH\nHHH\n"	0	0.4	50	"0 NNN\n1 NNL\n2 NNH\n3 NLL\n4 NHH\n5 LLL\n6 LLH\n7 LHH\n8 HHH\n"	0.02	92	0.1	14	0	0.1	5.0E-4	0.03	0.05	70	0.3	2.7031E-4	25000	2
1468	0	23	0.3	false	1	"NNN\nNNL\nNNH\nNLL\nNHH\nLLL\nLLH\nLHH\nHHH\n"	0	0.4	50	"0 NNN\n1 NNL\n2 NNH\n3 NLL\n4 NHH\n5 LLL\n6 LLH\n7 LHH\n8 HHH\n"	0.02	92	0.1	14	0	0.1	5.0E-4	0.03	0.05	70	0.3	2.29764E-4	25000	2
1469	0	23	0.3	false	1	"NNN\nNNL\nNNH\nNLL\nNHH\nLLL\nLLH\nLHH\nHHH\n"	0	0.4	50	"0 NNN\n1 NNL\n2 NNH\n3 NLL\n4 NHH\n5 LLL\n6 LLH\n7 LHH\n8 HHH\n"	0.02	92	0.1	14	0	0.1	5.0E-4	0.03	0.05	70	0.3	1.95299E-4	25000	2
1470	0	23	0.3	false	1	"NNN\nNNL\nNNH\nNLL\nNHH\nLLL\nLLH\nLHH\nHHH\n"	0	0.4	50	"0 NNN\n1 NNL\n2 NNH\n3 NLL\n4 NHH\n5 LLL\n6 LLH\n7 LHH\n8 HHH\n"	0.02	92	0.1	14	0	0.1	5.0E-4	0.03	0.05	70	0.3	1.66004E-4	25000	0
1471	0	23	0.3	false	1	"NNN\nNNL\nNNH\nNLL\nNHH\nLLL\nLLH\nLHH\nHHH\n"	0	0.4	50	"0 NNN\n1 NNL\n2 NNH\n3 NLL\n4 NHH\n5 LLL\n6 LLH\n7 LHH\n8 HHH\n"	0.02	92	0.1	14	0	0.1	5.0E-4	0.03	0.05	70	0.3	1.41104E-4	25000	2
1472	0	23	0.3	false	1	"NNN\nNNL\nNNH\nNLL\nNHH\nLLL\nLLH\nLHH\nHHH\n"	0	0.4	50	"0 NNN\n1 NNL\n2 NNH\n3 NLL\n4 NHH\n5 LLL\n6 LLH\n7 LHH\n8 HHH\n"	0.02	92	0.1	14	0	0.1	5.0E-4	0.03	0.05	70	0.3	1.19938E-4	25000	0
1473	0	23	0.3	false	1	"NNN\nNNL\nNNH\nNLL\nNHH\nLLL\nLLH\nLHH\nHHH\n"	0	0.4	50	"0 NNN\n1 NNL\n2 NNH\n3 NLL\n4 NHH\n5 LLL\n6 LLH\n7 LHH\n8 HHH\n"	0.02	92	0.1	14	0	0.1	5.0E-4	0.03	0.05	70	0.3	1.01947E-4	25000	0
1475	0	23	0.3	false	1	"NNN\nNNL\nNNH\nNLL\nNHH\nLLL\nLLH\nLHH\nHHH\n"	0	0.4	50	"0 NNN\n1 NNL\n2 NNH\n3 NLL\n4 NHH\n5 LLL\n6 LLH\n7 LHH\n8 HHH\n"	0.02	92	0.1	14	0	0.1	5.0E-4	0.03	0.05	70	0.3	7.3657E-5	25000	0
1474	0	23	0.3	false	1	"NNN\nNNL\nNNH\nNLL\nNHH\nLLL\nLLH\nLHH\nHHH\n"	0	0.4	50	"0 NNN\n1 NNL\n2 NNH\n3 NLL\n4 NHH\n5 LLL\n6 LLH\n7 LHH\n8 HHH\n"	0.02	92	0.1	14	0	0.1	5.0E-4	0.03	0.05	70	0.3	8.66553E-5	25000	2
1476	0	23	0.3	false	1	"NNN\nNNL\nNNH\nNLL\nNHH\nLLL\nLLH\nLHH\nHHH\n"	0	0.4	50	"0 NNN\n1 NNL\n2 NNH\n3 NLL\n4 NHH\n5 LLL\n6 LLH\n7 LHH\n8 HHH\n"	0.02	92	0.1	14	0	0.1	5.0E-4	0.03	0.05	70	0.3	6.26084E-5	25000	0
1477	0	23	0.3	false	1	"NNN\nNNL\nNNH\nNLL\nNHH\nLLL\nLLH\nLHH\nHHH\n"	0	0.4	50	"0 NNN\n1 NNL\n2 NNH\n3 NLL\n4 NHH\n5 LLL\n6 LLH\n7 LHH\n8 HHH\n"	0.02	92	0.1	14	0	0.1	5.0E-4	0.03	0.05	70	0.3	5.32172E-5	25000	0
1478	0	23	0.3	false	1	"NNN\nNNL\nNNH\nNLL\nNHH\nLLL\nLLH\nLHH\nHHH\n"	0	0.4	50	"0 NNN\n1 NNL\n2 NNH\n3 NLL\n4 NHH\n5 LLL\n6 LLH\n7 LHH\n8 HHH\n"	0.02	92	0.1	14	0	0.1	5.0E-4	0.03	0.05	70	0.3	4.52346E-5	25000	0
1479	0	23	0.3	false	1	"NNN\nNNL\nNNH\nNLL\nNHH\nLLL\nLLH\nLHH\nHHH\n"	0	0.4	50	"0 NNN\n1 NNL\n2 NNH\n3 NLL\n4 NHH\n5 LLL\n6 LLH\n7 LHH\n8 HHH\n"	0.02	92	0.1	14	0	0.1	5.0E-4	0.03	0.05	70	0.3	0	25000	2
1480	0	23	0.3	false	1	"NNN\nNNL\nNNH\nNLL\nNHH\nLLL\nLLH\nLHH\nHHH\n"	0	0.4	50	"0 NNN\n1 NNL\n2 NNH\n3 NLL\n4 NHH\n5 LLL\n6 LLH\n7 LHH\n8 HHH\n"	0.02	92	0.1	14	0	0.1	5.0E-4	0.03	0.05	70	1	0.13	25000	2
1481	0	23	0.3	false	1	"NNN\nNNL\nNNH\nNLL\nNHH\nLLL\nLLH\nLHH\nHHH\n"	0	0.4	50	"0 NNN\n1 NNL\n2 NNH\n3 NLL\n4 NHH\n5 LLL\n6 LLH\n7 LHH\n8 HHH\n"	0.02	92	0.1	14	0	0.1	5.0E-4	0.03	0.05	70	1	0.1105	25000	2
1482	0	23	0.3	false	1	"NNN\nNNL\nNNH\nNLL\nNHH\nLLL\nLLH\nLHH\nHHH\n"	0	0.4	50	"0 NNN\n1 NNL\n2 NNH\n3 NLL\n4 NHH\n5 LLL\n6 LLH\n7 LHH\n8 HHH\n"	0.02	92	0.1	14	0	0.1	5.0E-4	0.03	0.05	70	1	0.093925	25000	2
1483	0	23	0.3	false	1	"NNN\nNNL\nNNH\nNLL\nNHH\nLLL\nLLH\nLHH\nHHH\n"	0	0.4	50	"0 NNN\n1 NNL\n2 NNH\n3 NLL\n4 NHH\n5 LLL\n6 LLH\n7 LHH\n8 HHH\n"	0.02	92	0.1	14	0	0.1	5.0E-4	0.03	0.05	70	1	0.07983625	25000	2
1484	0	23	0.3	false	1	"NNN\nNNL\nNNH\nNLL\nNHH\nLLL\nLLH\nLHH\nHHH\n"	0	0.4	50	"0 NNN\n1 NNL\n2 NNH\n3 NLL\n4 NHH\n5 LLL\n6 LLH\n7 LHH\n8 HHH\n"	0.02	92	0.1	14	0	0.1	5.0E-4	0.03	0.05	70	1	0.067860813	25000	2
1485	0	23	0.3	false	1	"NNN\nNNL\nNNH\nNLL\nNHH\nLLL\nLLH\nLHH\nHHH\n"	0	0.4	50	"0 NNN\n1 NNL\n2 NNH\n3 NLL\n4 NHH\n5 LLL\n6 LLH\n7 LHH\n8 HHH\n"	0.02	92	0.1	14	0	0.1	5.0E-4	0.03	0.05	70	1	0.057681691	25000	2
1486	0	23	0.3	false	1	"NNN\nNNL\nNNH\nNLL\nNHH\nLLL\nLLH\nLHH\nHHH\n"	0	0.4	50	"0 NNN\n1 NNL\n2 NNH\n3 NLL\n4 NHH\n5 LLL\n6 LLH\n7 LHH\n8 HHH\n"	0.02	92	0.1	14	0	0.1	5.0E-4	0.03	0.05	70	1	0.049029437	25000	2
1488	0	23	0.3	false	1	"NNN\nNNL\nNNH\nNLL\nNHH\nLLL\nLLH\nLHH\nHHH\n"	0	0.4	50	"0 NNN\n1 NNL\n2 NNH\n3 NLL\n4 NHH\n5 LLL\n6 LLH\n7 LHH\n8 HHH\n"	0.02	92	0.1	14	0	0.1	5.0E-4	0.03	0.05	70	1	0.035423768	25000	2
1487	0	23	0.3	false	1	"NNN\nNNL\nNNH\nNLL\nNHH\nLLL\nLLH\nLHH\nHHH\n"	0	0.4	50	"0 NNN\n1 NNL\n2 NNH\n3 NLL\n4 NHH\n5 LLL\n6 LLH\n7 LHH\n8 HHH\n"	0.02	92	0.1	14	0	0.1	5.0E-4	0.03	0.05	70	1	0.041675021	25000	2
1489	0	23	0.3	false	1	"NNN\nNNL\nNNH\nNLL\nNHH\nLLL\nLLH\nLHH\nHHH\n"	0	0.4	50	"0 NNN\n1 NNL\n2 NNH\n3 NLL\n4 NHH\n5 LLL\n6 LLH\n7 LHH\n8 HHH\n"	0.02	92	0.1	14	0	0.1	5.0E-4	0.03	0.05	70	1	0.030110203	25000	2
1490	0	23	0.3	false	1	"NNN\nNNL\nNNH\nNLL\nNHH\nLLL\nLLH\nLHH\nHHH\n"	0	0.4	50	"0 NNN\n1 NNL\n2 NNH\n3 NLL\n4 NHH\n5 LLL\n6 LLH\n7 LHH\n8 HHH\n"	0.02	92	0.1	14	0	0.1	5.0E-4	0.03	0.05	70	1	0.025593673	25000	2
1491	0	23	0.3	false	1	"NNN\nNNL\nNNH\nNLL\nNHH\nLLL\nLLH\nLHH\nHHH\n"	0	0.4	50	"0 NNN\n1 NNL\n2 NNH\n3 NLL\n4 NHH\n5 LLL\n6 LLH\n7 LHH\n8 HHH\n"	0.02	92	0.1	14	0	0.1	5.0E-4	0.03	0.05	70	1	0.021754622	25000	2
1492	0	23	0.3	false	1	"NNN\nNNL\nNNH\nNLL\nNHH\nLLL\nLLH\nLHH\nHHH\n"	0	0.4	50	"0 NNN\n1 NNL\n2 NNH\n3 NLL\n4 NHH\n5 LLL\n6 LLH\n7 LHH\n8 HHH\n"	0.02	92	0.1	14	0	0.1	5.0E-4	0.03	0.05	70	1	0.018491428	25000	2
1493	0	23	0.3	false	1	"NNN\nNNL\nNNH\nNLL\nNHH\nLLL\nLLH\nLHH\nHHH\n"	0	0.4	50	"0 NNN\n1 NNL\n2 NNH\n3 NLL\n4 NHH\n5 LLL\n6 LLH\n7 LHH\n8 HHH\n"	0.02	92	0.1	14	0	0.1	5.0E-4	0.03	0.05	70	1	0.015717714	25000	2
1494	0	23	0.3	false	1	"NNN\nNNL\nNNH\nNLL\nNHH\nLLL\nLLH\nLHH\nHHH\n"	0	0.4	50	"0 NNN\n1 NNL\n2 NNH\n3 NLL\n4 NHH\n5 LLL\n6 LLH\n7 LHH\n8 HHH\n"	0.02	92	0.1	14	0	0.1	5.0E-4	0.03	0.05	70	1	0.013360057	25000	2
1495	0	23	0.3	false	1	"NNN\nNNL\nNNH\nNLL\nNHH\nLLL\nLLH\nLHH\nHHH\n"	0	0.4	50	"0 NNN\n1 NNL\n2 NNH\n3 NLL\n4 NHH\n5 LLL\n6 LLH\n7 LHH\n8 HHH\n"	0.02	92	0.1	14	0	0.1	5.0E-4	0.03	0.05	70	1	0.011356048	25000	2
1497	0	23	0.3	false	1	"NNN\nNNL\nNNH\nNLL\nNHH\nLLL\nLLH\nLHH\nHHH\n"	0	0.4	50	"0 NNN\n1 NNL\n2 NNH\n3 NLL\n4 NHH\n5 LLL\n6 LLH\n7 LHH\n8 HHH\n"	0.02	92	0.1	14	0	0.1	5.0E-4	0.03	0.05	70	1	0.008204745	25000	2
1496	0	23	0.3	false	1	"NNN\nNNL\nNNH\nNLL\nNHH\nLLL\nLLH\nLHH\nHHH\n"	0	0.4	50	"0 NNN\n1 NNL\n2 NNH\n3 NLL\n4 NHH\n5 LLL\n6 LLH\n7 LHH\n8 HHH\n"	0.02	92	0.1	14	0	0.1	5.0E-4	0.03	0.05	70	1	0.009652641	25000	2
1498	0	23	0.3	false	1	"NNN\nNNL\nNNH\nNLL\nNHH\nLLL\nLLH\nLHH\nHHH\n"	0	0.4	50	"0 NNN\n1 NNL\n2 NNH\n3 NLL\n4 NHH\n5 LLL\n6 LLH\n7 LHH\n8 HHH\n"	0.02	92	0.1	14	0	0.1	5.0E-4	0.03	0.05	70	1	0.006974033	25000	2
1499	0	23	0.3	false	1	"NNN\nNNL\nNNH\nNLL\nNHH\nLLL\nLLH\nLHH\nHHH\n"	0	0.4	50	"0 NNN\n1 NNL\n2 NNH\n3 NLL\n4 NHH\n5 LLL\n6 LLH\n7 LHH\n8 HHH\n"	0.02	92	0.1	14	0	0.1	5.0E-4	0.03	0.05	70	1	0.005927928	25000	2
1500	0	23	0.3	false	1	"NNN\nNNL\nNNH\nNLL\nNHH\nLLL\nLLH\nLHH\nHHH\n"	0	0.4	50	"0 NNN\n1 NNL\n2 NNH\n3 NLL\n4 NHH\n5 LLL\n6 LLH\n7 LHH\n8 HHH\n"	0.02	92	0.1	14	0	0.1	5.0E-4	0.03	0.05	70	1	0.005038739	25000	2
1501	0	23	0.3	false	1	"NNN\nNNL\nNNH\nNLL\nNHH\nLLL\nLLH\nLHH\nHHH\n"	0	0.4	50	"0 NNN\n1 NNL\n2 NNH\n3 NLL\n4 NHH\n5 LLL\n6 LLH\n7 LHH\n8 HHH\n"	0.02	92	0.1	14	0	0.1	5.0E-4	0.03	0.05	70	1	0.004282928	25000	2
1502	0	23	0.3	false	1	"NNN\nNNL\nNNH\nNLL\nNHH\nLLL\nLLH\nLHH\nHHH\n"	0	0.4	50	"0 NNN\n1 NNL\n2 NNH\n3 NLL\n4 NHH\n5 LLL\n6 LLH\n7 LHH\n8 HHH\n"	0.02	92	0.1	14	0	0.1	5.0E-4	0.03	0.05	70	1	0.003640489	25000	2
1503	0	23	0.3	false	1	"NNN\nNNL\nNNH\nNLL\nNHH\nLLL\nLLH\nLHH\nHHH\n"	0	0.4	50	"0 NNN\n1 NNL\n2 NNH\n3 NLL\n4 NHH\n5 LLL\n6 LLH\n7 LHH\n8 HHH\n"	0.02	92	0.1	14	0	0.1	5.0E-4	0.03	0.05	70	1	0.003094416	25000	2
1504	0	23	0.3	false	1	"NNN\nNNL\nNNH\nNLL\nNHH\nLLL\nLLH\nLHH\nHHH\n"	0	0.4	50	"0 NNN\n1 NNL\n2 NNH\n3 NLL\n4 NHH\n5 LLL\n6 LLH\n7 LHH\n8 HHH\n"	0.02	92	0.1	14	0	0.1	5.0E-4	0.03	0.05	70	1	0.002630253	25000	2
1505	0	23	0.3	false	1	"NNN\nNNL\nNNH\nNLL\nNHH\nLLL\nLLH\nLHH\nHHH\n"	0	0.4	50	"0 NNN\n1 NNL\n2 NNH\n3 NLL\n4 NHH\n5 LLL\n6 LLH\n7 LHH\n8 HHH\n"	0.02	92	0.1	14	0	0.1	5.0E-4	0.03	0.05	70	1	0.002235715	25000	2
1506	0	23	0.3	false	1	"NNN\nNNL\nNNH\nNLL\nNHH\nLLL\nLLH\nLHH\nHHH\n"	0	0.4	50	"0 NNN\n1 NNL\n2 NNH\n3 NLL\n4 NHH\n5 LLL\n6 LLH\n7 LHH\n8 HHH\n"	0.02	92	0.1	14	0	0.1	5.0E-4	0.03	0.05	70	1	0.001900358	25000	2
1507	0	23	0.3	false	1	"NNN\nNNL\nNNH\nNLL\nNHH\nLLL\nLLH\nLHH\nHHH\n"	0	0.4	50	"0 NNN\n1 NNL\n2 NNH\n3 NLL\n4 NHH\n5 LLL\n6 LLH\n7 LHH\n8 HHH\n"	0.02	92	0.1	14	0	0.1	5.0E-4	0.03	0.05	70	1	0.001615304	25000	2
1508	0	23	0.3	false	1	"NNN\nNNL\nNNH\nNLL\nNHH\nLLL\nLLH\nLHH\nHHH\n"	0	0.4	50	"0 NNN\n1 NNL\n2 NNH\n3 NLL\n4 NHH\n5 LLL\n6 LLH\n7 LHH\n8 HHH\n"	0.02	92	0.1	14	0	0.1	5.0E-4	0.03	0.05	70	1	0.001373009	25000	2
1510	0	23	0.3	false	1	"NNN\nNNL\nNNH\nNLL\nNHH\nLLL\nLLH\nLHH\nHHH\n"	0	0.4	50	"0 NNN\n1 NNL\n2 NNH\n3 NLL\n4 NHH\n5 LLL\n6 LLH\n7 LHH\n8 HHH\n"	0.02	92	0.1	14	0	0.1	5.0E-4	0.03	0.05	70	1	9.91999E-4	25000	2
1509	0	23	0.3	false	1	"NNN\nNNL\nNNH\nNLL\nNHH\nLLL\nLLH\nLHH\nHHH\n"	0	0.4	50	"0 NNN\n1 NNL\n2 NNH\n3 NLL\n4 NHH\n5 LLL\n6 LLH\n7 LHH\n8 HHH\n"	0.02	92	0.1	14	0	0.1	5.0E-4	0.03	0.05	70	1	0.001167057	25000	2
1511	0	23	0.3	false	1	"NNN\nNNL\nNNH\nNLL\nNHH\nLLL\nLLH\nLHH\nHHH\n"	0	0.4	50	"0 NNN\n1 NNL\n2 NNH\n3 NLL\n4 NHH\n5 LLL\n6 LLH\n7 LHH\n8 HHH\n"	0.02	92	0.1	14	0	0.1	5.0E-4	0.03	0.05	70	1	8.43199E-4	25000	2
1512	0	23	0.3	false	1	"NNN\nNNL\nNNH\nNLL\nNHH\nLLL\nLLH\nLHH\nHHH\n"	0	0.4	50	"0 NNN\n1 NNL\n2 NNH\n3 NLL\n4 NHH\n5 LLL\n6 LLH\n7 LHH\n8 HHH\n"	0.02	92	0.1	14	0	0.1	5.0E-4	0.03	0.05	70	1	7.16719E-4	25000	2
1513	0	23	0.3	false	1	"NNN\nNNL\nNNH\nNLL\nNHH\nLLL\nLLH\nLHH\nHHH\n"	0	0.4	50	"0 NNN\n1 NNL\n2 NNH\n3 NLL\n4 NHH\n5 LLL\n6 LLH\n7 LHH\n8 HHH\n"	0.02	92	0.1	14	0	0.1	5.0E-4	0.03	0.05	70	1	6.09211E-4	25000	2
1515	0	23	0.3	false	1	"NNN\nNNL\nNNH\nNLL\nNHH\nLLL\nLLH\nLHH\nHHH\n"	0	0.4	50	"0 NNN\n1 NNL\n2 NNH\n3 NLL\n4 NHH\n5 LLL\n6 LLH\n7 LHH\n8 HHH\n"	0.02	92	0.1	14	0	0.1	5.0E-4	0.03	0.05	70	1	4.40155E-4	25000	2
1514	0	23	0.3	false	1	"NNN\nNNL\nNNH\nNLL\nNHH\nLLL\nLLH\nLHH\nHHH\n"	0	0.4	50	"0 NNN\n1 NNL\n2 NNH\n3 NLL\n4 NHH\n5 LLL\n6 LLH\n7 LHH\n8 HHH\n"	0.02	92	0.1	14	0	0.1	5.0E-4	0.03	0.05	70	1	5.1783E-4	25000	2
1516	0	23	0.3	false	1	"NNN\nNNL\nNNH\nNLL\nNHH\nLLL\nLLH\nLHH\nHHH\n"	0	0.4	50	"0 NNN\n1 NNL\n2 NNH\n3 NLL\n4 NHH\n5 LLL\n6 LLH\n7 LHH\n8 HHH\n"	0.02	92	0.1	14	0	0.1	5.0E-4	0.03	0.05	70	1	3.74132E-4	25000	2
1517	0	23	0.3	false	1	"NNN\nNNL\nNNH\nNLL\nNHH\nLLL\nLLH\nLHH\nHHH\n"	0	0.4	50	"0 NNN\n1 NNL\n2 NNH\n3 NLL\n4 NHH\n5 LLL\n6 LLH\n7 LHH\n8 HHH\n"	0.02	92	0.1	14	0	0.1	5.0E-4	0.03	0.05	70	1	3.18012E-4	25000	2
1518	0	23	0.3	false	1	"NNN\nNNL\nNNH\nNLL\nNHH\nLLL\nLLH\nLHH\nHHH\n"	0	0.4	50	"0 NNN\n1 NNL\n2 NNH\n3 NLL\n4 NHH\n5 LLL\n6 LLH\n7 LHH\n8 HHH\n"	0.02	92	0.1	14	0	0.1	5.0E-4	0.03	0.05	70	1	2.7031E-4	25000	2
1519	0	23	0.3	false	1	"NNN\nNNL\nNNH\nNLL\nNHH\nLLL\nLLH\nLHH\nHHH\n"	0	0.4	50	"0 NNN\n1 NNL\n2 NNH\n3 NLL\n4 NHH\n5 LLL\n6 LLH\n7 LHH\n8 HHH\n"	0.02	92	0.1	14	0	0.1	5.0E-4	0.03	0.05	70	1	2.29764E-4	25000	2
1520	0	23	0.3	false	1	"NNN\nNNL\nNNH\nNLL\nNHH\nLLL\nLLH\nLHH\nHHH\n"	0	0.4	50	"0 NNN\n1 NNL\n2 NNH\n3 NLL\n4 NHH\n5 LLL\n6 LLH\n7 LHH\n8 HHH\n"	0.02	92	0.1	14	0	0.1	5.0E-4	0.03	0.05	70	1	1.95299E-4	25000	2
1521	0	23	0.3	false	1	"NNN\nNNL\nNNH\nNLL\nNHH\nLLL\nLLH\nLHH\nHHH\n"	0	0.4	50	"0 NNN\n1 NNL\n2 NNH\n3 NLL\n4 NHH\n5 LLL\n6 LLH\n7 LHH\n8 HHH\n"	0.02	92	0.1	14	0	0.1	5.0E-4	0.03	0.05	70	1	1.66004E-4	25000	2
1522	0	23	0.3	false	1	"NNN\nNNL\nNNH\nNLL\nNHH\nLLL\nLLH\nLHH\nHHH\n"	0	0.4	50	"0 NNN\n1 NNL\n2 NNH\n3 NLL\n4 NHH\n5 LLL\n6 LLH\n7 LHH\n8 HHH\n"	0.02	92	0.1	14	0	0.1	5.0E-4	0.03	0.05	70	1	1.41104E-4	25000	2
1524	0	23	0.3	false	1	"NNN\nNNL\nNNH\nNLL\nNHH\nLLL\nLLH\nLHH\nHHH\n"	0	0.4	50	"0 NNN\n1 NNL\n2 NNH\n3 NLL\n4 NHH\n5 LLL\n6 LLH\n7 LHH\n8 HHH\n"	0.02	92	0.1	14	0	0.1	5.0E-4	0.03	0.05	70	1	1.01947E-4	25000	2
1523	0	23	0.3	false	1	"NNN\nNNL\nNNH\nNLL\nNHH\nLLL\nLLH\nLHH\nHHH\n"	0	0.4	50	"0 NNN\n1 NNL\n2 NNH\n3 NLL\n4 NHH\n5 LLL\n6 LLH\n7 LHH\n8 HHH\n"	0.02	92	0.1	14	0	0.1	5.0E-4	0.03	0.05	70	1	1.19938E-4	25000	2
1525	0	23	0.3	false	1	"NNN\nNNL\nNNH\nNLL\nNHH\nLLL\nLLH\nLHH\nHHH\n"	0	0.4	50	"0 NNN\n1 NNL\n2 NNH\n3 NLL\n4 NHH\n5 LLL\n6 LLH\n7 LHH\n8 HHH\n"	0.02	92	0.1	14	0	0.1	5.0E-4	0.03	0.05	70	1	8.66553E-5	25000	2
1526	0	23	0.3	false	1	"NNN\nNNL\nNNH\nNLL\nNHH\nLLL\nLLH\nLHH\nHHH\n"	0	0.4	50	"0 NNN\n1 NNL\n2 NNH\n3 NLL\n4 NHH\n5 LLL\n6 LLH\n7 LHH\n8 HHH\n"	0.02	92	0.1	14	0	0.1	5.0E-4	0.03	0.05	70	1	7.3657E-5	25000	2
1527	0	23	0.3	false	1	"NNN\nNNL\nNNH\nNLL\nNHH\nLLL\nLLH\nLHH\nHHH\n"	0	0.4	50	"0 NNN\n1 NNL\n2 NNH\n3 NLL\n4 NHH\n5 LLL\n6 LLH\n7 LHH\n8 HHH\n"	0.02	92	0.1	14	0	0.1	5.0E-4	0.03	0.05	70	1	6.26084E-5	25000	2
1528	0	23	0.3	false	1	"NNN\nNNL\nNNH\nNLL\nNHH\nLLL\nLLH\nLHH\nHHH\n"	0	0.4	50	"0 NNN\n1 NNL\n2 NNH\n3 NLL\n4 NHH\n5 LLL\n6 LLH\n7 LHH\n8 HHH\n"	0.02	92	0.1	14	0	0.1	5.0E-4	0.03	0.05	70	1	5.32172E-5	25000	2
1529	0	23	0.3	false	1	"NNN\nNNL\nNNH\nNLL\nNHH\nLLL\nLLH\nLHH\nHHH\n"	0	0.4	50	"0 NNN\n1 NNL\n2 NNH\n3 NLL\n4 NHH\n5 LLL\n6 LLH\n7 LHH\n8 HHH\n"	0.02	92	0.1	14	0	0.1	5.0E-4	0.03	0.05	70	1	4.52346E-5	25000	2
1530	0	23	0.3	false	1	"NNN\nNNL\nNNH\nNLL\nNHH\nLLL\nLLH\nLHH\nHHH\n"	0	0.4	50	"0 NNN\n1 NNL\n2 NNH\n3 NLL\n4 NHH\n5 LLL\n6 LLH\n7 LHH\n8 HHH\n"	0.02	92	0.1	14	0	0.1	5.0E-4	0.03	0.05	70	1	0	25000	2
1531	0	23	0.3	false	1	"NNN\nNNL\nNNH\nNLL\nNHH\nLLL\nLLH\nLHH\nHHH\n"	0	0.4	50	"0 NNN\n1 NNL\n2 NNH\n3 NLL\n4 NHH\n5 LLL\n6 LLH\n7 LHH\n8 HHH\n"	0.02	92	0.1	14	0	0.1	5.0E-4	0.03	0.05	70	3	0.13	25000	2
1532	0	23	0.3	false	1	"NNN\nNNL\nNNH\nNLL\nNHH\nLLL\nLLH\nLHH\nHHH\n"	0	0.4	50	"0 NNN\n1 NNL\n2 NNH\n3 NLL\n4 NHH\n5 LLL\n6 LLH\n7 LHH\n8 HHH\n"	0.02	92	0.1	14	0	0.1	5.0E-4	0.03	0.05	70	3	0.1105	25000	2
1533	0	23	0.3	false	1	"NNN\nNNL\nNNH\nNLL\nNHH\nLLL\nLLH\nLHH\nHHH\n"	0	0.4	50	"0 NNN\n1 NNL\n2 NNH\n3 NLL\n4 NHH\n5 LLL\n6 LLH\n7 LHH\n8 HHH\n"	0.02	92	0.1	14	0	0.1	5.0E-4	0.03	0.05	70	3	0.093925	25000	2
1534	0	23	0.3	false	1	"NNN\nNNL\nNNH\nNLL\nNHH\nLLL\nLLH\nLHH\nHHH\n"	0	0.4	50	"0 NNN\n1 NNL\n2 NNH\n3 NLL\n4 NHH\n5 LLL\n6 LLH\n7 LHH\n8 HHH\n"	0.02	92	0.1	14	0	0.1	5.0E-4	0.03	0.05	70	3	0.07983625	25000	2
1535	0	23	0.3	false	1	"NNN\nNNL\nNNH\nNLL\nNHH\nLLL\nLLH\nLHH\nHHH\n"	0	0.4	50	"0 NNN\n1 NNL\n2 NNH\n3 NLL\n4 NHH\n5 LLL\n6 LLH\n7 LHH\n8 HHH\n"	0.02	92	0.1	14	0	0.1	5.0E-4	0.03	0.05	70	3	0.067860813	25000	2
1537	0	23	0.3	false	1	"NNN\nNNL\nNNH\nNLL\nNHH\nLLL\nLLH\nLHH\nHHH\n"	0	0.4	50	"0 NNN\n1 NNL\n2 NNH\n3 NLL\n4 NHH\n5 LLL\n6 LLH\n7 LHH\n8 HHH\n"	0.02	92	0.1	14	0	0.1	5.0E-4	0.03	0.05	70	3	0.049029437	25000	2
1536	0	23	0.3	false	1	"NNN\nNNL\nNNH\nNLL\nNHH\nLLL\nLLH\nLHH\nHHH\n"	0	0.4	50	"0 NNN\n1 NNL\n2 NNH\n3 NLL\n4 NHH\n5 LLL\n6 LLH\n7 LHH\n8 HHH\n"	0.02	92	0.1	14	0	0.1	5.0E-4	0.03	0.05	70	3	0.057681691	25000	2
1538	0	23	0.3	false	1	"NNN\nNNL\nNNH\nNLL\nNHH\nLLL\nLLH\nLHH\nHHH\n"	0	0.4	50	"0 NNN\n1 NNL\n2 NNH\n3 NLL\n4 NHH\n5 LLL\n6 LLH\n7 LHH\n8 HHH\n"	0.02	92	0.1	14	0	0.1	5.0E-4	0.03	0.05	70	3	0.041675021	25000	2
1539	0	23	0.3	false	1	"NNN\nNNL\nNNH\nNLL\nNHH\nLLL\nLLH\nLHH\nHHH\n"	0	0.4	50	"0 NNN\n1 NNL\n2 NNH\n3 NLL\n4 NHH\n5 LLL\n6 LLH\n7 LHH\n8 HHH\n"	0.02	92	0.1	14	0	0.1	5.0E-4	0.03	0.05	70	3	0.035423768	25000	2
1540	0	23	0.3	false	1	"NNN\nNNL\nNNH\nNLL\nNHH\nLLL\nLLH\nLHH\nHHH\n"	0	0.4	50	"0 NNN\n1 NNL\n2 NNH\n3 NLL\n4 NHH\n5 LLL\n6 LLH\n7 LHH\n8 HHH\n"	0.02	92	0.1	14	0	0.1	5.0E-4	0.03	0.05	70	3	0.030110203	25000	2
1542	0	23	0.3	false	1	"NNN\nNNL\nNNH\nNLL\nNHH\nLLL\nLLH\nLHH\nHHH\n"	0	0.4	50	"0 NNN\n1 NNL\n2 NNH\n3 NLL\n4 NHH\n5 LLL\n6 LLH\n7 LHH\n8 HHH\n"	0.02	92	0.1	14	0	0.1	5.0E-4	0.03	0.05	70	3	0.021754622	25000	2
1541	0	23	0.3	false	1	"NNN\nNNL\nNNH\nNLL\nNHH\nLLL\nLLH\nLHH\nHHH\n"	0	0.4	50	"0 NNN\n1 NNL\n2 NNH\n3 NLL\n4 NHH\n5 LLL\n6 LLH\n7 LHH\n8 HHH\n"	0.02	92	0.1	14	0	0.1	5.0E-4	0.03	0.05	70	3	0.025593673	25000	2
1543	0	23	0.3	false	1	"NNN\nNNL\nNNH\nNLL\nNHH\nLLL\nLLH\nLHH\nHHH\n"	0	0.4	50	"0 NNN\n1 NNL\n2 NNH\n3 NLL\n4 NHH\n5 LLL\n6 LLH\n7 LHH\n8 HHH\n"	0.02	92	0.1	14	0	0.1	5.0E-4	0.03	0.05	70	3	0.018491428	25000	2
1544	0	23	0.3	false	1	"NNN\nNNL\nNNH\nNLL\nNHH\nLLL\nLLH\nLHH\nHHH\n"	0	0.4	50	"0 NNN\n1 NNL\n2 NNH\n3 NLL\n4 NHH\n5 LLL\n6 LLH\n7 LHH\n8 HHH\n"	0.02	92	0.1	14	0	0.1	5.0E-4	0.03	0.05	70	3	0.015717714	25000	2
1545	0	23	0.3	false	1	"NNN\nNNL\nNNH\nNLL\nNHH\nLLL\nLLH\nLHH\nHHH\n"	0	0.4	50	"0 NNN\n1 NNL\n2 NNH\n3 NLL\n4 NHH\n5 LLL\n6 LLH\n7 LHH\n8 HHH\n"	0.02	92	0.1	14	0	0.1	5.0E-4	0.03	0.05	70	3	0.013360057	25000	2
1546	0	23	0.3	false	1	"NNN\nNNL\nNNH\nNLL\nNHH\nLLL\nLLH\nLHH\nHHH\n"	0	0.4	50	"0 NNN\n1 NNL\n2 NNH\n3 NLL\n4 NHH\n5 LLL\n6 LLH\n7 LHH\n8 HHH\n"	0.02	92	0.1	14	0	0.1	5.0E-4	0.03	0.05	70	3	0.011356048	25000	2
1547	0	23	0.3	false	1	"NNN\nNNL\nNNH\nNLL\nNHH\nLLL\nLLH\nLHH\nHHH\n"	0	0.4	50	"0 NNN\n1 NNL\n2 NNH\n3 NLL\n4 NHH\n5 LLL\n6 LLH\n7 LHH\n8 HHH\n"	0.02	92	0.1	14	0	0.1	5.0E-4	0.03	0.05	70	3	0.009652641	25000	2
1548	0	23	0.3	false	1	"NNN\nNNL\nNNH\nNLL\nNHH\nLLL\nLLH\nLHH\nHHH\n"	0	0.4	50	"0 NNN\n1 NNL\n2 NNH\n3 NLL\n4 NHH\n5 LLL\n6 LLH\n7 LHH\n8 HHH\n"	0.02	92	0.1	14	0	0.1	5.0E-4	0.03	0.05	70	3	0.008204745	25000	2
1549	0	23	0.3	false	1	"NNN\nNNL\nNNH\nNLL\nNHH\nLLL\nLLH\nLHH\nHHH\n"	0	0.4	50	"0 NNN\n1 NNL\n2 NNH\n3 NLL\n4 NHH\n5 LLL\n6 LLH\n7 LHH\n8 HHH\n"	0.02	92	0.1	14	0	0.1	5.0E-4	0.03	0.05	70	3	0.006974033	25000	2
1551	0	23	0.3	false	1	"NNN\nNNL\nNNH\nNLL\nNHH\nLLL\nLLH\nLHH\nHHH\n"	0	0.4	50	"0 NNN\n1 NNL\n2 NNH\n3 NLL\n4 NHH\n5 LLL\n6 LLH\n7 LHH\n8 HHH\n"	0.02	92	0.1	14	0	0.1	5.0E-4	0.03	0.05	70	3	0.005038739	25000	2
1550	0	23	0.3	false	1	"NNN\nNNL\nNNH\nNLL\nNHH\nLLL\nLLH\nLHH\nHHH\n"	0	0.4	50	"0 NNN\n1 NNL\n2 NNH\n3 NLL\n4 NHH\n5 LLL\n6 LLH\n7 LHH\n8 HHH\n"	0.02	92	0.1	14	0	0.1	5.0E-4	0.03	0.05	70	3	0.005927928	25000	2
1552	0	23	0.3	false	1	"NNN\nNNL\nNNH\nNLL\nNHH\nLLL\nLLH\nLHH\nHHH\n"	0	0.4	50	"0 NNN\n1 NNL\n2 NNH\n3 NLL\n4 NHH\n5 LLL\n6 LLH\n7 LHH\n8 HHH\n"	0.02	92	0.1	14	0	0.1	5.0E-4	0.03	0.05	70	3	0.004282928	25000	2
1553	0	23	0.3	false	1	"NNN\nNNL\nNNH\nNLL\nNHH\nLLL\nLLH\nLHH\nHHH\n"	0	0.4	50	"0 NNN\n1 NNL\n2 NNH\n3 NLL\n4 NHH\n5 LLL\n6 LLH\n7 LHH\n8 HHH\n"	0.02	92	0.1	14	0	0.1	5.0E-4	0.03	0.05	70	3	0.003640489	25000	2
1554	0	23	0.3	false	1	"NNN\nNNL\nNNH\nNLL\nNHH\nLLL\nLLH\nLHH\nHHH\n"	0	0.4	50	"0 NNN\n1 NNL\n2 NNH\n3 NLL\n4 NHH\n5 LLL\n6 LLH\n7 LHH\n8 HHH\n"	0.02	92	0.1	14	0	0.1	5.0E-4	0.03	0.05	70	3	0.003094416	25000	2
1555	0	23	0.3	false	1	"NNN\nNNL\nNNH\nNLL\nNHH\nLLL\nLLH\nLHH\nHHH\n"	0	0.4	50	"0 NNN\n1 NNL\n2 NNH\n3 NLL\n4 NHH\n5 LLL\n6 LLH\n7 LHH\n8 HHH\n"	0.02	92	0.1	14	0	0.1	5.0E-4	0.03	0.05	70	3	0.002630253	25000	2
1556	0	23	0.3	false	1	"NNN\nNNL\nNNH\nNLL\nNHH\nLLL\nLLH\nLHH\nHHH\n"	0	0.4	50	"0 NNN\n1 NNL\n2 NNH\n3 NLL\n4 NHH\n5 LLL\n6 LLH\n7 LHH\n8 HHH\n"	0.02	92	0.1	14	0	0.1	5.0E-4	0.03	0.05	70	3	0.002235715	25000	2
1557	0	23	0.3	false	1	"NNN\nNNL\nNNH\nNLL\nNHH\nLLL\nLLH\nLHH\nHHH\n"	0	0.4	50	"0 NNN\n1 NNL\n2 NNH\n3 NLL\n4 NHH\n5 LLL\n6 LLH\n7 LHH\n8 HHH\n"	0.02	92	0.1	14	0	0.1	5.0E-4	0.03	0.05	70	3	0.001900358	25000	2
1558	0	23	0.3	false	1	"NNN\nNNL\nNNH\nNLL\nNHH\nLLL\nLLH\nLHH\nHHH\n"	0	0.4	50	"0 NNN\n1 NNL\n2 NNH\n3 NLL\n4 NHH\n5 LLL\n6 LLH\n7 LHH\n8 HHH\n"	0.02	92	0.1	14	0	0.1	5.0E-4	0.03	0.05	70	3	0.001615304	25000	2
1559	0	23	0.3	false	1	"NNN\nNNL\nNNH\nNLL\nNHH\nLLL\nLLH\nLHH\nHHH\n"	0	0.4	50	"0 NNN\n1 NNL\n2 NNH\n3 NLL\n4 NHH\n5 LLL\n6 LLH\n7 LHH\n8 HHH\n"	0.02	92	0.1	14	0	0.1	5.0E-4	0.03	0.05	70	3	0.001373009	25000	2
1560	0	23	0.3	false	1	"NNN\nNNL\nNNH\nNLL\nNHH\nLLL\nLLH\nLHH\nHHH\n"	0	0.4	50	"0 NNN\n1 NNL\n2 NNH\n3 NLL\n4 NHH\n5 LLL\n6 LLH\n7 LHH\n8 HHH\n"	0.02	92	0.1	14	0	0.1	5.0E-4	0.03	0.05	70	3	0.001167057	25000	2
1561	0	23	0.3	false	1	"NNN\nNNL\nNNH\nNLL\nNHH\nLLL\nLLH\nLHH\nHHH\n"	0	0.4	50	"0 NNN\n1 NNL\n2 NNH\n3 NLL\n4 NHH\n5 LLL\n6 LLH\n7 LHH\n8 HHH\n"	0.02	92	0.1	14	0	0.1	5.0E-4	0.03	0.05	70	3	9.91999E-4	25000	2
1562	0	23	0.3	false	1	"NNN\nNNL\nNNH\nNLL\nNHH\nLLL\nLLH\nLHH\nHHH\n"	0	0.4	50	"0 NNN\n1 NNL\n2 NNH\n3 NLL\n4 NHH\n5 LLL\n6 LLH\n7 LHH\n8 HHH\n"	0.02	92	0.1	14	0	0.1	5.0E-4	0.03	0.05	70	3	8.43199E-4	25000	2
1563	0	23	0.3	false	1	"NNN\nNNL\nNNH\nNLL\nNHH\nLLL\nLLH\nLHH\nHHH\n"	0	0.4	50	"0 NNN\n1 NNL\n2 NNH\n3 NLL\n4 NHH\n5 LLL\n6 LLH\n7 LHH\n8 HHH\n"	0.02	92	0.1	14	0	0.1	5.0E-4	0.03	0.05	70	3	7.16719E-4	25000	2
1564	0	23	0.3	false	1	"NNN\nNNL\nNNH\nNLL\nNHH\nLLL\nLLH\nLHH\nHHH\n"	0	0.4	50	"0 NNN\n1 NNL\n2 NNH\n3 NLL\n4 NHH\n5 LLL\n6 LLH\n7 LHH\n8 HHH\n"	0.02	92	0.1	14	0	0.1	5.0E-4	0.03	0.05	70	3	6.09211E-4	25000	2
1565	0	23	0.3	false	1	"NNN\nNNL\nNNH\nNLL\nNHH\nLLL\nLLH\nLHH\nHHH\n"	0	0.4	50	"0 NNN\n1 NNL\n2 NNH\n3 NLL\n4 NHH\n5 LLL\n6 LLH\n7 LHH\n8 HHH\n"	0.02	92	0.1	14	0	0.1	5.0E-4	0.03	0.05	70	3	5.1783E-4	25000	2
1566	0	23	0.3	false	1	"NNN\nNNL\nNNH\nNLL\nNHH\nLLL\nLLH\nLHH\nHHH\n"	0	0.4	50	"0 NNN\n1 NNL\n2 NNH\n3 NLL\n4 NHH\n5 LLL\n6 LLH\n7 LHH\n8 HHH\n"	0.02	92	0.1	14	0	0.1	5.0E-4	0.03	0.05	70	3	4.40155E-4	25000	2
1568	0	23	0.3	false	1	"NNN\nNNL\nNNH\nNLL\nNHH\nLLL\nLLH\nLHH\nHHH\n"	0	0.4	50	"0 NNN\n1 NNL\n2 NNH\n3 NLL\n4 NHH\n5 LLL\n6 LLH\n7 LHH\n8 HHH\n"	0.02	92	0.1	14	0	0.1	5.0E-4	0.03	0.05	70	3	3.18012E-4	25000	2
1569	0	23	0.3	false	1	"NNN\nNNL\nNNH\nNLL\nNHH\nLLL\nLLH\nLHH\nHHH\n"	0	0.4	50	"0 NNN\n1 NNL\n2 NNH\n3 NLL\n4 NHH\n5 LLL\n6 LLH\n7 LHH\n8 HHH\n"	0.02	92	0.1	14	0	0.1	5.0E-4	0.03	0.05	70	3	2.7031E-4	25000	2
1567	0	23	0.3	false	1	"NNN\nNNL\nNNH\nNLL\nNHH\nLLL\nLLH\nLHH\nHHH\n"	0	0.4	50	"0 NNN\n1 NNL\n2 NNH\n3 NLL\n4 NHH\n5 LLL\n6 LLH\n7 LHH\n8 HHH\n"	0.02	92	0.1	14	0	0.1	5.0E-4	0.03	0.05	70	3	3.74132E-4	25000	2
1570	0	23	0.3	false	1	"NNN\nNNL\nNNH\nNLL\nNHH\nLLL\nLLH\nLHH\nHHH\n"	0	0.4	50	"0 NNN\n1 NNL\n2 NNH\n3 NLL\n4 NHH\n5 LLL\n6 LLH\n7 LHH\n8 HHH\n"	0.02	92	0.1	14	0	0.1	5.0E-4	0.03	0.05	70	3	2.29764E-4	25000	2
1571	0	23	0.3	false	1	"NNN\nNNL\nNNH\nNLL\nNHH\nLLL\nLLH\nLHH\nHHH\n"	0	0.4	50	"0 NNN\n1 NNL\n2 NNH\n3 NLL\n4 NHH\n5 LLL\n6 LLH\n7 LHH\n8 HHH\n"	0.02	92	0.1	14	0	0.1	5.0E-4	0.03	0.05	70	3	1.95299E-4	25000	2
1572	0	23	0.3	false	1	"NNN\nNNL\nNNH\nNLL\nNHH\nLLL\nLLH\nLHH\nHHH\n"	0	0.4	50	"0 NNN\n1 NNL\n2 NNH\n3 NLL\n4 NHH\n5 LLL\n6 LLH\n7 LHH\n8 HHH\n"	0.02	92	0.1	14	0	0.1	5.0E-4	0.03	0.05	70	3	1.66004E-4	25000	2
1573	0	23	0.3	false	1	"NNN\nNNL\nNNH\nNLL\nNHH\nLLL\nLLH\nLHH\nHHH\n"	0	0.4	50	"0 NNN\n1 NNL\n2 NNH\n3 NLL\n4 NHH\n5 LLL\n6 LLH\n7 LHH\n8 HHH\n"	0.02	92	0.1	14	0	0.1	5.0E-4	0.03	0.05	70	3	1.41104E-4	25000	2
1574	0	23	0.3	false	1	"NNN\nNNL\nNNH\nNLL\nNHH\nLLL\nLLH\nLHH\nHHH\n"	0	0.4	50	"0 NNN\n1 NNL\n2 NNH\n3 NLL\n4 NHH\n5 LLL\n6 LLH\n7 LHH\n8 HHH\n"	0.02	92	0.1	14	0	0.1	5.0E-4	0.03	0.05	70	3	1.19938E-4	25000	2
1575	0	23	0.3	false	1	"NNN\nNNL\nNNH\nNLL\nNHH\nLLL\nLLH\nLHH\nHHH\n"	0	0.4	50	"0 NNN\n1 NNL\n2 NNH\n3 NLL\n4 NHH\n5 LLL\n6 LLH\n7 LHH\n8 HHH\n"	0.02	92	0.1	14	0	0.1	5.0E-4	0.03	0.05	70	3	1.01947E-4	25000	2
1576	0	23	0.3	false	1	"NNN\nNNL\nNNH\nNLL\nNHH\nLLL\nLLH\nLHH\nHHH\n"	0	0.4	50	"0 NNN\n1 NNL\n2 NNH\n3 NLL\n4 NHH\n5 LLL\n6 LLH\n7 LHH\n8 HHH\n"	0.02	92	0.1	14	0	0.1	5.0E-4	0.03	0.05	70	3	8.66553E-5	25000	2
1578	0	23	0.3	false	1	"NNN\nNNL\nNNH\nNLL\nNHH\nLLL\nLLH\nLHH\nHHH\n"	0	0.4	50	"0 NNN\n1 NNL\n2 NNH\n3 NLL\n4 NHH\n5 LLL\n6 LLH\n7 LHH\n8 HHH\n"	0.02	92	0.1	14	0	0.1	5.0E-4	0.03	0.05	70	3	6.26084E-5	25000	2
1577	0	23	0.3	false	1	"NNN\nNNL\nNNH\nNLL\nNHH\nLLL\nLLH\nLHH\nHHH\n"	0	0.4	50	"0 NNN\n1 NNL\n2 NNH\n3 NLL\n4 NHH\n5 LLL\n6 LLH\n7 LHH\n8 HHH\n"	0.02	92	0.1	14	0	0.1	5.0E-4	0.03	0.05	70	3	7.3657E-5	25000	2
1579	0	23	0.3	false	1	"NNN\nNNL\nNNH\nNLL\nNHH\nLLL\nLLH\nLHH\nHHH\n"	0	0.4	50	"0 NNN\n1 NNL\n2 NNH\n3 NLL\n4 NHH\n5 LLL\n6 LLH\n7 LHH\n8 HHH\n"	0.02	92	0.1	14	0	0.1	5.0E-4	0.03	0.05	70	3	5.32172E-5	25000	2
1580	0	23	0.3	false	1	"NNN\nNNL\nNNH\nNLL\nNHH\nLLL\nLLH\nLHH\nHHH\n"	0	0.4	50	"0 NNN\n1 NNL\n2 NNH\n3 NLL\n4 NHH\n5 LLL\n6 LLH\n7 LHH\n8 HHH\n"	0.02	92	0.1	14	0	0.1	5.0E-4	0.03	0.05	70	3	4.52346E-5	25000	2
1581	0	23	0.3	false	1	"NNN\nNNL\nNNH\nNLL\nNHH\nLLL\nLLH\nLHH\nHHH\n"	0	0.4	50	"0 NNN\n1 NNL\n2 NNH\n3 NLL\n4 NHH\n5 LLL\n6 LLH\n7 LHH\n8 HHH\n"	0.02	92	0.1	14	0	0.1	5.0E-4	0.03	0.05	70	3	0	25000	2
1582	0	23	0.3	false	1	"NNN\nNNL\nNNH\nNLL\nNHH\nLLL\nLLH\nLHH\nHHH\n"	0	0.4	50	"0 NNN\n1 NNL\n2 NNH\n3 NLL\n4 NHH\n5 LLL\n6 LLH\n7 LHH\n8 HHH\n"	0.02	92	0.1	14	0	0.1	5.0E-4	0.03	0.05	70	10	0.13	25000	2
1583	0	23	0.3	false	1	"NNN\nNNL\nNNH\nNLL\nNHH\nLLL\nLLH\nLHH\nHHH\n"	0	0.4	50	"0 NNN\n1 NNL\n2 NNH\n3 NLL\n4 NHH\n5 LLL\n6 LLH\n7 LHH\n8 HHH\n"	0.02	92	0.1	14	0	0.1	5.0E-4	0.03	0.05	70	10	0.1105	25000	2
1584	0	23	0.3	false	1	"NNN\nNNL\nNNH\nNLL\nNHH\nLLL\nLLH\nLHH\nHHH\n"	0	0.4	50	"0 NNN\n1 NNL\n2 NNH\n3 NLL\n4 NHH\n5 LLL\n6 LLH\n7 LHH\n8 HHH\n"	0.02	92	0.1	14	0	0.1	5.0E-4	0.03	0.05	70	10	0.093925	25000	2
1585	0	23	0.3	false	1	"NNN\nNNL\nNNH\nNLL\nNHH\nLLL\nLLH\nLHH\nHHH\n"	0	0.4	50	"0 NNN\n1 NNL\n2 NNH\n3 NLL\n4 NHH\n5 LLL\n6 LLH\n7 LHH\n8 HHH\n"	0.02	92	0.1	14	0	0.1	5.0E-4	0.03	0.05	70	10	0.07983625	25000	2
1586	0	23	0.3	false	1	"NNN\nNNL\nNNH\nNLL\nNHH\nLLL\nLLH\nLHH\nHHH\n"	0	0.4	50	"0 NNN\n1 NNL\n2 NNH\n3 NLL\n4 NHH\n5 LLL\n6 LLH\n7 LHH\n8 HHH\n"	0.02	92	0.1	14	0	0.1	5.0E-4	0.03	0.05	70	10	0.067860813	25000	2
1587	0	23	0.3	false	1	"NNN\nNNL\nNNH\nNLL\nNHH\nLLL\nLLH\nLHH\nHHH\n"	0	0.4	50	"0 NNN\n1 NNL\n2 NNH\n3 NLL\n4 NHH\n5 LLL\n6 LLH\n7 LHH\n8 HHH\n"	0.02	92	0.1	14	0	0.1	5.0E-4	0.03	0.05	70	10	0.057681691	25000	2
1588	0	23	0.3	false	1	"NNN\nNNL\nNNH\nNLL\nNHH\nLLL\nLLH\nLHH\nHHH\n"	0	0.4	50	"0 NNN\n1 NNL\n2 NNH\n3 NLL\n4 NHH\n5 LLL\n6 LLH\n7 LHH\n8 HHH\n"	0.02	92	0.1	14	0	0.1	5.0E-4	0.03	0.05	70	10	0.049029437	25000	2
1589	0	23	0.3	false	1	"NNN\nNNL\nNNH\nNLL\nNHH\nLLL\nLLH\nLHH\nHHH\n"	0	0.4	50	"0 NNN\n1 NNL\n2 NNH\n3 NLL\n4 NHH\n5 LLL\n6 LLH\n7 LHH\n8 HHH\n"	0.02	92	0.1	14	0	0.1	5.0E-4	0.03	0.05	70	10	0.041675021	25000	2
1590	0	23	0.3	false	1	"NNN\nNNL\nNNH\nNLL\nNHH\nLLL\nLLH\nLHH\nHHH\n"	0	0.4	50	"0 NNN\n1 NNL\n2 NNH\n3 NLL\n4 NHH\n5 LLL\n6 LLH\n7 LHH\n8 HHH\n"	0.02	92	0.1	14	0	0.1	5.0E-4	0.03	0.05	70	10	0.035423768	25000	2
1591	0	23	0.3	false	1	"NNN\nNNL\nNNH\nNLL\nNHH\nLLL\nLLH\nLHH\nHHH\n"	0	0.4	50	"0 NNN\n1 NNL\n2 NNH\n3 NLL\n4 NHH\n5 LLL\n6 LLH\n7 LHH\n8 HHH\n"	0.02	92	0.1	14	0	0.1	5.0E-4	0.03	0.05	70	10	0.030110203	25000	2
1592	0	23	0.3	false	1	"NNN\nNNL\nNNH\nNLL\nNHH\nLLL\nLLH\nLHH\nHHH\n"	0	0.4	50	"0 NNN\n1 NNL\n2 NNH\n3 NLL\n4 NHH\n5 LLL\n6 LLH\n7 LHH\n8 HHH\n"	0.02	92	0.1	14	0	0.1	5.0E-4	0.03	0.05	70	10	0.025593673	25000	2
1593	0	23	0.3	false	1	"NNN\nNNL\nNNH\nNLL\nNHH\nLLL\nLLH\nLHH\nHHH\n"	0	0.4	50	"0 NNN\n1 NNL\n2 NNH\n3 NLL\n4 NHH\n5 LLL\n6 LLH\n7 LHH\n8 HHH\n"	0.02	92	0.1	14	0	0.1	5.0E-4	0.03	0.05	70	10	0.021754622	25000	2
1595	0	23	0.3	false	1	"NNN\nNNL\nNNH\nNLL\nNHH\nLLL\nLLH\nLHH\nHHH\n"	0	0.4	50	"0 NNN\n1 NNL\n2 NNH\n3 NLL\n4 NHH\n5 LLL\n6 LLH\n7 LHH\n8 HHH\n"	0.02	92	0.1	14	0	0.1	5.0E-4	0.03	0.05	70	10	0.015717714	25000	2
1594	0	23	0.3	false	1	"NNN\nNNL\nNNH\nNLL\nNHH\nLLL\nLLH\nLHH\nHHH\n"	0	0.4	50	"0 NNN\n1 NNL\n2 NNH\n3 NLL\n4 NHH\n5 LLL\n6 LLH\n7 LHH\n8 HHH\n"	0.02	92	0.1	14	0	0.1	5.0E-4	0.03	0.05	70	10	0.018491428	25000	2
1597	0	23	0.3	false	1	"NNN\nNNL\nNNH\nNLL\nNHH\nLLL\nLLH\nLHH\nHHH\n"	0	0.4	50	"0 NNN\n1 NNL\n2 NNH\n3 NLL\n4 NHH\n5 LLL\n6 LLH\n7 LHH\n8 HHH\n"	0.02	92	0.1	14	0	0.1	5.0E-4	0.03	0.05	70	10	0.011356048	25000	2
1596	0	23	0.3	false	1	"NNN\nNNL\nNNH\nNLL\nNHH\nLLL\nLLH\nLHH\nHHH\n"	0	0.4	50	"0 NNN\n1 NNL\n2 NNH\n3 NLL\n4 NHH\n5 LLL\n6 LLH\n7 LHH\n8 HHH\n"	0.02	92	0.1	14	0	0.1	5.0E-4	0.03	0.05	70	10	0.013360057	25000	2
1598	0	23	0.3	false	1	"NNN\nNNL\nNNH\nNLL\nNHH\nLLL\nLLH\nLHH\nHHH\n"	0	0.4	50	"0 NNN\n1 NNL\n2 NNH\n3 NLL\n4 NHH\n5 LLL\n6 LLH\n7 LHH\n8 HHH\n"	0.02	92	0.1	14	0	0.1	5.0E-4	0.03	0.05	70	10	0.009652641	25000	2
1600	0	23	0.3	false	1	"NNN\nNNL\nNNH\nNLL\nNHH\nLLL\nLLH\nLHH\nHHH\n"	0	0.4	50	"0 NNN\n1 NNL\n2 NNH\n3 NLL\n4 NHH\n5 LLL\n6 LLH\n7 LHH\n8 HHH\n"	0.02	92	0.1	14	0	0.1	5.0E-4	0.03	0.05	70	10	0.006974033	25000	2
1601	0	23	0.3	false	1	"NNN\nNNL\nNNH\nNLL\nNHH\nLLL\nLLH\nLHH\nHHH\n"	0	0.4	50	"0 NNN\n1 NNL\n2 NNH\n3 NLL\n4 NHH\n5 LLL\n6 LLH\n7 LHH\n8 HHH\n"	0.02	92	0.1	14	0	0.1	5.0E-4	0.03	0.05	70	10	0.005927928	25000	2
1599	0	23	0.3	false	1	"NNN\nNNL\nNNH\nNLL\nNHH\nLLL\nLLH\nLHH\nHHH\n"	0	0.4	50	"0 NNN\n1 NNL\n2 NNH\n3 NLL\n4 NHH\n5 LLL\n6 LLH\n7 LHH\n8 HHH\n"	0.02	92	0.1	14	0	0.1	5.0E-4	0.03	0.05	70	10	0.008204745	25000	2
1602	0	23	0.3	false	1	"NNN\nNNL\nNNH\nNLL\nNHH\nLLL\nLLH\nLHH\nHHH\n"	0	0.4	50	"0 NNN\n1 NNL\n2 NNH\n3 NLL\n4 NHH\n5 LLL\n6 LLH\n7 LHH\n8 HHH\n"	0.02	92	0.1	14	0	0.1	5.0E-4	0.03	0.05	70	10	0.005038739	25000	2
1603	0	23	0.3	false	1	"NNN\nNNL\nNNH\nNLL\nNHH\nLLL\nLLH\nLHH\nHHH\n"	0	0.4	50	"0 NNN\n1 NNL\n2 NNH\n3 NLL\n4 NHH\n5 LLL\n6 LLH\n7 LHH\n8 HHH\n"	0.02	92	0.1	14	0	0.1	5.0E-4	0.03	0.05	70	10	0.004282928	25000	2
1604	0	23	0.3	false	1	"NNN\nNNL\nNNH\nNLL\nNHH\nLLL\nLLH\nLHH\nHHH\n"	0	0.4	50	"0 NNN\n1 NNL\n2 NNH\n3 NLL\n4 NHH\n5 LLL\n6 LLH\n7 LHH\n8 HHH\n"	0.02	92	0.1	14	0	0.1	5.0E-4	0.03	0.05	70	10	0.003640489	25000	2
1605	0	23	0.3	false	1	"NNN\nNNL\nNNH\nNLL\nNHH\nLLL\nLLH\nLHH\nHHH\n"	0	0.4	50	"0 NNN\n1 NNL\n2 NNH\n3 NLL\n4 NHH\n5 LLL\n6 LLH\n7 LHH\n8 HHH\n"	0.02	92	0.1	14	0	0.1	5.0E-4	0.03	0.05	70	10	0.003094416	25000	2
1606	0	23	0.3	false	1	"NNN\nNNL\nNNH\nNLL\nNHH\nLLL\nLLH\nLHH\nHHH\n"	0	0.4	50	"0 NNN\n1 NNL\n2 NNH\n3 NLL\n4 NHH\n5 LLL\n6 LLH\n7 LHH\n8 HHH\n"	0.02	92	0.1	14	0	0.1	5.0E-4	0.03	0.05	70	10	0.002630253	25000	2
1607	0	23	0.3	false	1	"NNN\nNNL\nNNH\nNLL\nNHH\nLLL\nLLH\nLHH\nHHH\n"	0	0.4	50	"0 NNN\n1 NNL\n2 NNH\n3 NLL\n4 NHH\n5 LLL\n6 LLH\n7 LHH\n8 HHH\n"	0.02	92	0.1	14	0	0.1	5.0E-4	0.03	0.05	70	10	0.002235715	25000	2
1608	0	23	0.3	false	1	"NNN\nNNL\nNNH\nNLL\nNHH\nLLL\nLLH\nLHH\nHHH\n"	0	0.4	50	"0 NNN\n1 NNL\n2 NNH\n3 NLL\n4 NHH\n5 LLL\n6 LLH\n7 LHH\n8 HHH\n"	0.02	92	0.1	14	0	0.1	5.0E-4	0.03	0.05	70	10	0.001900358	25000	4
1609	0	23	0.3	false	1	"NNN\nNNL\nNNH\nNLL\nNHH\nLLL\nLLH\nLHH\nHHH\n"	0	0.4	50	"0 NNN\n1 NNL\n2 NNH\n3 NLL\n4 NHH\n5 LLL\n6 LLH\n7 LHH\n8 HHH\n"	0.02	92	0.1	14	0	0.1	5.0E-4	0.03	0.05	70	10	0.001615304	25000	4
1610	0	23	0.3	false	1	"NNN\nNNL\nNNH\nNLL\nNHH\nLLL\nLLH\nLHH\nHHH\n"	0	0.4	50	"0 NNN\n1 NNL\n2 NNH\n3 NLL\n4 NHH\n5 LLL\n6 LLH\n7 LHH\n8 HHH\n"	0.02	92	0.1	14	0	0.1	5.0E-4	0.03	0.05	70	10	0.001373009	25000	4
1611	0	23	0.3	false	1	"NNN\nNNL\nNNH\nNLL\nNHH\nLLL\nLLH\nLHH\nHHH\n"	0	0.4	50	"0 NNN\n1 NNL\n2 NNH\n3 NLL\n4 NHH\n5 LLL\n6 LLH\n7 LHH\n8 HHH\n"	0.02	92	0.1	14	0	0.1	5.0E-4	0.03	0.05	70	10	0.001167057	25000	4
1612	0	23	0.3	false	1	"NNN\nNNL\nNNH\nNLL\nNHH\nLLL\nLLH\nLHH\nHHH\n"	0	0.4	50	"0 NNN\n1 NNL\n2 NNH\n3 NLL\n4 NHH\n5 LLL\n6 LLH\n7 LHH\n8 HHH\n"	0.02	92	0.1	14	0	0.1	5.0E-4	0.03	0.05	70	10	9.91999E-4	25000	8
1613	0	23	0.3	false	1	"NNN\nNNL\nNNH\nNLL\nNHH\nLLL\nLLH\nLHH\nHHH\n"	0	0.4	50	"0 NNN\n1 NNL\n2 NNH\n3 NLL\n4 NHH\n5 LLL\n6 LLH\n7 LHH\n8 HHH\n"	0.02	92	0.1	14	0	0.1	5.0E-4	0.03	0.05	70	10	8.43199E-4	25000	8
1614	0	23	0.3	false	1	"NNN\nNNL\nNNH\nNLL\nNHH\nLLL\nLLH\nLHH\nHHH\n"	0	0.4	50	"0 NNN\n1 NNL\n2 NNH\n3 NLL\n4 NHH\n5 LLL\n6 LLH\n7 LHH\n8 HHH\n"	0.02	92	0.1	14	0	0.1	5.0E-4	0.03	0.05	70	10	7.16719E-4	25000	8
1615	0	23	0.3	false	1	"NNN\nNNL\nNNH\nNLL\nNHH\nLLL\nLLH\nLHH\nHHH\n"	0	0.4	50	"0 NNN\n1 NNL\n2 NNH\n3 NLL\n4 NHH\n5 LLL\n6 LLH\n7 LHH\n8 HHH\n"	0.02	92	0.1	14	0	0.1	5.0E-4	0.03	0.05	70	10	6.09211E-4	25000	8
1616	0	23	0.3	false	1	"NNN\nNNL\nNNH\nNLL\nNHH\nLLL\nLLH\nLHH\nHHH\n"	0	0.4	50	"0 NNN\n1 NNL\n2 NNH\n3 NLL\n4 NHH\n5 LLL\n6 LLH\n7 LHH\n8 HHH\n"	0.02	92	0.1	14	0	0.1	5.0E-4	0.03	0.05	70	10	5.1783E-4	25000	8
1617	0	23	0.3	false	1	"NNN\nNNL\nNNH\nNLL\nNHH\nLLL\nLLH\nLHH\nHHH\n"	0	0.4	50	"0 NNN\n1 NNL\n2 NNH\n3 NLL\n4 NHH\n5 LLL\n6 LLH\n7 LHH\n8 HHH\n"	0.02	92	0.1	14	0	0.1	5.0E-4	0.03	0.05	70	10	4.40155E-4	25000	8
1618	0	23	0.3	false	1	"NNN\nNNL\nNNH\nNLL\nNHH\nLLL\nLLH\nLHH\nHHH\n"	0	0.4	50	"0 NNN\n1 NNL\n2 NNH\n3 NLL\n4 NHH\n5 LLL\n6 LLH\n7 LHH\n8 HHH\n"	0.02	92	0.1	14	0	0.1	5.0E-4	0.03	0.05	70	10	3.74132E-4	25000	8
1619	0	23	0.3	false	1	"NNN\nNNL\nNNH\nNLL\nNHH\nLLL\nLLH\nLHH\nHHH\n"	0	0.4	50	"0 NNN\n1 NNL\n2 NNH\n3 NLL\n4 NHH\n5 LLL\n6 LLH\n7 LHH\n8 HHH\n"	0.02	92	0.1	14	0	0.1	5.0E-4	0.03	0.05	70	10	3.18012E-4	25000	8
1620	0	23	0.3	false	1	"NNN\nNNL\nNNH\nNLL\nNHH\nLLL\nLLH\nLHH\nHHH\n"	0	0.4	50	"0 NNN\n1 NNL\n2 NNH\n3 NLL\n4 NHH\n5 LLL\n6 LLH\n7 LHH\n8 HHH\n"	0.02	92	0.1	14	0	0.1	5.0E-4	0.03	0.05	70	10	2.7031E-4	25000	8
1621	0	23	0.3	false	1	"NNN\nNNL\nNNH\nNLL\nNHH\nLLL\nLLH\nLHH\nHHH\n"	0	0.4	50	"0 NNN\n1 NNL\n2 NNH\n3 NLL\n4 NHH\n5 LLL\n6 LLH\n7 LHH\n8 HHH\n"	0.02	92	0.1	14	0	0.1	5.0E-4	0.03	0.05	70	10	2.29764E-4	25000	8
1622	0	23	0.3	false	1	"NNN\nNNL\nNNH\nNLL\nNHH\nLLL\nLLH\nLHH\nHHH\n"	0	0.4	50	"0 NNN\n1 NNL\n2 NNH\n3 NLL\n4 NHH\n5 LLL\n6 LLH\n7 LHH\n8 HHH\n"	0.02	92	0.1	14	0	0.1	5.0E-4	0.03	0.05	70	10	1.95299E-4	25000	8
1623	0	23	0.3	false	1	"NNN\nNNL\nNNH\nNLL\nNHH\nLLL\nLLH\nLHH\nHHH\n"	0	0.4	50	"0 NNN\n1 NNL\n2 NNH\n3 NLL\n4 NHH\n5 LLL\n6 LLH\n7 LHH\n8 HHH\n"	0.02	92	0.1	14	0	0.1	5.0E-4	0.03	0.05	70	10	1.66004E-4	25000	8
1624	0	23	0.3	false	1	"NNN\nNNL\nNNH\nNLL\nNHH\nLLL\nLLH\nLHH\nHHH\n"	0	0.4	50	"0 NNN\n1 NNL\n2 NNH\n3 NLL\n4 NHH\n5 LLL\n6 LLH\n7 LHH\n8 HHH\n"	0.02	92	0.1	14	0	0.1	5.0E-4	0.03	0.05	70	10	1.41104E-4	25000	8
1626	0	23	0.3	false	1	"NNN\nNNL\nNNH\nNLL\nNHH\nLLL\nLLH\nLHH\nHHH\n"	0	0.4	50	"0 NNN\n1 NNL\n2 NNH\n3 NLL\n4 NHH\n5 LLL\n6 LLH\n7 LHH\n8 HHH\n"	0.02	92	0.1	14	0	0.1	5.0E-4	0.03	0.05	70	10	1.01947E-4	25000	8
1625	0	23	0.3	false	1	"NNN\nNNL\nNNH\nNLL\nNHH\nLLL\nLLH\nLHH\nHHH\n"	0	0.4	50	"0 NNN\n1 NNL\n2 NNH\n3 NLL\n4 NHH\n5 LLL\n6 LLH\n7 LHH\n8 HHH\n"	0.02	92	0.1	14	0	0.1	5.0E-4	0.03	0.05	70	10	1.19938E-4	25000	8
1627	0	23	0.3	false	1	"NNN\nNNL\nNNH\nNLL\nNHH\nLLL\nLLH\nLHH\nHHH\n"	0	0.4	50	"0 NNN\n1 NNL\n2 NNH\n3 NLL\n4 NHH\n5 LLL\n6 LLH\n7 LHH\n8 HHH\n"	0.02	92	0.1	14	0	0.1	5.0E-4	0.03	0.05	70	10	8.66553E-5	25000	8
1628	0	23	0.3	false	1	"NNN\nNNL\nNNH\nNLL\nNHH\nLLL\nLLH\nLHH\nHHH\n"	0	0.4	50	"0 NNN\n1 NNL\n2 NNH\n3 NLL\n4 NHH\n5 LLL\n6 LLH\n7 LHH\n8 HHH\n"	0.02	92	0.1	14	0	0.1	5.0E-4	0.03	0.05	70	10	7.3657E-5	25000	8
1632	0	23	0.3	false	1	"NNN\nNNL\nNNH\nNLL\nNHH\nLLL\nLLH\nLHH\nHHH\n"	0	0.4	50	"0 NNN\n1 NNL\n2 NNH\n3 NLL\n4 NHH\n5 LLL\n6 LLH\n7 LHH\n8 HHH\n"	0.02	92	0.1	14	0	0.1	5.0E-4	0.03	0.05	70	10	0	25000	8
1629	0	23	0.3	false	1	"NNN\nNNL\nNNH\nNLL\nNHH\nLLL\nLLH\nLHH\nHHH\n"	0	0.4	50	"0 NNN\n1 NNL\n2 NNH\n3 NLL\n4 NHH\n5 LLL\n6 LLH\n7 LHH\n8 HHH\n"	0.02	92	0.1	14	0	0.1	5.0E-4	0.03	0.05	70	10	6.26084E-5	25000	8
1631	0	23	0.3	false	1	"NNN\nNNL\nNNH\nNLL\nNHH\nLLL\nLLH\nLHH\nHHH\n"	0	0.4	50	"0 NNN\n1 NNL\n2 NNH\n3 NLL\n4 NHH\n5 LLL\n6 LLH\n7 LHH\n8 HHH\n"	0.02	92	0.1	14	0	0.1	5.0E-4	0.03	0.05	70	10	4.52346E-5	25000	8
1630	0	23	0.3	false	1	"NNN\nNNL\nNNH\nNLL\nNHH\nLLL\nLLH\nLHH\nHHH\n"	0	0.4	50	"0 NNN\n1 NNL\n2 NNH\n3 NLL\n4 NHH\n5 LLL\n6 LLH\n7 LHH\n8 HHH\n"	0.02	92	0.1	14	0	0.1	5.0E-4	0.03	0.05	70	10	5.32172E-5	25000	8
1633	0	23	0.3	false	1	"NNN\nNNL\nNNH\nNLL\nNHH\nLLL\nLLH\nLHH\nHHH\n"	0	0.4	50	"0 NNN\n1 NNL\n2 NNH\n3 NLL\n4 NHH\n5 LLL\n6 LLH\n7 LHH\n8 HHH\n"	0.02	92	0.1	14	0	0.1	5.0E-4	0.03	0.05	70	30	0.13	25000	2
1634	0	23	0.3	false	1	"NNN\nNNL\nNNH\nNLL\nNHH\nLLL\nLLH\nLHH\nHHH\n"	0	0.4	50	"0 NNN\n1 NNL\n2 NNH\n3 NLL\n4 NHH\n5 LLL\n6 LLH\n7 LHH\n8 HHH\n"	0.02	92	0.1	14	0	0.1	5.0E-4	0.03	0.05	70	30	0.1105	25000	2
1635	0	23	0.3	false	1	"NNN\nNNL\nNNH\nNLL\nNHH\nLLL\nLLH\nLHH\nHHH\n"	0	0.4	50	"0 NNN\n1 NNL\n2 NNH\n3 NLL\n4 NHH\n5 LLL\n6 LLH\n7 LHH\n8 HHH\n"	0.02	92	0.1	14	0	0.1	5.0E-4	0.03	0.05	70	30	0.093925	25000	2
1636	0	23	0.3	false	1	"NNN\nNNL\nNNH\nNLL\nNHH\nLLL\nLLH\nLHH\nHHH\n"	0	0.4	50	"0 NNN\n1 NNL\n2 NNH\n3 NLL\n4 NHH\n5 LLL\n6 LLH\n7 LHH\n8 HHH\n"	0.02	92	0.1	14	0	0.1	5.0E-4	0.03	0.05	70	30	0.07983625	25000	2
1637	0	23	0.3	false	1	"NNN\nNNL\nNNH\nNLL\nNHH\nLLL\nLLH\nLHH\nHHH\n"	0	0.4	50	"0 NNN\n1 NNL\n2 NNH\n3 NLL\n4 NHH\n5 LLL\n6 LLH\n7 LHH\n8 HHH\n"	0.02	92	0.1	14	0	0.1	5.0E-4	0.03	0.05	70	30	0.067860813	25000	2
1638	0	23	0.3	false	1	"NNN\nNNL\nNNH\nNLL\nNHH\nLLL\nLLH\nLHH\nHHH\n"	0	0.4	50	"0 NNN\n1 NNL\n2 NNH\n3 NLL\n4 NHH\n5 LLL\n6 LLH\n7 LHH\n8 HHH\n"	0.02	92	0.1	14	0	0.1	5.0E-4	0.03	0.05	70	30	0.057681691	25000	2
1639	0	23	0.3	false	1	"NNN\nNNL\nNNH\nNLL\nNHH\nLLL\nLLH\nLHH\nHHH\n"	0	0.4	50	"0 NNN\n1 NNL\n2 NNH\n3 NLL\n4 NHH\n5 LLL\n6 LLH\n7 LHH\n8 HHH\n"	0.02	92	0.1	14	0	0.1	5.0E-4	0.03	0.05	70	30	0.049029437	25000	2
1640	0	23	0.3	false	1	"NNN\nNNL\nNNH\nNLL\nNHH\nLLL\nLLH\nLHH\nHHH\n"	0	0.4	50	"0 NNN\n1 NNL\n2 NNH\n3 NLL\n4 NHH\n5 LLL\n6 LLH\n7 LHH\n8 HHH\n"	0.02	92	0.1	14	0	0.1	5.0E-4	0.03	0.05	70	30	0.041675021	25000	2
1641	0	23	0.3	false	1	"NNN\nNNL\nNNH\nNLL\nNHH\nLLL\nLLH\nLHH\nHHH\n"	0	0.4	50	"0 NNN\n1 NNL\n2 NNH\n3 NLL\n4 NHH\n5 LLL\n6 LLH\n7 LHH\n8 HHH\n"	0.02	92	0.1	14	0	0.1	5.0E-4	0.03	0.05	70	30	0.035423768	25000	2
1642	0	23	0.3	false	1	"NNN\nNNL\nNNH\nNLL\nNHH\nLLL\nLLH\nLHH\nHHH\n"	0	0.4	50	"0 NNN\n1 NNL\n2 NNH\n3 NLL\n4 NHH\n5 LLL\n6 LLH\n7 LHH\n8 HHH\n"	0.02	92	0.1	14	0	0.1	5.0E-4	0.03	0.05	70	30	0.030110203	25000	2
1643	0	23	0.3	false	1	"NNN\nNNL\nNNH\nNLL\nNHH\nLLL\nLLH\nLHH\nHHH\n"	0	0.4	50	"0 NNN\n1 NNL\n2 NNH\n3 NLL\n4 NHH\n5 LLL\n6 LLH\n7 LHH\n8 HHH\n"	0.02	92	0.1	14	0	0.1	5.0E-4	0.03	0.05	70	30	0.025593673	25000	2
1644	0	23	0.3	false	1	"NNN\nNNL\nNNH\nNLL\nNHH\nLLL\nLLH\nLHH\nHHH\n"	0	0.4	50	"0 NNN\n1 NNL\n2 NNH\n3 NLL\n4 NHH\n5 LLL\n6 LLH\n7 LHH\n8 HHH\n"	0.02	92	0.1	14	0	0.1	5.0E-4	0.03	0.05	70	30	0.021754622	25000	2
1645	0	23	0.3	false	1	"NNN\nNNL\nNNH\nNLL\nNHH\nLLL\nLLH\nLHH\nHHH\n"	0	0.4	50	"0 NNN\n1 NNL\n2 NNH\n3 NLL\n4 NHH\n5 LLL\n6 LLH\n7 LHH\n8 HHH\n"	0.02	92	0.1	14	0	0.1	5.0E-4	0.03	0.05	70	30	0.018491428	25000	2
1646	0	23	0.3	false	1	"NNN\nNNL\nNNH\nNLL\nNHH\nLLL\nLLH\nLHH\nHHH\n"	0	0.4	50	"0 NNN\n1 NNL\n2 NNH\n3 NLL\n4 NHH\n5 LLL\n6 LLH\n7 LHH\n8 HHH\n"	0.02	92	0.1	14	0	0.1	5.0E-4	0.03	0.05	70	30	0.015717714	25000	2
1647	0	23	0.3	false	1	"NNN\nNNL\nNNH\nNLL\nNHH\nLLL\nLLH\nLHH\nHHH\n"	0	0.4	50	"0 NNN\n1 NNL\n2 NNH\n3 NLL\n4 NHH\n5 LLL\n6 LLH\n7 LHH\n8 HHH\n"	0.02	92	0.1	14	0	0.1	5.0E-4	0.03	0.05	70	30	0.013360057	25000	2
1648	0	23	0.3	false	1	"NNN\nNNL\nNNH\nNLL\nNHH\nLLL\nLLH\nLHH\nHHH\n"	0	0.4	50	"0 NNN\n1 NNL\n2 NNH\n3 NLL\n4 NHH\n5 LLL\n6 LLH\n7 LHH\n8 HHH\n"	0.02	92	0.1	14	0	0.1	5.0E-4	0.03	0.05	70	30	0.011356048	25000	2
1649	0	23	0.3	false	1	"NNN\nNNL\nNNH\nNLL\nNHH\nLLL\nLLH\nLHH\nHHH\n"	0	0.4	50	"0 NNN\n1 NNL\n2 NNH\n3 NLL\n4 NHH\n5 LLL\n6 LLH\n7 LHH\n8 HHH\n"	0.02	92	0.1	14	0	0.1	5.0E-4	0.03	0.05	70	30	0.009652641	25000	2
1651	0	23	0.3	false	1	"NNN\nNNL\nNNH\nNLL\nNHH\nLLL\nLLH\nLHH\nHHH\n"	0	0.4	50	"0 NNN\n1 NNL\n2 NNH\n3 NLL\n4 NHH\n5 LLL\n6 LLH\n7 LHH\n8 HHH\n"	0.02	92	0.1	14	0	0.1	5.0E-4	0.03	0.05	70	30	0.006974033	25000	2
1650	0	23	0.3	false	1	"NNN\nNNL\nNNH\nNLL\nNHH\nLLL\nLLH\nLHH\nHHH\n"	0	0.4	50	"0 NNN\n1 NNL\n2 NNH\n3 NLL\n4 NHH\n5 LLL\n6 LLH\n7 LHH\n8 HHH\n"	0.02	92	0.1	14	0	0.1	5.0E-4	0.03	0.05	70	30	0.008204745	25000	2
1652	0	23	0.3	false	1	"NNN\nNNL\nNNH\nNLL\nNHH\nLLL\nLLH\nLHH\nHHH\n"	0	0.4	50	"0 NNN\n1 NNL\n2 NNH\n3 NLL\n4 NHH\n5 LLL\n6 LLH\n7 LHH\n8 HHH\n"	0.02	92	0.1	14	0	0.1	5.0E-4	0.03	0.05	70	30	0.005927928	25000	2
1653	0	23	0.3	false	1	"NNN\nNNL\nNNH\nNLL\nNHH\nLLL\nLLH\nLHH\nHHH\n"	0	0.4	50	"0 NNN\n1 NNL\n2 NNH\n3 NLL\n4 NHH\n5 LLL\n6 LLH\n7 LHH\n8 HHH\n"	0.02	92	0.1	14	0	0.1	5.0E-4	0.03	0.05	70	30	0.005038739	25000	2
1654	0	23	0.3	false	1	"NNN\nNNL\nNNH\nNLL\nNHH\nLLL\nLLH\nLHH\nHHH\n"	0	0.4	50	"0 NNN\n1 NNL\n2 NNH\n3 NLL\n4 NHH\n5 LLL\n6 LLH\n7 LHH\n8 HHH\n"	0.02	92	0.1	14	0	0.1	5.0E-4	0.03	0.05	70	30	0.004282928	25000	2
1655	0	23	0.3	false	1	"NNN\nNNL\nNNH\nNLL\nNHH\nLLL\nLLH\nLHH\nHHH\n"	0	0.4	50	"0 NNN\n1 NNL\n2 NNH\n3 NLL\n4 NHH\n5 LLL\n6 LLH\n7 LHH\n8 HHH\n"	0.02	92	0.1	14	0	0.1	5.0E-4	0.03	0.05	70	30	0.003640489	25000	2
1657	0	23	0.3	false	1	"NNN\nNNL\nNNH\nNLL\nNHH\nLLL\nLLH\nLHH\nHHH\n"	0	0.4	50	"0 NNN\n1 NNL\n2 NNH\n3 NLL\n4 NHH\n5 LLL\n6 LLH\n7 LHH\n8 HHH\n"	0.02	92	0.1	14	0	0.1	5.0E-4	0.03	0.05	70	30	0.002630253	25000	6
1658	0	23	0.3	false	1	"NNN\nNNL\nNNH\nNLL\nNHH\nLLL\nLLH\nLHH\nHHH\n"	0	0.4	50	"0 NNN\n1 NNL\n2 NNH\n3 NLL\n4 NHH\n5 LLL\n6 LLH\n7 LHH\n8 HHH\n"	0.02	92	0.1	14	0	0.1	5.0E-4	0.03	0.05	70	30	0.002235715	25000	4
1659	0	23	0.3	false	1	"NNN\nNNL\nNNH\nNLL\nNHH\nLLL\nLLH\nLHH\nHHH\n"	0	0.4	50	"0 NNN\n1 NNL\n2 NNH\n3 NLL\n4 NHH\n5 LLL\n6 LLH\n7 LHH\n8 HHH\n"	0.02	92	0.1	14	0	0.1	5.0E-4	0.03	0.05	70	30	0.001900358	25000	4
1656	0	23	0.3	false	1	"NNN\nNNL\nNNH\nNLL\nNHH\nLLL\nLLH\nLHH\nHHH\n"	0	0.4	50	"0 NNN\n1 NNL\n2 NNH\n3 NLL\n4 NHH\n5 LLL\n6 LLH\n7 LHH\n8 HHH\n"	0.02	92	0.1	14	0	0.1	5.0E-4	0.03	0.05	70	30	0.003094416	25000	2
1660	0	23	0.3	false	1	"NNN\nNNL\nNNH\nNLL\nNHH\nLLL\nLLH\nLHH\nHHH\n"	0	0.4	50	"0 NNN\n1 NNL\n2 NNH\n3 NLL\n4 NHH\n5 LLL\n6 LLH\n7 LHH\n8 HHH\n"	0.02	92	0.1	14	0	0.1	5.0E-4	0.03	0.05	70	30	0.001615304	25000	5
1661	0	23	0.3	false	1	"NNN\nNNL\nNNH\nNLL\nNHH\nLLL\nLLH\nLHH\nHHH\n"	0	0.4	50	"0 NNN\n1 NNL\n2 NNH\n3 NLL\n4 NHH\n5 LLL\n6 LLH\n7 LHH\n8 HHH\n"	0.02	92	0.1	14	0	0.1	5.0E-4	0.03	0.05	70	30	0.001373009	25000	4
1662	0	23	0.3	false	1	"NNN\nNNL\nNNH\nNLL\nNHH\nLLL\nLLH\nLHH\nHHH\n"	0	0.4	50	"0 NNN\n1 NNL\n2 NNH\n3 NLL\n4 NHH\n5 LLL\n6 LLH\n7 LHH\n8 HHH\n"	0.02	92	0.1	14	0	0.1	5.0E-4	0.03	0.05	70	30	0.001167057	25000	5
1663	0	23	0.3	false	1	"NNN\nNNL\nNNH\nNLL\nNHH\nLLL\nLLH\nLHH\nHHH\n"	0	0.4	50	"0 NNN\n1 NNL\n2 NNH\n3 NLL\n4 NHH\n5 LLL\n6 LLH\n7 LHH\n8 HHH\n"	0.02	92	0.1	14	0	0.1	5.0E-4	0.03	0.05	70	30	9.91999E-4	25000	5
1664	0	23	0.3	false	1	"NNN\nNNL\nNNH\nNLL\nNHH\nLLL\nLLH\nLHH\nHHH\n"	0	0.4	50	"0 NNN\n1 NNL\n2 NNH\n3 NLL\n4 NHH\n5 LLL\n6 LLH\n7 LHH\n8 HHH\n"	0.02	92	0.1	14	0	0.1	5.0E-4	0.03	0.05	70	30	8.43199E-4	25000	8
1665	0	23	0.3	false	1	"NNN\nNNL\nNNH\nNLL\nNHH\nLLL\nLLH\nLHH\nHHH\n"	0	0.4	50	"0 NNN\n1 NNL\n2 NNH\n3 NLL\n4 NHH\n5 LLL\n6 LLH\n7 LHH\n8 HHH\n"	0.02	92	0.1	14	0	0.1	5.0E-4	0.03	0.05	70	30	7.16719E-4	25000	8
1666	0	23	0.3	false	1	"NNN\nNNL\nNNH\nNLL\nNHH\nLLL\nLLH\nLHH\nHHH\n"	0	0.4	50	"0 NNN\n1 NNL\n2 NNH\n3 NLL\n4 NHH\n5 LLL\n6 LLH\n7 LHH\n8 HHH\n"	0.02	92	0.1	14	0	0.1	5.0E-4	0.03	0.05	70	30	6.09211E-4	25000	8
1667	0	23	0.3	false	1	"NNN\nNNL\nNNH\nNLL\nNHH\nLLL\nLLH\nLHH\nHHH\n"	0	0.4	50	"0 NNN\n1 NNL\n2 NNH\n3 NLL\n4 NHH\n5 LLL\n6 LLH\n7 LHH\n8 HHH\n"	0.02	92	0.1	14	0	0.1	5.0E-4	0.03	0.05	70	30	5.1783E-4	25000	8
1668	0	23	0.3	false	1	"NNN\nNNL\nNNH\nNLL\nNHH\nLLL\nLLH\nLHH\nHHH\n"	0	0.4	50	"0 NNN\n1 NNL\n2 NNH\n3 NLL\n4 NHH\n5 LLL\n6 LLH\n7 LHH\n8 HHH\n"	0.02	92	0.1	14	0	0.1	5.0E-4	0.03	0.05	70	30	4.40155E-4	25000	8
1669	0	23	0.3	false	1	"NNN\nNNL\nNNH\nNLL\nNHH\nLLL\nLLH\nLHH\nHHH\n"	0	0.4	50	"0 NNN\n1 NNL\n2 NNH\n3 NLL\n4 NHH\n5 LLL\n6 LLH\n7 LHH\n8 HHH\n"	0.02	92	0.1	14	0	0.1	5.0E-4	0.03	0.05	70	30	3.74132E-4	25000	8
1670	0	23	0.3	false	1	"NNN\nNNL\nNNH\nNLL\nNHH\nLLL\nLLH\nLHH\nHHH\n"	0	0.4	50	"0 NNN\n1 NNL\n2 NNH\n3 NLL\n4 NHH\n5 LLL\n6 LLH\n7 LHH\n8 HHH\n"	0.02	92	0.1	14	0	0.1	5.0E-4	0.03	0.05	70	30	3.18012E-4	25000	8
1671	0	23	0.3	false	1	"NNN\nNNL\nNNH\nNLL\nNHH\nLLL\nLLH\nLHH\nHHH\n"	0	0.4	50	"0 NNN\n1 NNL\n2 NNH\n3 NLL\n4 NHH\n5 LLL\n6 LLH\n7 LHH\n8 HHH\n"	0.02	92	0.1	14	0	0.1	5.0E-4	0.03	0.05	70	30	2.7031E-4	25000	8
1672	0	23	0.3	false	1	"NNN\nNNL\nNNH\nNLL\nNHH\nLLL\nLLH\nLHH\nHHH\n"	0	0.4	50	"0 NNN\n1 NNL\n2 NNH\n3 NLL\n4 NHH\n5 LLL\n6 LLH\n7 LHH\n8 HHH\n"	0.02	92	0.1	14	0	0.1	5.0E-4	0.03	0.05	70	30	2.29764E-4	25000	8
1673	0	23	0.3	false	1	"NNN\nNNL\nNNH\nNLL\nNHH\nLLL\nLLH\nLHH\nHHH\n"	0	0.4	50	"0 NNN\n1 NNL\n2 NNH\n3 NLL\n4 NHH\n5 LLL\n6 LLH\n7 LHH\n8 HHH\n"	0.02	92	0.1	14	0	0.1	5.0E-4	0.03	0.05	70	30	1.95299E-4	25000	8
1674	0	23	0.3	false	1	"NNN\nNNL\nNNH\nNLL\nNHH\nLLL\nLLH\nLHH\nHHH\n"	0	0.4	50	"0 NNN\n1 NNL\n2 NNH\n3 NLL\n4 NHH\n5 LLL\n6 LLH\n7 LHH\n8 HHH\n"	0.02	92	0.1	14	0	0.1	5.0E-4	0.03	0.05	70	30	1.66004E-4	25000	8
1675	0	23	0.3	false	1	"NNN\nNNL\nNNH\nNLL\nNHH\nLLL\nLLH\nLHH\nHHH\n"	0	0.4	50	"0 NNN\n1 NNL\n2 NNH\n3 NLL\n4 NHH\n5 LLL\n6 LLH\n7 LHH\n8 HHH\n"	0.02	92	0.1	14	0	0.1	5.0E-4	0.03	0.05	70	30	1.41104E-4	25000	8
1677	0	23	0.3	false	1	"NNN\nNNL\nNNH\nNLL\nNHH\nLLL\nLLH\nLHH\nHHH\n"	0	0.4	50	"0 NNN\n1 NNL\n2 NNH\n3 NLL\n4 NHH\n5 LLL\n6 LLH\n7 LHH\n8 HHH\n"	0.02	92	0.1	14	0	0.1	5.0E-4	0.03	0.05	70	30	1.01947E-4	25000	8
1676	0	23	0.3	false	1	"NNN\nNNL\nNNH\nNLL\nNHH\nLLL\nLLH\nLHH\nHHH\n"	0	0.4	50	"0 NNN\n1 NNL\n2 NNH\n3 NLL\n4 NHH\n5 LLL\n6 LLH\n7 LHH\n8 HHH\n"	0.02	92	0.1	14	0	0.1	5.0E-4	0.03	0.05	70	30	1.19938E-4	25000	8
1678	0	23	0.3	false	1	"NNN\nNNL\nNNH\nNLL\nNHH\nLLL\nLLH\nLHH\nHHH\n"	0	0.4	50	"0 NNN\n1 NNL\n2 NNH\n3 NLL\n4 NHH\n5 LLL\n6 LLH\n7 LHH\n8 HHH\n"	0.02	92	0.1	14	0	0.1	5.0E-4	0.03	0.05	70	30	8.66553E-5	25000	8
1679	0	23	0.3	false	1	"NNN\nNNL\nNNH\nNLL\nNHH\nLLL\nLLH\nLHH\nHHH\n"	0	0.4	50	"0 NNN\n1 NNL\n2 NNH\n3 NLL\n4 NHH\n5 LLL\n6 LLH\n7 LHH\n8 HHH\n"	0.02	92	0.1	14	0	0.1	5.0E-4	0.03	0.05	70	30	7.3657E-5	25000	8
1680	0	23	0.3	false	1	"NNN\nNNL\nNNH\nNLL\nNHH\nLLL\nLLH\nLHH\nHHH\n"	0	0.4	50	"0 NNN\n1 NNL\n2 NNH\n3 NLL\n4 NHH\n5 LLL\n6 LLH\n7 LHH\n8 HHH\n"	0.02	92	0.1	14	0	0.1	5.0E-4	0.03	0.05	70	30	6.26084E-5	25000	8
1681	0	23	0.3	false	1	"NNN\nNNL\nNNH\nNLL\nNHH\nLLL\nLLH\nLHH\nHHH\n"	0	0.4	50	"0 NNN\n1 NNL\n2 NNH\n3 NLL\n4 NHH\n5 LLL\n6 LLH\n7 LHH\n8 HHH\n"	0.02	92	0.1	14	0	0.1	5.0E-4	0.03	0.05	70	30	5.32172E-5	25000	8
1682	0	23	0.3	false	1	"NNN\nNNL\nNNH\nNLL\nNHH\nLLL\nLLH\nLHH\nHHH\n"	0	0.4	50	"0 NNN\n1 NNL\n2 NNH\n3 NLL\n4 NHH\n5 LLL\n6 LLH\n7 LHH\n8 HHH\n"	0.02	92	0.1	14	0	0.1	5.0E-4	0.03	0.05	70	30	4.52346E-5	25000	8
1683	0	23	0.3	false	1	"NNN\nNNL\nNNH\nNLL\nNHH\nLLL\nLLH\nLHH\nHHH\n"	0	0.4	50	"0 NNN\n1 NNL\n2 NNH\n3 NLL\n4 NHH\n5 LLL\n6 LLH\n7 LHH\n8 HHH\n"	0.02	92	0.1	14	0	0.1	5.0E-4	0.03	0.05	70	30	0	25000	8
1684	0	23	0.3	false	1	"NNN\nNNL\nNNH\nNLL\nNHH\nLLL\nLLH\nLHH\nHHH\n"	0	0.4	50	"0 NNN\n1 NNL\n2 NNH\n3 NLL\n4 NHH\n5 LLL\n6 LLH\n7 LHH\n8 HHH\n"	0.02	92	0.1	14	0	0.1	5.0E-4	0.03	0.05	70	100	0.13	25000	1
1685	0	23	0.3	false	1	"NNN\nNNL\nNNH\nNLL\nNHH\nLLL\nLLH\nLHH\nHHH\n"	0	0.4	50	"0 NNN\n1 NNL\n2 NNH\n3 NLL\n4 NHH\n5 LLL\n6 LLH\n7 LHH\n8 HHH\n"	0.02	92	0.1	14	0	0.1	5.0E-4	0.03	0.05	70	100	0.1105	25000	1
1686	0	23	0.3	false	1	"NNN\nNNL\nNNH\nNLL\nNHH\nLLL\nLLH\nLHH\nHHH\n"	0	0.4	50	"0 NNN\n1 NNL\n2 NNH\n3 NLL\n4 NHH\n5 LLL\n6 LLH\n7 LHH\n8 HHH\n"	0.02	92	0.1	14	0	0.1	5.0E-4	0.03	0.05	70	100	0.093925	25000	1
1687	0	23	0.3	false	1	"NNN\nNNL\nNNH\nNLL\nNHH\nLLL\nLLH\nLHH\nHHH\n"	0	0.4	50	"0 NNN\n1 NNL\n2 NNH\n3 NLL\n4 NHH\n5 LLL\n6 LLH\n7 LHH\n8 HHH\n"	0.02	92	0.1	14	0	0.1	5.0E-4	0.03	0.05	70	100	0.07983625	25000	1
1688	0	23	0.3	false	1	"NNN\nNNL\nNNH\nNLL\nNHH\nLLL\nLLH\nLHH\nHHH\n"	0	0.4	50	"0 NNN\n1 NNL\n2 NNH\n3 NLL\n4 NHH\n5 LLL\n6 LLH\n7 LHH\n8 HHH\n"	0.02	92	0.1	14	0	0.1	5.0E-4	0.03	0.05	70	100	0.067860813	25000	1
1689	0	23	0.3	false	1	"NNN\nNNL\nNNH\nNLL\nNHH\nLLL\nLLH\nLHH\nHHH\n"	0	0.4	50	"0 NNN\n1 NNL\n2 NNH\n3 NLL\n4 NHH\n5 LLL\n6 LLH\n7 LHH\n8 HHH\n"	0.02	92	0.1	14	0	0.1	5.0E-4	0.03	0.05	70	100	0.057681691	25000	1
1690	0	23	0.3	false	1	"NNN\nNNL\nNNH\nNLL\nNHH\nLLL\nLLH\nLHH\nHHH\n"	0	0.4	50	"0 NNN\n1 NNL\n2 NNH\n3 NLL\n4 NHH\n5 LLL\n6 LLH\n7 LHH\n8 HHH\n"	0.02	92	0.1	14	0	0.1	5.0E-4	0.03	0.05	70	100	0.049029437	25000	1
1692	0	23	0.3	false	1	"NNN\nNNL\nNNH\nNLL\nNHH\nLLL\nLLH\nLHH\nHHH\n"	0	0.4	50	"0 NNN\n1 NNL\n2 NNH\n3 NLL\n4 NHH\n5 LLL\n6 LLH\n7 LHH\n8 HHH\n"	0.02	92	0.1	14	0	0.1	5.0E-4	0.03	0.05	70	100	0.035423768	25000	1
1691	0	23	0.3	false	1	"NNN\nNNL\nNNH\nNLL\nNHH\nLLL\nLLH\nLHH\nHHH\n"	0	0.4	50	"0 NNN\n1 NNL\n2 NNH\n3 NLL\n4 NHH\n5 LLL\n6 LLH\n7 LHH\n8 HHH\n"	0.02	92	0.1	14	0	0.1	5.0E-4	0.03	0.05	70	100	0.041675021	25000	1
1693	0	23	0.3	false	1	"NNN\nNNL\nNNH\nNLL\nNHH\nLLL\nLLH\nLHH\nHHH\n"	0	0.4	50	"0 NNN\n1 NNL\n2 NNH\n3 NLL\n4 NHH\n5 LLL\n6 LLH\n7 LHH\n8 HHH\n"	0.02	92	0.1	14	0	0.1	5.0E-4	0.03	0.05	70	100	0.030110203	25000	2
1694	0	23	0.3	false	1	"NNN\nNNL\nNNH\nNLL\nNHH\nLLL\nLLH\nLHH\nHHH\n"	0	0.4	50	"0 NNN\n1 NNL\n2 NNH\n3 NLL\n4 NHH\n5 LLL\n6 LLH\n7 LHH\n8 HHH\n"	0.02	92	0.1	14	0	0.1	5.0E-4	0.03	0.05	70	100	0.025593673	25000	2
1695	0	23	0.3	false	1	"NNN\nNNL\nNNH\nNLL\nNHH\nLLL\nLLH\nLHH\nHHH\n"	0	0.4	50	"0 NNN\n1 NNL\n2 NNH\n3 NLL\n4 NHH\n5 LLL\n6 LLH\n7 LHH\n8 HHH\n"	0.02	92	0.1	14	0	0.1	5.0E-4	0.03	0.05	70	100	0.021754622	25000	1
1697	0	23	0.3	false	1	"NNN\nNNL\nNNH\nNLL\nNHH\nLLL\nLLH\nLHH\nHHH\n"	0	0.4	50	"0 NNN\n1 NNL\n2 NNH\n3 NLL\n4 NHH\n5 LLL\n6 LLH\n7 LHH\n8 HHH\n"	0.02	92	0.1	14	0	0.1	5.0E-4	0.03	0.05	70	100	0.015717714	25000	2
1698	0	23	0.3	false	1	"NNN\nNNL\nNNH\nNLL\nNHH\nLLL\nLLH\nLHH\nHHH\n"	0	0.4	50	"0 NNN\n1 NNL\n2 NNH\n3 NLL\n4 NHH\n5 LLL\n6 LLH\n7 LHH\n8 HHH\n"	0.02	92	0.1	14	0	0.1	5.0E-4	0.03	0.05	70	100	0.013360057	25000	1
1696	0	23	0.3	false	1	"NNN\nNNL\nNNH\nNLL\nNHH\nLLL\nLLH\nLHH\nHHH\n"	0	0.4	50	"0 NNN\n1 NNL\n2 NNH\n3 NLL\n4 NHH\n5 LLL\n6 LLH\n7 LHH\n8 HHH\n"	0.02	92	0.1	14	0	0.1	5.0E-4	0.03	0.05	70	100	0.018491428	25000	2
1699	0	23	0.3	false	1	"NNN\nNNL\nNNH\nNLL\nNHH\nLLL\nLLH\nLHH\nHHH\n"	0	0.4	50	"0 NNN\n1 NNL\n2 NNH\n3 NLL\n4 NHH\n5 LLL\n6 LLH\n7 LHH\n8 HHH\n"	0.02	92	0.1	14	0	0.1	5.0E-4	0.03	0.05	70	100	0.011356048	25000	1
1700	0	23	0.3	false	1	"NNN\nNNL\nNNH\nNLL\nNHH\nLLL\nLLH\nLHH\nHHH\n"	0	0.4	50	"0 NNN\n1 NNL\n2 NNH\n3 NLL\n4 NHH\n5 LLL\n6 LLH\n7 LHH\n8 HHH\n"	0.02	92	0.1	14	0	0.1	5.0E-4	0.03	0.05	70	100	0.009652641	25000	2
1701	0	23	0.3	false	1	"NNN\nNNL\nNNH\nNLL\nNHH\nLLL\nLLH\nLHH\nHHH\n"	0	0.4	50	"0 NNN\n1 NNL\n2 NNH\n3 NLL\n4 NHH\n5 LLL\n6 LLH\n7 LHH\n8 HHH\n"	0.02	92	0.1	14	0	0.1	5.0E-4	0.03	0.05	70	100	0.008204745	25000	2
1702	0	23	0.3	false	1	"NNN\nNNL\nNNH\nNLL\nNHH\nLLL\nLLH\nLHH\nHHH\n"	0	0.4	50	"0 NNN\n1 NNL\n2 NNH\n3 NLL\n4 NHH\n5 LLL\n6 LLH\n7 LHH\n8 HHH\n"	0.02	92	0.1	14	0	0.1	5.0E-4	0.03	0.05	70	100	0.006974033	25000	1
1703	0	23	0.3	false	1	"NNN\nNNL\nNNH\nNLL\nNHH\nLLL\nLLH\nLHH\nHHH\n"	0	0.4	50	"0 NNN\n1 NNL\n2 NNH\n3 NLL\n4 NHH\n5 LLL\n6 LLH\n7 LHH\n8 HHH\n"	0.02	92	0.1	14	0	0.1	5.0E-4	0.03	0.05	70	100	0.005927928	25000	1
1704	0	23	0.3	false	1	"NNN\nNNL\nNNH\nNLL\nNHH\nLLL\nLLH\nLHH\nHHH\n"	0	0.4	50	"0 NNN\n1 NNL\n2 NNH\n3 NLL\n4 NHH\n5 LLL\n6 LLH\n7 LHH\n8 HHH\n"	0.02	92	0.1	14	0	0.1	5.0E-4	0.03	0.05	70	100	0.005038739	25000	1
1705	0	23	0.3	false	1	"NNN\nNNL\nNNH\nNLL\nNHH\nLLL\nLLH\nLHH\nHHH\n"	0	0.4	50	"0 NNN\n1 NNL\n2 NNH\n3 NLL\n4 NHH\n5 LLL\n6 LLH\n7 LHH\n8 HHH\n"	0.02	92	0.1	14	0	0.1	5.0E-4	0.03	0.05	70	100	0.004282928	25000	2
1706	0	23	0.3	false	1	"NNN\nNNL\nNNH\nNLL\nNHH\nLLL\nLLH\nLHH\nHHH\n"	0	0.4	50	"0 NNN\n1 NNL\n2 NNH\n3 NLL\n4 NHH\n5 LLL\n6 LLH\n7 LHH\n8 HHH\n"	0.02	92	0.1	14	0	0.1	5.0E-4	0.03	0.05	70	100	0.003640489	25000	2
1707	0	23	0.3	false	1	"NNN\nNNL\nNNH\nNLL\nNHH\nLLL\nLLH\nLHH\nHHH\n"	0	0.4	50	"0 NNN\n1 NNL\n2 NNH\n3 NLL\n4 NHH\n5 LLL\n6 LLH\n7 LHH\n8 HHH\n"	0.02	92	0.1	14	0	0.1	5.0E-4	0.03	0.05	70	100	0.003094416	25000	5
1708	0	23	0.3	false	1	"NNN\nNNL\nNNH\nNLL\nNHH\nLLL\nLLH\nLHH\nHHH\n"	0	0.4	50	"0 NNN\n1 NNL\n2 NNH\n3 NLL\n4 NHH\n5 LLL\n6 LLH\n7 LHH\n8 HHH\n"	0.02	92	0.1	14	0	0.1	5.0E-4	0.03	0.05	70	100	0.002630253	25000	1
1709	0	23	0.3	false	1	"NNN\nNNL\nNNH\nNLL\nNHH\nLLL\nLLH\nLHH\nHHH\n"	0	0.4	50	"0 NNN\n1 NNL\n2 NNH\n3 NLL\n4 NHH\n5 LLL\n6 LLH\n7 LHH\n8 HHH\n"	0.02	92	0.1	14	0	0.1	5.0E-4	0.03	0.05	70	100	0.002235715	25000	5
1710	0	23	0.3	false	1	"NNN\nNNL\nNNH\nNLL\nNHH\nLLL\nLLH\nLHH\nHHH\n"	0	0.4	50	"0 NNN\n1 NNL\n2 NNH\n3 NLL\n4 NHH\n5 LLL\n6 LLH\n7 LHH\n8 HHH\n"	0.02	92	0.1	14	0	0.1	5.0E-4	0.03	0.05	70	100	0.001900358	25000	5
1711	0	23	0.3	false	1	"NNN\nNNL\nNNH\nNLL\nNHH\nLLL\nLLH\nLHH\nHHH\n"	0	0.4	50	"0 NNN\n1 NNL\n2 NNH\n3 NLL\n4 NHH\n5 LLL\n6 LLH\n7 LHH\n8 HHH\n"	0.02	92	0.1	14	0	0.1	5.0E-4	0.03	0.05	70	100	0.001615304	25000	5
1712	0	23	0.3	false	1	"NNN\nNNL\nNNH\nNLL\nNHH\nLLL\nLLH\nLHH\nHHH\n"	0	0.4	50	"0 NNN\n1 NNL\n2 NNH\n3 NLL\n4 NHH\n5 LLL\n6 LLH\n7 LHH\n8 HHH\n"	0.02	92	0.1	14	0	0.1	5.0E-4	0.03	0.05	70	100	0.001373009	25000	5
1713	0	23	0.3	false	1	"NNN\nNNL\nNNH\nNLL\nNHH\nLLL\nLLH\nLHH\nHHH\n"	0	0.4	50	"0 NNN\n1 NNL\n2 NNH\n3 NLL\n4 NHH\n5 LLL\n6 LLH\n7 LHH\n8 HHH\n"	0.02	92	0.1	14	0	0.1	5.0E-4	0.03	0.05	70	100	0.001167057	25000	5
1714	0	23	0.3	false	1	"NNN\nNNL\nNNH\nNLL\nNHH\nLLL\nLLH\nLHH\nHHH\n"	0	0.4	50	"0 NNN\n1 NNL\n2 NNH\n3 NLL\n4 NHH\n5 LLL\n6 LLH\n7 LHH\n8 HHH\n"	0.02	92	0.1	14	0	0.1	5.0E-4	0.03	0.05	70	100	9.91999E-4	25000	5
1715	0	23	0.3	false	1	"NNN\nNNL\nNNH\nNLL\nNHH\nLLL\nLLH\nLHH\nHHH\n"	0	0.4	50	"0 NNN\n1 NNL\n2 NNH\n3 NLL\n4 NHH\n5 LLL\n6 LLH\n7 LHH\n8 HHH\n"	0.02	92	0.1	14	0	0.1	5.0E-4	0.03	0.05	70	100	8.43199E-4	25000	5
1716	0	23	0.3	false	1	"NNN\nNNL\nNNH\nNLL\nNHH\nLLL\nLLH\nLHH\nHHH\n"	0	0.4	50	"0 NNN\n1 NNL\n2 NNH\n3 NLL\n4 NHH\n5 LLL\n6 LLH\n7 LHH\n8 HHH\n"	0.02	92	0.1	14	0	0.1	5.0E-4	0.03	0.05	70	100	7.16719E-4	25000	5
1717	0	23	0.3	false	1	"NNN\nNNL\nNNH\nNLL\nNHH\nLLL\nLLH\nLHH\nHHH\n"	0	0.4	50	"0 NNN\n1 NNL\n2 NNH\n3 NLL\n4 NHH\n5 LLL\n6 LLH\n7 LHH\n8 HHH\n"	0.02	92	0.1	14	0	0.1	5.0E-4	0.03	0.05	70	100	6.09211E-4	25000	5
1718	0	23	0.3	false	1	"NNN\nNNL\nNNH\nNLL\nNHH\nLLL\nLLH\nLHH\nHHH\n"	0	0.4	50	"0 NNN\n1 NNL\n2 NNH\n3 NLL\n4 NHH\n5 LLL\n6 LLH\n7 LHH\n8 HHH\n"	0.02	92	0.1	14	0	0.1	5.0E-4	0.03	0.05	70	100	5.1783E-4	25000	5
1719	0	23	0.3	false	1	"NNN\nNNL\nNNH\nNLL\nNHH\nLLL\nLLH\nLHH\nHHH\n"	0	0.4	50	"0 NNN\n1 NNL\n2 NNH\n3 NLL\n4 NHH\n5 LLL\n6 LLH\n7 LHH\n8 HHH\n"	0.02	92	0.1	14	0	0.1	5.0E-4	0.03	0.05	70	100	4.40155E-4	25000	5
1720	0	23	0.3	false	1	"NNN\nNNL\nNNH\nNLL\nNHH\nLLL\nLLH\nLHH\nHHH\n"	0	0.4	50	"0 NNN\n1 NNL\n2 NNH\n3 NLL\n4 NHH\n5 LLL\n6 LLH\n7 LHH\n8 HHH\n"	0.02	92	0.1	14	0	0.1	5.0E-4	0.03	0.05	70	100	3.74132E-4	25000	5
1721	0	23	0.3	false	1	"NNN\nNNL\nNNH\nNLL\nNHH\nLLL\nLLH\nLHH\nHHH\n"	0	0.4	50	"0 NNN\n1 NNL\n2 NNH\n3 NLL\n4 NHH\n5 LLL\n6 LLH\n7 LHH\n8 HHH\n"	0.02	92	0.1	14	0	0.1	5.0E-4	0.03	0.05	70	100	3.18012E-4	25000	5
1723	0	23	0.3	false	1	"NNN\nNNL\nNNH\nNLL\nNHH\nLLL\nLLH\nLHH\nHHH\n"	0	0.4	50	"0 NNN\n1 NNL\n2 NNH\n3 NLL\n4 NHH\n5 LLL\n6 LLH\n7 LHH\n8 HHH\n"	0.02	92	0.1	14	0	0.1	5.0E-4	0.03	0.05	70	100	2.29764E-4	25000	5
1722	0	23	0.3	false	1	"NNN\nNNL\nNNH\nNLL\nNHH\nLLL\nLLH\nLHH\nHHH\n"	0	0.4	50	"0 NNN\n1 NNL\n2 NNH\n3 NLL\n4 NHH\n5 LLL\n6 LLH\n7 LHH\n8 HHH\n"	0.02	92	0.1	14	0	0.1	5.0E-4	0.03	0.05	70	100	2.7031E-4	25000	5
1724	0	23	0.3	false	1	"NNN\nNNL\nNNH\nNLL\nNHH\nLLL\nLLH\nLHH\nHHH\n"	0	0.4	50	"0 NNN\n1 NNL\n2 NNH\n3 NLL\n4 NHH\n5 LLL\n6 LLH\n7 LHH\n8 HHH\n"	0.02	92	0.1	14	0	0.1	5.0E-4	0.03	0.05	70	100	1.95299E-4	25000	5
1725	0	23	0.3	false	1	"NNN\nNNL\nNNH\nNLL\nNHH\nLLL\nLLH\nLHH\nHHH\n"	0	0.4	50	"0 NNN\n1 NNL\n2 NNH\n3 NLL\n4 NHH\n5 LLL\n6 LLH\n7 LHH\n8 HHH\n"	0.02	92	0.1	14	0	0.1	5.0E-4	0.03	0.05	70	100	1.66004E-4	25000	5
1726	0	23	0.3	false	1	"NNN\nNNL\nNNH\nNLL\nNHH\nLLL\nLLH\nLHH\nHHH\n"	0	0.4	50	"0 NNN\n1 NNL\n2 NNH\n3 NLL\n4 NHH\n5 LLL\n6 LLH\n7 LHH\n8 HHH\n"	0.02	92	0.1	14	0	0.1	5.0E-4	0.03	0.05	70	100	1.41104E-4	25000	5
1728	0	23	0.3	false	1	"NNN\nNNL\nNNH\nNLL\nNHH\nLLL\nLLH\nLHH\nHHH\n"	0	0.4	50	"0 NNN\n1 NNL\n2 NNH\n3 NLL\n4 NHH\n5 LLL\n6 LLH\n7 LHH\n8 HHH\n"	0.02	92	0.1	14	0	0.1	5.0E-4	0.03	0.05	70	100	1.01947E-4	25000	5
1729	0	23	0.3	false	1	"NNN\nNNL\nNNH\nNLL\nNHH\nLLL\nLLH\nLHH\nHHH\n"	0	0.4	50	"0 NNN\n1 NNL\n2 NNH\n3 NLL\n4 NHH\n5 LLL\n6 LLH\n7 LHH\n8 HHH\n"	0.02	92	0.1	14	0	0.1	5.0E-4	0.03	0.05	70	100	8.66553E-5	25000	5
1727	0	23	0.3	false	1	"NNN\nNNL\nNNH\nNLL\nNHH\nLLL\nLLH\nLHH\nHHH\n"	0	0.4	50	"0 NNN\n1 NNL\n2 NNH\n3 NLL\n4 NHH\n5 LLL\n6 LLH\n7 LHH\n8 HHH\n"	0.02	92	0.1	14	0	0.1	5.0E-4	0.03	0.05	70	100	1.19938E-4	25000	5
1730	0	23	0.3	false	1	"NNN\nNNL\nNNH\nNLL\nNHH\nLLL\nLLH\nLHH\nHHH\n"	0	0.4	50	"0 NNN\n1 NNL\n2 NNH\n3 NLL\n4 NHH\n5 LLL\n6 LLH\n7 LHH\n8 HHH\n"	0.02	92	0.1	14	0	0.1	5.0E-4	0.03	0.05	70	100	7.3657E-5	25000	5
1732	0	23	0.3	false	1	"NNN\nNNL\nNNH\nNLL\nNHH\nLLL\nLLH\nLHH\nHHH\n"	0	0.4	50	"0 NNN\n1 NNL\n2 NNH\n3 NLL\n4 NHH\n5 LLL\n6 LLH\n7 LHH\n8 HHH\n"	0.02	92	0.1	14	0	0.1	5.0E-4	0.03	0.05	70	100	5.32172E-5	25000	5
1731	0	23	0.3	false	1	"NNN\nNNL\nNNH\nNLL\nNHH\nLLL\nLLH\nLHH\nHHH\n"	0	0.4	50	"0 NNN\n1 NNL\n2 NNH\n3 NLL\n4 NHH\n5 LLL\n6 LLH\n7 LHH\n8 HHH\n"	0.02	92	0.1	14	0	0.1	5.0E-4	0.03	0.05	70	100	6.26084E-5	25000	5
1733	0	23	0.3	false	1	"NNN\nNNL\nNNH\nNLL\nNHH\nLLL\nLLH\nLHH\nHHH\n"	0	0.4	50	"0 NNN\n1 NNL\n2 NNH\n3 NLL\n4 NHH\n5 LLL\n6 LLH\n7 LHH\n8 HHH\n"	0.02	92	0.1	14	0	0.1	5.0E-4	0.03	0.05	70	100	4.52346E-5	25000	5
1734	0	23	0.3	false	1	"NNN\nNNL\nNNH\nNLL\nNHH\nLLL\nLLH\nLHH\nHHH\n"	0	0.4	50	"0 NNN\n1 NNL\n2 NNH\n3 NLL\n4 NHH\n5 LLL\n6 LLH\n7 LHH\n8 HHH\n"	0.02	92	0.1	14	0	0.1	5.0E-4	0.03	0.05	70	100	0	25000	5
1736	0	23	0.3	false	1	"NNN\nNNL\nNNH\nNLL\nNHH\nLLL\nLLH\nLHH\nHHH\n"	0	0.4	50	"0 NNN\n1 NNL\n2 NNH\n3 NLL\n4 NHH\n5 LLL\n6 LLH\n7 LHH\n8 HHH\n"	0.02	92	0.1	14	0	0.1	5.0E-4	0.03	0.05	70	300	0.1105	25000	0
1735	0	23	0.3	false	1	"NNN\nNNL\nNNH\nNLL\nNHH\nLLL\nLLH\nLHH\nHHH\n"	0	0.4	50	"0 NNN\n1 NNL\n2 NNH\n3 NLL\n4 NHH\n5 LLL\n6 LLH\n7 LHH\n8 HHH\n"	0.02	92	0.1	14	0	0.1	5.0E-4	0.03	0.05	70	300	0.13	25000	0
1737	0	23	0.3	false	1	"NNN\nNNL\nNNH\nNLL\nNHH\nLLL\nLLH\nLHH\nHHH\n"	0	0.4	50	"0 NNN\n1 NNL\n2 NNH\n3 NLL\n4 NHH\n5 LLL\n6 LLH\n7 LHH\n8 HHH\n"	0.02	92	0.1	14	0	0.1	5.0E-4	0.03	0.05	70	300	0.093925	25000	0
1738	0	23	0.3	false	1	"NNN\nNNL\nNNH\nNLL\nNHH\nLLL\nLLH\nLHH\nHHH\n"	0	0.4	50	"0 NNN\n1 NNL\n2 NNH\n3 NLL\n4 NHH\n5 LLL\n6 LLH\n7 LHH\n8 HHH\n"	0.02	92	0.1	14	0	0.1	5.0E-4	0.03	0.05	70	300	0.07983625	25000	0
1739	0	23	0.3	false	1	"NNN\nNNL\nNNH\nNLL\nNHH\nLLL\nLLH\nLHH\nHHH\n"	0	0.4	50	"0 NNN\n1 NNL\n2 NNH\n3 NLL\n4 NHH\n5 LLL\n6 LLH\n7 LHH\n8 HHH\n"	0.02	92	0.1	14	0	0.1	5.0E-4	0.03	0.05	70	300	0.067860813	25000	2
1740	0	23	0.3	false	1	"NNN\nNNL\nNNH\nNLL\nNHH\nLLL\nLLH\nLHH\nHHH\n"	0	0.4	50	"0 NNN\n1 NNL\n2 NNH\n3 NLL\n4 NHH\n5 LLL\n6 LLH\n7 LHH\n8 HHH\n"	0.02	92	0.1	14	0	0.1	5.0E-4	0.03	0.05	70	300	0.057681691	25000	0
1742	0	23	0.3	false	1	"NNN\nNNL\nNNH\nNLL\nNHH\nLLL\nLLH\nLHH\nHHH\n"	0	0.4	50	"0 NNN\n1 NNL\n2 NNH\n3 NLL\n4 NHH\n5 LLL\n6 LLH\n7 LHH\n8 HHH\n"	0.02	92	0.1	14	0	0.1	5.0E-4	0.03	0.05	70	300	0.041675021	25000	0
1741	0	23	0.3	false	1	"NNN\nNNL\nNNH\nNLL\nNHH\nLLL\nLLH\nLHH\nHHH\n"	0	0.4	50	"0 NNN\n1 NNL\n2 NNH\n3 NLL\n4 NHH\n5 LLL\n6 LLH\n7 LHH\n8 HHH\n"	0.02	92	0.1	14	0	0.1	5.0E-4	0.03	0.05	70	300	0.049029437	25000	0
1743	0	23	0.3	false	1	"NNN\nNNL\nNNH\nNLL\nNHH\nLLL\nLLH\nLHH\nHHH\n"	0	0.4	50	"0 NNN\n1 NNL\n2 NNH\n3 NLL\n4 NHH\n5 LLL\n6 LLH\n7 LHH\n8 HHH\n"	0.02	92	0.1	14	0	0.1	5.0E-4	0.03	0.05	70	300	0.035423768	25000	0
1744	0	23	0.3	false	1	"NNN\nNNL\nNNH\nNLL\nNHH\nLLL\nLLH\nLHH\nHHH\n"	0	0.4	50	"0 NNN\n1 NNL\n2 NNH\n3 NLL\n4 NHH\n5 LLL\n6 LLH\n7 LHH\n8 HHH\n"	0.02	92	0.1	14	0	0.1	5.0E-4	0.03	0.05	70	300	0.030110203	25000	1
1745	0	23	0.3	false	1	"NNN\nNNL\nNNH\nNLL\nNHH\nLLL\nLLH\nLHH\nHHH\n"	0	0.4	50	"0 NNN\n1 NNL\n2 NNH\n3 NLL\n4 NHH\n5 LLL\n6 LLH\n7 LHH\n8 HHH\n"	0.02	92	0.1	14	0	0.1	5.0E-4	0.03	0.05	70	300	0.025593673	25000	1
1746	0	23	0.3	false	1	"NNN\nNNL\nNNH\nNLL\nNHH\nLLL\nLLH\nLHH\nHHH\n"	0	0.4	50	"0 NNN\n1 NNL\n2 NNH\n3 NLL\n4 NHH\n5 LLL\n6 LLH\n7 LHH\n8 HHH\n"	0.02	92	0.1	14	0	0.1	5.0E-4	0.03	0.05	70	300	0.021754622	25000	1
1747	0	23	0.3	false	1	"NNN\nNNL\nNNH\nNLL\nNHH\nLLL\nLLH\nLHH\nHHH\n"	0	0.4	50	"0 NNN\n1 NNL\n2 NNH\n3 NLL\n4 NHH\n5 LLL\n6 LLH\n7 LHH\n8 HHH\n"	0.02	92	0.1	14	0	0.1	5.0E-4	0.03	0.05	70	300	0.018491428	25000	0
1748	0	23	0.3	false	1	"NNN\nNNL\nNNH\nNLL\nNHH\nLLL\nLLH\nLHH\nHHH\n"	0	0.4	50	"0 NNN\n1 NNL\n2 NNH\n3 NLL\n4 NHH\n5 LLL\n6 LLH\n7 LHH\n8 HHH\n"	0.02	92	0.1	14	0	0.1	5.0E-4	0.03	0.05	70	300	0.015717714	25000	2
1749	0	23	0.3	false	1	"NNN\nNNL\nNNH\nNLL\nNHH\nLLL\nLLH\nLHH\nHHH\n"	0	0.4	50	"0 NNN\n1 NNL\n2 NNH\n3 NLL\n4 NHH\n5 LLL\n6 LLH\n7 LHH\n8 HHH\n"	0.02	92	0.1	14	0	0.1	5.0E-4	0.03	0.05	70	300	0.013360057	25000	0
1750	0	23	0.3	false	1	"NNN\nNNL\nNNH\nNLL\nNHH\nLLL\nLLH\nLHH\nHHH\n"	0	0.4	50	"0 NNN\n1 NNL\n2 NNH\n3 NLL\n4 NHH\n5 LLL\n6 LLH\n7 LHH\n8 HHH\n"	0.02	92	0.1	14	0	0.1	5.0E-4	0.03	0.05	70	300	0.011356048	25000	0
1751	0	23	0.3	false	1	"NNN\nNNL\nNNH\nNLL\nNHH\nLLL\nLLH\nLHH\nHHH\n"	0	0.4	50	"0 NNN\n1 NNL\n2 NNH\n3 NLL\n4 NHH\n5 LLL\n6 LLH\n7 LHH\n8 HHH\n"	0.02	92	0.1	14	0	0.1	5.0E-4	0.03	0.05	70	300	0.009652641	25000	0
1752	0	23	0.3	false	1	"NNN\nNNL\nNNH\nNLL\nNHH\nLLL\nLLH\nLHH\nHHH\n"	0	0.4	50	"0 NNN\n1 NNL\n2 NNH\n3 NLL\n4 NHH\n5 LLL\n6 LLH\n7 LHH\n8 HHH\n"	0.02	92	0.1	14	0	0.1	5.0E-4	0.03	0.05	70	300	0.008204745	25000	0
1753	0	23	0.3	false	1	"NNN\nNNL\nNNH\nNLL\nNHH\nLLL\nLLH\nLHH\nHHH\n"	0	0.4	50	"0 NNN\n1 NNL\n2 NNH\n3 NLL\n4 NHH\n5 LLL\n6 LLH\n7 LHH\n8 HHH\n"	0.02	92	0.1	14	0	0.1	5.0E-4	0.03	0.05	70	300	0.006974033	25000	0
1755	0	23	0.3	false	1	"NNN\nNNL\nNNH\nNLL\nNHH\nLLL\nLLH\nLHH\nHHH\n"	0	0.4	50	"0 NNN\n1 NNL\n2 NNH\n3 NLL\n4 NHH\n5 LLL\n6 LLH\n7 LHH\n8 HHH\n"	0.02	92	0.1	14	0	0.1	5.0E-4	0.03	0.05	70	300	0.005038739	25000	0
1756	0	23	0.3	false	1	"NNN\nNNL\nNNH\nNLL\nNHH\nLLL\nLLH\nLHH\nHHH\n"	0	0.4	50	"0 NNN\n1 NNL\n2 NNH\n3 NLL\n4 NHH\n5 LLL\n6 LLH\n7 LHH\n8 HHH\n"	0.02	92	0.1	14	0	0.1	5.0E-4	0.03	0.05	70	300	0.004282928	25000	0
1754	0	23	0.3	false	1	"NNN\nNNL\nNNH\nNLL\nNHH\nLLL\nLLH\nLHH\nHHH\n"	0	0.4	50	"0 NNN\n1 NNL\n2 NNH\n3 NLL\n4 NHH\n5 LLL\n6 LLH\n7 LHH\n8 HHH\n"	0.02	92	0.1	14	0	0.1	5.0E-4	0.03	0.05	70	300	0.005927928	25000	0
1757	0	23	0.3	false	1	"NNN\nNNL\nNNH\nNLL\nNHH\nLLL\nLLH\nLHH\nHHH\n"	0	0.4	50	"0 NNN\n1 NNL\n2 NNH\n3 NLL\n4 NHH\n5 LLL\n6 LLH\n7 LHH\n8 HHH\n"	0.02	92	0.1	14	0	0.1	5.0E-4	0.03	0.05	70	300	0.003640489	25000	0
1758	0	23	0.3	false	1	"NNN\nNNL\nNNH\nNLL\nNHH\nLLL\nLLH\nLHH\nHHH\n"	0	0.4	50	"0 NNN\n1 NNL\n2 NNH\n3 NLL\n4 NHH\n5 LLL\n6 LLH\n7 LHH\n8 HHH\n"	0.02	92	0.1	14	0	0.1	5.0E-4	0.03	0.05	70	300	0.003094416	25000	0
1759	0	23	0.3	false	1	"NNN\nNNL\nNNH\nNLL\nNHH\nLLL\nLLH\nLHH\nHHH\n"	0	0.4	50	"0 NNN\n1 NNL\n2 NNH\n3 NLL\n4 NHH\n5 LLL\n6 LLH\n7 LHH\n8 HHH\n"	0.02	92	0.1	14	0	0.1	5.0E-4	0.03	0.05	70	300	0.002630253	25000	0
1760	0	23	0.3	false	1	"NNN\nNNL\nNNH\nNLL\nNHH\nLLL\nLLH\nLHH\nHHH\n"	0	0.4	50	"0 NNN\n1 NNL\n2 NNH\n3 NLL\n4 NHH\n5 LLL\n6 LLH\n7 LHH\n8 HHH\n"	0.02	92	0.1	14	0	0.1	5.0E-4	0.03	0.05	70	300	0.002235715	25000	0
1761	0	23	0.3	false	1	"NNN\nNNL\nNNH\nNLL\nNHH\nLLL\nLLH\nLHH\nHHH\n"	0	0.4	50	"0 NNN\n1 NNL\n2 NNH\n3 NLL\n4 NHH\n5 LLL\n6 LLH\n7 LHH\n8 HHH\n"	0.02	92	0.1	14	0	0.1	5.0E-4	0.03	0.05	70	300	0.001900358	25000	0
1762	0	23	0.3	false	1	"NNN\nNNL\nNNH\nNLL\nNHH\nLLL\nLLH\nLHH\nHHH\n"	0	0.4	50	"0 NNN\n1 NNL\n2 NNH\n3 NLL\n4 NHH\n5 LLL\n6 LLH\n7 LHH\n8 HHH\n"	0.02	92	0.1	14	0	0.1	5.0E-4	0.03	0.05	70	300	0.001615304	25000	0
1763	0	23	0.3	false	1	"NNN\nNNL\nNNH\nNLL\nNHH\nLLL\nLLH\nLHH\nHHH\n"	0	0.4	50	"0 NNN\n1 NNL\n2 NNH\n3 NLL\n4 NHH\n5 LLL\n6 LLH\n7 LHH\n8 HHH\n"	0.02	92	0.1	14	0	0.1	5.0E-4	0.03	0.05	70	300	0.001373009	25000	0
1764	0	23	0.3	false	1	"NNN\nNNL\nNNH\nNLL\nNHH\nLLL\nLLH\nLHH\nHHH\n"	0	0.4	50	"0 NNN\n1 NNL\n2 NNH\n3 NLL\n4 NHH\n5 LLL\n6 LLH\n7 LHH\n8 HHH\n"	0.02	92	0.1	14	0	0.1	5.0E-4	0.03	0.05	70	300	0.001167057	25000	0
1765	0	23	0.3	false	1	"NNN\nNNL\nNNH\nNLL\nNHH\nLLL\nLLH\nLHH\nHHH\n"	0	0.4	50	"0 NNN\n1 NNL\n2 NNH\n3 NLL\n4 NHH\n5 LLL\n6 LLH\n7 LHH\n8 HHH\n"	0.02	92	0.1	14	0	0.1	5.0E-4	0.03	0.05	70	300	9.91999E-4	25000	0
1766	0	23	0.3	false	1	"NNN\nNNL\nNNH\nNLL\nNHH\nLLL\nLLH\nLHH\nHHH\n"	0	0.4	50	"0 NNN\n1 NNL\n2 NNH\n3 NLL\n4 NHH\n5 LLL\n6 LLH\n7 LHH\n8 HHH\n"	0.02	92	0.1	14	0	0.1	5.0E-4	0.03	0.05	70	300	8.43199E-4	25000	0
1767	0	23	0.3	false	1	"NNN\nNNL\nNNH\nNLL\nNHH\nLLL\nLLH\nLHH\nHHH\n"	0	0.4	50	"0 NNN\n1 NNL\n2 NNH\n3 NLL\n4 NHH\n5 LLL\n6 LLH\n7 LHH\n8 HHH\n"	0.02	92	0.1	14	0	0.1	5.0E-4	0.03	0.05	70	300	7.16719E-4	25000	5
1768	0	23	0.3	false	1	"NNN\nNNL\nNNH\nNLL\nNHH\nLLL\nLLH\nLHH\nHHH\n"	0	0.4	50	"0 NNN\n1 NNL\n2 NNH\n3 NLL\n4 NHH\n5 LLL\n6 LLH\n7 LHH\n8 HHH\n"	0.02	92	0.1	14	0	0.1	5.0E-4	0.03	0.05	70	300	6.09211E-4	25000	5
1769	0	23	0.3	false	1	"NNN\nNNL\nNNH\nNLL\nNHH\nLLL\nLLH\nLHH\nHHH\n"	0	0.4	50	"0 NNN\n1 NNL\n2 NNH\n3 NLL\n4 NHH\n5 LLL\n6 LLH\n7 LHH\n8 HHH\n"	0.02	92	0.1	14	0	0.1	5.0E-4	0.03	0.05	70	300	5.1783E-4	25000	5
1771	0	23	0.3	false	1	"NNN\nNNL\nNNH\nNLL\nNHH\nLLL\nLLH\nLHH\nHHH\n"	0	0.4	50	"0 NNN\n1 NNL\n2 NNH\n3 NLL\n4 NHH\n5 LLL\n6 LLH\n7 LHH\n8 HHH\n"	0.02	92	0.1	14	0	0.1	5.0E-4	0.03	0.05	70	300	3.74132E-4	25000	5
1770	0	23	0.3	false	1	"NNN\nNNL\nNNH\nNLL\nNHH\nLLL\nLLH\nLHH\nHHH\n"	0	0.4	50	"0 NNN\n1 NNL\n2 NNH\n3 NLL\n4 NHH\n5 LLL\n6 LLH\n7 LHH\n8 HHH\n"	0.02	92	0.1	14	0	0.1	5.0E-4	0.03	0.05	70	300	4.40155E-4	25000	5
1773	0	23	0.3	false	1	"NNN\nNNL\nNNH\nNLL\nNHH\nLLL\nLLH\nLHH\nHHH\n"	0	0.4	50	"0 NNN\n1 NNL\n2 NNH\n3 NLL\n4 NHH\n5 LLL\n6 LLH\n7 LHH\n8 HHH\n"	0.02	92	0.1	14	0	0.1	5.0E-4	0.03	0.05	70	300	2.7031E-4	25000	5
1772	0	23	0.3	false	1	"NNN\nNNL\nNNH\nNLL\nNHH\nLLL\nLLH\nLHH\nHHH\n"	0	0.4	50	"0 NNN\n1 NNL\n2 NNH\n3 NLL\n4 NHH\n5 LLL\n6 LLH\n7 LHH\n8 HHH\n"	0.02	92	0.1	14	0	0.1	5.0E-4	0.03	0.05	70	300	3.18012E-4	25000	5
1774	0	23	0.3	false	1	"NNN\nNNL\nNNH\nNLL\nNHH\nLLL\nLLH\nLHH\nHHH\n"	0	0.4	50	"0 NNN\n1 NNL\n2 NNH\n3 NLL\n4 NHH\n5 LLL\n6 LLH\n7 LHH\n8 HHH\n"	0.02	92	0.1	14	0	0.1	5.0E-4	0.03	0.05	70	300	2.29764E-4	25000	5
1775	0	23	0.3	false	1	"NNN\nNNL\nNNH\nNLL\nNHH\nLLL\nLLH\nLHH\nHHH\n"	0	0.4	50	"0 NNN\n1 NNL\n2 NNH\n3 NLL\n4 NHH\n5 LLL\n6 LLH\n7 LHH\n8 HHH\n"	0.02	92	0.1	14	0	0.1	5.0E-4	0.03	0.05	70	300	1.95299E-4	25000	5
1776	0	23	0.3	false	1	"NNN\nNNL\nNNH\nNLL\nNHH\nLLL\nLLH\nLHH\nHHH\n"	0	0.4	50	"0 NNN\n1 NNL\n2 NNH\n3 NLL\n4 NHH\n5 LLL\n6 LLH\n7 LHH\n8 HHH\n"	0.02	92	0.1	14	0	0.1	5.0E-4	0.03	0.05	70	300	1.66004E-4	25000	5
1777	0	23	0.3	false	1	"NNN\nNNL\nNNH\nNLL\nNHH\nLLL\nLLH\nLHH\nHHH\n"	0	0.4	50	"0 NNN\n1 NNL\n2 NNH\n3 NLL\n4 NHH\n5 LLL\n6 LLH\n7 LHH\n8 HHH\n"	0.02	92	0.1	14	0	0.1	5.0E-4	0.03	0.05	70	300	1.41104E-4	25000	5
1779	0	23	0.3	false	1	"NNN\nNNL\nNNH\nNLL\nNHH\nLLL\nLLH\nLHH\nHHH\n"	0	0.4	50	"0 NNN\n1 NNL\n2 NNH\n3 NLL\n4 NHH\n5 LLL\n6 LLH\n7 LHH\n8 HHH\n"	0.02	92	0.1	14	0	0.1	5.0E-4	0.03	0.05	70	300	1.01947E-4	25000	5
1778	0	23	0.3	false	1	"NNN\nNNL\nNNH\nNLL\nNHH\nLLL\nLLH\nLHH\nHHH\n"	0	0.4	50	"0 NNN\n1 NNL\n2 NNH\n3 NLL\n4 NHH\n5 LLL\n6 LLH\n7 LHH\n8 HHH\n"	0.02	92	0.1	14	0	0.1	5.0E-4	0.03	0.05	70	300	1.19938E-4	25000	5
1780	0	23	0.3	false	1	"NNN\nNNL\nNNH\nNLL\nNHH\nLLL\nLLH\nLHH\nHHH\n"	0	0.4	50	"0 NNN\n1 NNL\n2 NNH\n3 NLL\n4 NHH\n5 LLL\n6 LLH\n7 LHH\n8 HHH\n"	0.02	92	0.1	14	0	0.1	5.0E-4	0.03	0.05	70	300	8.66553E-5	25000	5
1782	0	23	0.3	false	1	"NNN\nNNL\nNNH\nNLL\nNHH\nLLL\nLLH\nLHH\nHHH\n"	0	0.4	50	"0 NNN\n1 NNL\n2 NNH\n3 NLL\n4 NHH\n5 LLL\n6 LLH\n7 LHH\n8 HHH\n"	0.02	92	0.1	14	0	0.1	5.0E-4	0.03	0.05	70	300	6.26084E-5	25000	5
1783	0	23	0.3	false	1	"NNN\nNNL\nNNH\nNLL\nNHH\nLLL\nLLH\nLHH\nHHH\n"	0	0.4	50	"0 NNN\n1 NNL\n2 NNH\n3 NLL\n4 NHH\n5 LLL\n6 LLH\n7 LHH\n8 HHH\n"	0.02	92	0.1	14	0	0.1	5.0E-4	0.03	0.05	70	300	5.32172E-5	25000	5
1781	0	23	0.3	false	1	"NNN\nNNL\nNNH\nNLL\nNHH\nLLL\nLLH\nLHH\nHHH\n"	0	0.4	50	"0 NNN\n1 NNL\n2 NNH\n3 NLL\n4 NHH\n5 LLL\n6 LLH\n7 LHH\n8 HHH\n"	0.02	92	0.1	14	0	0.1	5.0E-4	0.03	0.05	70	300	7.3657E-5	25000	5
1784	0	23	0.3	false	1	"NNN\nNNL\nNNH\nNLL\nNHH\nLLL\nLLH\nLHH\nHHH\n"	0	0.4	50	"0 NNN\n1 NNL\n2 NNH\n3 NLL\n4 NHH\n5 LLL\n6 LLH\n7 LHH\n8 HHH\n"	0.02	92	0.1	14	0	0.1	5.0E-4	0.03	0.05	70	300	4.52346E-5	25000	5
1785	0	23	0.3	false	1	"NNN\nNNL\nNNH\nNLL\nNHH\nLLL\nLLH\nLHH\nHHH\n"	0	0.4	50	"0 NNN\n1 NNL\n2 NNH\n3 NLL\n4 NHH\n5 LLL\n6 LLH\n7 LHH\n8 HHH\n"	0.02	92	0.1	14	0	0.1	5.0E-4	0.03	0.05	70	300	0	25000	5
1786	0	23	0.3	false	1	"NNN\nNNL\nNNH\nNLL\nNHH\nLLL\nLLH\nLHH\nHHH\n"	0	0.4	50	"0 NNN\n1 NNL\n2 NNH\n3 NLL\n4 NHH\n5 LLL\n6 LLH\n7 LHH\n8 HHH\n"	0.02	92	0.1	14	0	0.1	5.0E-4	0.03	0.05	70	1000	0.13	25000	0
1787	0	23	0.3	false	1	"NNN\nNNL\nNNH\nNLL\nNHH\nLLL\nLLH\nLHH\nHHH\n"	0	0.4	50	"0 NNN\n1 NNL\n2 NNH\n3 NLL\n4 NHH\n5 LLL\n6 LLH\n7 LHH\n8 HHH\n"	0.02	92	0.1	14	0	0.1	5.0E-4	0.03	0.05	70	1000	0.1105	25000	0
1788	0	23	0.3	false	1	"NNN\nNNL\nNNH\nNLL\nNHH\nLLL\nLLH\nLHH\nHHH\n"	0	0.4	50	"0 NNN\n1 NNL\n2 NNH\n3 NLL\n4 NHH\n5 LLL\n6 LLH\n7 LHH\n8 HHH\n"	0.02	92	0.1	14	0	0.1	5.0E-4	0.03	0.05	70	1000	0.093925	25000	0
1789	0	23	0.3	false	1	"NNN\nNNL\nNNH\nNLL\nNHH\nLLL\nLLH\nLHH\nHHH\n"	0	0.4	50	"0 NNN\n1 NNL\n2 NNH\n3 NLL\n4 NHH\n5 LLL\n6 LLH\n7 LHH\n8 HHH\n"	0.02	92	0.1	14	0	0.1	5.0E-4	0.03	0.05	70	1000	0.07983625	25000	0
1790	0	23	0.3	false	1	"NNN\nNNL\nNNH\nNLL\nNHH\nLLL\nLLH\nLHH\nHHH\n"	0	0.4	50	"0 NNN\n1 NNL\n2 NNH\n3 NLL\n4 NHH\n5 LLL\n6 LLH\n7 LHH\n8 HHH\n"	0.02	92	0.1	14	0	0.1	5.0E-4	0.03	0.05	70	1000	0.067860813	25000	0
1791	0	23	0.3	false	1	"NNN\nNNL\nNNH\nNLL\nNHH\nLLL\nLLH\nLHH\nHHH\n"	0	0.4	50	"0 NNN\n1 NNL\n2 NNH\n3 NLL\n4 NHH\n5 LLL\n6 LLH\n7 LHH\n8 HHH\n"	0.02	92	0.1	14	0	0.1	5.0E-4	0.03	0.05	70	1000	0.057681691	25000	0
1792	0	23	0.3	false	1	"NNN\nNNL\nNNH\nNLL\nNHH\nLLL\nLLH\nLHH\nHHH\n"	0	0.4	50	"0 NNN\n1 NNL\n2 NNH\n3 NLL\n4 NHH\n5 LLL\n6 LLH\n7 LHH\n8 HHH\n"	0.02	92	0.1	14	0	0.1	5.0E-4	0.03	0.05	70	1000	0.049029437	25000	0
1793	0	23	0.3	false	1	"NNN\nNNL\nNNH\nNLL\nNHH\nLLL\nLLH\nLHH\nHHH\n"	0	0.4	50	"0 NNN\n1 NNL\n2 NNH\n3 NLL\n4 NHH\n5 LLL\n6 LLH\n7 LHH\n8 HHH\n"	0.02	92	0.1	14	0	0.1	5.0E-4	0.03	0.05	70	1000	0.041675021	25000	0
1794	0	23	0.3	false	1	"NNN\nNNL\nNNH\nNLL\nNHH\nLLL\nLLH\nLHH\nHHH\n"	0	0.4	50	"0 NNN\n1 NNL\n2 NNH\n3 NLL\n4 NHH\n5 LLL\n6 LLH\n7 LHH\n8 HHH\n"	0.02	92	0.1	14	0	0.1	5.0E-4	0.03	0.05	70	1000	0.035423768	25000	0
1795	0	23	0.3	false	1	"NNN\nNNL\nNNH\nNLL\nNHH\nLLL\nLLH\nLHH\nHHH\n"	0	0.4	50	"0 NNN\n1 NNL\n2 NNH\n3 NLL\n4 NHH\n5 LLL\n6 LLH\n7 LHH\n8 HHH\n"	0.02	92	0.1	14	0	0.1	5.0E-4	0.03	0.05	70	1000	0.030110203	25000	0
1796	0	23	0.3	false	1	"NNN\nNNL\nNNH\nNLL\nNHH\nLLL\nLLH\nLHH\nHHH\n"	0	0.4	50	"0 NNN\n1 NNL\n2 NNH\n3 NLL\n4 NHH\n5 LLL\n6 LLH\n7 LHH\n8 HHH\n"	0.02	92	0.1	14	0	0.1	5.0E-4	0.03	0.05	70	1000	0.025593673	25000	0
1797	0	23	0.3	false	1	"NNN\nNNL\nNNH\nNLL\nNHH\nLLL\nLLH\nLHH\nHHH\n"	0	0.4	50	"0 NNN\n1 NNL\n2 NNH\n3 NLL\n4 NHH\n5 LLL\n6 LLH\n7 LHH\n8 HHH\n"	0.02	92	0.1	14	0	0.1	5.0E-4	0.03	0.05	70	1000	0.021754622	25000	0
1798	0	23	0.3	false	1	"NNN\nNNL\nNNH\nNLL\nNHH\nLLL\nLLH\nLHH\nHHH\n"	0	0.4	50	"0 NNN\n1 NNL\n2 NNH\n3 NLL\n4 NHH\n5 LLL\n6 LLH\n7 LHH\n8 HHH\n"	0.02	92	0.1	14	0	0.1	5.0E-4	0.03	0.05	70	1000	0.018491428	25000	0
1800	0	23	0.3	false	1	"NNN\nNNL\nNNH\nNLL\nNHH\nLLL\nLLH\nLHH\nHHH\n"	0	0.4	50	"0 NNN\n1 NNL\n2 NNH\n3 NLL\n4 NHH\n5 LLL\n6 LLH\n7 LHH\n8 HHH\n"	0.02	92	0.1	14	0	0.1	5.0E-4	0.03	0.05	70	1000	0.013360057	25000	0
1799	0	23	0.3	false	1	"NNN\nNNL\nNNH\nNLL\nNHH\nLLL\nLLH\nLHH\nHHH\n"	0	0.4	50	"0 NNN\n1 NNL\n2 NNH\n3 NLL\n4 NHH\n5 LLL\n6 LLH\n7 LHH\n8 HHH\n"	0.02	92	0.1	14	0	0.1	5.0E-4	0.03	0.05	70	1000	0.015717714	25000	0
1801	0	23	0.3	false	1	"NNN\nNNL\nNNH\nNLL\nNHH\nLLL\nLLH\nLHH\nHHH\n"	0	0.4	50	"0 NNN\n1 NNL\n2 NNH\n3 NLL\n4 NHH\n5 LLL\n6 LLH\n7 LHH\n8 HHH\n"	0.02	92	0.1	14	0	0.1	5.0E-4	0.03	0.05	70	1000	0.011356048	25000	0
1802	0	23	0.3	false	1	"NNN\nNNL\nNNH\nNLL\nNHH\nLLL\nLLH\nLHH\nHHH\n"	0	0.4	50	"0 NNN\n1 NNL\n2 NNH\n3 NLL\n4 NHH\n5 LLL\n6 LLH\n7 LHH\n8 HHH\n"	0.02	92	0.1	14	0	0.1	5.0E-4	0.03	0.05	70	1000	0.009652641	25000	0
1803	0	23	0.3	false	1	"NNN\nNNL\nNNH\nNLL\nNHH\nLLL\nLLH\nLHH\nHHH\n"	0	0.4	50	"0 NNN\n1 NNL\n2 NNH\n3 NLL\n4 NHH\n5 LLL\n6 LLH\n7 LHH\n8 HHH\n"	0.02	92	0.1	14	0	0.1	5.0E-4	0.03	0.05	70	1000	0.008204745	25000	0
1805	0	23	0.3	false	1	"NNN\nNNL\nNNH\nNLL\nNHH\nLLL\nLLH\nLHH\nHHH\n"	0	0.4	50	"0 NNN\n1 NNL\n2 NNH\n3 NLL\n4 NHH\n5 LLL\n6 LLH\n7 LHH\n8 HHH\n"	0.02	92	0.1	14	0	0.1	5.0E-4	0.03	0.05	70	1000	0.005927928	25000	0
1804	0	23	0.3	false	1	"NNN\nNNL\nNNH\nNLL\nNHH\nLLL\nLLH\nLHH\nHHH\n"	0	0.4	50	"0 NNN\n1 NNL\n2 NNH\n3 NLL\n4 NHH\n5 LLL\n6 LLH\n7 LHH\n8 HHH\n"	0.02	92	0.1	14	0	0.1	5.0E-4	0.03	0.05	70	1000	0.006974033	25000	0
1806	0	23	0.3	false	1	"NNN\nNNL\nNNH\nNLL\nNHH\nLLL\nLLH\nLHH\nHHH\n"	0	0.4	50	"0 NNN\n1 NNL\n2 NNH\n3 NLL\n4 NHH\n5 LLL\n6 LLH\n7 LHH\n8 HHH\n"	0.02	92	0.1	14	0	0.1	5.0E-4	0.03	0.05	70	1000	0.005038739	25000	0
1807	0	23	0.3	false	1	"NNN\nNNL\nNNH\nNLL\nNHH\nLLL\nLLH\nLHH\nHHH\n"	0	0.4	50	"0 NNN\n1 NNL\n2 NNH\n3 NLL\n4 NHH\n5 LLL\n6 LLH\n7 LHH\n8 HHH\n"	0.02	92	0.1	14	0	0.1	5.0E-4	0.03	0.05	70	1000	0.004282928	25000	0
1808	0	23	0.3	false	1	"NNN\nNNL\nNNH\nNLL\nNHH\nLLL\nLLH\nLHH\nHHH\n"	0	0.4	50	"0 NNN\n1 NNL\n2 NNH\n3 NLL\n4 NHH\n5 LLL\n6 LLH\n7 LHH\n8 HHH\n"	0.02	92	0.1	14	0	0.1	5.0E-4	0.03	0.05	70	1000	0.003640489	25000	0
1809	0	23	0.3	false	1	"NNN\nNNL\nNNH\nNLL\nNHH\nLLL\nLLH\nLHH\nHHH\n"	0	0.4	50	"0 NNN\n1 NNL\n2 NNH\n3 NLL\n4 NHH\n5 LLL\n6 LLH\n7 LHH\n8 HHH\n"	0.02	92	0.1	14	0	0.1	5.0E-4	0.03	0.05	70	1000	0.003094416	25000	0
1810	0	23	0.3	false	1	"NNN\nNNL\nNNH\nNLL\nNHH\nLLL\nLLH\nLHH\nHHH\n"	0	0.4	50	"0 NNN\n1 NNL\n2 NNH\n3 NLL\n4 NHH\n5 LLL\n6 LLH\n7 LHH\n8 HHH\n"	0.02	92	0.1	14	0	0.1	5.0E-4	0.03	0.05	70	1000	0.002630253	25000	0
1811	0	23	0.3	false	1	"NNN\nNNL\nNNH\nNLL\nNHH\nLLL\nLLH\nLHH\nHHH\n"	0	0.4	50	"0 NNN\n1 NNL\n2 NNH\n3 NLL\n4 NHH\n5 LLL\n6 LLH\n7 LHH\n8 HHH\n"	0.02	92	0.1	14	0	0.1	5.0E-4	0.03	0.05	70	1000	0.002235715	25000	0
1812	0	23	0.3	false	1	"NNN\nNNL\nNNH\nNLL\nNHH\nLLL\nLLH\nLHH\nHHH\n"	0	0.4	50	"0 NNN\n1 NNL\n2 NNH\n3 NLL\n4 NHH\n5 LLL\n6 LLH\n7 LHH\n8 HHH\n"	0.02	92	0.1	14	0	0.1	5.0E-4	0.03	0.05	70	1000	0.001900358	25000	0
1814	0	23	0.3	false	1	"NNN\nNNL\nNNH\nNLL\nNHH\nLLL\nLLH\nLHH\nHHH\n"	0	0.4	50	"0 NNN\n1 NNL\n2 NNH\n3 NLL\n4 NHH\n5 LLL\n6 LLH\n7 LHH\n8 HHH\n"	0.02	92	0.1	14	0	0.1	5.0E-4	0.03	0.05	70	1000	0.001373009	25000	0
1813	0	23	0.3	false	1	"NNN\nNNL\nNNH\nNLL\nNHH\nLLL\nLLH\nLHH\nHHH\n"	0	0.4	50	"0 NNN\n1 NNL\n2 NNH\n3 NLL\n4 NHH\n5 LLL\n6 LLH\n7 LHH\n8 HHH\n"	0.02	92	0.1	14	0	0.1	5.0E-4	0.03	0.05	70	1000	0.001615304	25000	0
1815	0	23	0.3	false	1	"NNN\nNNL\nNNH\nNLL\nNHH\nLLL\nLLH\nLHH\nHHH\n"	0	0.4	50	"0 NNN\n1 NNL\n2 NNH\n3 NLL\n4 NHH\n5 LLL\n6 LLH\n7 LHH\n8 HHH\n"	0.02	92	0.1	14	0	0.1	5.0E-4	0.03	0.05	70	1000	0.001167057	25000	0
1816	0	23	0.3	false	1	"NNN\nNNL\nNNH\nNLL\nNHH\nLLL\nLLH\nLHH\nHHH\n"	0	0.4	50	"0 NNN\n1 NNL\n2 NNH\n3 NLL\n4 NHH\n5 LLL\n6 LLH\n7 LHH\n8 HHH\n"	0.02	92	0.1	14	0	0.1	5.0E-4	0.03	0.05	70	1000	9.91999E-4	25000	0
1817	0	23	0.3	false	1	"NNN\nNNL\nNNH\nNLL\nNHH\nLLL\nLLH\nLHH\nHHH\n"	0	0.4	50	"0 NNN\n1 NNL\n2 NNH\n3 NLL\n4 NHH\n5 LLL\n6 LLH\n7 LHH\n8 HHH\n"	0.02	92	0.1	14	0	0.1	5.0E-4	0.03	0.05	70	1000	8.43199E-4	25000	0
1818	0	23	0.3	false	1	"NNN\nNNL\nNNH\nNLL\nNHH\nLLL\nLLH\nLHH\nHHH\n"	0	0.4	50	"0 NNN\n1 NNL\n2 NNH\n3 NLL\n4 NHH\n5 LLL\n6 LLH\n7 LHH\n8 HHH\n"	0.02	92	0.1	14	0	0.1	5.0E-4	0.03	0.05	70	1000	7.16719E-4	25000	0
1819	0	23	0.3	false	1	"NNN\nNNL\nNNH\nNLL\nNHH\nLLL\nLLH\nLHH\nHHH\n"	0	0.4	50	"0 NNN\n1 NNL\n2 NNH\n3 NLL\n4 NHH\n5 LLL\n6 LLH\n7 LHH\n8 HHH\n"	0.02	92	0.1	14	0	0.1	5.0E-4	0.03	0.05	70	1000	6.09211E-4	25000	0
1820	0	23	0.3	false	1	"NNN\nNNL\nNNH\nNLL\nNHH\nLLL\nLLH\nLHH\nHHH\n"	0	0.4	50	"0 NNN\n1 NNL\n2 NNH\n3 NLL\n4 NHH\n5 LLL\n6 LLH\n7 LHH\n8 HHH\n"	0.02	92	0.1	14	0	0.1	5.0E-4	0.03	0.05	70	1000	5.1783E-4	25000	0
1821	0	23	0.3	false	1	"NNN\nNNL\nNNH\nNLL\nNHH\nLLL\nLLH\nLHH\nHHH\n"	0	0.4	50	"0 NNN\n1 NNL\n2 NNH\n3 NLL\n4 NHH\n5 LLL\n6 LLH\n7 LHH\n8 HHH\n"	0.02	92	0.1	14	0	0.1	5.0E-4	0.03	0.05	70	1000	4.40155E-4	25000	0
1822	0	23	0.3	false	1	"NNN\nNNL\nNNH\nNLL\nNHH\nLLL\nLLH\nLHH\nHHH\n"	0	0.4	50	"0 NNN\n1 NNL\n2 NNH\n3 NLL\n4 NHH\n5 LLL\n6 LLH\n7 LHH\n8 HHH\n"	0.02	92	0.1	14	0	0.1	5.0E-4	0.03	0.05	70	1000	3.74132E-4	25000	0
1823	0	23	0.3	false	1	"NNN\nNNL\nNNH\nNLL\nNHH\nLLL\nLLH\nLHH\nHHH\n"	0	0.4	50	"0 NNN\n1 NNL\n2 NNH\n3 NLL\n4 NHH\n5 LLL\n6 LLH\n7 LHH\n8 HHH\n"	0.02	92	0.1	14	0	0.1	5.0E-4	0.03	0.05	70	1000	3.18012E-4	25000	0
1824	0	23	0.3	false	1	"NNN\nNNL\nNNH\nNLL\nNHH\nLLL\nLLH\nLHH\nHHH\n"	0	0.4	50	"0 NNN\n1 NNL\n2 NNH\n3 NLL\n4 NHH\n5 LLL\n6 LLH\n7 LHH\n8 HHH\n"	0.02	92	0.1	14	0	0.1	5.0E-4	0.03	0.05	70	1000	2.7031E-4	25000	0
1825	0	23	0.3	false	1	"NNN\nNNL\nNNH\nNLL\nNHH\nLLL\nLLH\nLHH\nHHH\n"	0	0.4	50	"0 NNN\n1 NNL\n2 NNH\n3 NLL\n4 NHH\n5 LLL\n6 LLH\n7 LHH\n8 HHH\n"	0.02	92	0.1	14	0	0.1	5.0E-4	0.03	0.05	70	1000	2.29764E-4	25000	0
1827	0	23	0.3	false	1	"NNN\nNNL\nNNH\nNLL\nNHH\nLLL\nLLH\nLHH\nHHH\n"	0	0.4	50	"0 NNN\n1 NNL\n2 NNH\n3 NLL\n4 NHH\n5 LLL\n6 LLH\n7 LHH\n8 HHH\n"	0.02	92	0.1	14	0	0.1	5.0E-4	0.03	0.05	70	1000	1.66004E-4	25000	0
1826	0	23	0.3	false	1	"NNN\nNNL\nNNH\nNLL\nNHH\nLLL\nLLH\nLHH\nHHH\n"	0	0.4	50	"0 NNN\n1 NNL\n2 NNH\n3 NLL\n4 NHH\n5 LLL\n6 LLH\n7 LHH\n8 HHH\n"	0.02	92	0.1	14	0	0.1	5.0E-4	0.03	0.05	70	1000	1.95299E-4	25000	0
1828	0	23	0.3	false	1	"NNN\nNNL\nNNH\nNLL\nNHH\nLLL\nLLH\nLHH\nHHH\n"	0	0.4	50	"0 NNN\n1 NNL\n2 NNH\n3 NLL\n4 NHH\n5 LLL\n6 LLH\n7 LHH\n8 HHH\n"	0.02	92	0.1	14	0	0.1	5.0E-4	0.03	0.05	70	1000	1.41104E-4	25000	0
1829	0	23	0.3	false	1	"NNN\nNNL\nNNH\nNLL\nNHH\nLLL\nLLH\nLHH\nHHH\n"	0	0.4	50	"0 NNN\n1 NNL\n2 NNH\n3 NLL\n4 NHH\n5 LLL\n6 LLH\n7 LHH\n8 HHH\n"	0.02	92	0.1	14	0	0.1	5.0E-4	0.03	0.05	70	1000	1.19938E-4	25000	0
1830	0	23	0.3	false	1	"NNN\nNNL\nNNH\nNLL\nNHH\nLLL\nLLH\nLHH\nHHH\n"	0	0.4	50	"0 NNN\n1 NNL\n2 NNH\n3 NLL\n4 NHH\n5 LLL\n6 LLH\n7 LHH\n8 HHH\n"	0.02	92	0.1	14	0	0.1	5.0E-4	0.03	0.05	70	1000	1.01947E-4	25000	0
1831	0	23	0.3	false	1	"NNN\nNNL\nNNH\nNLL\nNHH\nLLL\nLLH\nLHH\nHHH\n"	0	0.4	50	"0 NNN\n1 NNL\n2 NNH\n3 NLL\n4 NHH\n5 LLL\n6 LLH\n7 LHH\n8 HHH\n"	0.02	92	0.1	14	0	0.1	5.0E-4	0.03	0.05	70	1000	8.66553E-5	25000	0
1832	0	23	0.3	false	1	"NNN\nNNL\nNNH\nNLL\nNHH\nLLL\nLLH\nLHH\nHHH\n"	0	0.4	50	"0 NNN\n1 NNL\n2 NNH\n3 NLL\n4 NHH\n5 LLL\n6 LLH\n7 LHH\n8 HHH\n"	0.02	92	0.1	14	0	0.1	5.0E-4	0.03	0.05	70	1000	7.3657E-5	25000	0
1833	0	23	0.3	false	1	"NNN\nNNL\nNNH\nNLL\nNHH\nLLL\nLLH\nLHH\nHHH\n"	0	0.4	50	"0 NNN\n1 NNL\n2 NNH\n3 NLL\n4 NHH\n5 LLL\n6 LLH\n7 LHH\n8 HHH\n"	0.02	92	0.1	14	0	0.1	5.0E-4	0.03	0.05	70	1000	6.26084E-5	25000	0
1834	0	23	0.3	false	1	"NNN\nNNL\nNNH\nNLL\nNHH\nLLL\nLLH\nLHH\nHHH\n"	0	0.4	50	"0 NNN\n1 NNL\n2 NNH\n3 NLL\n4 NHH\n5 LLL\n6 LLH\n7 LHH\n8 HHH\n"	0.02	92	0.1	14	0	0.1	5.0E-4	0.03	0.05	70	1000	5.32172E-5	25000	0
1836	0	23	0.3	false	1	"NNN\nNNL\nNNH\nNLL\nNHH\nLLL\nLLH\nLHH\nHHH\n"	0	0.4	50	"0 NNN\n1 NNL\n2 NNH\n3 NLL\n4 NHH\n5 LLL\n6 LLH\n7 LHH\n8 HHH\n"	0.02	92	0.1	14	0	0.1	5.0E-4	0.03	0.05	70	1000	0	25000	0
1835	0	23	0.3	false	1	"NNN\nNNL\nNNH\nNLL\nNHH\nLLL\nLLH\nLHH\nHHH\n"	0	0.4	50	"0 NNN\n1 NNL\n2 NNH\n3 NLL\n4 NHH\n5 LLL\n6 LLH\n7 LHH\n8 HHH\n"	0.02	92	0.1	14	0	0.1	5.0E-4	0.03	0.05	70	1000	4.52346E-5	25000	0
1837	0	23	0.3	false	1	"NNN\nNNL\nNNH\nNLL\nNHH\nLLL\nLLH\nLHH\nHHH\n"	0	0.4	50	"0 NNN\n1 NNL\n2 NNH\n3 NLL\n4 NHH\n5 LLL\n6 LLH\n7 LHH\n8 HHH\n"	0.02	92	0.1	14	0	0.1	5.0E-4	0.03	0.05	100	0	0.13	25000	0
1838	0	23	0.3	false	1	"NNN\nNNL\nNNH\nNLL\nNHH\nLLL\nLLH\nLHH\nHHH\n"	0	0.4	50	"0 NNN\n1 NNL\n2 NNH\n3 NLL\n4 NHH\n5 LLL\n6 LLH\n7 LHH\n8 HHH\n"	0.02	92	0.1	14	0	0.1	5.0E-4	0.03	0.05	100	0	0.1105	25000	0
1839	0	23	0.3	false	1	"NNN\nNNL\nNNH\nNLL\nNHH\nLLL\nLLH\nLHH\nHHH\n"	0	0.4	50	"0 NNN\n1 NNL\n2 NNH\n3 NLL\n4 NHH\n5 LLL\n6 LLH\n7 LHH\n8 HHH\n"	0.02	92	0.1	14	0	0.1	5.0E-4	0.03	0.05	100	0	0.093925	25000	0
1840	0	23	0.3	false	1	"NNN\nNNL\nNNH\nNLL\nNHH\nLLL\nLLH\nLHH\nHHH\n"	0	0.4	50	"0 NNN\n1 NNL\n2 NNH\n3 NLL\n4 NHH\n5 LLL\n6 LLH\n7 LHH\n8 HHH\n"	0.02	92	0.1	14	0	0.1	5.0E-4	0.03	0.05	100	0	0.07983625	25000	0
1841	0	23	0.3	false	1	"NNN\nNNL\nNNH\nNLL\nNHH\nLLL\nLLH\nLHH\nHHH\n"	0	0.4	50	"0 NNN\n1 NNL\n2 NNH\n3 NLL\n4 NHH\n5 LLL\n6 LLH\n7 LHH\n8 HHH\n"	0.02	92	0.1	14	0	0.1	5.0E-4	0.03	0.05	100	0	0.067860813	25000	0
1842	0	23	0.3	false	1	"NNN\nNNL\nNNH\nNLL\nNHH\nLLL\nLLH\nLHH\nHHH\n"	0	0.4	50	"0 NNN\n1 NNL\n2 NNH\n3 NLL\n4 NHH\n5 LLL\n6 LLH\n7 LHH\n8 HHH\n"	0.02	92	0.1	14	0	0.1	5.0E-4	0.03	0.05	100	0	0.057681691	25000	0
1843	0	23	0.3	false	1	"NNN\nNNL\nNNH\nNLL\nNHH\nLLL\nLLH\nLHH\nHHH\n"	0	0.4	50	"0 NNN\n1 NNL\n2 NNH\n3 NLL\n4 NHH\n5 LLL\n6 LLH\n7 LHH\n8 HHH\n"	0.02	92	0.1	14	0	0.1	5.0E-4	0.03	0.05	100	0	0.049029437	25000	0
1845	0	23	0.3	false	1	"NNN\nNNL\nNNH\nNLL\nNHH\nLLL\nLLH\nLHH\nHHH\n"	0	0.4	50	"0 NNN\n1 NNL\n2 NNH\n3 NLL\n4 NHH\n5 LLL\n6 LLH\n7 LHH\n8 HHH\n"	0.02	92	0.1	14	0	0.1	5.0E-4	0.03	0.05	100	0	0.035423768	25000	0
1844	0	23	0.3	false	1	"NNN\nNNL\nNNH\nNLL\nNHH\nLLL\nLLH\nLHH\nHHH\n"	0	0.4	50	"0 NNN\n1 NNL\n2 NNH\n3 NLL\n4 NHH\n5 LLL\n6 LLH\n7 LHH\n8 HHH\n"	0.02	92	0.1	14	0	0.1	5.0E-4	0.03	0.05	100	0	0.041675021	25000	0
1846	0	23	0.3	false	1	"NNN\nNNL\nNNH\nNLL\nNHH\nLLL\nLLH\nLHH\nHHH\n"	0	0.4	50	"0 NNN\n1 NNL\n2 NNH\n3 NLL\n4 NHH\n5 LLL\n6 LLH\n7 LHH\n8 HHH\n"	0.02	92	0.1	14	0	0.1	5.0E-4	0.03	0.05	100	0	0.030110203	25000	0
1847	0	23	0.3	false	1	"NNN\nNNL\nNNH\nNLL\nNHH\nLLL\nLLH\nLHH\nHHH\n"	0	0.4	50	"0 NNN\n1 NNL\n2 NNH\n3 NLL\n4 NHH\n5 LLL\n6 LLH\n7 LHH\n8 HHH\n"	0.02	92	0.1	14	0	0.1	5.0E-4	0.03	0.05	100	0	0.025593673	25000	0
1848	0	23	0.3	false	1	"NNN\nNNL\nNNH\nNLL\nNHH\nLLL\nLLH\nLHH\nHHH\n"	0	0.4	50	"0 NNN\n1 NNL\n2 NNH\n3 NLL\n4 NHH\n5 LLL\n6 LLH\n7 LHH\n8 HHH\n"	0.02	92	0.1	14	0	0.1	5.0E-4	0.03	0.05	100	0	0.021754622	25000	0
1849	0	23	0.3	false	1	"NNN\nNNL\nNNH\nNLL\nNHH\nLLL\nLLH\nLHH\nHHH\n"	0	0.4	50	"0 NNN\n1 NNL\n2 NNH\n3 NLL\n4 NHH\n5 LLL\n6 LLH\n7 LHH\n8 HHH\n"	0.02	92	0.1	14	0	0.1	5.0E-4	0.03	0.05	100	0	0.018491428	25000	0
1850	0	23	0.3	false	1	"NNN\nNNL\nNNH\nNLL\nNHH\nLLL\nLLH\nLHH\nHHH\n"	0	0.4	50	"0 NNN\n1 NNL\n2 NNH\n3 NLL\n4 NHH\n5 LLL\n6 LLH\n7 LHH\n8 HHH\n"	0.02	92	0.1	14	0	0.1	5.0E-4	0.03	0.05	100	0	0.015717714	25000	0
1851	0	23	0.3	false	1	"NNN\nNNL\nNNH\nNLL\nNHH\nLLL\nLLH\nLHH\nHHH\n"	0	0.4	50	"0 NNN\n1 NNL\n2 NNH\n3 NLL\n4 NHH\n5 LLL\n6 LLH\n7 LHH\n8 HHH\n"	0.02	92	0.1	14	0	0.1	5.0E-4	0.03	0.05	100	0	0.013360057	25000	0
1852	0	23	0.3	false	1	"NNN\nNNL\nNNH\nNLL\nNHH\nLLL\nLLH\nLHH\nHHH\n"	0	0.4	50	"0 NNN\n1 NNL\n2 NNH\n3 NLL\n4 NHH\n5 LLL\n6 LLH\n7 LHH\n8 HHH\n"	0.02	92	0.1	14	0	0.1	5.0E-4	0.03	0.05	100	0	0.011356048	25000	0
1854	0	23	0.3	false	1	"NNN\nNNL\nNNH\nNLL\nNHH\nLLL\nLLH\nLHH\nHHH\n"	0	0.4	50	"0 NNN\n1 NNL\n2 NNH\n3 NLL\n4 NHH\n5 LLL\n6 LLH\n7 LHH\n8 HHH\n"	0.02	92	0.1	14	0	0.1	5.0E-4	0.03	0.05	100	0	0.008204745	25000	0
1853	0	23	0.3	false	1	"NNN\nNNL\nNNH\nNLL\nNHH\nLLL\nLLH\nLHH\nHHH\n"	0	0.4	50	"0 NNN\n1 NNL\n2 NNH\n3 NLL\n4 NHH\n5 LLL\n6 LLH\n7 LHH\n8 HHH\n"	0.02	92	0.1	14	0	0.1	5.0E-4	0.03	0.05	100	0	0.009652641	25000	0
1855	0	23	0.3	false	1	"NNN\nNNL\nNNH\nNLL\nNHH\nLLL\nLLH\nLHH\nHHH\n"	0	0.4	50	"0 NNN\n1 NNL\n2 NNH\n3 NLL\n4 NHH\n5 LLL\n6 LLH\n7 LHH\n8 HHH\n"	0.02	92	0.1	14	0	0.1	5.0E-4	0.03	0.05	100	0	0.006974033	25000	0
1856	0	23	0.3	false	1	"NNN\nNNL\nNNH\nNLL\nNHH\nLLL\nLLH\nLHH\nHHH\n"	0	0.4	50	"0 NNN\n1 NNL\n2 NNH\n3 NLL\n4 NHH\n5 LLL\n6 LLH\n7 LHH\n8 HHH\n"	0.02	92	0.1	14	0	0.1	5.0E-4	0.03	0.05	100	0	0.005927928	25000	0
1857	0	23	0.3	false	1	"NNN\nNNL\nNNH\nNLL\nNHH\nLLL\nLLH\nLHH\nHHH\n"	0	0.4	50	"0 NNN\n1 NNL\n2 NNH\n3 NLL\n4 NHH\n5 LLL\n6 LLH\n7 LHH\n8 HHH\n"	0.02	92	0.1	14	0	0.1	5.0E-4	0.03	0.05	100	0	0.005038739	25000	0
1858	0	23	0.3	false	1	"NNN\nNNL\nNNH\nNLL\nNHH\nLLL\nLLH\nLHH\nHHH\n"	0	0.4	50	"0 NNN\n1 NNL\n2 NNH\n3 NLL\n4 NHH\n5 LLL\n6 LLH\n7 LHH\n8 HHH\n"	0.02	92	0.1	14	0	0.1	5.0E-4	0.03	0.05	100	0	0.004282928	25000	0
1859	0	23	0.3	false	1	"NNN\nNNL\nNNH\nNLL\nNHH\nLLL\nLLH\nLHH\nHHH\n"	0	0.4	50	"0 NNN\n1 NNL\n2 NNH\n3 NLL\n4 NHH\n5 LLL\n6 LLH\n7 LHH\n8 HHH\n"	0.02	92	0.1	14	0	0.1	5.0E-4	0.03	0.05	100	0	0.003640489	25000	0
1860	0	23	0.3	false	1	"NNN\nNNL\nNNH\nNLL\nNHH\nLLL\nLLH\nLHH\nHHH\n"	0	0.4	50	"0 NNN\n1 NNL\n2 NNH\n3 NLL\n4 NHH\n5 LLL\n6 LLH\n7 LHH\n8 HHH\n"	0.02	92	0.1	14	0	0.1	5.0E-4	0.03	0.05	100	0	0.003094416	25000	0
1861	0	23	0.3	false	1	"NNN\nNNL\nNNH\nNLL\nNHH\nLLL\nLLH\nLHH\nHHH\n"	0	0.4	50	"0 NNN\n1 NNL\n2 NNH\n3 NLL\n4 NHH\n5 LLL\n6 LLH\n7 LHH\n8 HHH\n"	0.02	92	0.1	14	0	0.1	5.0E-4	0.03	0.05	100	0	0.002630253	25000	0
1863	0	23	0.3	false	1	"NNN\nNNL\nNNH\nNLL\nNHH\nLLL\nLLH\nLHH\nHHH\n"	0	0.4	50	"0 NNN\n1 NNL\n2 NNH\n3 NLL\n4 NHH\n5 LLL\n6 LLH\n7 LHH\n8 HHH\n"	0.02	92	0.1	14	0	0.1	5.0E-4	0.03	0.05	100	0	0.001900358	25000	0
1862	0	23	0.3	false	1	"NNN\nNNL\nNNH\nNLL\nNHH\nLLL\nLLH\nLHH\nHHH\n"	0	0.4	50	"0 NNN\n1 NNL\n2 NNH\n3 NLL\n4 NHH\n5 LLL\n6 LLH\n7 LHH\n8 HHH\n"	0.02	92	0.1	14	0	0.1	5.0E-4	0.03	0.05	100	0	0.002235715	25000	0
1864	0	23	0.3	false	1	"NNN\nNNL\nNNH\nNLL\nNHH\nLLL\nLLH\nLHH\nHHH\n"	0	0.4	50	"0 NNN\n1 NNL\n2 NNH\n3 NLL\n4 NHH\n5 LLL\n6 LLH\n7 LHH\n8 HHH\n"	0.02	92	0.1	14	0	0.1	5.0E-4	0.03	0.05	100	0	0.001615304	25000	0
1865	0	23	0.3	false	1	"NNN\nNNL\nNNH\nNLL\nNHH\nLLL\nLLH\nLHH\nHHH\n"	0	0.4	50	"0 NNN\n1 NNL\n2 NNH\n3 NLL\n4 NHH\n5 LLL\n6 LLH\n7 LHH\n8 HHH\n"	0.02	92	0.1	14	0	0.1	5.0E-4	0.03	0.05	100	0	0.001373009	25000	0
1866	0	23	0.3	false	1	"NNN\nNNL\nNNH\nNLL\nNHH\nLLL\nLLH\nLHH\nHHH\n"	0	0.4	50	"0 NNN\n1 NNL\n2 NNH\n3 NLL\n4 NHH\n5 LLL\n6 LLH\n7 LHH\n8 HHH\n"	0.02	92	0.1	14	0	0.1	5.0E-4	0.03	0.05	100	0	0.001167057	25000	0
1867	0	23	0.3	false	1	"NNN\nNNL\nNNH\nNLL\nNHH\nLLL\nLLH\nLHH\nHHH\n"	0	0.4	50	"0 NNN\n1 NNL\n2 NNH\n3 NLL\n4 NHH\n5 LLL\n6 LLH\n7 LHH\n8 HHH\n"	0.02	92	0.1	14	0	0.1	5.0E-4	0.03	0.05	100	0	9.91999E-4	25000	0
1868	0	23	0.3	false	1	"NNN\nNNL\nNNH\nNLL\nNHH\nLLL\nLLH\nLHH\nHHH\n"	0	0.4	50	"0 NNN\n1 NNL\n2 NNH\n3 NLL\n4 NHH\n5 LLL\n6 LLH\n7 LHH\n8 HHH\n"	0.02	92	0.1	14	0	0.1	5.0E-4	0.03	0.05	100	0	8.43199E-4	25000	0
1869	0	23	0.3	false	1	"NNN\nNNL\nNNH\nNLL\nNHH\nLLL\nLLH\nLHH\nHHH\n"	0	0.4	50	"0 NNN\n1 NNL\n2 NNH\n3 NLL\n4 NHH\n5 LLL\n6 LLH\n7 LHH\n8 HHH\n"	0.02	92	0.1	14	0	0.1	5.0E-4	0.03	0.05	100	0	7.16719E-4	25000	0
1870	0	23	0.3	false	1	"NNN\nNNL\nNNH\nNLL\nNHH\nLLL\nLLH\nLHH\nHHH\n"	0	0.4	50	"0 NNN\n1 NNL\n2 NNH\n3 NLL\n4 NHH\n5 LLL\n6 LLH\n7 LHH\n8 HHH\n"	0.02	92	0.1	14	0	0.1	5.0E-4	0.03	0.05	100	0	6.09211E-4	25000	0
1872	0	23	0.3	false	1	"NNN\nNNL\nNNH\nNLL\nNHH\nLLL\nLLH\nLHH\nHHH\n"	0	0.4	50	"0 NNN\n1 NNL\n2 NNH\n3 NLL\n4 NHH\n5 LLL\n6 LLH\n7 LHH\n8 HHH\n"	0.02	92	0.1	14	0	0.1	5.0E-4	0.03	0.05	100	0	4.40155E-4	25000	0
1871	0	23	0.3	false	1	"NNN\nNNL\nNNH\nNLL\nNHH\nLLL\nLLH\nLHH\nHHH\n"	0	0.4	50	"0 NNN\n1 NNL\n2 NNH\n3 NLL\n4 NHH\n5 LLL\n6 LLH\n7 LHH\n8 HHH\n"	0.02	92	0.1	14	0	0.1	5.0E-4	0.03	0.05	100	0	5.1783E-4	25000	0
1873	0	23	0.3	false	1	"NNN\nNNL\nNNH\nNLL\nNHH\nLLL\nLLH\nLHH\nHHH\n"	0	0.4	50	"0 NNN\n1 NNL\n2 NNH\n3 NLL\n4 NHH\n5 LLL\n6 LLH\n7 LHH\n8 HHH\n"	0.02	92	0.1	14	0	0.1	5.0E-4	0.03	0.05	100	0	3.74132E-4	25000	0
1874	0	23	0.3	false	1	"NNN\nNNL\nNNH\nNLL\nNHH\nLLL\nLLH\nLHH\nHHH\n"	0	0.4	50	"0 NNN\n1 NNL\n2 NNH\n3 NLL\n4 NHH\n5 LLL\n6 LLH\n7 LHH\n8 HHH\n"	0.02	92	0.1	14	0	0.1	5.0E-4	0.03	0.05	100	0	3.18012E-4	25000	0
1875	0	23	0.3	false	1	"NNN\nNNL\nNNH\nNLL\nNHH\nLLL\nLLH\nLHH\nHHH\n"	0	0.4	50	"0 NNN\n1 NNL\n2 NNH\n3 NLL\n4 NHH\n5 LLL\n6 LLH\n7 LHH\n8 HHH\n"	0.02	92	0.1	14	0	0.1	5.0E-4	0.03	0.05	100	0	2.7031E-4	25000	0
1876	0	23	0.3	false	1	"NNN\nNNL\nNNH\nNLL\nNHH\nLLL\nLLH\nLHH\nHHH\n"	0	0.4	50	"0 NNN\n1 NNL\n2 NNH\n3 NLL\n4 NHH\n5 LLL\n6 LLH\n7 LHH\n8 HHH\n"	0.02	92	0.1	14	0	0.1	5.0E-4	0.03	0.05	100	0	2.29764E-4	25000	0
1877	0	23	0.3	false	1	"NNN\nNNL\nNNH\nNLL\nNHH\nLLL\nLLH\nLHH\nHHH\n"	0	0.4	50	"0 NNN\n1 NNL\n2 NNH\n3 NLL\n4 NHH\n5 LLL\n6 LLH\n7 LHH\n8 HHH\n"	0.02	92	0.1	14	0	0.1	5.0E-4	0.03	0.05	100	0	1.95299E-4	25000	0
1878	0	23	0.3	false	1	"NNN\nNNL\nNNH\nNLL\nNHH\nLLL\nLLH\nLHH\nHHH\n"	0	0.4	50	"0 NNN\n1 NNL\n2 NNH\n3 NLL\n4 NHH\n5 LLL\n6 LLH\n7 LHH\n8 HHH\n"	0.02	92	0.1	14	0	0.1	5.0E-4	0.03	0.05	100	0	1.66004E-4	25000	0
1879	0	23	0.3	false	1	"NNN\nNNL\nNNH\nNLL\nNHH\nLLL\nLLH\nLHH\nHHH\n"	0	0.4	50	"0 NNN\n1 NNL\n2 NNH\n3 NLL\n4 NHH\n5 LLL\n6 LLH\n7 LHH\n8 HHH\n"	0.02	92	0.1	14	0	0.1	5.0E-4	0.03	0.05	100	0	1.41104E-4	25000	0
1881	0	23	0.3	false	1	"NNN\nNNL\nNNH\nNLL\nNHH\nLLL\nLLH\nLHH\nHHH\n"	0	0.4	50	"0 NNN\n1 NNL\n2 NNH\n3 NLL\n4 NHH\n5 LLL\n6 LLH\n7 LHH\n8 HHH\n"	0.02	92	0.1	14	0	0.1	5.0E-4	0.03	0.05	100	0	1.01947E-4	25000	0
1880	0	23	0.3	false	1	"NNN\nNNL\nNNH\nNLL\nNHH\nLLL\nLLH\nLHH\nHHH\n"	0	0.4	50	"0 NNN\n1 NNL\n2 NNH\n3 NLL\n4 NHH\n5 LLL\n6 LLH\n7 LHH\n8 HHH\n"	0.02	92	0.1	14	0	0.1	5.0E-4	0.03	0.05	100	0	1.19938E-4	25000	0
1882	0	23	0.3	false	1	"NNN\nNNL\nNNH\nNLL\nNHH\nLLL\nLLH\nLHH\nHHH\n"	0	0.4	50	"0 NNN\n1 NNL\n2 NNH\n3 NLL\n4 NHH\n5 LLL\n6 LLH\n7 LHH\n8 HHH\n"	0.02	92	0.1	14	0	0.1	5.0E-4	0.03	0.05	100	0	8.66553E-5	25000	0
1883	0	23	0.3	false	1	"NNN\nNNL\nNNH\nNLL\nNHH\nLLL\nLLH\nLHH\nHHH\n"	0	0.4	50	"0 NNN\n1 NNL\n2 NNH\n3 NLL\n4 NHH\n5 LLL\n6 LLH\n7 LHH\n8 HHH\n"	0.02	92	0.1	14	0	0.1	5.0E-4	0.03	0.05	100	0	7.3657E-5	25000	0
1884	0	23	0.3	false	1	"NNN\nNNL\nNNH\nNLL\nNHH\nLLL\nLLH\nLHH\nHHH\n"	0	0.4	50	"0 NNN\n1 NNL\n2 NNH\n3 NLL\n4 NHH\n5 LLL\n6 LLH\n7 LHH\n8 HHH\n"	0.02	92	0.1	14	0	0.1	5.0E-4	0.03	0.05	100	0	6.26084E-5	25000	0
1885	0	23	0.3	false	1	"NNN\nNNL\nNNH\nNLL\nNHH\nLLL\nLLH\nLHH\nHHH\n"	0	0.4	50	"0 NNN\n1 NNL\n2 NNH\n3 NLL\n4 NHH\n5 LLL\n6 LLH\n7 LHH\n8 HHH\n"	0.02	92	0.1	14	0	0.1	5.0E-4	0.03	0.05	100	0	5.32172E-5	25000	0
1886	0	23	0.3	false	1	"NNN\nNNL\nNNH\nNLL\nNHH\nLLL\nLLH\nLHH\nHHH\n"	0	0.4	50	"0 NNN\n1 NNL\n2 NNH\n3 NLL\n4 NHH\n5 LLL\n6 LLH\n7 LHH\n8 HHH\n"	0.02	92	0.1	14	0	0.1	5.0E-4	0.03	0.05	100	0	4.52346E-5	25000	0
1887	0	23	0.3	false	1	"NNN\nNNL\nNNH\nNLL\nNHH\nLLL\nLLH\nLHH\nHHH\n"	0	0.4	50	"0 NNN\n1 NNL\n2 NNH\n3 NLL\n4 NHH\n5 LLL\n6 LLH\n7 LHH\n8 HHH\n"	0.02	92	0.1	14	0	0.1	5.0E-4	0.03	0.05	100	0	0	25000	0
1888	0	23	0.3	false	1	"NNN\nNNL\nNNH\nNLL\nNHH\nLLL\nLLH\nLHH\nHHH\n"	0	0.4	50	"0 NNN\n1 NNL\n2 NNH\n3 NLL\n4 NHH\n5 LLL\n6 LLH\n7 LHH\n8 HHH\n"	0.02	92	0.1	14	0	0.1	5.0E-4	0.03	0.05	100	0.01	0.13	25000	0
1889	0	23	0.3	false	1	"NNN\nNNL\nNNH\nNLL\nNHH\nLLL\nLLH\nLHH\nHHH\n"	0	0.4	50	"0 NNN\n1 NNL\n2 NNH\n3 NLL\n4 NHH\n5 LLL\n6 LLH\n7 LHH\n8 HHH\n"	0.02	92	0.1	14	0	0.1	5.0E-4	0.03	0.05	100	0.01	0.1105	25000	0
1890	0	23	0.3	false	1	"NNN\nNNL\nNNH\nNLL\nNHH\nLLL\nLLH\nLHH\nHHH\n"	0	0.4	50	"0 NNN\n1 NNL\n2 NNH\n3 NLL\n4 NHH\n5 LLL\n6 LLH\n7 LHH\n8 HHH\n"	0.02	92	0.1	14	0	0.1	5.0E-4	0.03	0.05	100	0.01	0.093925	25000	0
1891	0	23	0.3	false	1	"NNN\nNNL\nNNH\nNLL\nNHH\nLLL\nLLH\nLHH\nHHH\n"	0	0.4	50	"0 NNN\n1 NNL\n2 NNH\n3 NLL\n4 NHH\n5 LLL\n6 LLH\n7 LHH\n8 HHH\n"	0.02	92	0.1	14	0	0.1	5.0E-4	0.03	0.05	100	0.01	0.07983625	25000	0
1892	0	23	0.3	false	1	"NNN\nNNL\nNNH\nNLL\nNHH\nLLL\nLLH\nLHH\nHHH\n"	0	0.4	50	"0 NNN\n1 NNL\n2 NNH\n3 NLL\n4 NHH\n5 LLL\n6 LLH\n7 LHH\n8 HHH\n"	0.02	92	0.1	14	0	0.1	5.0E-4	0.03	0.05	100	0.01	0.067860813	25000	0
1894	0	23	0.3	false	1	"NNN\nNNL\nNNH\nNLL\nNHH\nLLL\nLLH\nLHH\nHHH\n"	0	0.4	50	"0 NNN\n1 NNL\n2 NNH\n3 NLL\n4 NHH\n5 LLL\n6 LLH\n7 LHH\n8 HHH\n"	0.02	92	0.1	14	0	0.1	5.0E-4	0.03	0.05	100	0.01	0.049029437	25000	0
1895	0	23	0.3	false	1	"NNN\nNNL\nNNH\nNLL\nNHH\nLLL\nLLH\nLHH\nHHH\n"	0	0.4	50	"0 NNN\n1 NNL\n2 NNH\n3 NLL\n4 NHH\n5 LLL\n6 LLH\n7 LHH\n8 HHH\n"	0.02	92	0.1	14	0	0.1	5.0E-4	0.03	0.05	100	0.01	0.041675021	25000	0
1893	0	23	0.3	false	1	"NNN\nNNL\nNNH\nNLL\nNHH\nLLL\nLLH\nLHH\nHHH\n"	0	0.4	50	"0 NNN\n1 NNL\n2 NNH\n3 NLL\n4 NHH\n5 LLL\n6 LLH\n7 LHH\n8 HHH\n"	0.02	92	0.1	14	0	0.1	5.0E-4	0.03	0.05	100	0.01	0.057681691	25000	0
1896	0	23	0.3	false	1	"NNN\nNNL\nNNH\nNLL\nNHH\nLLL\nLLH\nLHH\nHHH\n"	0	0.4	50	"0 NNN\n1 NNL\n2 NNH\n3 NLL\n4 NHH\n5 LLL\n6 LLH\n7 LHH\n8 HHH\n"	0.02	92	0.1	14	0	0.1	5.0E-4	0.03	0.05	100	0.01	0.035423768	25000	0
1897	0	23	0.3	false	1	"NNN\nNNL\nNNH\nNLL\nNHH\nLLL\nLLH\nLHH\nHHH\n"	0	0.4	50	"0 NNN\n1 NNL\n2 NNH\n3 NLL\n4 NHH\n5 LLL\n6 LLH\n7 LHH\n8 HHH\n"	0.02	92	0.1	14	0	0.1	5.0E-4	0.03	0.05	100	0.01	0.030110203	25000	0
1898	0	23	0.3	false	1	"NNN\nNNL\nNNH\nNLL\nNHH\nLLL\nLLH\nLHH\nHHH\n"	0	0.4	50	"0 NNN\n1 NNL\n2 NNH\n3 NLL\n4 NHH\n5 LLL\n6 LLH\n7 LHH\n8 HHH\n"	0.02	92	0.1	14	0	0.1	5.0E-4	0.03	0.05	100	0.01	0.025593673	25000	0
1899	0	23	0.3	false	1	"NNN\nNNL\nNNH\nNLL\nNHH\nLLL\nLLH\nLHH\nHHH\n"	0	0.4	50	"0 NNN\n1 NNL\n2 NNH\n3 NLL\n4 NHH\n5 LLL\n6 LLH\n7 LHH\n8 HHH\n"	0.02	92	0.1	14	0	0.1	5.0E-4	0.03	0.05	100	0.01	0.021754622	25000	0
1900	0	23	0.3	false	1	"NNN\nNNL\nNNH\nNLL\nNHH\nLLL\nLLH\nLHH\nHHH\n"	0	0.4	50	"0 NNN\n1 NNL\n2 NNH\n3 NLL\n4 NHH\n5 LLL\n6 LLH\n7 LHH\n8 HHH\n"	0.02	92	0.1	14	0	0.1	5.0E-4	0.03	0.05	100	0.01	0.018491428	25000	0
1901	0	23	0.3	false	1	"NNN\nNNL\nNNH\nNLL\nNHH\nLLL\nLLH\nLHH\nHHH\n"	0	0.4	50	"0 NNN\n1 NNL\n2 NNH\n3 NLL\n4 NHH\n5 LLL\n6 LLH\n7 LHH\n8 HHH\n"	0.02	92	0.1	14	0	0.1	5.0E-4	0.03	0.05	100	0.01	0.015717714	25000	0
1902	0	23	0.3	false	1	"NNN\nNNL\nNNH\nNLL\nNHH\nLLL\nLLH\nLHH\nHHH\n"	0	0.4	50	"0 NNN\n1 NNL\n2 NNH\n3 NLL\n4 NHH\n5 LLL\n6 LLH\n7 LHH\n8 HHH\n"	0.02	92	0.1	14	0	0.1	5.0E-4	0.03	0.05	100	0.01	0.013360057	25000	0
1903	0	23	0.3	false	1	"NNN\nNNL\nNNH\nNLL\nNHH\nLLL\nLLH\nLHH\nHHH\n"	0	0.4	50	"0 NNN\n1 NNL\n2 NNH\n3 NLL\n4 NHH\n5 LLL\n6 LLH\n7 LHH\n8 HHH\n"	0.02	92	0.1	14	0	0.1	5.0E-4	0.03	0.05	100	0.01	0.011356048	25000	0
[truncated: 17,681 more rows]
