# Supplementary material for: Evolution of switchable aposematism: insights from individual-based simulations
Source: PeerJ. 2020 Apr 10;8:e8915. doi: 10.7717/peerj.8915 (PMC7153555; doi:10.7717/peerj.8915)
Supplement: Supplemental Information 2 [file peerj-08-8915-s002.zip › Datasets_resubmission/Supplementary Figure 3 different PREDATOR-FREQUENCY-upper.csv]

BehaviorSpace results (NetLogo 5.3.1)
ApoSim-v2.3-PeerJ-Upload-Rebuttal.nlogo
Figure 3A with different PREDATOR-FREQUENCY
11/14/2019 19:23:54:727 +0900
min-pxcor	max-pxcor	min-pycor	max-pycor
0	14	0	14
[run number]	HABITUATION-SPEED	PREDATOR-FREQUENCY	L-COLOR	PLOT-ON	H-COLOR	RULES-LIST	STARTLE-EFFECT	FINAL-ATTACK-DAMAGE	GENERATION-LENGTH	PARSED-RULES	INITIAL-ATTACK-DAMAGE	PREY-FREQUENCY	BASAL-COGNITIVE-CUE	WORLD-SIZE	LEARNING-AID-EFFECT	BAD-TASTE	SWITCHING-COST	SWITCHABILITY-MAINTENANCE-COST	BASAL-DETECTABILITY	PREDATOR-TURNOVER	LEARNING-SPEED	SIGNAL-PENALTY	[step]	result
2	0	7	0.3	false	1	"NNN\nNNL\nNNH\nNLL\nNHH\nLLL\nLLH\nLHH\nHHH\n"	0	0.4	50	"0 NNN\n1 NNL\n2 NNH\n3 NLL\n4 NHH\n5 LLL\n6 LLH\n7 LHH\n8 HHH\n"	0.1	92	0.1	14	0	0.1	0	0	0.05	1	0	0.1105	25000	1
3	0	7	0.3	false	1	"NNN\nNNL\nNNH\nNLL\nNHH\nLLL\nLLH\nLHH\nHHH\n"	0	0.4	50	"0 NNN\n1 NNL\n2 NNH\n3 NLL\n4 NHH\n5 LLL\n6 LLH\n7 LHH\n8 HHH\n"	0.1	92	0.1	14	0	0.1	0	0	0.05	1	0	0.093925	25000	0
4	0	7	0.3	false	1	"NNN\nNNL\nNNH\nNLL\nNHH\nLLL\nLLH\nLHH\nHHH\n"	0	0.4	50	"0 NNN\n1 NNL\n2 NNH\n3 NLL\n4 NHH\n5 LLL\n6 LLH\n7 LHH\n8 HHH\n"	0.1	92	0.1	14	0	0.1	0	0	0.05	1	0	0.07983625	25000	1
1	0	7	0.3	false	1	"NNN\nNNL\nNNH\nNLL\nNHH\nLLL\nLLH\nLHH\nHHH\n"	0	0.4	50	"0 NNN\n1 NNL\n2 NNH\n3 NLL\n4 NHH\n5 LLL\n6 LLH\n7 LHH\n8 HHH\n"	0.1	92	0.1	14	0	0.1	0	0	0.05	1	0	0.13	25000	0
6	0	7	0.3	false	1	"NNN\nNNL\nNNH\nNLL\nNHH\nLLL\nLLH\nLHH\nHHH\n"	0	0.4	50	"0 NNN\n1 NNL\n2 NNH\n3 NLL\n4 NHH\n5 LLL\n6 LLH\n7 LHH\n8 HHH\n"	0.1	92	0.1	14	0	0.1	0	0	0.05	1	0	0.057681691	25000	2
5	0	7	0.3	false	1	"NNN\nNNL\nNNH\nNLL\nNHH\nLLL\nLLH\nLHH\nHHH\n"	0	0.4	50	"0 NNN\n1 NNL\n2 NNH\n3 NLL\n4 NHH\n5 LLL\n6 LLH\n7 LHH\n8 HHH\n"	0.1	92	0.1	14	0	0.1	0	0	0.05	1	0	0.067860813	25000	0
7	0	7	0.3	false	1	"NNN\nNNL\nNNH\nNLL\nNHH\nLLL\nLLH\nLHH\nHHH\n"	0	0.4	50	"0 NNN\n1 NNL\n2 NNH\n3 NLL\n4 NHH\n5 LLL\n6 LLH\n7 LHH\n8 HHH\n"	0.1	92	0.1	14	0	0.1	0	0	0.05	1	0	0.049029437	25000	1
8	0	7	0.3	false	1	"NNN\nNNL\nNNH\nNLL\nNHH\nLLL\nLLH\nLHH\nHHH\n"	0	0.4	50	"0 NNN\n1 NNL\n2 NNH\n3 NLL\n4 NHH\n5 LLL\n6 LLH\n7 LHH\n8 HHH\n"	0.1	92	0.1	14	0	0.1	0	0	0.05	1	0	0.041675021	25000	1
9	0	7	0.3	false	1	"NNN\nNNL\nNNH\nNLL\nNHH\nLLL\nLLH\nLHH\nHHH\n"	0	0.4	50	"0 NNN\n1 NNL\n2 NNH\n3 NLL\n4 NHH\n5 LLL\n6 LLH\n7 LHH\n8 HHH\n"	0.1	92	0.1	14	0	0.1	0	0	0.05	1	0	0.035423768	25000	1
10	0	7	0.3	false	1	"NNN\nNNL\nNNH\nNLL\nNHH\nLLL\nLLH\nLHH\nHHH\n"	0	0.4	50	"0 NNN\n1 NNL\n2 NNH\n3 NLL\n4 NHH\n5 LLL\n6 LLH\n7 LHH\n8 HHH\n"	0.1	92	0.1	14	0	0.1	0	0	0.05	1	0	0.030110203	25000	1
11	0	7	0.3	false	1	"NNN\nNNL\nNNH\nNLL\nNHH\nLLL\nLLH\nLHH\nHHH\n"	0	0.4	50	"0 NNN\n1 NNL\n2 NNH\n3 NLL\n4 NHH\n5 LLL\n6 LLH\n7 LHH\n8 HHH\n"	0.1	92	0.1	14	0	0.1	0	0	0.05	1	0	0.025593673	25000	1
12	0	7	0.3	false	1	"NNN\nNNL\nNNH\nNLL\nNHH\nLLL\nLLH\nLHH\nHHH\n"	0	0.4	50	"0 NNN\n1 NNL\n2 NNH\n3 NLL\n4 NHH\n5 LLL\n6 LLH\n7 LHH\n8 HHH\n"	0.1	92	0.1	14	0	0.1	0	0	0.05	1	0	0.021754622	25000	1
13	0	7	0.3	false	1	"NNN\nNNL\nNNH\nNLL\nNHH\nLLL\nLLH\nLHH\nHHH\n"	0	0.4	50	"0 NNN\n1 NNL\n2 NNH\n3 NLL\n4 NHH\n5 LLL\n6 LLH\n7 LHH\n8 HHH\n"	0.1	92	0.1	14	0	0.1	0	0	0.05	1	0	0.018491428	25000	0
15	0	7	0.3	false	1	"NNN\nNNL\nNNH\nNLL\nNHH\nLLL\nLLH\nLHH\nHHH\n"	0	0.4	50	"0 NNN\n1 NNL\n2 NNH\n3 NLL\n4 NHH\n5 LLL\n6 LLH\n7 LHH\n8 HHH\n"	0.1	92	0.1	14	0	0.1	0	0	0.05	1	0	0.013360057	25000	0
14	0	7	0.3	false	1	"NNN\nNNL\nNNH\nNLL\nNHH\nLLL\nLLH\nLHH\nHHH\n"	0	0.4	50	"0 NNN\n1 NNL\n2 NNH\n3 NLL\n4 NHH\n5 LLL\n6 LLH\n7 LHH\n8 HHH\n"	0.1	92	0.1	14	0	0.1	0	0	0.05	1	0	0.015717714	25000	1
16	0	7	0.3	false	1	"NNN\nNNL\nNNH\nNLL\nNHH\nLLL\nLLH\nLHH\nHHH\n"	0	0.4	50	"0 NNN\n1 NNL\n2 NNH\n3 NLL\n4 NHH\n5 LLL\n6 LLH\n7 LHH\n8 HHH\n"	0.1	92	0.1	14	0	0.1	0	0	0.05	1	0	0.011356048	25000	1
17	0	7	0.3	false	1	"NNN\nNNL\nNNH\nNLL\nNHH\nLLL\nLLH\nLHH\nHHH\n"	0	0.4	50	"0 NNN\n1 NNL\n2 NNH\n3 NLL\n4 NHH\n5 LLL\n6 LLH\n7 LHH\n8 HHH\n"	0.1	92	0.1	14	0	0.1	0	0	0.05	1	0	0.009652641	25000	2
18	0	7	0.3	false	1	"NNN\nNNL\nNNH\nNLL\nNHH\nLLL\nLLH\nLHH\nHHH\n"	0	0.4	50	"0 NNN\n1 NNL\n2 NNH\n3 NLL\n4 NHH\n5 LLL\n6 LLH\n7 LHH\n8 HHH\n"	0.1	92	0.1	14	0	0.1	0	0	0.05	1	0	0.008204745	25000	0
19	0	7	0.3	false	1	"NNN\nNNL\nNNH\nNLL\nNHH\nLLL\nLLH\nLHH\nHHH\n"	0	0.4	50	"0 NNN\n1 NNL\n2 NNH\n3 NLL\n4 NHH\n5 LLL\n6 LLH\n7 LHH\n8 HHH\n"	0.1	92	0.1	14	0	0.1	0	0	0.05	1	0	0.006974033	25000	0
21	0	7	0.3	false	1	"NNN\nNNL\nNNH\nNLL\nNHH\nLLL\nLLH\nLHH\nHHH\n"	0	0.4	50	"0 NNN\n1 NNL\n2 NNH\n3 NLL\n4 NHH\n5 LLL\n6 LLH\n7 LHH\n8 HHH\n"	0.1	92	0.1	14	0	0.1	0	0	0.05	1	0	0.005038739	25000	1
23	0	7	0.3	false	1	"NNN\nNNL\nNNH\nNLL\nNHH\nLLL\nLLH\nLHH\nHHH\n"	0	0.4	50	"0 NNN\n1 NNL\n2 NNH\n3 NLL\n4 NHH\n5 LLL\n6 LLH\n7 LHH\n8 HHH\n"	0.1	92	0.1	14	0	0.1	0	0	0.05	1	0	0.003640489	25000	0
22	0	7	0.3	false	1	"NNN\nNNL\nNNH\nNLL\nNHH\nLLL\nLLH\nLHH\nHHH\n"	0	0.4	50	"0 NNN\n1 NNL\n2 NNH\n3 NLL\n4 NHH\n5 LLL\n6 LLH\n7 LHH\n8 HHH\n"	0.1	92	0.1	14	0	0.1	0	0	0.05	1	0	0.004282928	25000	2
20	0	7	0.3	false	1	"NNN\nNNL\nNNH\nNLL\nNHH\nLLL\nLLH\nLHH\nHHH\n"	0	0.4	50	"0 NNN\n1 NNL\n2 NNH\n3 NLL\n4 NHH\n5 LLL\n6 LLH\n7 LHH\n8 HHH\n"	0.1	92	0.1	14	0	0.1	0	0	0.05	1	0	0.005927928	25000	2
24	0	7	0.3	false	1	"NNN\nNNL\nNNH\nNLL\nNHH\nLLL\nLLH\nLHH\nHHH\n"	0	0.4	50	"0 NNN\n1 NNL\n2 NNH\n3 NLL\n4 NHH\n5 LLL\n6 LLH\n7 LHH\n8 HHH\n"	0.1	92	0.1	14	0	0.1	0	0	0.05	1	0	0.003094416	25000	0
25	0	7	0.3	false	1	"NNN\nNNL\nNNH\nNLL\nNHH\nLLL\nLLH\nLHH\nHHH\n"	0	0.4	50	"0 NNN\n1 NNL\n2 NNH\n3 NLL\n4 NHH\n5 LLL\n6 LLH\n7 LHH\n8 HHH\n"	0.1	92	0.1	14	0	0.1	0	0	0.05	1	0	0.002630253	25000	1
26	0	7	0.3	false	1	"NNN\nNNL\nNNH\nNLL\nNHH\nLLL\nLLH\nLHH\nHHH\n"	0	0.4	50	"0 NNN\n1 NNL\n2 NNH\n3 NLL\n4 NHH\n5 LLL\n6 LLH\n7 LHH\n8 HHH\n"	0.1	92	0.1	14	0	0.1	0	0	0.05	1	0	0.002235715	25000	0
27	0	7	0.3	false	1	"NNN\nNNL\nNNH\nNLL\nNHH\nLLL\nLLH\nLHH\nHHH\n"	0	0.4	50	"0 NNN\n1 NNL\n2 NNH\n3 NLL\n4 NHH\n5 LLL\n6 LLH\n7 LHH\n8 HHH\n"	0.1	92	0.1	14	0	0.1	0	0	0.05	1	0	0.001900358	25000	2
28	0	7	0.3	false	1	"NNN\nNNL\nNNH\nNLL\nNHH\nLLL\nLLH\nLHH\nHHH\n"	0	0.4	50	"0 NNN\n1 NNL\n2 NNH\n3 NLL\n4 NHH\n5 LLL\n6 LLH\n7 LHH\n8 HHH\n"	0.1	92	0.1	14	0	0.1	0	0	0.05	1	0	0.001615304	25000	2
29	0	7	0.3	false	1	"NNN\nNNL\nNNH\nNLL\nNHH\nLLL\nLLH\nLHH\nHHH\n"	0	0.4	50	"0 NNN\n1 NNL\n2 NNH\n3 NLL\n4 NHH\n5 LLL\n6 LLH\n7 LHH\n8 HHH\n"	0.1	92	0.1	14	0	0.1	0	0	0.05	1	0	0.001373009	25000	1
30	0	7	0.3	false	1	"NNN\nNNL\nNNH\nNLL\nNHH\nLLL\nLLH\nLHH\nHHH\n"	0	0.4	50	"0 NNN\n1 NNL\n2 NNH\n3 NLL\n4 NHH\n5 LLL\n6 LLH\n7 LHH\n8 HHH\n"	0.1	92	0.1	14	0	0.1	0	0	0.05	1	0	0.001167057	25000	0
31	0	7	0.3	false	1	"NNN\nNNL\nNNH\nNLL\nNHH\nLLL\nLLH\nLHH\nHHH\n"	0	0.4	50	"0 NNN\n1 NNL\n2 NNH\n3 NLL\n4 NHH\n5 LLL\n6 LLH\n7 LHH\n8 HHH\n"	0.1	92	0.1	14	0	0.1	0	0	0.05	1	0	9.91999E-4	25000	1
32	0	7	0.3	false	1	"NNN\nNNL\nNNH\nNLL\nNHH\nLLL\nLLH\nLHH\nHHH\n"	0	0.4	50	"0 NNN\n1 NNL\n2 NNH\n3 NLL\n4 NHH\n5 LLL\n6 LLH\n7 LHH\n8 HHH\n"	0.1	92	0.1	14	0	0.1	0	0	0.05	1	0	8.43199E-4	25000	2
33	0	7	0.3	false	1	"NNN\nNNL\nNNH\nNLL\nNHH\nLLL\nLLH\nLHH\nHHH\n"	0	0.4	50	"0 NNN\n1 NNL\n2 NNH\n3 NLL\n4 NHH\n5 LLL\n6 LLH\n7 LHH\n8 HHH\n"	0.1	92	0.1	14	0	0.1	0	0	0.05	1	0	7.16719E-4	25000	0
34	0	7	0.3	false	1	"NNN\nNNL\nNNH\nNLL\nNHH\nLLL\nLLH\nLHH\nHHH\n"	0	0.4	50	"0 NNN\n1 NNL\n2 NNH\n3 NLL\n4 NHH\n5 LLL\n6 LLH\n7 LHH\n8 HHH\n"	0.1	92	0.1	14	0	0.1	0	0	0.05	1	0	6.09211E-4	25000	1
36	0	7	0.3	false	1	"NNN\nNNL\nNNH\nNLL\nNHH\nLLL\nLLH\nLHH\nHHH\n"	0	0.4	50	"0 NNN\n1 NNL\n2 NNH\n3 NLL\n4 NHH\n5 LLL\n6 LLH\n7 LHH\n8 HHH\n"	0.1	92	0.1	14	0	0.1	0	0	0.05	1	0	4.40155E-4	25000	2
37	0	7	0.3	false	1	"NNN\nNNL\nNNH\nNLL\nNHH\nLLL\nLLH\nLHH\nHHH\n"	0	0.4	50	"0 NNN\n1 NNL\n2 NNH\n3 NLL\n4 NHH\n5 LLL\n6 LLH\n7 LHH\n8 HHH\n"	0.1	92	0.1	14	0	0.1	0	0	0.05	1	0	3.74132E-4	25000	2
38	0	7	0.3	false	1	"NNN\nNNL\nNNH\nNLL\nNHH\nLLL\nLLH\nLHH\nHHH\n"	0	0.4	50	"0 NNN\n1 NNL\n2 NNH\n3 NLL\n4 NHH\n5 LLL\n6 LLH\n7 LHH\n8 HHH\n"	0.1	92	0.1	14	0	0.1	0	0	0.05	1	0	3.18012E-4	25000	0
35	0	7	0.3	false	1	"NNN\nNNL\nNNH\nNLL\nNHH\nLLL\nLLH\nLHH\nHHH\n"	0	0.4	50	"0 NNN\n1 NNL\n2 NNH\n3 NLL\n4 NHH\n5 LLL\n6 LLH\n7 LHH\n8 HHH\n"	0.1	92	0.1	14	0	0.1	0	0	0.05	1	0	5.1783E-4	25000	1
39	0	7	0.3	false	1	"NNN\nNNL\nNNH\nNLL\nNHH\nLLL\nLLH\nLHH\nHHH\n"	0	0.4	50	"0 NNN\n1 NNL\n2 NNH\n3 NLL\n4 NHH\n5 LLL\n6 LLH\n7 LHH\n8 HHH\n"	0.1	92	0.1	14	0	0.1	0	0	0.05	1	0	2.7031E-4	25000	1
40	0	7	0.3	false	1	"NNN\nNNL\nNNH\nNLL\nNHH\nLLL\nLLH\nLHH\nHHH\n"	0	0.4	50	"0 NNN\n1 NNL\n2 NNH\n3 NLL\n4 NHH\n5 LLL\n6 LLH\n7 LHH\n8 HHH\n"	0.1	92	0.1	14	0	0.1	0	0	0.05	1	0	2.29764E-4	25000	1
41	0	7	0.3	false	1	"NNN\nNNL\nNNH\nNLL\nNHH\nLLL\nLLH\nLHH\nHHH\n"	0	0.4	50	"0 NNN\n1 NNL\n2 NNH\n3 NLL\n4 NHH\n5 LLL\n6 LLH\n7 LHH\n8 HHH\n"	0.1	92	0.1	14	0	0.1	0	0	0.05	1	0	1.95299E-4	25000	1
42	0	7	0.3	false	1	"NNN\nNNL\nNNH\nNLL\nNHH\nLLL\nLLH\nLHH\nHHH\n"	0	0.4	50	"0 NNN\n1 NNL\n2 NNH\n3 NLL\n4 NHH\n5 LLL\n6 LLH\n7 LHH\n8 HHH\n"	0.1	92	0.1	14	0	0.1	0	0	0.05	1	0	1.66004E-4	25000	1
43	0	7	0.3	false	1	"NNN\nNNL\nNNH\nNLL\nNHH\nLLL\nLLH\nLHH\nHHH\n"	0	0.4	50	"0 NNN\n1 NNL\n2 NNH\n3 NLL\n4 NHH\n5 LLL\n6 LLH\n7 LHH\n8 HHH\n"	0.1	92	0.1	14	0	0.1	0	0	0.05	1	0	1.41104E-4	25000	1
45	0	7	0.3	false	1	"NNN\nNNL\nNNH\nNLL\nNHH\nLLL\nLLH\nLHH\nHHH\n"	0	0.4	50	"0 NNN\n1 NNL\n2 NNH\n3 NLL\n4 NHH\n5 LLL\n6 LLH\n7 LHH\n8 HHH\n"	0.1	92	0.1	14	0	0.1	0	0	0.05	1	0	1.01947E-4	25000	1
44	0	7	0.3	false	1	"NNN\nNNL\nNNH\nNLL\nNHH\nLLL\nLLH\nLHH\nHHH\n"	0	0.4	50	"0 NNN\n1 NNL\n2 NNH\n3 NLL\n4 NHH\n5 LLL\n6 LLH\n7 LHH\n8 HHH\n"	0.1	92	0.1	14	0	0.1	0	0	0.05	1	0	1.19938E-4	25000	1
46	0	7	0.3	false	1	"NNN\nNNL\nNNH\nNLL\nNHH\nLLL\nLLH\nLHH\nHHH\n"	0	0.4	50	"0 NNN\n1 NNL\n2 NNH\n3 NLL\n4 NHH\n5 LLL\n6 LLH\n7 LHH\n8 HHH\n"	0.1	92	0.1	14	0	0.1	0	0	0.05	1	0	8.66553E-5	25000	2
47	0	7	0.3	false	1	"NNN\nNNL\nNNH\nNLL\nNHH\nLLL\nLLH\nLHH\nHHH\n"	0	0.4	50	"0 NNN\n1 NNL\n2 NNH\n3 NLL\n4 NHH\n5 LLL\n6 LLH\n7 LHH\n8 HHH\n"	0.1	92	0.1	14	0	0.1	0	0	0.05	1	0	7.3657E-5	25000	2
49	0	7	0.3	false	1	"NNN\nNNL\nNNH\nNLL\nNHH\nLLL\nLLH\nLHH\nHHH\n"	0	0.4	50	"0 NNN\n1 NNL\n2 NNH\n3 NLL\n4 NHH\n5 LLL\n6 LLH\n7 LHH\n8 HHH\n"	0.1	92	0.1	14	0	0.1	0	0	0.05	1	0	5.32172E-5	25000	1
48	0	7	0.3	false	1	"NNN\nNNL\nNNH\nNLL\nNHH\nLLL\nLLH\nLHH\nHHH\n"	0	0.4	50	"0 NNN\n1 NNL\n2 NNH\n3 NLL\n4 NHH\n5 LLL\n6 LLH\n7 LHH\n8 HHH\n"	0.1	92	0.1	14	0	0.1	0	0	0.05	1	0	6.26084E-5	25000	0
51	0	7	0.3	false	1	"NNN\nNNL\nNNH\nNLL\nNHH\nLLL\nLLH\nLHH\nHHH\n"	0	0.4	50	"0 NNN\n1 NNL\n2 NNH\n3 NLL\n4 NHH\n5 LLL\n6 LLH\n7 LHH\n8 HHH\n"	0.1	92	0.1	14	0	0.1	0	0	0.05	1	0	0	25000	2
50	0	7	0.3	false	1	"NNN\nNNL\nNNH\nNLL\nNHH\nLLL\nLLH\nLHH\nHHH\n"	0	0.4	50	"0 NNN\n1 NNL\n2 NNH\n3 NLL\n4 NHH\n5 LLL\n6 LLH\n7 LHH\n8 HHH\n"	0.1	92	0.1	14	0	0.1	0	0	0.05	1	0	4.52346E-5	25000	0
52	0	7	0.3	false	1	"NNN\nNNL\nNNH\nNLL\nNHH\nLLL\nLLH\nLHH\nHHH\n"	0	0.4	50	"0 NNN\n1 NNL\n2 NNH\n3 NLL\n4 NHH\n5 LLL\n6 LLH\n7 LHH\n8 HHH\n"	0.1	92	0.1	14	0	0.1	0	0	0.05	1	0.01	0.13	25000	2
53	0	7	0.3	false	1	"NNN\nNNL\nNNH\nNLL\nNHH\nLLL\nLLH\nLHH\nHHH\n"	0	0.4	50	"0 NNN\n1 NNL\n2 NNH\n3 NLL\n4 NHH\n5 LLL\n6 LLH\n7 LHH\n8 HHH\n"	0.1	92	0.1	14	0	0.1	0	0	0.05	1	0.01	0.1105	25000	2
54	0	7	0.3	false	1	"NNN\nNNL\nNNH\nNLL\nNHH\nLLL\nLLH\nLHH\nHHH\n"	0	0.4	50	"0 NNN\n1 NNL\n2 NNH\n3 NLL\n4 NHH\n5 LLL\n6 LLH\n7 LHH\n8 HHH\n"	0.1	92	0.1	14	0	0.1	0	0	0.05	1	0.01	0.093925	25000	2
56	0	7	0.3	false	1	"NNN\nNNL\nNNH\nNLL\nNHH\nLLL\nLLH\nLHH\nHHH\n"	0	0.4	50	"0 NNN\n1 NNL\n2 NNH\n3 NLL\n4 NHH\n5 LLL\n6 LLH\n7 LHH\n8 HHH\n"	0.1	92	0.1	14	0	0.1	0	0	0.05	1	0.01	0.067860813	25000	2
57	0	7	0.3	false	1	"NNN\nNNL\nNNH\nNLL\nNHH\nLLL\nLLH\nLHH\nHHH\n"	0	0.4	50	"0 NNN\n1 NNL\n2 NNH\n3 NLL\n4 NHH\n5 LLL\n6 LLH\n7 LHH\n8 HHH\n"	0.1	92	0.1	14	0	0.1	0	0	0.05	1	0.01	0.057681691	25000	2
55	0	7	0.3	false	1	"NNN\nNNL\nNNH\nNLL\nNHH\nLLL\nLLH\nLHH\nHHH\n"	0	0.4	50	"0 NNN\n1 NNL\n2 NNH\n3 NLL\n4 NHH\n5 LLL\n6 LLH\n7 LHH\n8 HHH\n"	0.1	92	0.1	14	0	0.1	0	0	0.05	1	0.01	0.07983625	25000	2
58	0	7	0.3	false	1	"NNN\nNNL\nNNH\nNLL\nNHH\nLLL\nLLH\nLHH\nHHH\n"	0	0.4	50	"0 NNN\n1 NNL\n2 NNH\n3 NLL\n4 NHH\n5 LLL\n6 LLH\n7 LHH\n8 HHH\n"	0.1	92	0.1	14	0	0.1	0	0	0.05	1	0.01	0.049029437	25000	2
59	0	7	0.3	false	1	"NNN\nNNL\nNNH\nNLL\nNHH\nLLL\nLLH\nLHH\nHHH\n"	0	0.4	50	"0 NNN\n1 NNL\n2 NNH\n3 NLL\n4 NHH\n5 LLL\n6 LLH\n7 LHH\n8 HHH\n"	0.1	92	0.1	14	0	0.1	0	0	0.05	1	0.01	0.041675021	25000	2
60	0	7	0.3	false	1	"NNN\nNNL\nNNH\nNLL\nNHH\nLLL\nLLH\nLHH\nHHH\n"	0	0.4	50	"0 NNN\n1 NNL\n2 NNH\n3 NLL\n4 NHH\n5 LLL\n6 LLH\n7 LHH\n8 HHH\n"	0.1	92	0.1	14	0	0.1	0	0	0.05	1	0.01	0.035423768	25000	2
61	0	7	0.3	false	1	"NNN\nNNL\nNNH\nNLL\nNHH\nLLL\nLLH\nLHH\nHHH\n"	0	0.4	50	"0 NNN\n1 NNL\n2 NNH\n3 NLL\n4 NHH\n5 LLL\n6 LLH\n7 LHH\n8 HHH\n"	0.1	92	0.1	14	0	0.1	0	0	0.05	1	0.01	0.030110203	25000	2
62	0	7	0.3	false	1	"NNN\nNNL\nNNH\nNLL\nNHH\nLLL\nLLH\nLHH\nHHH\n"	0	0.4	50	"0 NNN\n1 NNL\n2 NNH\n3 NLL\n4 NHH\n5 LLL\n6 LLH\n7 LHH\n8 HHH\n"	0.1	92	0.1	14	0	0.1	0	0	0.05	1	0.01	0.025593673	25000	2
63	0	7	0.3	false	1	"NNN\nNNL\nNNH\nNLL\nNHH\nLLL\nLLH\nLHH\nHHH\n"	0	0.4	50	"0 NNN\n1 NNL\n2 NNH\n3 NLL\n4 NHH\n5 LLL\n6 LLH\n7 LHH\n8 HHH\n"	0.1	92	0.1	14	0	0.1	0	0	0.05	1	0.01	0.021754622	25000	2
64	0	7	0.3	false	1	"NNN\nNNL\nNNH\nNLL\nNHH\nLLL\nLLH\nLHH\nHHH\n"	0	0.4	50	"0 NNN\n1 NNL\n2 NNH\n3 NLL\n4 NHH\n5 LLL\n6 LLH\n7 LHH\n8 HHH\n"	0.1	92	0.1	14	0	0.1	0	0	0.05	1	0.01	0.018491428	25000	2
66	0	7	0.3	false	1	"NNN\nNNL\nNNH\nNLL\nNHH\nLLL\nLLH\nLHH\nHHH\n"	0	0.4	50	"0 NNN\n1 NNL\n2 NNH\n3 NLL\n4 NHH\n5 LLL\n6 LLH\n7 LHH\n8 HHH\n"	0.1	92	0.1	14	0	0.1	0	0	0.05	1	0.01	0.013360057	25000	2
65	0	7	0.3	false	1	"NNN\nNNL\nNNH\nNLL\nNHH\nLLL\nLLH\nLHH\nHHH\n"	0	0.4	50	"0 NNN\n1 NNL\n2 NNH\n3 NLL\n4 NHH\n5 LLL\n6 LLH\n7 LHH\n8 HHH\n"	0.1	92	0.1	14	0	0.1	0	0	0.05	1	0.01	0.015717714	25000	2
67	0	7	0.3	false	1	"NNN\nNNL\nNNH\nNLL\nNHH\nLLL\nLLH\nLHH\nHHH\n"	0	0.4	50	"0 NNN\n1 NNL\n2 NNH\n3 NLL\n4 NHH\n5 LLL\n6 LLH\n7 LHH\n8 HHH\n"	0.1	92	0.1	14	0	0.1	0	0	0.05	1	0.01	0.011356048	25000	2
68	0	7	0.3	false	1	"NNN\nNNL\nNNH\nNLL\nNHH\nLLL\nLLH\nLHH\nHHH\n"	0	0.4	50	"0 NNN\n1 NNL\n2 NNH\n3 NLL\n4 NHH\n5 LLL\n6 LLH\n7 LHH\n8 HHH\n"	0.1	92	0.1	14	0	0.1	0	0	0.05	1	0.01	0.009652641	25000	2
69	0	7	0.3	false	1	"NNN\nNNL\nNNH\nNLL\nNHH\nLLL\nLLH\nLHH\nHHH\n"	0	0.4	50	"0 NNN\n1 NNL\n2 NNH\n3 NLL\n4 NHH\n5 LLL\n6 LLH\n7 LHH\n8 HHH\n"	0.1	92	0.1	14	0	0.1	0	0	0.05	1	0.01	0.008204745	25000	2
70	0	7	0.3	false	1	"NNN\nNNL\nNNH\nNLL\nNHH\nLLL\nLLH\nLHH\nHHH\n"	0	0.4	50	"0 NNN\n1 NNL\n2 NNH\n3 NLL\n4 NHH\n5 LLL\n6 LLH\n7 LHH\n8 HHH\n"	0.1	92	0.1	14	0	0.1	0	0	0.05	1	0.01	0.006974033	25000	2
71	0	7	0.3	false	1	"NNN\nNNL\nNNH\nNLL\nNHH\nLLL\nLLH\nLHH\nHHH\n"	0	0.4	50	"0 NNN\n1 NNL\n2 NNH\n3 NLL\n4 NHH\n5 LLL\n6 LLH\n7 LHH\n8 HHH\n"	0.1	92	0.1	14	0	0.1	0	0	0.05	1	0.01	0.005927928	25000	2
72	0	7	0.3	false	1	"NNN\nNNL\nNNH\nNLL\nNHH\nLLL\nLLH\nLHH\nHHH\n"	0	0.4	50	"0 NNN\n1 NNL\n2 NNH\n3 NLL\n4 NHH\n5 LLL\n6 LLH\n7 LHH\n8 HHH\n"	0.1	92	0.1	14	0	0.1	0	0	0.05	1	0.01	0.005038739	25000	2
73	0	7	0.3	false	1	"NNN\nNNL\nNNH\nNLL\nNHH\nLLL\nLLH\nLHH\nHHH\n"	0	0.4	50	"0 NNN\n1 NNL\n2 NNH\n3 NLL\n4 NHH\n5 LLL\n6 LLH\n7 LHH\n8 HHH\n"	0.1	92	0.1	14	0	0.1	0	0	0.05	1	0.01	0.004282928	25000	2
75	0	7	0.3	false	1	"NNN\nNNL\nNNH\nNLL\nNHH\nLLL\nLLH\nLHH\nHHH\n"	0	0.4	50	"0 NNN\n1 NNL\n2 NNH\n3 NLL\n4 NHH\n5 LLL\n6 LLH\n7 LHH\n8 HHH\n"	0.1	92	0.1	14	0	0.1	0	0	0.05	1	0.01	0.003094416	25000	2
74	0	7	0.3	false	1	"NNN\nNNL\nNNH\nNLL\nNHH\nLLL\nLLH\nLHH\nHHH\n"	0	0.4	50	"0 NNN\n1 NNL\n2 NNH\n3 NLL\n4 NHH\n5 LLL\n6 LLH\n7 LHH\n8 HHH\n"	0.1	92	0.1	14	0	0.1	0	0	0.05	1	0.01	0.003640489	25000	2
76	0	7	0.3	false	1	"NNN\nNNL\nNNH\nNLL\nNHH\nLLL\nLLH\nLHH\nHHH\n"	0	0.4	50	"0 NNN\n1 NNL\n2 NNH\n3 NLL\n4 NHH\n5 LLL\n6 LLH\n7 LHH\n8 HHH\n"	0.1	92	0.1	14	0	0.1	0	0	0.05	1	0.01	0.002630253	25000	2
77	0	7	0.3	false	1	"NNN\nNNL\nNNH\nNLL\nNHH\nLLL\nLLH\nLHH\nHHH\n"	0	0.4	50	"0 NNN\n1 NNL\n2 NNH\n3 NLL\n4 NHH\n5 LLL\n6 LLH\n7 LHH\n8 HHH\n"	0.1	92	0.1	14	0	0.1	0	0	0.05	1	0.01	0.002235715	25000	2
78	0	7	0.3	false	1	"NNN\nNNL\nNNH\nNLL\nNHH\nLLL\nLLH\nLHH\nHHH\n"	0	0.4	50	"0 NNN\n1 NNL\n2 NNH\n3 NLL\n4 NHH\n5 LLL\n6 LLH\n7 LHH\n8 HHH\n"	0.1	92	0.1	14	0	0.1	0	0	0.05	1	0.01	0.001900358	25000	2
80	0	7	0.3	false	1	"NNN\nNNL\nNNH\nNLL\nNHH\nLLL\nLLH\nLHH\nHHH\n"	0	0.4	50	"0 NNN\n1 NNL\n2 NNH\n3 NLL\n4 NHH\n5 LLL\n6 LLH\n7 LHH\n8 HHH\n"	0.1	92	0.1	14	0	0.1	0	0	0.05	1	0.01	0.001373009	25000	2
81	0	7	0.3	false	1	"NNN\nNNL\nNNH\nNLL\nNHH\nLLL\nLLH\nLHH\nHHH\n"	0	0.4	50	"0 NNN\n1 NNL\n2 NNH\n3 NLL\n4 NHH\n5 LLL\n6 LLH\n7 LHH\n8 HHH\n"	0.1	92	0.1	14	0	0.1	0	0	0.05	1	0.01	0.001167057	25000	2
79	0	7	0.3	false	1	"NNN\nNNL\nNNH\nNLL\nNHH\nLLL\nLLH\nLHH\nHHH\n"	0	0.4	50	"0 NNN\n1 NNL\n2 NNH\n3 NLL\n4 NHH\n5 LLL\n6 LLH\n7 LHH\n8 HHH\n"	0.1	92	0.1	14	0	0.1	0	0	0.05	1	0.01	0.001615304	25000	2
82	0	7	0.3	false	1	"NNN\nNNL\nNNH\nNLL\nNHH\nLLL\nLLH\nLHH\nHHH\n"	0	0.4	50	"0 NNN\n1 NNL\n2 NNH\n3 NLL\n4 NHH\n5 LLL\n6 LLH\n7 LHH\n8 HHH\n"	0.1	92	0.1	14	0	0.1	0	0	0.05	1	0.01	9.91999E-4	25000	2
83	0	7	0.3	false	1	"NNN\nNNL\nNNH\nNLL\nNHH\nLLL\nLLH\nLHH\nHHH\n"	0	0.4	50	"0 NNN\n1 NNL\n2 NNH\n3 NLL\n4 NHH\n5 LLL\n6 LLH\n7 LHH\n8 HHH\n"	0.1	92	0.1	14	0	0.1	0	0	0.05	1	0.01	8.43199E-4	25000	2
84	0	7	0.3	false	1	"NNN\nNNL\nNNH\nNLL\nNHH\nLLL\nLLH\nLHH\nHHH\n"	0	0.4	50	"0 NNN\n1 NNL\n2 NNH\n3 NLL\n4 NHH\n5 LLL\n6 LLH\n7 LHH\n8 HHH\n"	0.1	92	0.1	14	0	0.1	0	0	0.05	1	0.01	7.16719E-4	25000	2
85	0	7	0.3	false	1	"NNN\nNNL\nNNH\nNLL\nNHH\nLLL\nLLH\nLHH\nHHH\n"	0	0.4	50	"0 NNN\n1 NNL\n2 NNH\n3 NLL\n4 NHH\n5 LLL\n6 LLH\n7 LHH\n8 HHH\n"	0.1	92	0.1	14	0	0.1	0	0	0.05	1	0.01	6.09211E-4	25000	2
86	0	7	0.3	false	1	"NNN\nNNL\nNNH\nNLL\nNHH\nLLL\nLLH\nLHH\nHHH\n"	0	0.4	50	"0 NNN\n1 NNL\n2 NNH\n3 NLL\n4 NHH\n5 LLL\n6 LLH\n7 LHH\n8 HHH\n"	0.1	92	0.1	14	0	0.1	0	0	0.05	1	0.01	5.1783E-4	25000	2
87	0	7	0.3	false	1	"NNN\nNNL\nNNH\nNLL\nNHH\nLLL\nLLH\nLHH\nHHH\n"	0	0.4	50	"0 NNN\n1 NNL\n2 NNH\n3 NLL\n4 NHH\n5 LLL\n6 LLH\n7 LHH\n8 HHH\n"	0.1	92	0.1	14	0	0.1	0	0	0.05	1	0.01	4.40155E-4	25000	2
88	0	7	0.3	false	1	"NNN\nNNL\nNNH\nNLL\nNHH\nLLL\nLLH\nLHH\nHHH\n"	0	0.4	50	"0 NNN\n1 NNL\n2 NNH\n3 NLL\n4 NHH\n5 LLL\n6 LLH\n7 LHH\n8 HHH\n"	0.1	92	0.1	14	0	0.1	0	0	0.05	1	0.01	3.74132E-4	25000	2
89	0	7	0.3	false	1	"NNN\nNNL\nNNH\nNLL\nNHH\nLLL\nLLH\nLHH\nHHH\n"	0	0.4	50	"0 NNN\n1 NNL\n2 NNH\n3 NLL\n4 NHH\n5 LLL\n6 LLH\n7 LHH\n8 HHH\n"	0.1	92	0.1	14	0	0.1	0	0	0.05	1	0.01	3.18012E-4	25000	2
90	0	7	0.3	false	1	"NNN\nNNL\nNNH\nNLL\nNHH\nLLL\nLLH\nLHH\nHHH\n"	0	0.4	50	"0 NNN\n1 NNL\n2 NNH\n3 NLL\n4 NHH\n5 LLL\n6 LLH\n7 LHH\n8 HHH\n"	0.1	92	0.1	14	0	0.1	0	0	0.05	1	0.01	2.7031E-4	25000	2
91	0	7	0.3	false	1	"NNN\nNNL\nNNH\nNLL\nNHH\nLLL\nLLH\nLHH\nHHH\n"	0	0.4	50	"0 NNN\n1 NNL\n2 NNH\n3 NLL\n4 NHH\n5 LLL\n6 LLH\n7 LHH\n8 HHH\n"	0.1	92	0.1	14	0	0.1	0	0	0.05	1	0.01	2.29764E-4	25000	2
92	0	7	0.3	false	1	"NNN\nNNL\nNNH\nNLL\nNHH\nLLL\nLLH\nLHH\nHHH\n"	0	0.4	50	"0 NNN\n1 NNL\n2 NNH\n3 NLL\n4 NHH\n5 LLL\n6 LLH\n7 LHH\n8 HHH\n"	0.1	92	0.1	14	0	0.1	0	0	0.05	1	0.01	1.95299E-4	25000	2
94	0	7	0.3	false	1	"NNN\nNNL\nNNH\nNLL\nNHH\nLLL\nLLH\nLHH\nHHH\n"	0	0.4	50	"0 NNN\n1 NNL\n2 NNH\n3 NLL\n4 NHH\n5 LLL\n6 LLH\n7 LHH\n8 HHH\n"	0.1	92	0.1	14	0	0.1	0	0	0.05	1	0.01	1.41104E-4	25000	2
95	0	7	0.3	false	1	"NNN\nNNL\nNNH\nNLL\nNHH\nLLL\nLLH\nLHH\nHHH\n"	0	0.4	50	"0 NNN\n1 NNL\n2 NNH\n3 NLL\n4 NHH\n5 LLL\n6 LLH\n7 LHH\n8 HHH\n"	0.1	92	0.1	14	0	0.1	0	0	0.05	1	0.01	1.19938E-4	25000	2
96	0	7	0.3	false	1	"NNN\nNNL\nNNH\nNLL\nNHH\nLLL\nLLH\nLHH\nHHH\n"	0	0.4	50	"0 NNN\n1 NNL\n2 NNH\n3 NLL\n4 NHH\n5 LLL\n6 LLH\n7 LHH\n8 HHH\n"	0.1	92	0.1	14	0	0.1	0	0	0.05	1	0.01	1.01947E-4	25000	2
93	0	7	0.3	false	1	"NNN\nNNL\nNNH\nNLL\nNHH\nLLL\nLLH\nLHH\nHHH\n"	0	0.4	50	"0 NNN\n1 NNL\n2 NNH\n3 NLL\n4 NHH\n5 LLL\n6 LLH\n7 LHH\n8 HHH\n"	0.1	92	0.1	14	0	0.1	0	0	0.05	1	0.01	1.66004E-4	25000	2
97	0	7	0.3	false	1	"NNN\nNNL\nNNH\nNLL\nNHH\nLLL\nLLH\nLHH\nHHH\n"	0	0.4	50	"0 NNN\n1 NNL\n2 NNH\n3 NLL\n4 NHH\n5 LLL\n6 LLH\n7 LHH\n8 HHH\n"	0.1	92	0.1	14	0	0.1	0	0	0.05	1	0.01	8.66553E-5	25000	2
98	0	7	0.3	false	1	"NNN\nNNL\nNNH\nNLL\nNHH\nLLL\nLLH\nLHH\nHHH\n"	0	0.4	50	"0 NNN\n1 NNL\n2 NNH\n3 NLL\n4 NHH\n5 LLL\n6 LLH\n7 LHH\n8 HHH\n"	0.1	92	0.1	14	0	0.1	0	0	0.05	1	0.01	7.3657E-5	25000	2
99	0	7	0.3	false	1	"NNN\nNNL\nNNH\nNLL\nNHH\nLLL\nLLH\nLHH\nHHH\n"	0	0.4	50	"0 NNN\n1 NNL\n2 NNH\n3 NLL\n4 NHH\n5 LLL\n6 LLH\n7 LHH\n8 HHH\n"	0.1	92	0.1	14	0	0.1	0	0	0.05	1	0.01	6.26084E-5	25000	2
100	0	7	0.3	false	1	"NNN\nNNL\nNNH\nNLL\nNHH\nLLL\nLLH\nLHH\nHHH\n"	0	0.4	50	"0 NNN\n1 NNL\n2 NNH\n3 NLL\n4 NHH\n5 LLL\n6 LLH\n7 LHH\n8 HHH\n"	0.1	92	0.1	14	0	0.1	0	0	0.05	1	0.01	5.32172E-5	25000	2
102	0	7	0.3	false	1	"NNN\nNNL\nNNH\nNLL\nNHH\nLLL\nLLH\nLHH\nHHH\n"	0	0.4	50	"0 NNN\n1 NNL\n2 NNH\n3 NLL\n4 NHH\n5 LLL\n6 LLH\n7 LHH\n8 HHH\n"	0.1	92	0.1	14	0	0.1	0	0	0.05	1	0.01	0	25000	2
101	0	7	0.3	false	1	"NNN\nNNL\nNNH\nNLL\nNHH\nLLL\nLLH\nLHH\nHHH\n"	0	0.4	50	"0 NNN\n1 NNL\n2 NNH\n3 NLL\n4 NHH\n5 LLL\n6 LLH\n7 LHH\n8 HHH\n"	0.1	92	0.1	14	0	0.1	0	0	0.05	1	0.01	4.52346E-5	25000	2
103	0	7	0.3	false	1	"NNN\nNNL\nNNH\nNLL\nNHH\nLLL\nLLH\nLHH\nHHH\n"	0	0.4	50	"0 NNN\n1 NNL\n2 NNH\n3 NLL\n4 NHH\n5 LLL\n6 LLH\n7 LHH\n8 HHH\n"	0.1	92	0.1	14	0	0.1	0	0	0.05	1	0.03	0.13	25000	2
104	0	7	0.3	false	1	"NNN\nNNL\nNNH\nNLL\nNHH\nLLL\nLLH\nLHH\nHHH\n"	0	0.4	50	"0 NNN\n1 NNL\n2 NNH\n3 NLL\n4 NHH\n5 LLL\n6 LLH\n7 LHH\n8 HHH\n"	0.1	92	0.1	14	0	0.1	0	0	0.05	1	0.03	0.1105	25000	2
106	0	7	0.3	false	1	"NNN\nNNL\nNNH\nNLL\nNHH\nLLL\nLLH\nLHH\nHHH\n"	0	0.4	50	"0 NNN\n1 NNL\n2 NNH\n3 NLL\n4 NHH\n5 LLL\n6 LLH\n7 LHH\n8 HHH\n"	0.1	92	0.1	14	0	0.1	0	0	0.05	1	0.03	0.07983625	25000	2
105	0	7	0.3	false	1	"NNN\nNNL\nNNH\nNLL\nNHH\nLLL\nLLH\nLHH\nHHH\n"	0	0.4	50	"0 NNN\n1 NNL\n2 NNH\n3 NLL\n4 NHH\n5 LLL\n6 LLH\n7 LHH\n8 HHH\n"	0.1	92	0.1	14	0	0.1	0	0	0.05	1	0.03	0.093925	25000	2
107	0	7	0.3	false	1	"NNN\nNNL\nNNH\nNLL\nNHH\nLLL\nLLH\nLHH\nHHH\n"	0	0.4	50	"0 NNN\n1 NNL\n2 NNH\n3 NLL\n4 NHH\n5 LLL\n6 LLH\n7 LHH\n8 HHH\n"	0.1	92	0.1	14	0	0.1	0	0	0.05	1	0.03	0.067860813	25000	2
109	0	7	0.3	false	1	"NNN\nNNL\nNNH\nNLL\nNHH\nLLL\nLLH\nLHH\nHHH\n"	0	0.4	50	"0 NNN\n1 NNL\n2 NNH\n3 NLL\n4 NHH\n5 LLL\n6 LLH\n7 LHH\n8 HHH\n"	0.1	92	0.1	14	0	0.1	0	0	0.05	1	0.03	0.049029437	25000	2
110	0	7	0.3	false	1	"NNN\nNNL\nNNH\nNLL\nNHH\nLLL\nLLH\nLHH\nHHH\n"	0	0.4	50	"0 NNN\n1 NNL\n2 NNH\n3 NLL\n4 NHH\n5 LLL\n6 LLH\n7 LHH\n8 HHH\n"	0.1	92	0.1	14	0	0.1	0	0	0.05	1	0.03	0.041675021	25000	2
111	0	7	0.3	false	1	"NNN\nNNL\nNNH\nNLL\nNHH\nLLL\nLLH\nLHH\nHHH\n"	0	0.4	50	"0 NNN\n1 NNL\n2 NNH\n3 NLL\n4 NHH\n5 LLL\n6 LLH\n7 LHH\n8 HHH\n"	0.1	92	0.1	14	0	0.1	0	0	0.05	1	0.03	0.035423768	25000	2
108	0	7	0.3	false	1	"NNN\nNNL\nNNH\nNLL\nNHH\nLLL\nLLH\nLHH\nHHH\n"	0	0.4	50	"0 NNN\n1 NNL\n2 NNH\n3 NLL\n4 NHH\n5 LLL\n6 LLH\n7 LHH\n8 HHH\n"	0.1	92	0.1	14	0	0.1	0	0	0.05	1	0.03	0.057681691	25000	2
112	0	7	0.3	false	1	"NNN\nNNL\nNNH\nNLL\nNHH\nLLL\nLLH\nLHH\nHHH\n"	0	0.4	50	"0 NNN\n1 NNL\n2 NNH\n3 NLL\n4 NHH\n5 LLL\n6 LLH\n7 LHH\n8 HHH\n"	0.1	92	0.1	14	0	0.1	0	0	0.05	1	0.03	0.030110203	25000	2
113	0	7	0.3	false	1	"NNN\nNNL\nNNH\nNLL\nNHH\nLLL\nLLH\nLHH\nHHH\n"	0	0.4	50	"0 NNN\n1 NNL\n2 NNH\n3 NLL\n4 NHH\n5 LLL\n6 LLH\n7 LHH\n8 HHH\n"	0.1	92	0.1	14	0	0.1	0	0	0.05	1	0.03	0.025593673	25000	2
114	0	7	0.3	false	1	"NNN\nNNL\nNNH\nNLL\nNHH\nLLL\nLLH\nLHH\nHHH\n"	0	0.4	50	"0 NNN\n1 NNL\n2 NNH\n3 NLL\n4 NHH\n5 LLL\n6 LLH\n7 LHH\n8 HHH\n"	0.1	92	0.1	14	0	0.1	0	0	0.05	1	0.03	0.021754622	25000	2
115	0	7	0.3	false	1	"NNN\nNNL\nNNH\nNLL\nNHH\nLLL\nLLH\nLHH\nHHH\n"	0	0.4	50	"0 NNN\n1 NNL\n2 NNH\n3 NLL\n4 NHH\n5 LLL\n6 LLH\n7 LHH\n8 HHH\n"	0.1	92	0.1	14	0	0.1	0	0	0.05	1	0.03	0.018491428	25000	2
116	0	7	0.3	false	1	"NNN\nNNL\nNNH\nNLL\nNHH\nLLL\nLLH\nLHH\nHHH\n"	0	0.4	50	"0 NNN\n1 NNL\n2 NNH\n3 NLL\n4 NHH\n5 LLL\n6 LLH\n7 LHH\n8 HHH\n"	0.1	92	0.1	14	0	0.1	0	0	0.05	1	0.03	0.015717714	25000	2
117	0	7	0.3	false	1	"NNN\nNNL\nNNH\nNLL\nNHH\nLLL\nLLH\nLHH\nHHH\n"	0	0.4	50	"0 NNN\n1 NNL\n2 NNH\n3 NLL\n4 NHH\n5 LLL\n6 LLH\n7 LHH\n8 HHH\n"	0.1	92	0.1	14	0	0.1	0	0	0.05	1	0.03	0.013360057	25000	2
118	0	7	0.3	false	1	"NNN\nNNL\nNNH\nNLL\nNHH\nLLL\nLLH\nLHH\nHHH\n"	0	0.4	50	"0 NNN\n1 NNL\n2 NNH\n3 NLL\n4 NHH\n5 LLL\n6 LLH\n7 LHH\n8 HHH\n"	0.1	92	0.1	14	0	0.1	0	0	0.05	1	0.03	0.011356048	25000	2
119	0	7	0.3	false	1	"NNN\nNNL\nNNH\nNLL\nNHH\nLLL\nLLH\nLHH\nHHH\n"	0	0.4	50	"0 NNN\n1 NNL\n2 NNH\n3 NLL\n4 NHH\n5 LLL\n6 LLH\n7 LHH\n8 HHH\n"	0.1	92	0.1	14	0	0.1	0	0	0.05	1	0.03	0.009652641	25000	2
120	0	7	0.3	false	1	"NNN\nNNL\nNNH\nNLL\nNHH\nLLL\nLLH\nLHH\nHHH\n"	0	0.4	50	"0 NNN\n1 NNL\n2 NNH\n3 NLL\n4 NHH\n5 LLL\n6 LLH\n7 LHH\n8 HHH\n"	0.1	92	0.1	14	0	0.1	0	0	0.05	1	0.03	0.008204745	25000	2
121	0	7	0.3	false	1	"NNN\nNNL\nNNH\nNLL\nNHH\nLLL\nLLH\nLHH\nHHH\n"	0	0.4	50	"0 NNN\n1 NNL\n2 NNH\n3 NLL\n4 NHH\n5 LLL\n6 LLH\n7 LHH\n8 HHH\n"	0.1	92	0.1	14	0	0.1	0	0	0.05	1	0.03	0.006974033	25000	2
122	0	7	0.3	false	1	"NNN\nNNL\nNNH\nNLL\nNHH\nLLL\nLLH\nLHH\nHHH\n"	0	0.4	50	"0 NNN\n1 NNL\n2 NNH\n3 NLL\n4 NHH\n5 LLL\n6 LLH\n7 LHH\n8 HHH\n"	0.1	92	0.1	14	0	0.1	0	0	0.05	1	0.03	0.005927928	25000	2
124	0	7	0.3	false	1	"NNN\nNNL\nNNH\nNLL\nNHH\nLLL\nLLH\nLHH\nHHH\n"	0	0.4	50	"0 NNN\n1 NNL\n2 NNH\n3 NLL\n4 NHH\n5 LLL\n6 LLH\n7 LHH\n8 HHH\n"	0.1	92	0.1	14	0	0.1	0	0	0.05	1	0.03	0.004282928	25000	2
126	0	7	0.3	false	1	"NNN\nNNL\nNNH\nNLL\nNHH\nLLL\nLLH\nLHH\nHHH\n"	0	0.4	50	"0 NNN\n1 NNL\n2 NNH\n3 NLL\n4 NHH\n5 LLL\n6 LLH\n7 LHH\n8 HHH\n"	0.1	92	0.1	14	0	0.1	0	0	0.05	1	0.03	0.003094416	25000	2
125	0	7	0.3	false	1	"NNN\nNNL\nNNH\nNLL\nNHH\nLLL\nLLH\nLHH\nHHH\n"	0	0.4	50	"0 NNN\n1 NNL\n2 NNH\n3 NLL\n4 NHH\n5 LLL\n6 LLH\n7 LHH\n8 HHH\n"	0.1	92	0.1	14	0	0.1	0	0	0.05	1	0.03	0.003640489	25000	2
123	0	7	0.3	false	1	"NNN\nNNL\nNNH\nNLL\nNHH\nLLL\nLLH\nLHH\nHHH\n"	0	0.4	50	"0 NNN\n1 NNL\n2 NNH\n3 NLL\n4 NHH\n5 LLL\n6 LLH\n7 LHH\n8 HHH\n"	0.1	92	0.1	14	0	0.1	0	0	0.05	1	0.03	0.005038739	25000	2
127	0	7	0.3	false	1	"NNN\nNNL\nNNH\nNLL\nNHH\nLLL\nLLH\nLHH\nHHH\n"	0	0.4	50	"0 NNN\n1 NNL\n2 NNH\n3 NLL\n4 NHH\n5 LLL\n6 LLH\n7 LHH\n8 HHH\n"	0.1	92	0.1	14	0	0.1	0	0	0.05	1	0.03	0.002630253	25000	2
128	0	7	0.3	false	1	"NNN\nNNL\nNNH\nNLL\nNHH\nLLL\nLLH\nLHH\nHHH\n"	0	0.4	50	"0 NNN\n1 NNL\n2 NNH\n3 NLL\n4 NHH\n5 LLL\n6 LLH\n7 LHH\n8 HHH\n"	0.1	92	0.1	14	0	0.1	0	0	0.05	1	0.03	0.002235715	25000	2
129	0	7	0.3	false	1	"NNN\nNNL\nNNH\nNLL\nNHH\nLLL\nLLH\nLHH\nHHH\n"	0	0.4	50	"0 NNN\n1 NNL\n2 NNH\n3 NLL\n4 NHH\n5 LLL\n6 LLH\n7 LHH\n8 HHH\n"	0.1	92	0.1	14	0	0.1	0	0	0.05	1	0.03	0.001900358	25000	2
130	0	7	0.3	false	1	"NNN\nNNL\nNNH\nNLL\nNHH\nLLL\nLLH\nLHH\nHHH\n"	0	0.4	50	"0 NNN\n1 NNL\n2 NNH\n3 NLL\n4 NHH\n5 LLL\n6 LLH\n7 LHH\n8 HHH\n"	0.1	92	0.1	14	0	0.1	0	0	0.05	1	0.03	0.001615304	25000	2
131	0	7	0.3	false	1	"NNN\nNNL\nNNH\nNLL\nNHH\nLLL\nLLH\nLHH\nHHH\n"	0	0.4	50	"0 NNN\n1 NNL\n2 NNH\n3 NLL\n4 NHH\n5 LLL\n6 LLH\n7 LHH\n8 HHH\n"	0.1	92	0.1	14	0	0.1	0	0	0.05	1	0.03	0.001373009	25000	2
132	0	7	0.3	false	1	"NNN\nNNL\nNNH\nNLL\nNHH\nLLL\nLLH\nLHH\nHHH\n"	0	0.4	50	"0 NNN\n1 NNL\n2 NNH\n3 NLL\n4 NHH\n5 LLL\n6 LLH\n7 LHH\n8 HHH\n"	0.1	92	0.1	14	0	0.1	0	0	0.05	1	0.03	0.001167057	25000	2
133	0	7	0.3	false	1	"NNN\nNNL\nNNH\nNLL\nNHH\nLLL\nLLH\nLHH\nHHH\n"	0	0.4	50	"0 NNN\n1 NNL\n2 NNH\n3 NLL\n4 NHH\n5 LLL\n6 LLH\n7 LHH\n8 HHH\n"	0.1	92	0.1	14	0	0.1	0	0	0.05	1	0.03	9.91999E-4	25000	2
134	0	7	0.3	false	1	"NNN\nNNL\nNNH\nNLL\nNHH\nLLL\nLLH\nLHH\nHHH\n"	0	0.4	50	"0 NNN\n1 NNL\n2 NNH\n3 NLL\n4 NHH\n5 LLL\n6 LLH\n7 LHH\n8 HHH\n"	0.1	92	0.1	14	0	0.1	0	0	0.05	1	0.03	8.43199E-4	25000	2
135	0	7	0.3	false	1	"NNN\nNNL\nNNH\nNLL\nNHH\nLLL\nLLH\nLHH\nHHH\n"	0	0.4	50	"0 NNN\n1 NNL\n2 NNH\n3 NLL\n4 NHH\n5 LLL\n6 LLH\n7 LHH\n8 HHH\n"	0.1	92	0.1	14	0	0.1	0	0	0.05	1	0.03	7.16719E-4	25000	2
136	0	7	0.3	false	1	"NNN\nNNL\nNNH\nNLL\nNHH\nLLL\nLLH\nLHH\nHHH\n"	0	0.4	50	"0 NNN\n1 NNL\n2 NNH\n3 NLL\n4 NHH\n5 LLL\n6 LLH\n7 LHH\n8 HHH\n"	0.1	92	0.1	14	0	0.1	0	0	0.05	1	0.03	6.09211E-4	25000	2
137	0	7	0.3	false	1	"NNN\nNNL\nNNH\nNLL\nNHH\nLLL\nLLH\nLHH\nHHH\n"	0	0.4	50	"0 NNN\n1 NNL\n2 NNH\n3 NLL\n4 NHH\n5 LLL\n6 LLH\n7 LHH\n8 HHH\n"	0.1	92	0.1	14	0	0.1	0	0	0.05	1	0.03	5.1783E-4	25000	2
139	0	7	0.3	false	1	"NNN\nNNL\nNNH\nNLL\nNHH\nLLL\nLLH\nLHH\nHHH\n"	0	0.4	50	"0 NNN\n1 NNL\n2 NNH\n3 NLL\n4 NHH\n5 LLL\n6 LLH\n7 LHH\n8 HHH\n"	0.1	92	0.1	14	0	0.1	0	0	0.05	1	0.03	3.74132E-4	25000	2
140	0	7	0.3	false	1	"NNN\nNNL\nNNH\nNLL\nNHH\nLLL\nLLH\nLHH\nHHH\n"	0	0.4	50	"0 NNN\n1 NNL\n2 NNH\n3 NLL\n4 NHH\n5 LLL\n6 LLH\n7 LHH\n8 HHH\n"	0.1	92	0.1	14	0	0.1	0	0	0.05	1	0.03	3.18012E-4	25000	2
138	0	7	0.3	false	1	"NNN\nNNL\nNNH\nNLL\nNHH\nLLL\nLLH\nLHH\nHHH\n"	0	0.4	50	"0 NNN\n1 NNL\n2 NNH\n3 NLL\n4 NHH\n5 LLL\n6 LLH\n7 LHH\n8 HHH\n"	0.1	92	0.1	14	0	0.1	0	0	0.05	1	0.03	4.40155E-4	25000	2
141	0	7	0.3	false	1	"NNN\nNNL\nNNH\nNLL\nNHH\nLLL\nLLH\nLHH\nHHH\n"	0	0.4	50	"0 NNN\n1 NNL\n2 NNH\n3 NLL\n4 NHH\n5 LLL\n6 LLH\n7 LHH\n8 HHH\n"	0.1	92	0.1	14	0	0.1	0	0	0.05	1	0.03	2.7031E-4	25000	2
142	0	7	0.3	false	1	"NNN\nNNL\nNNH\nNLL\nNHH\nLLL\nLLH\nLHH\nHHH\n"	0	0.4	50	"0 NNN\n1 NNL\n2 NNH\n3 NLL\n4 NHH\n5 LLL\n6 LLH\n7 LHH\n8 HHH\n"	0.1	92	0.1	14	0	0.1	0	0	0.05	1	0.03	2.29764E-4	25000	2
143	0	7	0.3	false	1	"NNN\nNNL\nNNH\nNLL\nNHH\nLLL\nLLH\nLHH\nHHH\n"	0	0.4	50	"0 NNN\n1 NNL\n2 NNH\n3 NLL\n4 NHH\n5 LLL\n6 LLH\n7 LHH\n8 HHH\n"	0.1	92	0.1	14	0	0.1	0	0	0.05	1	0.03	1.95299E-4	25000	2
145	0	7	0.3	false	1	"NNN\nNNL\nNNH\nNLL\nNHH\nLLL\nLLH\nLHH\nHHH\n"	0	0.4	50	"0 NNN\n1 NNL\n2 NNH\n3 NLL\n4 NHH\n5 LLL\n6 LLH\n7 LHH\n8 HHH\n"	0.1	92	0.1	14	0	0.1	0	0	0.05	1	0.03	1.41104E-4	25000	2
144	0	7	0.3	false	1	"NNN\nNNL\nNNH\nNLL\nNHH\nLLL\nLLH\nLHH\nHHH\n"	0	0.4	50	"0 NNN\n1 NNL\n2 NNH\n3 NLL\n4 NHH\n5 LLL\n6 LLH\n7 LHH\n8 HHH\n"	0.1	92	0.1	14	0	0.1	0	0	0.05	1	0.03	1.66004E-4	25000	2
147	0	7	0.3	false	1	"NNN\nNNL\nNNH\nNLL\nNHH\nLLL\nLLH\nLHH\nHHH\n"	0	0.4	50	"0 NNN\n1 NNL\n2 NNH\n3 NLL\n4 NHH\n5 LLL\n6 LLH\n7 LHH\n8 HHH\n"	0.1	92	0.1	14	0	0.1	0	0	0.05	1	0.03	1.01947E-4	25000	2
146	0	7	0.3	false	1	"NNN\nNNL\nNNH\nNLL\nNHH\nLLL\nLLH\nLHH\nHHH\n"	0	0.4	50	"0 NNN\n1 NNL\n2 NNH\n3 NLL\n4 NHH\n5 LLL\n6 LLH\n7 LHH\n8 HHH\n"	0.1	92	0.1	14	0	0.1	0	0	0.05	1	0.03	1.19938E-4	25000	2
148	0	7	0.3	false	1	"NNN\nNNL\nNNH\nNLL\nNHH\nLLL\nLLH\nLHH\nHHH\n"	0	0.4	50	"0 NNN\n1 NNL\n2 NNH\n3 NLL\n4 NHH\n5 LLL\n6 LLH\n7 LHH\n8 HHH\n"	0.1	92	0.1	14	0	0.1	0	0	0.05	1	0.03	8.66553E-5	25000	2
149	0	7	0.3	false	1	"NNN\nNNL\nNNH\nNLL\nNHH\nLLL\nLLH\nLHH\nHHH\n"	0	0.4	50	"0 NNN\n1 NNL\n2 NNH\n3 NLL\n4 NHH\n5 LLL\n6 LLH\n7 LHH\n8 HHH\n"	0.1	92	0.1	14	0	0.1	0	0	0.05	1	0.03	7.3657E-5	25000	2
150	0	7	0.3	false	1	"NNN\nNNL\nNNH\nNLL\nNHH\nLLL\nLLH\nLHH\nHHH\n"	0	0.4	50	"0 NNN\n1 NNL\n2 NNH\n3 NLL\n4 NHH\n5 LLL\n6 LLH\n7 LHH\n8 HHH\n"	0.1	92	0.1	14	0	0.1	0	0	0.05	1	0.03	6.26084E-5	25000	2
151	0	7	0.3	false	1	"NNN\nNNL\nNNH\nNLL\nNHH\nLLL\nLLH\nLHH\nHHH\n"	0	0.4	50	"0 NNN\n1 NNL\n2 NNH\n3 NLL\n4 NHH\n5 LLL\n6 LLH\n7 LHH\n8 HHH\n"	0.1	92	0.1	14	0	0.1	0	0	0.05	1	0.03	5.32172E-5	25000	2
152	0	7	0.3	false	1	"NNN\nNNL\nNNH\nNLL\nNHH\nLLL\nLLH\nLHH\nHHH\n"	0	0.4	50	"0 NNN\n1 NNL\n2 NNH\n3 NLL\n4 NHH\n5 LLL\n6 LLH\n7 LHH\n8 HHH\n"	0.1	92	0.1	14	0	0.1	0	0	0.05	1	0.03	4.52346E-5	25000	2
153	0	7	0.3	false	1	"NNN\nNNL\nNNH\nNLL\nNHH\nLLL\nLLH\nLHH\nHHH\n"	0	0.4	50	"0 NNN\n1 NNL\n2 NNH\n3 NLL\n4 NHH\n5 LLL\n6 LLH\n7 LHH\n8 HHH\n"	0.1	92	0.1	14	0	0.1	0	0	0.05	1	0.03	0	25000	2
154	0	7	0.3	false	1	"NNN\nNNL\nNNH\nNLL\nNHH\nLLL\nLLH\nLHH\nHHH\n"	0	0.4	50	"0 NNN\n1 NNL\n2 NNH\n3 NLL\n4 NHH\n5 LLL\n6 LLH\n7 LHH\n8 HHH\n"	0.1	92	0.1	14	0	0.1	0	0	0.05	1	0.1	0.13	25000	2
155	0	7	0.3	false	1	"NNN\nNNL\nNNH\nNLL\nNHH\nLLL\nLLH\nLHH\nHHH\n"	0	0.4	50	"0 NNN\n1 NNL\n2 NNH\n3 NLL\n4 NHH\n5 LLL\n6 LLH\n7 LHH\n8 HHH\n"	0.1	92	0.1	14	0	0.1	0	0	0.05	1	0.1	0.1105	25000	2
156	0	7	0.3	false	1	"NNN\nNNL\nNNH\nNLL\nNHH\nLLL\nLLH\nLHH\nHHH\n"	0	0.4	50	"0 NNN\n1 NNL\n2 NNH\n3 NLL\n4 NHH\n5 LLL\n6 LLH\n7 LHH\n8 HHH\n"	0.1	92	0.1	14	0	0.1	0	0	0.05	1	0.1	0.093925	25000	2
158	0	7	0.3	false	1	"NNN\nNNL\nNNH\nNLL\nNHH\nLLL\nLLH\nLHH\nHHH\n"	0	0.4	50	"0 NNN\n1 NNL\n2 NNH\n3 NLL\n4 NHH\n5 LLL\n6 LLH\n7 LHH\n8 HHH\n"	0.1	92	0.1	14	0	0.1	0	0	0.05	1	0.1	0.067860813	25000	2
159	0	7	0.3	false	1	"NNN\nNNL\nNNH\nNLL\nNHH\nLLL\nLLH\nLHH\nHHH\n"	0	0.4	50	"0 NNN\n1 NNL\n2 NNH\n3 NLL\n4 NHH\n5 LLL\n6 LLH\n7 LHH\n8 HHH\n"	0.1	92	0.1	14	0	0.1	0	0	0.05	1	0.1	0.057681691	25000	2
157	0	7	0.3	false	1	"NNN\nNNL\nNNH\nNLL\nNHH\nLLL\nLLH\nLHH\nHHH\n"	0	0.4	50	"0 NNN\n1 NNL\n2 NNH\n3 NLL\n4 NHH\n5 LLL\n6 LLH\n7 LHH\n8 HHH\n"	0.1	92	0.1	14	0	0.1	0	0	0.05	1	0.1	0.07983625	25000	2
160	0	7	0.3	false	1	"NNN\nNNL\nNNH\nNLL\nNHH\nLLL\nLLH\nLHH\nHHH\n"	0	0.4	50	"0 NNN\n1 NNL\n2 NNH\n3 NLL\n4 NHH\n5 LLL\n6 LLH\n7 LHH\n8 HHH\n"	0.1	92	0.1	14	0	0.1	0	0	0.05	1	0.1	0.049029437	25000	2
161	0	7	0.3	false	1	"NNN\nNNL\nNNH\nNLL\nNHH\nLLL\nLLH\nLHH\nHHH\n"	0	0.4	50	"0 NNN\n1 NNL\n2 NNH\n3 NLL\n4 NHH\n5 LLL\n6 LLH\n7 LHH\n8 HHH\n"	0.1	92	0.1	14	0	0.1	0	0	0.05	1	0.1	0.041675021	25000	2
162	0	7	0.3	false	1	"NNN\nNNL\nNNH\nNLL\nNHH\nLLL\nLLH\nLHH\nHHH\n"	0	0.4	50	"0 NNN\n1 NNL\n2 NNH\n3 NLL\n4 NHH\n5 LLL\n6 LLH\n7 LHH\n8 HHH\n"	0.1	92	0.1	14	0	0.1	0	0	0.05	1	0.1	0.035423768	25000	2
163	0	7	0.3	false	1	"NNN\nNNL\nNNH\nNLL\nNHH\nLLL\nLLH\nLHH\nHHH\n"	0	0.4	50	"0 NNN\n1 NNL\n2 NNH\n3 NLL\n4 NHH\n5 LLL\n6 LLH\n7 LHH\n8 HHH\n"	0.1	92	0.1	14	0	0.1	0	0	0.05	1	0.1	0.030110203	25000	2
164	0	7	0.3	false	1	"NNN\nNNL\nNNH\nNLL\nNHH\nLLL\nLLH\nLHH\nHHH\n"	0	0.4	50	"0 NNN\n1 NNL\n2 NNH\n3 NLL\n4 NHH\n5 LLL\n6 LLH\n7 LHH\n8 HHH\n"	0.1	92	0.1	14	0	0.1	0	0	0.05	1	0.1	0.025593673	25000	2
165	0	7	0.3	false	1	"NNN\nNNL\nNNH\nNLL\nNHH\nLLL\nLLH\nLHH\nHHH\n"	0	0.4	50	"0 NNN\n1 NNL\n2 NNH\n3 NLL\n4 NHH\n5 LLL\n6 LLH\n7 LHH\n8 HHH\n"	0.1	92	0.1	14	0	0.1	0	0	0.05	1	0.1	0.021754622	25000	2
166	0	7	0.3	false	1	"NNN\nNNL\nNNH\nNLL\nNHH\nLLL\nLLH\nLHH\nHHH\n"	0	0.4	50	"0 NNN\n1 NNL\n2 NNH\n3 NLL\n4 NHH\n5 LLL\n6 LLH\n7 LHH\n8 HHH\n"	0.1	92	0.1	14	0	0.1	0	0	0.05	1	0.1	0.018491428	25000	2
168	0	7	0.3	false	1	"NNN\nNNL\nNNH\nNLL\nNHH\nLLL\nLLH\nLHH\nHHH\n"	0	0.4	50	"0 NNN\n1 NNL\n2 NNH\n3 NLL\n4 NHH\n5 LLL\n6 LLH\n7 LHH\n8 HHH\n"	0.1	92	0.1	14	0	0.1	0	0	0.05	1	0.1	0.013360057	25000	2
167	0	7	0.3	false	1	"NNN\nNNL\nNNH\nNLL\nNHH\nLLL\nLLH\nLHH\nHHH\n"	0	0.4	50	"0 NNN\n1 NNL\n2 NNH\n3 NLL\n4 NHH\n5 LLL\n6 LLH\n7 LHH\n8 HHH\n"	0.1	92	0.1	14	0	0.1	0	0	0.05	1	0.1	0.015717714	25000	2
169	0	7	0.3	false	1	"NNN\nNNL\nNNH\nNLL\nNHH\nLLL\nLLH\nLHH\nHHH\n"	0	0.4	50	"0 NNN\n1 NNL\n2 NNH\n3 NLL\n4 NHH\n5 LLL\n6 LLH\n7 LHH\n8 HHH\n"	0.1	92	0.1	14	0	0.1	0	0	0.05	1	0.1	0.011356048	25000	2
170	0	7	0.3	false	1	"NNN\nNNL\nNNH\nNLL\nNHH\nLLL\nLLH\nLHH\nHHH\n"	0	0.4	50	"0 NNN\n1 NNL\n2 NNH\n3 NLL\n4 NHH\n5 LLL\n6 LLH\n7 LHH\n8 HHH\n"	0.1	92	0.1	14	0	0.1	0	0	0.05	1	0.1	0.009652641	25000	2
171	0	7	0.3	false	1	"NNN\nNNL\nNNH\nNLL\nNHH\nLLL\nLLH\nLHH\nHHH\n"	0	0.4	50	"0 NNN\n1 NNL\n2 NNH\n3 NLL\n4 NHH\n5 LLL\n6 LLH\n7 LHH\n8 HHH\n"	0.1	92	0.1	14	0	0.1	0	0	0.05	1	0.1	0.008204745	25000	2
172	0	7	0.3	false	1	"NNN\nNNL\nNNH\nNLL\nNHH\nLLL\nLLH\nLHH\nHHH\n"	0	0.4	50	"0 NNN\n1 NNL\n2 NNH\n3 NLL\n4 NHH\n5 LLL\n6 LLH\n7 LHH\n8 HHH\n"	0.1	92	0.1	14	0	0.1	0	0	0.05	1	0.1	0.006974033	25000	2
173	0	7	0.3	false	1	"NNN\nNNL\nNNH\nNLL\nNHH\nLLL\nLLH\nLHH\nHHH\n"	0	0.4	50	"0 NNN\n1 NNL\n2 NNH\n3 NLL\n4 NHH\n5 LLL\n6 LLH\n7 LHH\n8 HHH\n"	0.1	92	0.1	14	0	0.1	0	0	0.05	1	0.1	0.005927928	25000	2
174	0	7	0.3	false	1	"NNN\nNNL\nNNH\nNLL\nNHH\nLLL\nLLH\nLHH\nHHH\n"	0	0.4	50	"0 NNN\n1 NNL\n2 NNH\n3 NLL\n4 NHH\n5 LLL\n6 LLH\n7 LHH\n8 HHH\n"	0.1	92	0.1	14	0	0.1	0	0	0.05	1	0.1	0.005038739	25000	2
175	0	7	0.3	false	1	"NNN\nNNL\nNNH\nNLL\nNHH\nLLL\nLLH\nLHH\nHHH\n"	0	0.4	50	"0 NNN\n1 NNL\n2 NNH\n3 NLL\n4 NHH\n5 LLL\n6 LLH\n7 LHH\n8 HHH\n"	0.1	92	0.1	14	0	0.1	0	0	0.05	1	0.1	0.004282928	25000	2
177	0	7	0.3	false	1	"NNN\nNNL\nNNH\nNLL\nNHH\nLLL\nLLH\nLHH\nHHH\n"	0	0.4	50	"0 NNN\n1 NNL\n2 NNH\n3 NLL\n4 NHH\n5 LLL\n6 LLH\n7 LHH\n8 HHH\n"	0.1	92	0.1	14	0	0.1	0	0	0.05	1	0.1	0.003094416	25000	2
178	0	7	0.3	false	1	"NNN\nNNL\nNNH\nNLL\nNHH\nLLL\nLLH\nLHH\nHHH\n"	0	0.4	50	"0 NNN\n1 NNL\n2 NNH\n3 NLL\n4 NHH\n5 LLL\n6 LLH\n7 LHH\n8 HHH\n"	0.1	92	0.1	14	0	0.1	0	0	0.05	1	0.1	0.002630253	25000	2
176	0	7	0.3	false	1	"NNN\nNNL\nNNH\nNLL\nNHH\nLLL\nLLH\nLHH\nHHH\n"	0	0.4	50	"0 NNN\n1 NNL\n2 NNH\n3 NLL\n4 NHH\n5 LLL\n6 LLH\n7 LHH\n8 HHH\n"	0.1	92	0.1	14	0	0.1	0	0	0.05	1	0.1	0.003640489	25000	2
179	0	7	0.3	false	1	"NNN\nNNL\nNNH\nNLL\nNHH\nLLL\nLLH\nLHH\nHHH\n"	0	0.4	50	"0 NNN\n1 NNL\n2 NNH\n3 NLL\n4 NHH\n5 LLL\n6 LLH\n7 LHH\n8 HHH\n"	0.1	92	0.1	14	0	0.1	0	0	0.05	1	0.1	0.002235715	25000	2
180	0	7	0.3	false	1	"NNN\nNNL\nNNH\nNLL\nNHH\nLLL\nLLH\nLHH\nHHH\n"	0	0.4	50	"0 NNN\n1 NNL\n2 NNH\n3 NLL\n4 NHH\n5 LLL\n6 LLH\n7 LHH\n8 HHH\n"	0.1	92	0.1	14	0	0.1	0	0	0.05	1	0.1	0.001900358	25000	2
181	0	7	0.3	false	1	"NNN\nNNL\nNNH\nNLL\nNHH\nLLL\nLLH\nLHH\nHHH\n"	0	0.4	50	"0 NNN\n1 NNL\n2 NNH\n3 NLL\n4 NHH\n5 LLL\n6 LLH\n7 LHH\n8 HHH\n"	0.1	92	0.1	14	0	0.1	0	0	0.05	1	0.1	0.001615304	25000	2
182	0	7	0.3	false	1	"NNN\nNNL\nNNH\nNLL\nNHH\nLLL\nLLH\nLHH\nHHH\n"	0	0.4	50	"0 NNN\n1 NNL\n2 NNH\n3 NLL\n4 NHH\n5 LLL\n6 LLH\n7 LHH\n8 HHH\n"	0.1	92	0.1	14	0	0.1	0	0	0.05	1	0.1	0.001373009	25000	2
183	0	7	0.3	false	1	"NNN\nNNL\nNNH\nNLL\nNHH\nLLL\nLLH\nLHH\nHHH\n"	0	0.4	50	"0 NNN\n1 NNL\n2 NNH\n3 NLL\n4 NHH\n5 LLL\n6 LLH\n7 LHH\n8 HHH\n"	0.1	92	0.1	14	0	0.1	0	0	0.05	1	0.1	0.001167057	25000	2
184	0	7	0.3	false	1	"NNN\nNNL\nNNH\nNLL\nNHH\nLLL\nLLH\nLHH\nHHH\n"	0	0.4	50	"0 NNN\n1 NNL\n2 NNH\n3 NLL\n4 NHH\n5 LLL\n6 LLH\n7 LHH\n8 HHH\n"	0.1	92	0.1	14	0	0.1	0	0	0.05	1	0.1	9.91999E-4	25000	2
185	0	7	0.3	false	1	"NNN\nNNL\nNNH\nNLL\nNHH\nLLL\nLLH\nLHH\nHHH\n"	0	0.4	50	"0 NNN\n1 NNL\n2 NNH\n3 NLL\n4 NHH\n5 LLL\n6 LLH\n7 LHH\n8 HHH\n"	0.1	92	0.1	14	0	0.1	0	0	0.05	1	0.1	8.43199E-4	25000	2
187	0	7	0.3	false	1	"NNN\nNNL\nNNH\nNLL\nNHH\nLLL\nLLH\nLHH\nHHH\n"	0	0.4	50	"0 NNN\n1 NNL\n2 NNH\n3 NLL\n4 NHH\n5 LLL\n6 LLH\n7 LHH\n8 HHH\n"	0.1	92	0.1	14	0	0.1	0	0	0.05	1	0.1	6.09211E-4	25000	2
186	0	7	0.3	false	1	"NNN\nNNL\nNNH\nNLL\nNHH\nLLL\nLLH\nLHH\nHHH\n"	0	0.4	50	"0 NNN\n1 NNL\n2 NNH\n3 NLL\n4 NHH\n5 LLL\n6 LLH\n7 LHH\n8 HHH\n"	0.1	92	0.1	14	0	0.1	0	0	0.05	1	0.1	7.16719E-4	25000	2
188	0	7	0.3	false	1	"NNN\nNNL\nNNH\nNLL\nNHH\nLLL\nLLH\nLHH\nHHH\n"	0	0.4	50	"0 NNN\n1 NNL\n2 NNH\n3 NLL\n4 NHH\n5 LLL\n6 LLH\n7 LHH\n8 HHH\n"	0.1	92	0.1	14	0	0.1	0	0	0.05	1	0.1	5.1783E-4	25000	2
189	0	7	0.3	false	1	"NNN\nNNL\nNNH\nNLL\nNHH\nLLL\nLLH\nLHH\nHHH\n"	0	0.4	50	"0 NNN\n1 NNL\n2 NNH\n3 NLL\n4 NHH\n5 LLL\n6 LLH\n7 LHH\n8 HHH\n"	0.1	92	0.1	14	0	0.1	0	0	0.05	1	0.1	4.40155E-4	25000	2
190	0	7	0.3	false	1	"NNN\nNNL\nNNH\nNLL\nNHH\nLLL\nLLH\nLHH\nHHH\n"	0	0.4	50	"0 NNN\n1 NNL\n2 NNH\n3 NLL\n4 NHH\n5 LLL\n6 LLH\n7 LHH\n8 HHH\n"	0.1	92	0.1	14	0	0.1	0	0	0.05	1	0.1	3.74132E-4	25000	2
191	0	7	0.3	false	1	"NNN\nNNL\nNNH\nNLL\nNHH\nLLL\nLLH\nLHH\nHHH\n"	0	0.4	50	"0 NNN\n1 NNL\n2 NNH\n3 NLL\n4 NHH\n5 LLL\n6 LLH\n7 LHH\n8 HHH\n"	0.1	92	0.1	14	0	0.1	0	0	0.05	1	0.1	3.18012E-4	25000	2
192	0	7	0.3	false	1	"NNN\nNNL\nNNH\nNLL\nNHH\nLLL\nLLH\nLHH\nHHH\n"	0	0.4	50	"0 NNN\n1 NNL\n2 NNH\n3 NLL\n4 NHH\n5 LLL\n6 LLH\n7 LHH\n8 HHH\n"	0.1	92	0.1	14	0	0.1	0	0	0.05	1	0.1	2.7031E-4	25000	2
193	0	7	0.3	false	1	"NNN\nNNL\nNNH\nNLL\nNHH\nLLL\nLLH\nLHH\nHHH\n"	0	0.4	50	"0 NNN\n1 NNL\n2 NNH\n3 NLL\n4 NHH\n5 LLL\n6 LLH\n7 LHH\n8 HHH\n"	0.1	92	0.1	14	0	0.1	0	0	0.05	1	0.1	2.29764E-4	25000	2
194	0	7	0.3	false	1	"NNN\nNNL\nNNH\nNLL\nNHH\nLLL\nLLH\nLHH\nHHH\n"	0	0.4	50	"0 NNN\n1 NNL\n2 NNH\n3 NLL\n4 NHH\n5 LLL\n6 LLH\n7 LHH\n8 HHH\n"	0.1	92	0.1	14	0	0.1	0	0	0.05	1	0.1	1.95299E-4	25000	2
196	0	7	0.3	false	1	"NNN\nNNL\nNNH\nNLL\nNHH\nLLL\nLLH\nLHH\nHHH\n"	0	0.4	50	"0 NNN\n1 NNL\n2 NNH\n3 NLL\n4 NHH\n5 LLL\n6 LLH\n7 LHH\n8 HHH\n"	0.1	92	0.1	14	0	0.1	0	0	0.05	1	0.1	1.41104E-4	25000	2
197	0	7	0.3	false	1	"NNN\nNNL\nNNH\nNLL\nNHH\nLLL\nLLH\nLHH\nHHH\n"	0	0.4	50	"0 NNN\n1 NNL\n2 NNH\n3 NLL\n4 NHH\n5 LLL\n6 LLH\n7 LHH\n8 HHH\n"	0.1	92	0.1	14	0	0.1	0	0	0.05	1	0.1	1.19938E-4	25000	2
195	0	7	0.3	false	1	"NNN\nNNL\nNNH\nNLL\nNHH\nLLL\nLLH\nLHH\nHHH\n"	0	0.4	50	"0 NNN\n1 NNL\n2 NNH\n3 NLL\n4 NHH\n5 LLL\n6 LLH\n7 LHH\n8 HHH\n"	0.1	92	0.1	14	0	0.1	0	0	0.05	1	0.1	1.66004E-4	25000	2
198	0	7	0.3	false	1	"NNN\nNNL\nNNH\nNLL\nNHH\nLLL\nLLH\nLHH\nHHH\n"	0	0.4	50	"0 NNN\n1 NNL\n2 NNH\n3 NLL\n4 NHH\n5 LLL\n6 LLH\n7 LHH\n8 HHH\n"	0.1	92	0.1	14	0	0.1	0	0	0.05	1	0.1	1.01947E-4	25000	2
199	0	7	0.3	false	1	"NNN\nNNL\nNNH\nNLL\nNHH\nLLL\nLLH\nLHH\nHHH\n"	0	0.4	50	"0 NNN\n1 NNL\n2 NNH\n3 NLL\n4 NHH\n5 LLL\n6 LLH\n7 LHH\n8 HHH\n"	0.1	92	0.1	14	0	0.1	0	0	0.05	1	0.1	8.66553E-5	25000	2
200	0	7	0.3	false	1	"NNN\nNNL\nNNH\nNLL\nNHH\nLLL\nLLH\nLHH\nHHH\n"	0	0.4	50	"0 NNN\n1 NNL\n2 NNH\n3 NLL\n4 NHH\n5 LLL\n6 LLH\n7 LHH\n8 HHH\n"	0.1	92	0.1	14	0	0.1	0	0	0.05	1	0.1	7.3657E-5	25000	2
201	0	7	0.3	false	1	"NNN\nNNL\nNNH\nNLL\nNHH\nLLL\nLLH\nLHH\nHHH\n"	0	0.4	50	"0 NNN\n1 NNL\n2 NNH\n3 NLL\n4 NHH\n5 LLL\n6 LLH\n7 LHH\n8 HHH\n"	0.1	92	0.1	14	0	0.1	0	0	0.05	1	0.1	6.26084E-5	25000	2
202	0	7	0.3	false	1	"NNN\nNNL\nNNH\nNLL\nNHH\nLLL\nLLH\nLHH\nHHH\n"	0	0.4	50	"0 NNN\n1 NNL\n2 NNH\n3 NLL\n4 NHH\n5 LLL\n6 LLH\n7 LHH\n8 HHH\n"	0.1	92	0.1	14	0	0.1	0	0	0.05	1	0.1	5.32172E-5	25000	2
203	0	7	0.3	false	1	"NNN\nNNL\nNNH\nNLL\nNHH\nLLL\nLLH\nLHH\nHHH\n"	0	0.4	50	"0 NNN\n1 NNL\n2 NNH\n3 NLL\n4 NHH\n5 LLL\n6 LLH\n7 LHH\n8 HHH\n"	0.1	92	0.1	14	0	0.1	0	0	0.05	1	0.1	4.52346E-5	25000	2
204	0	7	0.3	false	1	"NNN\nNNL\nNNH\nNLL\nNHH\nLLL\nLLH\nLHH\nHHH\n"	0	0.4	50	"0 NNN\n1 NNL\n2 NNH\n3 NLL\n4 NHH\n5 LLL\n6 LLH\n7 LHH\n8 HHH\n"	0.1	92	0.1	14	0	0.1	0	0	0.05	1	0.1	0	25000	2
206	0	7	0.3	false	1	"NNN\nNNL\nNNH\nNLL\nNHH\nLLL\nLLH\nLHH\nHHH\n"	0	0.4	50	"0 NNN\n1 NNL\n2 NNH\n3 NLL\n4 NHH\n5 LLL\n6 LLH\n7 LHH\n8 HHH\n"	0.1	92	0.1	14	0	0.1	0	0	0.05	1	0.3	0.1105	25000	2
205	0	7	0.3	false	1	"NNN\nNNL\nNNH\nNLL\nNHH\nLLL\nLLH\nLHH\nHHH\n"	0	0.4	50	"0 NNN\n1 NNL\n2 NNH\n3 NLL\n4 NHH\n5 LLL\n6 LLH\n7 LHH\n8 HHH\n"	0.1	92	0.1	14	0	0.1	0	0	0.05	1	0.3	0.13	25000	2
207	0	7	0.3	false	1	"NNN\nNNL\nNNH\nNLL\nNHH\nLLL\nLLH\nLHH\nHHH\n"	0	0.4	50	"0 NNN\n1 NNL\n2 NNH\n3 NLL\n4 NHH\n5 LLL\n6 LLH\n7 LHH\n8 HHH\n"	0.1	92	0.1	14	0	0.1	0	0	0.05	1	0.3	0.093925	25000	2
208	0	7	0.3	false	1	"NNN\nNNL\nNNH\nNLL\nNHH\nLLL\nLLH\nLHH\nHHH\n"	0	0.4	50	"0 NNN\n1 NNL\n2 NNH\n3 NLL\n4 NHH\n5 LLL\n6 LLH\n7 LHH\n8 HHH\n"	0.1	92	0.1	14	0	0.1	0	0	0.05	1	0.3	0.07983625	25000	2
209	0	7	0.3	false	1	"NNN\nNNL\nNNH\nNLL\nNHH\nLLL\nLLH\nLHH\nHHH\n"	0	0.4	50	"0 NNN\n1 NNL\n2 NNH\n3 NLL\n4 NHH\n5 LLL\n6 LLH\n7 LHH\n8 HHH\n"	0.1	92	0.1	14	0	0.1	0	0	0.05	1	0.3	0.067860813	25000	2
211	0	7	0.3	false	1	"NNN\nNNL\nNNH\nNLL\nNHH\nLLL\nLLH\nLHH\nHHH\n"	0	0.4	50	"0 NNN\n1 NNL\n2 NNH\n3 NLL\n4 NHH\n5 LLL\n6 LLH\n7 LHH\n8 HHH\n"	0.1	92	0.1	14	0	0.1	0	0	0.05	1	0.3	0.049029437	25000	2
212	0	7	0.3	false	1	"NNN\nNNL\nNNH\nNLL\nNHH\nLLL\nLLH\nLHH\nHHH\n"	0	0.4	50	"0 NNN\n1 NNL\n2 NNH\n3 NLL\n4 NHH\n5 LLL\n6 LLH\n7 LHH\n8 HHH\n"	0.1	92	0.1	14	0	0.1	0	0	0.05	1	0.3	0.041675021	25000	2
210	0	7	0.3	false	1	"NNN\nNNL\nNNH\nNLL\nNHH\nLLL\nLLH\nLHH\nHHH\n"	0	0.4	50	"0 NNN\n1 NNL\n2 NNH\n3 NLL\n4 NHH\n5 LLL\n6 LLH\n7 LHH\n8 HHH\n"	0.1	92	0.1	14	0	0.1	0	0	0.05	1	0.3	0.057681691	25000	2
213	0	7	0.3	false	1	"NNN\nNNL\nNNH\nNLL\nNHH\nLLL\nLLH\nLHH\nHHH\n"	0	0.4	50	"0 NNN\n1 NNL\n2 NNH\n3 NLL\n4 NHH\n5 LLL\n6 LLH\n7 LHH\n8 HHH\n"	0.1	92	0.1	14	0	0.1	0	0	0.05	1	0.3	0.035423768	25000	2
214	0	7	0.3	false	1	"NNN\nNNL\nNNH\nNLL\nNHH\nLLL\nLLH\nLHH\nHHH\n"	0	0.4	50	"0 NNN\n1 NNL\n2 NNH\n3 NLL\n4 NHH\n5 LLL\n6 LLH\n7 LHH\n8 HHH\n"	0.1	92	0.1	14	0	0.1	0	0	0.05	1	0.3	0.030110203	25000	2
215	0	7	0.3	false	1	"NNN\nNNL\nNNH\nNLL\nNHH\nLLL\nLLH\nLHH\nHHH\n"	0	0.4	50	"0 NNN\n1 NNL\n2 NNH\n3 NLL\n4 NHH\n5 LLL\n6 LLH\n7 LHH\n8 HHH\n"	0.1	92	0.1	14	0	0.1	0	0	0.05	1	0.3	0.025593673	25000	2
216	0	7	0.3	false	1	"NNN\nNNL\nNNH\nNLL\nNHH\nLLL\nLLH\nLHH\nHHH\n"	0	0.4	50	"0 NNN\n1 NNL\n2 NNH\n3 NLL\n4 NHH\n5 LLL\n6 LLH\n7 LHH\n8 HHH\n"	0.1	92	0.1	14	0	0.1	0	0	0.05	1	0.3	0.021754622	25000	2
217	0	7	0.3	false	1	"NNN\nNNL\nNNH\nNLL\nNHH\nLLL\nLLH\nLHH\nHHH\n"	0	0.4	50	"0 NNN\n1 NNL\n2 NNH\n3 NLL\n4 NHH\n5 LLL\n6 LLH\n7 LHH\n8 HHH\n"	0.1	92	0.1	14	0	0.1	0	0	0.05	1	0.3	0.018491428	25000	2
218	0	7	0.3	false	1	"NNN\nNNL\nNNH\nNLL\nNHH\nLLL\nLLH\nLHH\nHHH\n"	0	0.4	50	"0 NNN\n1 NNL\n2 NNH\n3 NLL\n4 NHH\n5 LLL\n6 LLH\n7 LHH\n8 HHH\n"	0.1	92	0.1	14	0	0.1	0	0	0.05	1	0.3	0.015717714	25000	2
219	0	7	0.3	false	1	"NNN\nNNL\nNNH\nNLL\nNHH\nLLL\nLLH\nLHH\nHHH\n"	0	0.4	50	"0 NNN\n1 NNL\n2 NNH\n3 NLL\n4 NHH\n5 LLL\n6 LLH\n7 LHH\n8 HHH\n"	0.1	92	0.1	14	0	0.1	0	0	0.05	1	0.3	0.013360057	25000	2
221	0	7	0.3	false	1	"NNN\nNNL\nNNH\nNLL\nNHH\nLLL\nLLH\nLHH\nHHH\n"	0	0.4	50	"0 NNN\n1 NNL\n2 NNH\n3 NLL\n4 NHH\n5 LLL\n6 LLH\n7 LHH\n8 HHH\n"	0.1	92	0.1	14	0	0.1	0	0	0.05	1	0.3	0.009652641	25000	2
220	0	7	0.3	false	1	"NNN\nNNL\nNNH\nNLL\nNHH\nLLL\nLLH\nLHH\nHHH\n"	0	0.4	50	"0 NNN\n1 NNL\n2 NNH\n3 NLL\n4 NHH\n5 LLL\n6 LLH\n7 LHH\n8 HHH\n"	0.1	92	0.1	14	0	0.1	0	0	0.05	1	0.3	0.011356048	25000	2
222	0	7	0.3	false	1	"NNN\nNNL\nNNH\nNLL\nNHH\nLLL\nLLH\nLHH\nHHH\n"	0	0.4	50	"0 NNN\n1 NNL\n2 NNH\n3 NLL\n4 NHH\n5 LLL\n6 LLH\n7 LHH\n8 HHH\n"	0.1	92	0.1	14	0	0.1	0	0	0.05	1	0.3	0.008204745	25000	2
223	0	7	0.3	false	1	"NNN\nNNL\nNNH\nNLL\nNHH\nLLL\nLLH\nLHH\nHHH\n"	0	0.4	50	"0 NNN\n1 NNL\n2 NNH\n3 NLL\n4 NHH\n5 LLL\n6 LLH\n7 LHH\n8 HHH\n"	0.1	92	0.1	14	0	0.1	0	0	0.05	1	0.3	0.006974033	25000	2
224	0	7	0.3	false	1	"NNN\nNNL\nNNH\nNLL\nNHH\nLLL\nLLH\nLHH\nHHH\n"	0	0.4	50	"0 NNN\n1 NNL\n2 NNH\n3 NLL\n4 NHH\n5 LLL\n6 LLH\n7 LHH\n8 HHH\n"	0.1	92	0.1	14	0	0.1	0	0	0.05	1	0.3	0.005927928	25000	2
226	0	7	0.3	false	1	"NNN\nNNL\nNNH\nNLL\nNHH\nLLL\nLLH\nLHH\nHHH\n"	0	0.4	50	"0 NNN\n1 NNL\n2 NNH\n3 NLL\n4 NHH\n5 LLL\n6 LLH\n7 LHH\n8 HHH\n"	0.1	92	0.1	14	0	0.1	0	0	0.05	1	0.3	0.004282928	25000	4
227	0	7	0.3	false	1	"NNN\nNNL\nNNH\nNLL\nNHH\nLLL\nLLH\nLHH\nHHH\n"	0	0.4	50	"0 NNN\n1 NNL\n2 NNH\n3 NLL\n4 NHH\n5 LLL\n6 LLH\n7 LHH\n8 HHH\n"	0.1	92	0.1	14	0	0.1	0	0	0.05	1	0.3	0.003640489	25000	2
225	0	7	0.3	false	1	"NNN\nNNL\nNNH\nNLL\nNHH\nLLL\nLLH\nLHH\nHHH\n"	0	0.4	50	"0 NNN\n1 NNL\n2 NNH\n3 NLL\n4 NHH\n5 LLL\n6 LLH\n7 LHH\n8 HHH\n"	0.1	92	0.1	14	0	0.1	0	0	0.05	1	0.3	0.005038739	25000	2
228	0	7	0.3	false	1	"NNN\nNNL\nNNH\nNLL\nNHH\nLLL\nLLH\nLHH\nHHH\n"	0	0.4	50	"0 NNN\n1 NNL\n2 NNH\n3 NLL\n4 NHH\n5 LLL\n6 LLH\n7 LHH\n8 HHH\n"	0.1	92	0.1	14	0	0.1	0	0	0.05	1	0.3	0.003094416	25000	2
229	0	7	0.3	false	1	"NNN\nNNL\nNNH\nNLL\nNHH\nLLL\nLLH\nLHH\nHHH\n"	0	0.4	50	"0 NNN\n1 NNL\n2 NNH\n3 NLL\n4 NHH\n5 LLL\n6 LLH\n7 LHH\n8 HHH\n"	0.1	92	0.1	14	0	0.1	0	0	0.05	1	0.3	0.002630253	25000	2
230	0	7	0.3	false	1	"NNN\nNNL\nNNH\nNLL\nNHH\nLLL\nLLH\nLHH\nHHH\n"	0	0.4	50	"0 NNN\n1 NNL\n2 NNH\n3 NLL\n4 NHH\n5 LLL\n6 LLH\n7 LHH\n8 HHH\n"	0.1	92	0.1	14	0	0.1	0	0	0.05	1	0.3	0.002235715	25000	2
231	0	7	0.3	false	1	"NNN\nNNL\nNNH\nNLL\nNHH\nLLL\nLLH\nLHH\nHHH\n"	0	0.4	50	"0 NNN\n1 NNL\n2 NNH\n3 NLL\n4 NHH\n5 LLL\n6 LLH\n7 LHH\n8 HHH\n"	0.1	92	0.1	14	0	0.1	0	0	0.05	1	0.3	0.001900358	25000	2
232	0	7	0.3	false	1	"NNN\nNNL\nNNH\nNLL\nNHH\nLLL\nLLH\nLHH\nHHH\n"	0	0.4	50	"0 NNN\n1 NNL\n2 NNH\n3 NLL\n4 NHH\n5 LLL\n6 LLH\n7 LHH\n8 HHH\n"	0.1	92	0.1	14	0	0.1	0	0	0.05	1	0.3	0.001615304	25000	4
233	0	7	0.3	false	1	"NNN\nNNL\nNNH\nNLL\nNHH\nLLL\nLLH\nLHH\nHHH\n"	0	0.4	50	"0 NNN\n1 NNL\n2 NNH\n3 NLL\n4 NHH\n5 LLL\n6 LLH\n7 LHH\n8 HHH\n"	0.1	92	0.1	14	0	0.1	0	0	0.05	1	0.3	0.001373009	25000	4
234	0	7	0.3	false	1	"NNN\nNNL\nNNH\nNLL\nNHH\nLLL\nLLH\nLHH\nHHH\n"	0	0.4	50	"0 NNN\n1 NNL\n2 NNH\n3 NLL\n4 NHH\n5 LLL\n6 LLH\n7 LHH\n8 HHH\n"	0.1	92	0.1	14	0	0.1	0	0	0.05	1	0.3	0.001167057	25000	4
235	0	7	0.3	false	1	"NNN\nNNL\nNNH\nNLL\nNHH\nLLL\nLLH\nLHH\nHHH\n"	0	0.4	50	"0 NNN\n1 NNL\n2 NNH\n3 NLL\n4 NHH\n5 LLL\n6 LLH\n7 LHH\n8 HHH\n"	0.1	92	0.1	14	0	0.1	0	0	0.05	1	0.3	9.91999E-4	25000	4
236	0	7	0.3	false	1	"NNN\nNNL\nNNH\nNLL\nNHH\nLLL\nLLH\nLHH\nHHH\n"	0	0.4	50	"0 NNN\n1 NNL\n2 NNH\n3 NLL\n4 NHH\n5 LLL\n6 LLH\n7 LHH\n8 HHH\n"	0.1	92	0.1	14	0	0.1	0	0	0.05	1	0.3	8.43199E-4	25000	4
237	0	7	0.3	false	1	"NNN\nNNL\nNNH\nNLL\nNHH\nLLL\nLLH\nLHH\nHHH\n"	0	0.4	50	"0 NNN\n1 NNL\n2 NNH\n3 NLL\n4 NHH\n5 LLL\n6 LLH\n7 LHH\n8 HHH\n"	0.1	92	0.1	14	0	0.1	0	0	0.05	1	0.3	7.16719E-4	25000	2
238	0	7	0.3	false	1	"NNN\nNNL\nNNH\nNLL\nNHH\nLLL\nLLH\nLHH\nHHH\n"	0	0.4	50	"0 NNN\n1 NNL\n2 NNH\n3 NLL\n4 NHH\n5 LLL\n6 LLH\n7 LHH\n8 HHH\n"	0.1	92	0.1	14	0	0.1	0	0	0.05	1	0.3	6.09211E-4	25000	4
240	0	7	0.3	false	1	"NNN\nNNL\nNNH\nNLL\nNHH\nLLL\nLLH\nLHH\nHHH\n"	0	0.4	50	"0 NNN\n1 NNL\n2 NNH\n3 NLL\n4 NHH\n5 LLL\n6 LLH\n7 LHH\n8 HHH\n"	0.1	92	0.1	14	0	0.1	0	0	0.05	1	0.3	4.40155E-4	25000	4
241	0	7	0.3	false	1	"NNN\nNNL\nNNH\nNLL\nNHH\nLLL\nLLH\nLHH\nHHH\n"	0	0.4	50	"0 NNN\n1 NNL\n2 NNH\n3 NLL\n4 NHH\n5 LLL\n6 LLH\n7 LHH\n8 HHH\n"	0.1	92	0.1	14	0	0.1	0	0	0.05	1	0.3	3.74132E-4	25000	4
239	0	7	0.3	false	1	"NNN\nNNL\nNNH\nNLL\nNHH\nLLL\nLLH\nLHH\nHHH\n"	0	0.4	50	"0 NNN\n1 NNL\n2 NNH\n3 NLL\n4 NHH\n5 LLL\n6 LLH\n7 LHH\n8 HHH\n"	0.1	92	0.1	14	0	0.1	0	0	0.05	1	0.3	5.1783E-4	25000	4
242	0	7	0.3	false	1	"NNN\nNNL\nNNH\nNLL\nNHH\nLLL\nLLH\nLHH\nHHH\n"	0	0.4	50	"0 NNN\n1 NNL\n2 NNH\n3 NLL\n4 NHH\n5 LLL\n6 LLH\n7 LHH\n8 HHH\n"	0.1	92	0.1	14	0	0.1	0	0	0.05	1	0.3	3.18012E-4	25000	2
243	0	7	0.3	false	1	"NNN\nNNL\nNNH\nNLL\nNHH\nLLL\nLLH\nLHH\nHHH\n"	0	0.4	50	"0 NNN\n1 NNL\n2 NNH\n3 NLL\n4 NHH\n5 LLL\n6 LLH\n7 LHH\n8 HHH\n"	0.1	92	0.1	14	0	0.1	0	0	0.05	1	0.3	2.7031E-4	25000	4
244	0	7	0.3	false	1	"NNN\nNNL\nNNH\nNLL\nNHH\nLLL\nLLH\nLHH\nHHH\n"	0	0.4	50	"0 NNN\n1 NNL\n2 NNH\n3 NLL\n4 NHH\n5 LLL\n6 LLH\n7 LHH\n8 HHH\n"	0.1	92	0.1	14	0	0.1	0	0	0.05	1	0.3	2.29764E-4	25000	7
246	0	7	0.3	false	1	"NNN\nNNL\nNNH\nNLL\nNHH\nLLL\nLLH\nLHH\nHHH\n"	0	0.4	50	"0 NNN\n1 NNL\n2 NNH\n3 NLL\n4 NHH\n5 LLL\n6 LLH\n7 LHH\n8 HHH\n"	0.1	92	0.1	14	0	0.1	0	0	0.05	1	0.3	1.66004E-4	25000	4
245	0	7	0.3	false	1	"NNN\nNNL\nNNH\nNLL\nNHH\nLLL\nLLH\nLHH\nHHH\n"	0	0.4	50	"0 NNN\n1 NNL\n2 NNH\n3 NLL\n4 NHH\n5 LLL\n6 LLH\n7 LHH\n8 HHH\n"	0.1	92	0.1	14	0	0.1	0	0	0.05	1	0.3	1.95299E-4	25000	4
248	0	7	0.3	false	1	"NNN\nNNL\nNNH\nNLL\nNHH\nLLL\nLLH\nLHH\nHHH\n"	0	0.4	50	"0 NNN\n1 NNL\n2 NNH\n3 NLL\n4 NHH\n5 LLL\n6 LLH\n7 LHH\n8 HHH\n"	0.1	92	0.1	14	0	0.1	0	0	0.05	1	0.3	1.19938E-4	25000	7
247	0	7	0.3	false	1	"NNN\nNNL\nNNH\nNLL\nNHH\nLLL\nLLH\nLHH\nHHH\n"	0	0.4	50	"0 NNN\n1 NNL\n2 NNH\n3 NLL\n4 NHH\n5 LLL\n6 LLH\n7 LHH\n8 HHH\n"	0.1	92	0.1	14	0	0.1	0	0	0.05	1	0.3	1.41104E-4	25000	4
249	0	7	0.3	false	1	"NNN\nNNL\nNNH\nNLL\nNHH\nLLL\nLLH\nLHH\nHHH\n"	0	0.4	50	"0 NNN\n1 NNL\n2 NNH\n3 NLL\n4 NHH\n5 LLL\n6 LLH\n7 LHH\n8 HHH\n"	0.1	92	0.1	14	0	0.1	0	0	0.05	1	0.3	1.01947E-4	25000	4
250	0	7	0.3	false	1	"NNN\nNNL\nNNH\nNLL\nNHH\nLLL\nLLH\nLHH\nHHH\n"	0	0.4	50	"0 NNN\n1 NNL\n2 NNH\n3 NLL\n4 NHH\n5 LLL\n6 LLH\n7 LHH\n8 HHH\n"	0.1	92	0.1	14	0	0.1	0	0	0.05	1	0.3	8.66553E-5	25000	7
251	0	7	0.3	false	1	"NNN\nNNL\nNNH\nNLL\nNHH\nLLL\nLLH\nLHH\nHHH\n"	0	0.4	50	"0 NNN\n1 NNL\n2 NNH\n3 NLL\n4 NHH\n5 LLL\n6 LLH\n7 LHH\n8 HHH\n"	0.1	92	0.1	14	0	0.1	0	0	0.05	1	0.3	7.3657E-5	25000	4
252	0	7	0.3	false	1	"NNN\nNNL\nNNH\nNLL\nNHH\nLLL\nLLH\nLHH\nHHH\n"	0	0.4	50	"0 NNN\n1 NNL\n2 NNH\n3 NLL\n4 NHH\n5 LLL\n6 LLH\n7 LHH\n8 HHH\n"	0.1	92	0.1	14	0	0.1	0	0	0.05	1	0.3	6.26084E-5	25000	7
253	0	7	0.3	false	1	"NNN\nNNL\nNNH\nNLL\nNHH\nLLL\nLLH\nLHH\nHHH\n"	0	0.4	50	"0 NNN\n1 NNL\n2 NNH\n3 NLL\n4 NHH\n5 LLL\n6 LLH\n7 LHH\n8 HHH\n"	0.1	92	0.1	14	0	0.1	0	0	0.05	1	0.3	5.32172E-5	25000	4
255	0	7	0.3	false	1	"NNN\nNNL\nNNH\nNLL\nNHH\nLLL\nLLH\nLHH\nHHH\n"	0	0.4	50	"0 NNN\n1 NNL\n2 NNH\n3 NLL\n4 NHH\n5 LLL\n6 LLH\n7 LHH\n8 HHH\n"	0.1	92	0.1	14	0	0.1	0	0	0.05	1	0.3	0	25000	4
254	0	7	0.3	false	1	"NNN\nNNL\nNNH\nNLL\nNHH\nLLL\nLLH\nLHH\nHHH\n"	0	0.4	50	"0 NNN\n1 NNL\n2 NNH\n3 NLL\n4 NHH\n5 LLL\n6 LLH\n7 LHH\n8 HHH\n"	0.1	92	0.1	14	0	0.1	0	0	0.05	1	0.3	4.52346E-5	25000	8
256	0	7	0.3	false	1	"NNN\nNNL\nNNH\nNLL\nNHH\nLLL\nLLH\nLHH\nHHH\n"	0	0.4	50	"0 NNN\n1 NNL\n2 NNH\n3 NLL\n4 NHH\n5 LLL\n6 LLH\n7 LHH\n8 HHH\n"	0.1	92	0.1	14	0	0.1	0	0	0.05	1	1	0.13	25000	2
257	0	7	0.3	false	1	"NNN\nNNL\nNNH\nNLL\nNHH\nLLL\nLLH\nLHH\nHHH\n"	0	0.4	50	"0 NNN\n1 NNL\n2 NNH\n3 NLL\n4 NHH\n5 LLL\n6 LLH\n7 LHH\n8 HHH\n"	0.1	92	0.1	14	0	0.1	0	0	0.05	1	1	0.1105	25000	1
258	0	7	0.3	false	1	"NNN\nNNL\nNNH\nNLL\nNHH\nLLL\nLLH\nLHH\nHHH\n"	0	0.4	50	"0 NNN\n1 NNL\n2 NNH\n3 NLL\n4 NHH\n5 LLL\n6 LLH\n7 LHH\n8 HHH\n"	0.1	92	0.1	14	0	0.1	0	0	0.05	1	1	0.093925	25000	2
260	0	7	0.3	false	1	"NNN\nNNL\nNNH\nNLL\nNHH\nLLL\nLLH\nLHH\nHHH\n"	0	0.4	50	"0 NNN\n1 NNL\n2 NNH\n3 NLL\n4 NHH\n5 LLL\n6 LLH\n7 LHH\n8 HHH\n"	0.1	92	0.1	14	0	0.1	0	0	0.05	1	1	0.067860813	25000	2
261	0	7	0.3	false	1	"NNN\nNNL\nNNH\nNLL\nNHH\nLLL\nLLH\nLHH\nHHH\n"	0	0.4	50	"0 NNN\n1 NNL\n2 NNH\n3 NLL\n4 NHH\n5 LLL\n6 LLH\n7 LHH\n8 HHH\n"	0.1	92	0.1	14	0	0.1	0	0	0.05	1	1	0.057681691	25000	1
259	0	7	0.3	false	1	"NNN\nNNL\nNNH\nNLL\nNHH\nLLL\nLLH\nLHH\nHHH\n"	0	0.4	50	"0 NNN\n1 NNL\n2 NNH\n3 NLL\n4 NHH\n5 LLL\n6 LLH\n7 LHH\n8 HHH\n"	0.1	92	0.1	14	0	0.1	0	0	0.05	1	1	0.07983625	25000	1
262	0	7	0.3	false	1	"NNN\nNNL\nNNH\nNLL\nNHH\nLLL\nLLH\nLHH\nHHH\n"	0	0.4	50	"0 NNN\n1 NNL\n2 NNH\n3 NLL\n4 NHH\n5 LLL\n6 LLH\n7 LHH\n8 HHH\n"	0.1	92	0.1	14	0	0.1	0	0	0.05	1	1	0.049029437	25000	2
263	0	7	0.3	false	1	"NNN\nNNL\nNNH\nNLL\nNHH\nLLL\nLLH\nLHH\nHHH\n"	0	0.4	50	"0 NNN\n1 NNL\n2 NNH\n3 NLL\n4 NHH\n5 LLL\n6 LLH\n7 LHH\n8 HHH\n"	0.1	92	0.1	14	0	0.1	0	0	0.05	1	1	0.041675021	25000	1
264	0	7	0.3	false	1	"NNN\nNNL\nNNH\nNLL\nNHH\nLLL\nLLH\nLHH\nHHH\n"	0	0.4	50	"0 NNN\n1 NNL\n2 NNH\n3 NLL\n4 NHH\n5 LLL\n6 LLH\n7 LHH\n8 HHH\n"	0.1	92	0.1	14	0	0.1	0	0	0.05	1	1	0.035423768	25000	2
265	0	7	0.3	false	1	"NNN\nNNL\nNNH\nNLL\nNHH\nLLL\nLLH\nLHH\nHHH\n"	0	0.4	50	"0 NNN\n1 NNL\n2 NNH\n3 NLL\n4 NHH\n5 LLL\n6 LLH\n7 LHH\n8 HHH\n"	0.1	92	0.1	14	0	0.1	0	0	0.05	1	1	0.030110203	25000	2
266	0	7	0.3	false	1	"NNN\nNNL\nNNH\nNLL\nNHH\nLLL\nLLH\nLHH\nHHH\n"	0	0.4	50	"0 NNN\n1 NNL\n2 NNH\n3 NLL\n4 NHH\n5 LLL\n6 LLH\n7 LHH\n8 HHH\n"	0.1	92	0.1	14	0	0.1	0	0	0.05	1	1	0.025593673	25000	2
267	0	7	0.3	false	1	"NNN\nNNL\nNNH\nNLL\nNHH\nLLL\nLLH\nLHH\nHHH\n"	0	0.4	50	"0 NNN\n1 NNL\n2 NNH\n3 NLL\n4 NHH\n5 LLL\n6 LLH\n7 LHH\n8 HHH\n"	0.1	92	0.1	14	0	0.1	0	0	0.05	1	1	0.021754622	25000	2
268	0	7	0.3	false	1	"NNN\nNNL\nNNH\nNLL\nNHH\nLLL\nLLH\nLHH\nHHH\n"	0	0.4	50	"0 NNN\n1 NNL\n2 NNH\n3 NLL\n4 NHH\n5 LLL\n6 LLH\n7 LHH\n8 HHH\n"	0.1	92	0.1	14	0	0.1	0	0	0.05	1	1	0.018491428	25000	2
270	0	7	0.3	false	1	"NNN\nNNL\nNNH\nNLL\nNHH\nLLL\nLLH\nLHH\nHHH\n"	0	0.4	50	"0 NNN\n1 NNL\n2 NNH\n3 NLL\n4 NHH\n5 LLL\n6 LLH\n7 LHH\n8 HHH\n"	0.1	92	0.1	14	0	0.1	0	0	0.05	1	1	0.013360057	25000	2
269	0	7	0.3	false	1	"NNN\nNNL\nNNH\nNLL\nNHH\nLLL\nLLH\nLHH\nHHH\n"	0	0.4	50	"0 NNN\n1 NNL\n2 NNH\n3 NLL\n4 NHH\n5 LLL\n6 LLH\n7 LHH\n8 HHH\n"	0.1	92	0.1	14	0	0.1	0	0	0.05	1	1	0.015717714	25000	2
271	0	7	0.3	false	1	"NNN\nNNL\nNNH\nNLL\nNHH\nLLL\nLLH\nLHH\nHHH\n"	0	0.4	50	"0 NNN\n1 NNL\n2 NNH\n3 NLL\n4 NHH\n5 LLL\n6 LLH\n7 LHH\n8 HHH\n"	0.1	92	0.1	14	0	0.1	0	0	0.05	1	1	0.011356048	25000	2
272	0	7	0.3	false	1	"NNN\nNNL\nNNH\nNLL\nNHH\nLLL\nLLH\nLHH\nHHH\n"	0	0.4	50	"0 NNN\n1 NNL\n2 NNH\n3 NLL\n4 NHH\n5 LLL\n6 LLH\n7 LHH\n8 HHH\n"	0.1	92	0.1	14	0	0.1	0	0	0.05	1	1	0.009652641	25000	2
273	0	7	0.3	false	1	"NNN\nNNL\nNNH\nNLL\nNHH\nLLL\nLLH\nLHH\nHHH\n"	0	0.4	50	"0 NNN\n1 NNL\n2 NNH\n3 NLL\n4 NHH\n5 LLL\n6 LLH\n7 LHH\n8 HHH\n"	0.1	92	0.1	14	0	0.1	0	0	0.05	1	1	0.008204745	25000	1
275	0	7	0.3	false	1	"NNN\nNNL\nNNH\nNLL\nNHH\nLLL\nLLH\nLHH\nHHH\n"	0	0.4	50	"0 NNN\n1 NNL\n2 NNH\n3 NLL\n4 NHH\n5 LLL\n6 LLH\n7 LHH\n8 HHH\n"	0.1	92	0.1	14	0	0.1	0	0	0.05	1	1	0.005927928	25000	2
274	0	7	0.3	false	1	"NNN\nNNL\nNNH\nNLL\nNHH\nLLL\nLLH\nLHH\nHHH\n"	0	0.4	50	"0 NNN\n1 NNL\n2 NNH\n3 NLL\n4 NHH\n5 LLL\n6 LLH\n7 LHH\n8 HHH\n"	0.1	92	0.1	14	0	0.1	0	0	0.05	1	1	0.006974033	25000	2
276	0	7	0.3	false	1	"NNN\nNNL\nNNH\nNLL\nNHH\nLLL\nLLH\nLHH\nHHH\n"	0	0.4	50	"0 NNN\n1 NNL\n2 NNH\n3 NLL\n4 NHH\n5 LLL\n6 LLH\n7 LHH\n8 HHH\n"	0.1	92	0.1	14	0	0.1	0	0	0.05	1	1	0.005038739	25000	4
277	0	7	0.3	false	1	"NNN\nNNL\nNNH\nNLL\nNHH\nLLL\nLLH\nLHH\nHHH\n"	0	0.4	50	"0 NNN\n1 NNL\n2 NNH\n3 NLL\n4 NHH\n5 LLL\n6 LLH\n7 LHH\n8 HHH\n"	0.1	92	0.1	14	0	0.1	0	0	0.05	1	1	0.004282928	25000	2
278	0	7	0.3	false	1	"NNN\nNNL\nNNH\nNLL\nNHH\nLLL\nLLH\nLHH\nHHH\n"	0	0.4	50	"0 NNN\n1 NNL\n2 NNH\n3 NLL\n4 NHH\n5 LLL\n6 LLH\n7 LHH\n8 HHH\n"	0.1	92	0.1	14	0	0.1	0	0	0.05	1	1	0.003640489	25000	4
280	0	7	0.3	false	1	"NNN\nNNL\nNNH\nNLL\nNHH\nLLL\nLLH\nLHH\nHHH\n"	0	0.4	50	"0 NNN\n1 NNL\n2 NNH\n3 NLL\n4 NHH\n5 LLL\n6 LLH\n7 LHH\n8 HHH\n"	0.1	92	0.1	14	0	0.1	0	0	0.05	1	1	0.002630253	25000	4
279	0	7	0.3	false	1	"NNN\nNNL\nNNH\nNLL\nNHH\nLLL\nLLH\nLHH\nHHH\n"	0	0.4	50	"0 NNN\n1 NNL\n2 NNH\n3 NLL\n4 NHH\n5 LLL\n6 LLH\n7 LHH\n8 HHH\n"	0.1	92	0.1	14	0	0.1	0	0	0.05	1	1	0.003094416	25000	4
281	0	7	0.3	false	1	"NNN\nNNL\nNNH\nNLL\nNHH\nLLL\nLLH\nLHH\nHHH\n"	0	0.4	50	"0 NNN\n1 NNL\n2 NNH\n3 NLL\n4 NHH\n5 LLL\n6 LLH\n7 LHH\n8 HHH\n"	0.1	92	0.1	14	0	0.1	0	0	0.05	1	1	0.002235715	25000	4
282	0	7	0.3	false	1	"NNN\nNNL\nNNH\nNLL\nNHH\nLLL\nLLH\nLHH\nHHH\n"	0	0.4	50	"0 NNN\n1 NNL\n2 NNH\n3 NLL\n4 NHH\n5 LLL\n6 LLH\n7 LHH\n8 HHH\n"	0.1	92	0.1	14	0	0.1	0	0	0.05	1	1	0.001900358	25000	4
283	0	7	0.3	false	1	"NNN\nNNL\nNNH\nNLL\nNHH\nLLL\nLLH\nLHH\nHHH\n"	0	0.4	50	"0 NNN\n1 NNL\n2 NNH\n3 NLL\n4 NHH\n5 LLL\n6 LLH\n7 LHH\n8 HHH\n"	0.1	92	0.1	14	0	0.1	0	0	0.05	1	1	0.001615304	25000	4
285	0	7	0.3	false	1	"NNN\nNNL\nNNH\nNLL\nNHH\nLLL\nLLH\nLHH\nHHH\n"	0	0.4	50	"0 NNN\n1 NNL\n2 NNH\n3 NLL\n4 NHH\n5 LLL\n6 LLH\n7 LHH\n8 HHH\n"	0.1	92	0.1	14	0	0.1	0	0	0.05	1	1	0.001167057	25000	4
284	0	7	0.3	false	1	"NNN\nNNL\nNNH\nNLL\nNHH\nLLL\nLLH\nLHH\nHHH\n"	0	0.4	50	"0 NNN\n1 NNL\n2 NNH\n3 NLL\n4 NHH\n5 LLL\n6 LLH\n7 LHH\n8 HHH\n"	0.1	92	0.1	14	0	0.1	0	0	0.05	1	1	0.001373009	25000	4
286	0	7	0.3	false	1	"NNN\nNNL\nNNH\nNLL\nNHH\nLLL\nLLH\nLHH\nHHH\n"	0	0.4	50	"0 NNN\n1 NNL\n2 NNH\n3 NLL\n4 NHH\n5 LLL\n6 LLH\n7 LHH\n8 HHH\n"	0.1	92	0.1	14	0	0.1	0	0	0.05	1	1	9.91999E-4	25000	4
287	0	7	0.3	false	1	"NNN\nNNL\nNNH\nNLL\nNHH\nLLL\nLLH\nLHH\nHHH\n"	0	0.4	50	"0 NNN\n1 NNL\n2 NNH\n3 NLL\n4 NHH\n5 LLL\n6 LLH\n7 LHH\n8 HHH\n"	0.1	92	0.1	14	0	0.1	0	0	0.05	1	1	8.43199E-4	25000	4
288	0	7	0.3	false	1	"NNN\nNNL\nNNH\nNLL\nNHH\nLLL\nLLH\nLHH\nHHH\n"	0	0.4	50	"0 NNN\n1 NNL\n2 NNH\n3 NLL\n4 NHH\n5 LLL\n6 LLH\n7 LHH\n8 HHH\n"	0.1	92	0.1	14	0	0.1	0	0	0.05	1	1	7.16719E-4	25000	4
289	0	7	0.3	false	1	"NNN\nNNL\nNNH\nNLL\nNHH\nLLL\nLLH\nLHH\nHHH\n"	0	0.4	50	"0 NNN\n1 NNL\n2 NNH\n3 NLL\n4 NHH\n5 LLL\n6 LLH\n7 LHH\n8 HHH\n"	0.1	92	0.1	14	0	0.1	0	0	0.05	1	1	6.09211E-4	25000	4
290	0	7	0.3	false	1	"NNN\nNNL\nNNH\nNLL\nNHH\nLLL\nLLH\nLHH\nHHH\n"	0	0.4	50	"0 NNN\n1 NNL\n2 NNH\n3 NLL\n4 NHH\n5 LLL\n6 LLH\n7 LHH\n8 HHH\n"	0.1	92	0.1	14	0	0.1	0	0	0.05	1	1	5.1783E-4	25000	4
291	0	7	0.3	false	1	"NNN\nNNL\nNNH\nNLL\nNHH\nLLL\nLLH\nLHH\nHHH\n"	0	0.4	50	"0 NNN\n1 NNL\n2 NNH\n3 NLL\n4 NHH\n5 LLL\n6 LLH\n7 LHH\n8 HHH\n"	0.1	92	0.1	14	0	0.1	0	0	0.05	1	1	4.40155E-4	25000	4
292	0	7	0.3	false	1	"NNN\nNNL\nNNH\nNLL\nNHH\nLLL\nLLH\nLHH\nHHH\n"	0	0.4	50	"0 NNN\n1 NNL\n2 NNH\n3 NLL\n4 NHH\n5 LLL\n6 LLH\n7 LHH\n8 HHH\n"	0.1	92	0.1	14	0	0.1	0	0	0.05	1	1	3.74132E-4	25000	4
294	0	7	0.3	false	1	"NNN\nNNL\nNNH\nNLL\nNHH\nLLL\nLLH\nLHH\nHHH\n"	0	0.4	50	"0 NNN\n1 NNL\n2 NNH\n3 NLL\n4 NHH\n5 LLL\n6 LLH\n7 LHH\n8 HHH\n"	0.1	92	0.1	14	0	0.1	0	0	0.05	1	1	2.7031E-4	25000	4
295	0	7	0.3	false	1	"NNN\nNNL\nNNH\nNLL\nNHH\nLLL\nLLH\nLHH\nHHH\n"	0	0.4	50	"0 NNN\n1 NNL\n2 NNH\n3 NLL\n4 NHH\n5 LLL\n6 LLH\n7 LHH\n8 HHH\n"	0.1	92	0.1	14	0	0.1	0	0	0.05	1	1	2.29764E-4	25000	4
293	0	7	0.3	false	1	"NNN\nNNL\nNNH\nNLL\nNHH\nLLL\nLLH\nLHH\nHHH\n"	0	0.4	50	"0 NNN\n1 NNL\n2 NNH\n3 NLL\n4 NHH\n5 LLL\n6 LLH\n7 LHH\n8 HHH\n"	0.1	92	0.1	14	0	0.1	0	0	0.05	1	1	3.18012E-4	25000	4
296	0	7	0.3	false	1	"NNN\nNNL\nNNH\nNLL\nNHH\nLLL\nLLH\nLHH\nHHH\n"	0	0.4	50	"0 NNN\n1 NNL\n2 NNH\n3 NLL\n4 NHH\n5 LLL\n6 LLH\n7 LHH\n8 HHH\n"	0.1	92	0.1	14	0	0.1	0	0	0.05	1	1	1.95299E-4	25000	4
297	0	7	0.3	false	1	"NNN\nNNL\nNNH\nNLL\nNHH\nLLL\nLLH\nLHH\nHHH\n"	0	0.4	50	"0 NNN\n1 NNL\n2 NNH\n3 NLL\n4 NHH\n5 LLL\n6 LLH\n7 LHH\n8 HHH\n"	0.1	92	0.1	14	0	0.1	0	0	0.05	1	1	1.66004E-4	25000	4
298	0	7	0.3	false	1	"NNN\nNNL\nNNH\nNLL\nNHH\nLLL\nLLH\nLHH\nHHH\n"	0	0.4	50	"0 NNN\n1 NNL\n2 NNH\n3 NLL\n4 NHH\n5 LLL\n6 LLH\n7 LHH\n8 HHH\n"	0.1	92	0.1	14	0	0.1	0	0	0.05	1	1	1.41104E-4	25000	4
300	0	7	0.3	false	1	"NNN\nNNL\nNNH\nNLL\nNHH\nLLL\nLLH\nLHH\nHHH\n"	0	0.4	50	"0 NNN\n1 NNL\n2 NNH\n3 NLL\n4 NHH\n5 LLL\n6 LLH\n7 LHH\n8 HHH\n"	0.1	92	0.1	14	0	0.1	0	0	0.05	1	1	1.01947E-4	25000	4
299	0	7	0.3	false	1	"NNN\nNNL\nNNH\nNLL\nNHH\nLLL\nLLH\nLHH\nHHH\n"	0	0.4	50	"0 NNN\n1 NNL\n2 NNH\n3 NLL\n4 NHH\n5 LLL\n6 LLH\n7 LHH\n8 HHH\n"	0.1	92	0.1	14	0	0.1	0	0	0.05	1	1	1.19938E-4	25000	4
301	0	7	0.3	false	1	"NNN\nNNL\nNNH\nNLL\nNHH\nLLL\nLLH\nLHH\nHHH\n"	0	0.4	50	"0 NNN\n1 NNL\n2 NNH\n3 NLL\n4 NHH\n5 LLL\n6 LLH\n7 LHH\n8 HHH\n"	0.1	92	0.1	14	0	0.1	0	0	0.05	1	1	8.66553E-5	25000	4
302	0	7	0.3	false	1	"NNN\nNNL\nNNH\nNLL\nNHH\nLLL\nLLH\nLHH\nHHH\n"	0	0.4	50	"0 NNN\n1 NNL\n2 NNH\n3 NLL\n4 NHH\n5 LLL\n6 LLH\n7 LHH\n8 HHH\n"	0.1	92	0.1	14	0	0.1	0	0	0.05	1	1	7.3657E-5	25000	4
303	0	7	0.3	false	1	"NNN\nNNL\nNNH\nNLL\nNHH\nLLL\nLLH\nLHH\nHHH\n"	0	0.4	50	"0 NNN\n1 NNL\n2 NNH\n3 NLL\n4 NHH\n5 LLL\n6 LLH\n7 LHH\n8 HHH\n"	0.1	92	0.1	14	0	0.1	0	0	0.05	1	1	6.26084E-5	25000	4
304	0	7	0.3	false	1	"NNN\nNNL\nNNH\nNLL\nNHH\nLLL\nLLH\nLHH\nHHH\n"	0	0.4	50	"0 NNN\n1 NNL\n2 NNH\n3 NLL\n4 NHH\n5 LLL\n6 LLH\n7 LHH\n8 HHH\n"	0.1	92	0.1	14	0	0.1	0	0	0.05	1	1	5.32172E-5	25000	4
306	0	7	0.3	false	1	"NNN\nNNL\nNNH\nNLL\nNHH\nLLL\nLLH\nLHH\nHHH\n"	0	0.4	50	"0 NNN\n1 NNL\n2 NNH\n3 NLL\n4 NHH\n5 LLL\n6 LLH\n7 LHH\n8 HHH\n"	0.1	92	0.1	14	0	0.1	0	0	0.05	1	1	0	25000	7
305	0	7	0.3	false	1	"NNN\nNNL\nNNH\nNLL\nNHH\nLLL\nLLH\nLHH\nHHH\n"	0	0.4	50	"0 NNN\n1 NNL\n2 NNH\n3 NLL\n4 NHH\n5 LLL\n6 LLH\n7 LHH\n8 HHH\n"	0.1	92	0.1	14	0	0.1	0	0	0.05	1	1	4.52346E-5	25000	4
307	0	7	0.3	false	1	"NNN\nNNL\nNNH\nNLL\nNHH\nLLL\nLLH\nLHH\nHHH\n"	0	0.4	50	"0 NNN\n1 NNL\n2 NNH\n3 NLL\n4 NHH\n5 LLL\n6 LLH\n7 LHH\n8 HHH\n"	0.1	92	0.1	14	0	0.1	0	0	0.05	1	3	0.13	25000	2
309	0	7	0.3	false	1	"NNN\nNNL\nNNH\nNLL\nNHH\nLLL\nLLH\nLHH\nHHH\n"	0	0.4	50	"0 NNN\n1 NNL\n2 NNH\n3 NLL\n4 NHH\n5 LLL\n6 LLH\n7 LHH\n8 HHH\n"	0.1	92	0.1	14	0	0.1	0	0	0.05	1	3	0.093925	25000	2
310	0	7	0.3	false	1	"NNN\nNNL\nNNH\nNLL\nNHH\nLLL\nLLH\nLHH\nHHH\n"	0	0.4	50	"0 NNN\n1 NNL\n2 NNH\n3 NLL\n4 NHH\n5 LLL\n6 LLH\n7 LHH\n8 HHH\n"	0.1	92	0.1	14	0	0.1	0	0	0.05	1	3	0.07983625	25000	1
308	0	7	0.3	false	1	"NNN\nNNL\nNNH\nNLL\nNHH\nLLL\nLLH\nLHH\nHHH\n"	0	0.4	50	"0 NNN\n1 NNL\n2 NNH\n3 NLL\n4 NHH\n5 LLL\n6 LLH\n7 LHH\n8 HHH\n"	0.1	92	0.1	14	0	0.1	0	0	0.05	1	3	0.1105	25000	1
311	0	7	0.3	false	1	"NNN\nNNL\nNNH\nNLL\nNHH\nLLL\nLLH\nLHH\nHHH\n"	0	0.4	50	"0 NNN\n1 NNL\n2 NNH\n3 NLL\n4 NHH\n5 LLL\n6 LLH\n7 LHH\n8 HHH\n"	0.1	92	0.1	14	0	0.1	0	0	0.05	1	3	0.067860813	25000	1
312	0	7	0.3	false	1	"NNN\nNNL\nNNH\nNLL\nNHH\nLLL\nLLH\nLHH\nHHH\n"	0	0.4	50	"0 NNN\n1 NNL\n2 NNH\n3 NLL\n4 NHH\n5 LLL\n6 LLH\n7 LHH\n8 HHH\n"	0.1	92	0.1	14	0	0.1	0	0	0.05	1	3	0.057681691	25000	1
313	0	7	0.3	false	1	"NNN\nNNL\nNNH\nNLL\nNHH\nLLL\nLLH\nLHH\nHHH\n"	0	0.4	50	"0 NNN\n1 NNL\n2 NNH\n3 NLL\n4 NHH\n5 LLL\n6 LLH\n7 LHH\n8 HHH\n"	0.1	92	0.1	14	0	0.1	0	0	0.05	1	3	0.049029437	25000	2
315	0	7	0.3	false	1	"NNN\nNNL\nNNH\nNLL\nNHH\nLLL\nLLH\nLHH\nHHH\n"	0	0.4	50	"0 NNN\n1 NNL\n2 NNH\n3 NLL\n4 NHH\n5 LLL\n6 LLH\n7 LHH\n8 HHH\n"	0.1	92	0.1	14	0	0.1	0	0	0.05	1	3	0.035423768	25000	2
314	0	7	0.3	false	1	"NNN\nNNL\nNNH\nNLL\nNHH\nLLL\nLLH\nLHH\nHHH\n"	0	0.4	50	"0 NNN\n1 NNL\n2 NNH\n3 NLL\n4 NHH\n5 LLL\n6 LLH\n7 LHH\n8 HHH\n"	0.1	92	0.1	14	0	0.1	0	0	0.05	1	3	0.041675021	25000	2
316	0	7	0.3	false	1	"NNN\nNNL\nNNH\nNLL\nNHH\nLLL\nLLH\nLHH\nHHH\n"	0	0.4	50	"0 NNN\n1 NNL\n2 NNH\n3 NLL\n4 NHH\n5 LLL\n6 LLH\n7 LHH\n8 HHH\n"	0.1	92	0.1	14	0	0.1	0	0	0.05	1	3	0.030110203	25000	2
317	0	7	0.3	false	1	"NNN\nNNL\nNNH\nNLL\nNHH\nLLL\nLLH\nLHH\nHHH\n"	0	0.4	50	"0 NNN\n1 NNL\n2 NNH\n3 NLL\n4 NHH\n5 LLL\n6 LLH\n7 LHH\n8 HHH\n"	0.1	92	0.1	14	0	0.1	0	0	0.05	1	3	0.025593673	25000	2
318	0	7	0.3	false	1	"NNN\nNNL\nNNH\nNLL\nNHH\nLLL\nLLH\nLHH\nHHH\n"	0	0.4	50	"0 NNN\n1 NNL\n2 NNH\n3 NLL\n4 NHH\n5 LLL\n6 LLH\n7 LHH\n8 HHH\n"	0.1	92	0.1	14	0	0.1	0	0	0.05	1	3	0.021754622	25000	1
319	0	7	0.3	false	1	"NNN\nNNL\nNNH\nNLL\nNHH\nLLL\nLLH\nLHH\nHHH\n"	0	0.4	50	"0 NNN\n1 NNL\n2 NNH\n3 NLL\n4 NHH\n5 LLL\n6 LLH\n7 LHH\n8 HHH\n"	0.1	92	0.1	14	0	0.1	0	0	0.05	1	3	0.018491428	25000	2
320	0	7	0.3	false	1	"NNN\nNNL\nNNH\nNLL\nNHH\nLLL\nLLH\nLHH\nHHH\n"	0	0.4	50	"0 NNN\n1 NNL\n2 NNH\n3 NLL\n4 NHH\n5 LLL\n6 LLH\n7 LHH\n8 HHH\n"	0.1	92	0.1	14	0	0.1	0	0	0.05	1	3	0.015717714	25000	2
321	0	7	0.3	false	1	"NNN\nNNL\nNNH\nNLL\nNHH\nLLL\nLLH\nLHH\nHHH\n"	0	0.4	50	"0 NNN\n1 NNL\n2 NNH\n3 NLL\n4 NHH\n5 LLL\n6 LLH\n7 LHH\n8 HHH\n"	0.1	92	0.1	14	0	0.1	0	0	0.05	1	3	0.013360057	25000	1
322	0	7	0.3	false	1	"NNN\nNNL\nNNH\nNLL\nNHH\nLLL\nLLH\nLHH\nHHH\n"	0	0.4	50	"0 NNN\n1 NNL\n2 NNH\n3 NLL\n4 NHH\n5 LLL\n6 LLH\n7 LHH\n8 HHH\n"	0.1	92	0.1	14	0	0.1	0	0	0.05	1	3	0.011356048	25000	2
324	0	7	0.3	false	1	"NNN\nNNL\nNNH\nNLL\nNHH\nLLL\nLLH\nLHH\nHHH\n"	0	0.4	50	"0 NNN\n1 NNL\n2 NNH\n3 NLL\n4 NHH\n5 LLL\n6 LLH\n7 LHH\n8 HHH\n"	0.1	92	0.1	14	0	0.1	0	0	0.05	1	3	0.008204745	25000	2
323	0	7	0.3	false	1	"NNN\nNNL\nNNH\nNLL\nNHH\nLLL\nLLH\nLHH\nHHH\n"	0	0.4	50	"0 NNN\n1 NNL\n2 NNH\n3 NLL\n4 NHH\n5 LLL\n6 LLH\n7 LHH\n8 HHH\n"	0.1	92	0.1	14	0	0.1	0	0	0.05	1	3	0.009652641	25000	2
326	0	7	0.3	false	1	"NNN\nNNL\nNNH\nNLL\nNHH\nLLL\nLLH\nLHH\nHHH\n"	0	0.4	50	"0 NNN\n1 NNL\n2 NNH\n3 NLL\n4 NHH\n5 LLL\n6 LLH\n7 LHH\n8 HHH\n"	0.1	92	0.1	14	0	0.1	0	0	0.05	1	3	0.005927928	25000	2
325	0	7	0.3	false	1	"NNN\nNNL\nNNH\nNLL\nNHH\nLLL\nLLH\nLHH\nHHH\n"	0	0.4	50	"0 NNN\n1 NNL\n2 NNH\n3 NLL\n4 NHH\n5 LLL\n6 LLH\n7 LHH\n8 HHH\n"	0.1	92	0.1	14	0	0.1	0	0	0.05	1	3	0.006974033	25000	2
327	0	7	0.3	false	1	"NNN\nNNL\nNNH\nNLL\nNHH\nLLL\nLLH\nLHH\nHHH\n"	0	0.4	50	"0 NNN\n1 NNL\n2 NNH\n3 NLL\n4 NHH\n5 LLL\n6 LLH\n7 LHH\n8 HHH\n"	0.1	92	0.1	14	0	0.1	0	0	0.05	1	3	0.005038739	25000	2
329	0	7	0.3	false	1	"NNN\nNNL\nNNH\nNLL\nNHH\nLLL\nLLH\nLHH\nHHH\n"	0	0.4	50	"0 NNN\n1 NNL\n2 NNH\n3 NLL\n4 NHH\n5 LLL\n6 LLH\n7 LHH\n8 HHH\n"	0.1	92	0.1	14	0	0.1	0	0	0.05	1	3	0.003640489	25000	3
330	0	7	0.3	false	1	"NNN\nNNL\nNNH\nNLL\nNHH\nLLL\nLLH\nLHH\nHHH\n"	0	0.4	50	"0 NNN\n1 NNL\n2 NNH\n3 NLL\n4 NHH\n5 LLL\n6 LLH\n7 LHH\n8 HHH\n"	0.1	92	0.1	14	0	0.1	0	0	0.05	1	3	0.003094416	25000	2
328	0	7	0.3	false	1	"NNN\nNNL\nNNH\nNLL\nNHH\nLLL\nLLH\nLHH\nHHH\n"	0	0.4	50	"0 NNN\n1 NNL\n2 NNH\n3 NLL\n4 NHH\n5 LLL\n6 LLH\n7 LHH\n8 HHH\n"	0.1	92	0.1	14	0	0.1	0	0	0.05	1	3	0.004282928	25000	2
331	0	7	0.3	false	1	"NNN\nNNL\nNNH\nNLL\nNHH\nLLL\nLLH\nLHH\nHHH\n"	0	0.4	50	"0 NNN\n1 NNL\n2 NNH\n3 NLL\n4 NHH\n5 LLL\n6 LLH\n7 LHH\n8 HHH\n"	0.1	92	0.1	14	0	0.1	0	0	0.05	1	3	0.002630253	25000	3
332	0	7	0.3	false	1	"NNN\nNNL\nNNH\nNLL\nNHH\nLLL\nLLH\nLHH\nHHH\n"	0	0.4	50	"0 NNN\n1 NNL\n2 NNH\n3 NLL\n4 NHH\n5 LLL\n6 LLH\n7 LHH\n8 HHH\n"	0.1	92	0.1	14	0	0.1	0	0	0.05	1	3	0.002235715	25000	4
333	0	7	0.3	false	1	"NNN\nNNL\nNNH\nNLL\nNHH\nLLL\nLLH\nLHH\nHHH\n"	0	0.4	50	"0 NNN\n1 NNL\n2 NNH\n3 NLL\n4 NHH\n5 LLL\n6 LLH\n7 LHH\n8 HHH\n"	0.1	92	0.1	14	0	0.1	0	0	0.05	1	3	0.001900358	25000	4
334	0	7	0.3	false	1	"NNN\nNNL\nNNH\nNLL\nNHH\nLLL\nLLH\nLHH\nHHH\n"	0	0.4	50	"0 NNN\n1 NNL\n2 NNH\n3 NLL\n4 NHH\n5 LLL\n6 LLH\n7 LHH\n8 HHH\n"	0.1	92	0.1	14	0	0.1	0	0	0.05	1	3	0.001615304	25000	3
335	0	7	0.3	false	1	"NNN\nNNL\nNNH\nNLL\nNHH\nLLL\nLLH\nLHH\nHHH\n"	0	0.4	50	"0 NNN\n1 NNL\n2 NNH\n3 NLL\n4 NHH\n5 LLL\n6 LLH\n7 LHH\n8 HHH\n"	0.1	92	0.1	14	0	0.1	0	0	0.05	1	3	0.001373009	25000	3
336	0	7	0.3	false	1	"NNN\nNNL\nNNH\nNLL\nNHH\nLLL\nLLH\nLHH\nHHH\n"	0	0.4	50	"0 NNN\n1 NNL\n2 NNH\n3 NLL\n4 NHH\n5 LLL\n6 LLH\n7 LHH\n8 HHH\n"	0.1	92	0.1	14	0	0.1	0	0	0.05	1	3	0.001167057	25000	4
337	0	7	0.3	false	1	"NNN\nNNL\nNNH\nNLL\nNHH\nLLL\nLLH\nLHH\nHHH\n"	0	0.4	50	"0 NNN\n1 NNL\n2 NNH\n3 NLL\n4 NHH\n5 LLL\n6 LLH\n7 LHH\n8 HHH\n"	0.1	92	0.1	14	0	0.1	0	0	0.05	1	3	9.91999E-4	25000	4
338	0	7	0.3	false	1	"NNN\nNNL\nNNH\nNLL\nNHH\nLLL\nLLH\nLHH\nHHH\n"	0	0.4	50	"0 NNN\n1 NNL\n2 NNH\n3 NLL\n4 NHH\n5 LLL\n6 LLH\n7 LHH\n8 HHH\n"	0.1	92	0.1	14	0	0.1	0	0	0.05	1	3	8.43199E-4	25000	4
339	0	7	0.3	false	1	"NNN\nNNL\nNNH\nNLL\nNHH\nLLL\nLLH\nLHH\nHHH\n"	0	0.4	50	"0 NNN\n1 NNL\n2 NNH\n3 NLL\n4 NHH\n5 LLL\n6 LLH\n7 LHH\n8 HHH\n"	0.1	92	0.1	14	0	0.1	0	0	0.05	1	3	7.16719E-4	25000	4
340	0	7	0.3	false	1	"NNN\nNNL\nNNH\nNLL\nNHH\nLLL\nLLH\nLHH\nHHH\n"	0	0.4	50	"0 NNN\n1 NNL\n2 NNH\n3 NLL\n4 NHH\n5 LLL\n6 LLH\n7 LHH\n8 HHH\n"	0.1	92	0.1	14	0	0.1	0	0	0.05	1	3	6.09211E-4	25000	4
341	0	7	0.3	false	1	"NNN\nNNL\nNNH\nNLL\nNHH\nLLL\nLLH\nLHH\nHHH\n"	0	0.4	50	"0 NNN\n1 NNL\n2 NNH\n3 NLL\n4 NHH\n5 LLL\n6 LLH\n7 LHH\n8 HHH\n"	0.1	92	0.1	14	0	0.1	0	0	0.05	1	3	5.1783E-4	25000	4
343	0	7	0.3	false	1	"NNN\nNNL\nNNH\nNLL\nNHH\nLLL\nLLH\nLHH\nHHH\n"	0	0.4	50	"0 NNN\n1 NNL\n2 NNH\n3 NLL\n4 NHH\n5 LLL\n6 LLH\n7 LHH\n8 HHH\n"	0.1	92	0.1	14	0	0.1	0	0	0.05	1	3	3.74132E-4	25000	4
342	0	7	0.3	false	1	"NNN\nNNL\nNNH\nNLL\nNHH\nLLL\nLLH\nLHH\nHHH\n"	0	0.4	50	"0 NNN\n1 NNL\n2 NNH\n3 NLL\n4 NHH\n5 LLL\n6 LLH\n7 LHH\n8 HHH\n"	0.1	92	0.1	14	0	0.1	0	0	0.05	1	3	4.40155E-4	25000	4
344	0	7	0.3	false	1	"NNN\nNNL\nNNH\nNLL\nNHH\nLLL\nLLH\nLHH\nHHH\n"	0	0.4	50	"0 NNN\n1 NNL\n2 NNH\n3 NLL\n4 NHH\n5 LLL\n6 LLH\n7 LHH\n8 HHH\n"	0.1	92	0.1	14	0	0.1	0	0	0.05	1	3	3.18012E-4	25000	4
345	0	7	0.3	false	1	"NNN\nNNL\nNNH\nNLL\nNHH\nLLL\nLLH\nLHH\nHHH\n"	0	0.4	50	"0 NNN\n1 NNL\n2 NNH\n3 NLL\n4 NHH\n5 LLL\n6 LLH\n7 LHH\n8 HHH\n"	0.1	92	0.1	14	0	0.1	0	0	0.05	1	3	2.7031E-4	25000	4
346	0	7	0.3	false	1	"NNN\nNNL\nNNH\nNLL\nNHH\nLLL\nLLH\nLHH\nHHH\n"	0	0.4	50	"0 NNN\n1 NNL\n2 NNH\n3 NLL\n4 NHH\n5 LLL\n6 LLH\n7 LHH\n8 HHH\n"	0.1	92	0.1	14	0	0.1	0	0	0.05	1	3	2.29764E-4	25000	4
348	0	7	0.3	false	1	"NNN\nNNL\nNNH\nNLL\nNHH\nLLL\nLLH\nLHH\nHHH\n"	0	0.4	50	"0 NNN\n1 NNL\n2 NNH\n3 NLL\n4 NHH\n5 LLL\n6 LLH\n7 LHH\n8 HHH\n"	0.1	92	0.1	14	0	0.1	0	0	0.05	1	3	1.66004E-4	25000	4
349	0	7	0.3	false	1	"NNN\nNNL\nNNH\nNLL\nNHH\nLLL\nLLH\nLHH\nHHH\n"	0	0.4	50	"0 NNN\n1 NNL\n2 NNH\n3 NLL\n4 NHH\n5 LLL\n6 LLH\n7 LHH\n8 HHH\n"	0.1	92	0.1	14	0	0.1	0	0	0.05	1	3	1.41104E-4	25000	4
347	0	7	0.3	false	1	"NNN\nNNL\nNNH\nNLL\nNHH\nLLL\nLLH\nLHH\nHHH\n"	0	0.4	50	"0 NNN\n1 NNL\n2 NNH\n3 NLL\n4 NHH\n5 LLL\n6 LLH\n7 LHH\n8 HHH\n"	0.1	92	0.1	14	0	0.1	0	0	0.05	1	3	1.95299E-4	25000	4
350	0	7	0.3	false	1	"NNN\nNNL\nNNH\nNLL\nNHH\nLLL\nLLH\nLHH\nHHH\n"	0	0.4	50	"0 NNN\n1 NNL\n2 NNH\n3 NLL\n4 NHH\n5 LLL\n6 LLH\n7 LHH\n8 HHH\n"	0.1	92	0.1	14	0	0.1	0	0	0.05	1	3	1.19938E-4	25000	4
351	0	7	0.3	false	1	"NNN\nNNL\nNNH\nNLL\nNHH\nLLL\nLLH\nLHH\nHHH\n"	0	0.4	50	"0 NNN\n1 NNL\n2 NNH\n3 NLL\n4 NHH\n5 LLL\n6 LLH\n7 LHH\n8 HHH\n"	0.1	92	0.1	14	0	0.1	0	0	0.05	1	3	1.01947E-4	25000	4
352	0	7	0.3	false	1	"NNN\nNNL\nNNH\nNLL\nNHH\nLLL\nLLH\nLHH\nHHH\n"	0	0.4	50	"0 NNN\n1 NNL\n2 NNH\n3 NLL\n4 NHH\n5 LLL\n6 LLH\n7 LHH\n8 HHH\n"	0.1	92	0.1	14	0	0.1	0	0	0.05	1	3	8.66553E-5	25000	4
353	0	7	0.3	false	1	"NNN\nNNL\nNNH\nNLL\nNHH\nLLL\nLLH\nLHH\nHHH\n"	0	0.4	50	"0 NNN\n1 NNL\n2 NNH\n3 NLL\n4 NHH\n5 LLL\n6 LLH\n7 LHH\n8 HHH\n"	0.1	92	0.1	14	0	0.1	0	0	0.05	1	3	7.3657E-5	25000	4
354	0	7	0.3	false	1	"NNN\nNNL\nNNH\nNLL\nNHH\nLLL\nLLH\nLHH\nHHH\n"	0	0.4	50	"0 NNN\n1 NNL\n2 NNH\n3 NLL\n4 NHH\n5 LLL\n6 LLH\n7 LHH\n8 HHH\n"	0.1	92	0.1	14	0	0.1	0	0	0.05	1	3	6.26084E-5	25000	4
355	0	7	0.3	false	1	"NNN\nNNL\nNNH\nNLL\nNHH\nLLL\nLLH\nLHH\nHHH\n"	0	0.4	50	"0 NNN\n1 NNL\n2 NNH\n3 NLL\n4 NHH\n5 LLL\n6 LLH\n7 LHH\n8 HHH\n"	0.1	92	0.1	14	0	0.1	0	0	0.05	1	3	5.32172E-5	25000	4
356	0	7	0.3	false	1	"NNN\nNNL\nNNH\nNLL\nNHH\nLLL\nLLH\nLHH\nHHH\n"	0	0.4	50	"0 NNN\n1 NNL\n2 NNH\n3 NLL\n4 NHH\n5 LLL\n6 LLH\n7 LHH\n8 HHH\n"	0.1	92	0.1	14	0	0.1	0	0	0.05	1	3	4.52346E-5	25000	4
357	0	7	0.3	false	1	"NNN\nNNL\nNNH\nNLL\nNHH\nLLL\nLLH\nLHH\nHHH\n"	0	0.4	50	"0 NNN\n1 NNL\n2 NNH\n3 NLL\n4 NHH\n5 LLL\n6 LLH\n7 LHH\n8 HHH\n"	0.1	92	0.1	14	0	0.1	0	0	0.05	1	3	0	25000	7
358	0	7	0.3	false	1	"NNN\nNNL\nNNH\nNLL\nNHH\nLLL\nLLH\nLHH\nHHH\n"	0	0.4	50	"0 NNN\n1 NNL\n2 NNH\n3 NLL\n4 NHH\n5 LLL\n6 LLH\n7 LHH\n8 HHH\n"	0.1	92	0.1	14	0	0.1	0	0	0.05	1	10	0.13	25000	2
359	0	7	0.3	false	1	"NNN\nNNL\nNNH\nNLL\nNHH\nLLL\nLLH\nLHH\nHHH\n"	0	0.4	50	"0 NNN\n1 NNL\n2 NNH\n3 NLL\n4 NHH\n5 LLL\n6 LLH\n7 LHH\n8 HHH\n"	0.1	92	0.1	14	0	0.1	0	0	0.05	1	10	0.1105	25000	1
360	0	7	0.3	false	1	"NNN\nNNL\nNNH\nNLL\nNHH\nLLL\nLLH\nLHH\nHHH\n"	0	0.4	50	"0 NNN\n1 NNL\n2 NNH\n3 NLL\n4 NHH\n5 LLL\n6 LLH\n7 LHH\n8 HHH\n"	0.1	92	0.1	14	0	0.1	0	0	0.05	1	10	0.093925	25000	0
361	0	7	0.3	false	1	"NNN\nNNL\nNNH\nNLL\nNHH\nLLL\nLLH\nLHH\nHHH\n"	0	0.4	50	"0 NNN\n1 NNL\n2 NNH\n3 NLL\n4 NHH\n5 LLL\n6 LLH\n7 LHH\n8 HHH\n"	0.1	92	0.1	14	0	0.1	0	0	0.05	1	10	0.07983625	25000	2
362	0	7	0.3	false	1	"NNN\nNNL\nNNH\nNLL\nNHH\nLLL\nLLH\nLHH\nHHH\n"	0	0.4	50	"0 NNN\n1 NNL\n2 NNH\n3 NLL\n4 NHH\n5 LLL\n6 LLH\n7 LHH\n8 HHH\n"	0.1	92	0.1	14	0	0.1	0	0	0.05	1	10	0.067860813	25000	2
363	0	7	0.3	false	1	"NNN\nNNL\nNNH\nNLL\nNHH\nLLL\nLLH\nLHH\nHHH\n"	0	0.4	50	"0 NNN\n1 NNL\n2 NNH\n3 NLL\n4 NHH\n5 LLL\n6 LLH\n7 LHH\n8 HHH\n"	0.1	92	0.1	14	0	0.1	0	0	0.05	1	10	0.057681691	25000	1
364	0	7	0.3	false	1	"NNN\nNNL\nNNH\nNLL\nNHH\nLLL\nLLH\nLHH\nHHH\n"	0	0.4	50	"0 NNN\n1 NNL\n2 NNH\n3 NLL\n4 NHH\n5 LLL\n6 LLH\n7 LHH\n8 HHH\n"	0.1	92	0.1	14	0	0.1	0	0	0.05	1	10	0.049029437	25000	2
366	0	7	0.3	false	1	"NNN\nNNL\nNNH\nNLL\nNHH\nLLL\nLLH\nLHH\nHHH\n"	0	0.4	50	"0 NNN\n1 NNL\n2 NNH\n3 NLL\n4 NHH\n5 LLL\n6 LLH\n7 LHH\n8 HHH\n"	0.1	92	0.1	14	0	0.1	0	0	0.05	1	10	0.035423768	25000	1
367	0	7	0.3	false	1	"NNN\nNNL\nNNH\nNLL\nNHH\nLLL\nLLH\nLHH\nHHH\n"	0	0.4	50	"0 NNN\n1 NNL\n2 NNH\n3 NLL\n4 NHH\n5 LLL\n6 LLH\n7 LHH\n8 HHH\n"	0.1	92	0.1	14	0	0.1	0	0	0.05	1	10	0.030110203	25000	1
365	0	7	0.3	false	1	"NNN\nNNL\nNNH\nNLL\nNHH\nLLL\nLLH\nLHH\nHHH\n"	0	0.4	50	"0 NNN\n1 NNL\n2 NNH\n3 NLL\n4 NHH\n5 LLL\n6 LLH\n7 LHH\n8 HHH\n"	0.1	92	0.1	14	0	0.1	0	0	0.05	1	10	0.041675021	25000	1
368	0	7	0.3	false	1	"NNN\nNNL\nNNH\nNLL\nNHH\nLLL\nLLH\nLHH\nHHH\n"	0	0.4	50	"0 NNN\n1 NNL\n2 NNH\n3 NLL\n4 NHH\n5 LLL\n6 LLH\n7 LHH\n8 HHH\n"	0.1	92	0.1	14	0	0.1	0	0	0.05	1	10	0.025593673	25000	1
369	0	7	0.3	false	1	"NNN\nNNL\nNNH\nNLL\nNHH\nLLL\nLLH\nLHH\nHHH\n"	0	0.4	50	"0 NNN\n1 NNL\n2 NNH\n3 NLL\n4 NHH\n5 LLL\n6 LLH\n7 LHH\n8 HHH\n"	0.1	92	0.1	14	0	0.1	0	0	0.05	1	10	0.021754622	25000	2
370	0	7	0.3	false	1	"NNN\nNNL\nNNH\nNLL\nNHH\nLLL\nLLH\nLHH\nHHH\n"	0	0.4	50	"0 NNN\n1 NNL\n2 NNH\n3 NLL\n4 NHH\n5 LLL\n6 LLH\n7 LHH\n8 HHH\n"	0.1	92	0.1	14	0	0.1	0	0	0.05	1	10	0.018491428	25000	1
372	0	7	0.3	false	1	"NNN\nNNL\nNNH\nNLL\nNHH\nLLL\nLLH\nLHH\nHHH\n"	0	0.4	50	"0 NNN\n1 NNL\n2 NNH\n3 NLL\n4 NHH\n5 LLL\n6 LLH\n7 LHH\n8 HHH\n"	0.1	92	0.1	14	0	0.1	0	0	0.05	1	10	0.013360057	25000	2
371	0	7	0.3	false	1	"NNN\nNNL\nNNH\nNLL\nNHH\nLLL\nLLH\nLHH\nHHH\n"	0	0.4	50	"0 NNN\n1 NNL\n2 NNH\n3 NLL\n4 NHH\n5 LLL\n6 LLH\n7 LHH\n8 HHH\n"	0.1	92	0.1	14	0	0.1	0	0	0.05	1	10	0.015717714	25000	2
373	0	7	0.3	false	1	"NNN\nNNL\nNNH\nNLL\nNHH\nLLL\nLLH\nLHH\nHHH\n"	0	0.4	50	"0 NNN\n1 NNL\n2 NNH\n3 NLL\n4 NHH\n5 LLL\n6 LLH\n7 LHH\n8 HHH\n"	0.1	92	0.1	14	0	0.1	0	0	0.05	1	10	0.011356048	25000	2
374	0	7	0.3	false	1	"NNN\nNNL\nNNH\nNLL\nNHH\nLLL\nLLH\nLHH\nHHH\n"	0	0.4	50	"0 NNN\n1 NNL\n2 NNH\n3 NLL\n4 NHH\n5 LLL\n6 LLH\n7 LHH\n8 HHH\n"	0.1	92	0.1	14	0	0.1	0	0	0.05	1	10	0.009652641	25000	2
375	0	7	0.3	false	1	"NNN\nNNL\nNNH\nNLL\nNHH\nLLL\nLLH\nLHH\nHHH\n"	0	0.4	50	"0 NNN\n1 NNL\n2 NNH\n3 NLL\n4 NHH\n5 LLL\n6 LLH\n7 LHH\n8 HHH\n"	0.1	92	0.1	14	0	0.1	0	0	0.05	1	10	0.008204745	25000	2
376	0	7	0.3	false	1	"NNN\nNNL\nNNH\nNLL\nNHH\nLLL\nLLH\nLHH\nHHH\n"	0	0.4	50	"0 NNN\n1 NNL\n2 NNH\n3 NLL\n4 NHH\n5 LLL\n6 LLH\n7 LHH\n8 HHH\n"	0.1	92	0.1	14	0	0.1	0	0	0.05	1	10	0.006974033	25000	2
378	0	7	0.3	false	1	"NNN\nNNL\nNNH\nNLL\nNHH\nLLL\nLLH\nLHH\nHHH\n"	0	0.4	50	"0 NNN\n1 NNL\n2 NNH\n3 NLL\n4 NHH\n5 LLL\n6 LLH\n7 LHH\n8 HHH\n"	0.1	92	0.1	14	0	0.1	0	0	0.05	1	10	0.005038739	25000	2
377	0	7	0.3	false	1	"NNN\nNNL\nNNH\nNLL\nNHH\nLLL\nLLH\nLHH\nHHH\n"	0	0.4	50	"0 NNN\n1 NNL\n2 NNH\n3 NLL\n4 NHH\n5 LLL\n6 LLH\n7 LHH\n8 HHH\n"	0.1	92	0.1	14	0	0.1	0	0	0.05	1	10	0.005927928	25000	1
379	0	7	0.3	false	1	"NNN\nNNL\nNNH\nNLL\nNHH\nLLL\nLLH\nLHH\nHHH\n"	0	0.4	50	"0 NNN\n1 NNL\n2 NNH\n3 NLL\n4 NHH\n5 LLL\n6 LLH\n7 LHH\n8 HHH\n"	0.1	92	0.1	14	0	0.1	0	0	0.05	1	10	0.004282928	25000	2
381	0	7	0.3	false	1	"NNN\nNNL\nNNH\nNLL\nNHH\nLLL\nLLH\nLHH\nHHH\n"	0	0.4	50	"0 NNN\n1 NNL\n2 NNH\n3 NLL\n4 NHH\n5 LLL\n6 LLH\n7 LHH\n8 HHH\n"	0.1	92	0.1	14	0	0.1	0	0	0.05	1	10	0.003094416	25000	3
382	0	7	0.3	false	1	"NNN\nNNL\nNNH\nNLL\nNHH\nLLL\nLLH\nLHH\nHHH\n"	0	0.4	50	"0 NNN\n1 NNL\n2 NNH\n3 NLL\n4 NHH\n5 LLL\n6 LLH\n7 LHH\n8 HHH\n"	0.1	92	0.1	14	0	0.1	0	0	0.05	1	10	0.002630253	25000	2
380	0	7	0.3	false	1	"NNN\nNNL\nNNH\nNLL\nNHH\nLLL\nLLH\nLHH\nHHH\n"	0	0.4	50	"0 NNN\n1 NNL\n2 NNH\n3 NLL\n4 NHH\n5 LLL\n6 LLH\n7 LHH\n8 HHH\n"	0.1	92	0.1	14	0	0.1	0	0	0.05	1	10	0.003640489	25000	1
383	0	7	0.3	false	1	"NNN\nNNL\nNNH\nNLL\nNHH\nLLL\nLLH\nLHH\nHHH\n"	0	0.4	50	"0 NNN\n1 NNL\n2 NNH\n3 NLL\n4 NHH\n5 LLL\n6 LLH\n7 LHH\n8 HHH\n"	0.1	92	0.1	14	0	0.1	0	0	0.05	1	10	0.002235715	25000	2
384	0	7	0.3	false	1	"NNN\nNNL\nNNH\nNLL\nNHH\nLLL\nLLH\nLHH\nHHH\n"	0	0.4	50	"0 NNN\n1 NNL\n2 NNH\n3 NLL\n4 NHH\n5 LLL\n6 LLH\n7 LHH\n8 HHH\n"	0.1	92	0.1	14	0	0.1	0	0	0.05	1	10	0.001900358	25000	3
385	0	7	0.3	false	1	"NNN\nNNL\nNNH\nNLL\nNHH\nLLL\nLLH\nLHH\nHHH\n"	0	0.4	50	"0 NNN\n1 NNL\n2 NNH\n3 NLL\n4 NHH\n5 LLL\n6 LLH\n7 LHH\n8 HHH\n"	0.1	92	0.1	14	0	0.1	0	0	0.05	1	10	0.001615304	25000	2
387	0	7	0.3	false	1	"NNN\nNNL\nNNH\nNLL\nNHH\nLLL\nLLH\nLHH\nHHH\n"	0	0.4	50	"0 NNN\n1 NNL\n2 NNH\n3 NLL\n4 NHH\n5 LLL\n6 LLH\n7 LHH\n8 HHH\n"	0.1	92	0.1	14	0	0.1	0	0	0.05	1	10	0.001167057	25000	3
386	0	7	0.3	false	1	"NNN\nNNL\nNNH\nNLL\nNHH\nLLL\nLLH\nLHH\nHHH\n"	0	0.4	50	"0 NNN\n1 NNL\n2 NNH\n3 NLL\n4 NHH\n5 LLL\n6 LLH\n7 LHH\n8 HHH\n"	0.1	92	0.1	14	0	0.1	0	0	0.05	1	10	0.001373009	25000	2
388	0	7	0.3	false	1	"NNN\nNNL\nNNH\nNLL\nNHH\nLLL\nLLH\nLHH\nHHH\n"	0	0.4	50	"0 NNN\n1 NNL\n2 NNH\n3 NLL\n4 NHH\n5 LLL\n6 LLH\n7 LHH\n8 HHH\n"	0.1	92	0.1	14	0	0.1	0	0	0.05	1	10	9.91999E-4	25000	3
389	0	7	0.3	false	1	"NNN\nNNL\nNNH\nNLL\nNHH\nLLL\nLLH\nLHH\nHHH\n"	0	0.4	50	"0 NNN\n1 NNL\n2 NNH\n3 NLL\n4 NHH\n5 LLL\n6 LLH\n7 LHH\n8 HHH\n"	0.1	92	0.1	14	0	0.1	0	0	0.05	1	10	8.43199E-4	25000	3
390	0	7	0.3	false	1	"NNN\nNNL\nNNH\nNLL\nNHH\nLLL\nLLH\nLHH\nHHH\n"	0	0.4	50	"0 NNN\n1 NNL\n2 NNH\n3 NLL\n4 NHH\n5 LLL\n6 LLH\n7 LHH\n8 HHH\n"	0.1	92	0.1	14	0	0.1	0	0	0.05	1	10	7.16719E-4	25000	4
391	0	7	0.3	false	1	"NNN\nNNL\nNNH\nNLL\nNHH\nLLL\nLLH\nLHH\nHHH\n"	0	0.4	50	"0 NNN\n1 NNL\n2 NNH\n3 NLL\n4 NHH\n5 LLL\n6 LLH\n7 LHH\n8 HHH\n"	0.1	92	0.1	14	0	0.1	0	0	0.05	1	10	6.09211E-4	25000	3
392	0	7	0.3	false	1	"NNN\nNNL\nNNH\nNLL\nNHH\nLLL\nLLH\nLHH\nHHH\n"	0	0.4	50	"0 NNN\n1 NNL\n2 NNH\n3 NLL\n4 NHH\n5 LLL\n6 LLH\n7 LHH\n8 HHH\n"	0.1	92	0.1	14	0	0.1	0	0	0.05	1	10	5.1783E-4	25000	3
393	0	7	0.3	false	1	"NNN\nNNL\nNNH\nNLL\nNHH\nLLL\nLLH\nLHH\nHHH\n"	0	0.4	50	"0 NNN\n1 NNL\n2 NNH\n3 NLL\n4 NHH\n5 LLL\n6 LLH\n7 LHH\n8 HHH\n"	0.1	92	0.1	14	0	0.1	0	0	0.05	1	10	4.40155E-4	25000	3
394	0	7	0.3	false	1	"NNN\nNNL\nNNH\nNLL\nNHH\nLLL\nLLH\nLHH\nHHH\n"	0	0.4	50	"0 NNN\n1 NNL\n2 NNH\n3 NLL\n4 NHH\n5 LLL\n6 LLH\n7 LHH\n8 HHH\n"	0.1	92	0.1	14	0	0.1	0	0	0.05	1	10	3.74132E-4	25000	4
396	0	7	0.3	false	1	"NNN\nNNL\nNNH\nNLL\nNHH\nLLL\nLLH\nLHH\nHHH\n"	0	0.4	50	"0 NNN\n1 NNL\n2 NNH\n3 NLL\n4 NHH\n5 LLL\n6 LLH\n7 LHH\n8 HHH\n"	0.1	92	0.1	14	0	0.1	0	0	0.05	1	10	2.7031E-4	25000	4
397	0	7	0.3	false	1	"NNN\nNNL\nNNH\nNLL\nNHH\nLLL\nLLH\nLHH\nHHH\n"	0	0.4	50	"0 NNN\n1 NNL\n2 NNH\n3 NLL\n4 NHH\n5 LLL\n6 LLH\n7 LHH\n8 HHH\n"	0.1	92	0.1	14	0	0.1	0	0	0.05	1	10	2.29764E-4	25000	3
395	0	7	0.3	false	1	"NNN\nNNL\nNNH\nNLL\nNHH\nLLL\nLLH\nLHH\nHHH\n"	0	0.4	50	"0 NNN\n1 NNL\n2 NNH\n3 NLL\n4 NHH\n5 LLL\n6 LLH\n7 LHH\n8 HHH\n"	0.1	92	0.1	14	0	0.1	0	0	0.05	1	10	3.18012E-4	25000	4
398	0	7	0.3	false	1	"NNN\nNNL\nNNH\nNLL\nNHH\nLLL\nLLH\nLHH\nHHH\n"	0	0.4	50	"0 NNN\n1 NNL\n2 NNH\n3 NLL\n4 NHH\n5 LLL\n6 LLH\n7 LHH\n8 HHH\n"	0.1	92	0.1	14	0	0.1	0	0	0.05	1	10	1.95299E-4	25000	4
399	0	7	0.3	false	1	"NNN\nNNL\nNNH\nNLL\nNHH\nLLL\nLLH\nLHH\nHHH\n"	0	0.4	50	"0 NNN\n1 NNL\n2 NNH\n3 NLL\n4 NHH\n5 LLL\n6 LLH\n7 LHH\n8 HHH\n"	0.1	92	0.1	14	0	0.1	0	0	0.05	1	10	1.66004E-4	25000	4
400	0	7	0.3	false	1	"NNN\nNNL\nNNH\nNLL\nNHH\nLLL\nLLH\nLHH\nHHH\n"	0	0.4	50	"0 NNN\n1 NNL\n2 NNH\n3 NLL\n4 NHH\n5 LLL\n6 LLH\n7 LHH\n8 HHH\n"	0.1	92	0.1	14	0	0.1	0	0	0.05	1	10	1.41104E-4	25000	3
401	0	7	0.3	false	1	"NNN\nNNL\nNNH\nNLL\nNHH\nLLL\nLLH\nLHH\nHHH\n"	0	0.4	50	"0 NNN\n1 NNL\n2 NNH\n3 NLL\n4 NHH\n5 LLL\n6 LLH\n7 LHH\n8 HHH\n"	0.1	92	0.1	14	0	0.1	0	0	0.05	1	10	1.19938E-4	25000	4
402	0	7	0.3	false	1	"NNN\nNNL\nNNH\nNLL\nNHH\nLLL\nLLH\nLHH\nHHH\n"	0	0.4	50	"0 NNN\n1 NNL\n2 NNH\n3 NLL\n4 NHH\n5 LLL\n6 LLH\n7 LHH\n8 HHH\n"	0.1	92	0.1	14	0	0.1	0	0	0.05	1	10	1.01947E-4	25000	4
403	0	7	0.3	false	1	"NNN\nNNL\nNNH\nNLL\nNHH\nLLL\nLLH\nLHH\nHHH\n"	0	0.4	50	"0 NNN\n1 NNL\n2 NNH\n3 NLL\n4 NHH\n5 LLL\n6 LLH\n7 LHH\n8 HHH\n"	0.1	92	0.1	14	0	0.1	0	0	0.05	1	10	8.66553E-5	25000	3
404	0	7	0.3	false	1	"NNN\nNNL\nNNH\nNLL\nNHH\nLLL\nLLH\nLHH\nHHH\n"	0	0.4	50	"0 NNN\n1 NNL\n2 NNH\n3 NLL\n4 NHH\n5 LLL\n6 LLH\n7 LHH\n8 HHH\n"	0.1	92	0.1	14	0	0.1	0	0	0.05	1	10	7.3657E-5	25000	4
406	0	7	0.3	false	1	"NNN\nNNL\nNNH\nNLL\nNHH\nLLL\nLLH\nLHH\nHHH\n"	0	0.4	50	"0 NNN\n1 NNL\n2 NNH\n3 NLL\n4 NHH\n5 LLL\n6 LLH\n7 LHH\n8 HHH\n"	0.1	92	0.1	14	0	0.1	0	0	0.05	1	10	5.32172E-5	25000	4
405	0	7	0.3	false	1	"NNN\nNNL\nNNH\nNLL\nNHH\nLLL\nLLH\nLHH\nHHH\n"	0	0.4	50	"0 NNN\n1 NNL\n2 NNH\n3 NLL\n4 NHH\n5 LLL\n6 LLH\n7 LHH\n8 HHH\n"	0.1	92	0.1	14	0	0.1	0	0	0.05	1	10	6.26084E-5	25000	4
408	0	7	0.3	false	1	"NNN\nNNL\nNNH\nNLL\nNHH\nLLL\nLLH\nLHH\nHHH\n"	0	0.4	50	"0 NNN\n1 NNL\n2 NNH\n3 NLL\n4 NHH\n5 LLL\n6 LLH\n7 LHH\n8 HHH\n"	0.1	92	0.1	14	0	0.1	0	0	0.05	1	10	0	25000	8
407	0	7	0.3	false	1	"NNN\nNNL\nNNH\nNLL\nNHH\nLLL\nLLH\nLHH\nHHH\n"	0	0.4	50	"0 NNN\n1 NNL\n2 NNH\n3 NLL\n4 NHH\n5 LLL\n6 LLH\n7 LHH\n8 HHH\n"	0.1	92	0.1	14	0	0.1	0	0	0.05	1	10	4.52346E-5	25000	4
409	0	7	0.3	false	1	"NNN\nNNL\nNNH\nNLL\nNHH\nLLL\nLLH\nLHH\nHHH\n"	0	0.4	50	"0 NNN\n1 NNL\n2 NNH\n3 NLL\n4 NHH\n5 LLL\n6 LLH\n7 LHH\n8 HHH\n"	0.1	92	0.1	14	0	0.1	0	0	0.05	1	30	0.13	25000	1
411	0	7	0.3	false	1	"NNN\nNNL\nNNH\nNLL\nNHH\nLLL\nLLH\nLHH\nHHH\n"	0	0.4	50	"0 NNN\n1 NNL\n2 NNH\n3 NLL\n4 NHH\n5 LLL\n6 LLH\n7 LHH\n8 HHH\n"	0.1	92	0.1	14	0	0.1	0	0	0.05	1	30	0.093925	25000	1
412	0	7	0.3	false	1	"NNN\nNNL\nNNH\nNLL\nNHH\nLLL\nLLH\nLHH\nHHH\n"	0	0.4	50	"0 NNN\n1 NNL\n2 NNH\n3 NLL\n4 NHH\n5 LLL\n6 LLH\n7 LHH\n8 HHH\n"	0.1	92	0.1	14	0	0.1	0	0	0.05	1	30	0.07983625	25000	1
410	0	7	0.3	false	1	"NNN\nNNL\nNNH\nNLL\nNHH\nLLL\nLLH\nLHH\nHHH\n"	0	0.4	50	"0 NNN\n1 NNL\n2 NNH\n3 NLL\n4 NHH\n5 LLL\n6 LLH\n7 LHH\n8 HHH\n"	0.1	92	0.1	14	0	0.1	0	0	0.05	1	30	0.1105	25000	2
413	0	7	0.3	false	1	"NNN\nNNL\nNNH\nNLL\nNHH\nLLL\nLLH\nLHH\nHHH\n"	0	0.4	50	"0 NNN\n1 NNL\n2 NNH\n3 NLL\n4 NHH\n5 LLL\n6 LLH\n7 LHH\n8 HHH\n"	0.1	92	0.1	14	0	0.1	0	0	0.05	1	30	0.067860813	25000	2
414	0	7	0.3	false	1	"NNN\nNNL\nNNH\nNLL\nNHH\nLLL\nLLH\nLHH\nHHH\n"	0	0.4	50	"0 NNN\n1 NNL\n2 NNH\n3 NLL\n4 NHH\n5 LLL\n6 LLH\n7 LHH\n8 HHH\n"	0.1	92	0.1	14	0	0.1	0	0	0.05	1	30	0.057681691	25000	0
415	0	7	0.3	false	1	"NNN\nNNL\nNNH\nNLL\nNHH\nLLL\nLLH\nLHH\nHHH\n"	0	0.4	50	"0 NNN\n1 NNL\n2 NNH\n3 NLL\n4 NHH\n5 LLL\n6 LLH\n7 LHH\n8 HHH\n"	0.1	92	0.1	14	0	0.1	0	0	0.05	1	30	0.049029437	25000	2
416	0	7	0.3	false	1	"NNN\nNNL\nNNH\nNLL\nNHH\nLLL\nLLH\nLHH\nHHH\n"	0	0.4	50	"0 NNN\n1 NNL\n2 NNH\n3 NLL\n4 NHH\n5 LLL\n6 LLH\n7 LHH\n8 HHH\n"	0.1	92	0.1	14	0	0.1	0	0	0.05	1	30	0.041675021	25000	1
417	0	7	0.3	false	1	"NNN\nNNL\nNNH\nNLL\nNHH\nLLL\nLLH\nLHH\nHHH\n"	0	0.4	50	"0 NNN\n1 NNL\n2 NNH\n3 NLL\n4 NHH\n5 LLL\n6 LLH\n7 LHH\n8 HHH\n"	0.1	92	0.1	14	0	0.1	0	0	0.05	1	30	0.035423768	25000	1
418	0	7	0.3	false	1	"NNN\nNNL\nNNH\nNLL\nNHH\nLLL\nLLH\nLHH\nHHH\n"	0	0.4	50	"0 NNN\n1 NNL\n2 NNH\n3 NLL\n4 NHH\n5 LLL\n6 LLH\n7 LHH\n8 HHH\n"	0.1	92	0.1	14	0	0.1	0	0	0.05	1	30	0.030110203	25000	2
419	0	7	0.3	false	1	"NNN\nNNL\nNNH\nNLL\nNHH\nLLL\nLLH\nLHH\nHHH\n"	0	0.4	50	"0 NNN\n1 NNL\n2 NNH\n3 NLL\n4 NHH\n5 LLL\n6 LLH\n7 LHH\n8 HHH\n"	0.1	92	0.1	14	0	0.1	0	0	0.05	1	30	0.025593673	25000	2
421	0	7	0.3	false	1	"NNN\nNNL\nNNH\nNLL\nNHH\nLLL\nLLH\nLHH\nHHH\n"	0	0.4	50	"0 NNN\n1 NNL\n2 NNH\n3 NLL\n4 NHH\n5 LLL\n6 LLH\n7 LHH\n8 HHH\n"	0.1	92	0.1	14	0	0.1	0	0	0.05	1	30	0.018491428	25000	0
420	0	7	0.3	false	1	"NNN\nNNL\nNNH\nNLL\nNHH\nLLL\nLLH\nLHH\nHHH\n"	0	0.4	50	"0 NNN\n1 NNL\n2 NNH\n3 NLL\n4 NHH\n5 LLL\n6 LLH\n7 LHH\n8 HHH\n"	0.1	92	0.1	14	0	0.1	0	0	0.05	1	30	0.021754622	25000	2
422	0	7	0.3	false	1	"NNN\nNNL\nNNH\nNLL\nNHH\nLLL\nLLH\nLHH\nHHH\n"	0	0.4	50	"0 NNN\n1 NNL\n2 NNH\n3 NLL\n4 NHH\n5 LLL\n6 LLH\n7 LHH\n8 HHH\n"	0.1	92	0.1	14	0	0.1	0	0	0.05	1	30	0.015717714	25000	2
423	0	7	0.3	false	1	"NNN\nNNL\nNNH\nNLL\nNHH\nLLL\nLLH\nLHH\nHHH\n"	0	0.4	50	"0 NNN\n1 NNL\n2 NNH\n3 NLL\n4 NHH\n5 LLL\n6 LLH\n7 LHH\n8 HHH\n"	0.1	92	0.1	14	0	0.1	0	0	0.05	1	30	0.013360057	25000	0
424	0	7	0.3	false	1	"NNN\nNNL\nNNH\nNLL\nNHH\nLLL\nLLH\nLHH\nHHH\n"	0	0.4	50	"0 NNN\n1 NNL\n2 NNH\n3 NLL\n4 NHH\n5 LLL\n6 LLH\n7 LHH\n8 HHH\n"	0.1	92	0.1	14	0	0.1	0	0	0.05	1	30	0.011356048	25000	2
427	0	7	0.3	false	1	"NNN\nNNL\nNNH\nNLL\nNHH\nLLL\nLLH\nLHH\nHHH\n"	0	0.4	50	"0 NNN\n1 NNL\n2 NNH\n3 NLL\n4 NHH\n5 LLL\n6 LLH\n7 LHH\n8 HHH\n"	0.1	92	0.1	14	0	0.1	0	0	0.05	1	30	0.006974033	25000	1
426	0	7	0.3	false	1	"NNN\nNNL\nNNH\nNLL\nNHH\nLLL\nLLH\nLHH\nHHH\n"	0	0.4	50	"0 NNN\n1 NNL\n2 NNH\n3 NLL\n4 NHH\n5 LLL\n6 LLH\n7 LHH\n8 HHH\n"	0.1	92	0.1	14	0	0.1	0	0	0.05	1	30	0.008204745	25000	2
425	0	7	0.3	false	1	"NNN\nNNL\nNNH\nNLL\nNHH\nLLL\nLLH\nLHH\nHHH\n"	0	0.4	50	"0 NNN\n1 NNL\n2 NNH\n3 NLL\n4 NHH\n5 LLL\n6 LLH\n7 LHH\n8 HHH\n"	0.1	92	0.1	14	0	0.1	0	0	0.05	1	30	0.009652641	25000	0
428	0	7	0.3	false	1	"NNN\nNNL\nNNH\nNLL\nNHH\nLLL\nLLH\nLHH\nHHH\n"	0	0.4	50	"0 NNN\n1 NNL\n2 NNH\n3 NLL\n4 NHH\n5 LLL\n6 LLH\n7 LHH\n8 HHH\n"	0.1	92	0.1	14	0	0.1	0	0	0.05	1	30	0.005927928	25000	2
429	0	7	0.3	false	1	"NNN\nNNL\nNNH\nNLL\nNHH\nLLL\nLLH\nLHH\nHHH\n"	0	0.4	50	"0 NNN\n1 NNL\n2 NNH\n3 NLL\n4 NHH\n5 LLL\n6 LLH\n7 LHH\n8 HHH\n"	0.1	92	0.1	14	0	0.1	0	0	0.05	1	30	0.005038739	25000	2
430	0	7	0.3	false	1	"NNN\nNNL\nNNH\nNLL\nNHH\nLLL\nLLH\nLHH\nHHH\n"	0	0.4	50	"0 NNN\n1 NNL\n2 NNH\n3 NLL\n4 NHH\n5 LLL\n6 LLH\n7 LHH\n8 HHH\n"	0.1	92	0.1	14	0	0.1	0	0	0.05	1	30	0.004282928	25000	2
431	0	7	0.3	false	1	"NNN\nNNL\nNNH\nNLL\nNHH\nLLL\nLLH\nLHH\nHHH\n"	0	0.4	50	"0 NNN\n1 NNL\n2 NNH\n3 NLL\n4 NHH\n5 LLL\n6 LLH\n7 LHH\n8 HHH\n"	0.1	92	0.1	14	0	0.1	0	0	0.05	1	30	0.003640489	25000	1
432	0	7	0.3	false	1	"NNN\nNNL\nNNH\nNLL\nNHH\nLLL\nLLH\nLHH\nHHH\n"	0	0.4	50	"0 NNN\n1 NNL\n2 NNH\n3 NLL\n4 NHH\n5 LLL\n6 LLH\n7 LHH\n8 HHH\n"	0.1	92	0.1	14	0	0.1	0	0	0.05	1	30	0.003094416	25000	2
433	0	7	0.3	false	1	"NNN\nNNL\nNNH\nNLL\nNHH\nLLL\nLLH\nLHH\nHHH\n"	0	0.4	50	"0 NNN\n1 NNL\n2 NNH\n3 NLL\n4 NHH\n5 LLL\n6 LLH\n7 LHH\n8 HHH\n"	0.1	92	0.1	14	0	0.1	0	0	0.05	1	30	0.002630253	25000	2
434	0	7	0.3	false	1	"NNN\nNNL\nNNH\nNLL\nNHH\nLLL\nLLH\nLHH\nHHH\n"	0	0.4	50	"0 NNN\n1 NNL\n2 NNH\n3 NLL\n4 NHH\n5 LLL\n6 LLH\n7 LHH\n8 HHH\n"	0.1	92	0.1	14	0	0.1	0	0	0.05	1	30	0.002235715	25000	0
435	0	7	0.3	false	1	"NNN\nNNL\nNNH\nNLL\nNHH\nLLL\nLLH\nLHH\nHHH\n"	0	0.4	50	"0 NNN\n1 NNL\n2 NNH\n3 NLL\n4 NHH\n5 LLL\n6 LLH\n7 LHH\n8 HHH\n"	0.1	92	0.1	14	0	0.1	0	0	0.05	1	30	0.001900358	25000	1
436	0	7	0.3	false	1	"NNN\nNNL\nNNH\nNLL\nNHH\nLLL\nLLH\nLHH\nHHH\n"	0	0.4	50	"0 NNN\n1 NNL\n2 NNH\n3 NLL\n4 NHH\n5 LLL\n6 LLH\n7 LHH\n8 HHH\n"	0.1	92	0.1	14	0	0.1	0	0	0.05	1	30	0.001615304	25000	3
437	0	7	0.3	false	1	"NNN\nNNL\nNNH\nNLL\nNHH\nLLL\nLLH\nLHH\nHHH\n"	0	0.4	50	"0 NNN\n1 NNL\n2 NNH\n3 NLL\n4 NHH\n5 LLL\n6 LLH\n7 LHH\n8 HHH\n"	0.1	92	0.1	14	0	0.1	0	0	0.05	1	30	0.001373009	25000	2
438	0	7	0.3	false	1	"NNN\nNNL\nNNH\nNLL\nNHH\nLLL\nLLH\nLHH\nHHH\n"	0	0.4	50	"0 NNN\n1 NNL\n2 NNH\n3 NLL\n4 NHH\n5 LLL\n6 LLH\n7 LHH\n8 HHH\n"	0.1	92	0.1	14	0	0.1	0	0	0.05	1	30	0.001167057	25000	3
440	0	7	0.3	false	1	"NNN\nNNL\nNNH\nNLL\nNHH\nLLL\nLLH\nLHH\nHHH\n"	0	0.4	50	"0 NNN\n1 NNL\n2 NNH\n3 NLL\n4 NHH\n5 LLL\n6 LLH\n7 LHH\n8 HHH\n"	0.1	92	0.1	14	0	0.1	0	0	0.05	1	30	8.43199E-4	25000	3
441	0	7	0.3	false	1	"NNN\nNNL\nNNH\nNLL\nNHH\nLLL\nLLH\nLHH\nHHH\n"	0	0.4	50	"0 NNN\n1 NNL\n2 NNH\n3 NLL\n4 NHH\n5 LLL\n6 LLH\n7 LHH\n8 HHH\n"	0.1	92	0.1	14	0	0.1	0	0	0.05	1	30	7.16719E-4	25000	2
439	0	7	0.3	false	1	"NNN\nNNL\nNNH\nNLL\nNHH\nLLL\nLLH\nLHH\nHHH\n"	0	0.4	50	"0 NNN\n1 NNL\n2 NNH\n3 NLL\n4 NHH\n5 LLL\n6 LLH\n7 LHH\n8 HHH\n"	0.1	92	0.1	14	0	0.1	0	0	0.05	1	30	9.91999E-4	25000	3
442	0	7	0.3	false	1	"NNN\nNNL\nNNH\nNLL\nNHH\nLLL\nLLH\nLHH\nHHH\n"	0	0.4	50	"0 NNN\n1 NNL\n2 NNH\n3 NLL\n4 NHH\n5 LLL\n6 LLH\n7 LHH\n8 HHH\n"	0.1	92	0.1	14	0	0.1	0	0	0.05	1	30	6.09211E-4	25000	2
443	0	7	0.3	false	1	"NNN\nNNL\nNNH\nNLL\nNHH\nLLL\nLLH\nLHH\nHHH\n"	0	0.4	50	"0 NNN\n1 NNL\n2 NNH\n3 NLL\n4 NHH\n5 LLL\n6 LLH\n7 LHH\n8 HHH\n"	0.1	92	0.1	14	0	0.1	0	0	0.05	1	30	5.1783E-4	25000	3
444	0	7	0.3	false	1	"NNN\nNNL\nNNH\nNLL\nNHH\nLLL\nLLH\nLHH\nHHH\n"	0	0.4	50	"0 NNN\n1 NNL\n2 NNH\n3 NLL\n4 NHH\n5 LLL\n6 LLH\n7 LHH\n8 HHH\n"	0.1	92	0.1	14	0	0.1	0	0	0.05	1	30	4.40155E-4	25000	0
446	0	7	0.3	false	1	"NNN\nNNL\nNNH\nNLL\nNHH\nLLL\nLLH\nLHH\nHHH\n"	0	0.4	50	"0 NNN\n1 NNL\n2 NNH\n3 NLL\n4 NHH\n5 LLL\n6 LLH\n7 LHH\n8 HHH\n"	0.1	92	0.1	14	0	0.1	0	0	0.05	1	30	3.18012E-4	25000	4
445	0	7	0.3	false	1	"NNN\nNNL\nNNH\nNLL\nNHH\nLLL\nLLH\nLHH\nHHH\n"	0	0.4	50	"0 NNN\n1 NNL\n2 NNH\n3 NLL\n4 NHH\n5 LLL\n6 LLH\n7 LHH\n8 HHH\n"	0.1	92	0.1	14	0	0.1	0	0	0.05	1	30	3.74132E-4	25000	3
448	0	7	0.3	false	1	"NNN\nNNL\nNNH\nNLL\nNHH\nLLL\nLLH\nLHH\nHHH\n"	0	0.4	50	"0 NNN\n1 NNL\n2 NNH\n3 NLL\n4 NHH\n5 LLL\n6 LLH\n7 LHH\n8 HHH\n"	0.1	92	0.1	14	0	0.1	0	0	0.05	1	30	2.29764E-4	25000	3
447	0	7	0.3	false	1	"NNN\nNNL\nNNH\nNLL\nNHH\nLLL\nLLH\nLHH\nHHH\n"	0	0.4	50	"0 NNN\n1 NNL\n2 NNH\n3 NLL\n4 NHH\n5 LLL\n6 LLH\n7 LHH\n8 HHH\n"	0.1	92	0.1	14	0	0.1	0	0	0.05	1	30	2.7031E-4	25000	4
449	0	7	0.3	false	1	"NNN\nNNL\nNNH\nNLL\nNHH\nLLL\nLLH\nLHH\nHHH\n"	0	0.4	50	"0 NNN\n1 NNL\n2 NNH\n3 NLL\n4 NHH\n5 LLL\n6 LLH\n7 LHH\n8 HHH\n"	0.1	92	0.1	14	0	0.1	0	0	0.05	1	30	1.95299E-4	25000	3
450	0	7	0.3	false	1	"NNN\nNNL\nNNH\nNLL\nNHH\nLLL\nLLH\nLHH\nHHH\n"	0	0.4	50	"0 NNN\n1 NNL\n2 NNH\n3 NLL\n4 NHH\n5 LLL\n6 LLH\n7 LHH\n8 HHH\n"	0.1	92	0.1	14	0	0.1	0	0	0.05	1	30	1.66004E-4	25000	3
451	0	7	0.3	false	1	"NNN\nNNL\nNNH\nNLL\nNHH\nLLL\nLLH\nLHH\nHHH\n"	0	0.4	50	"0 NNN\n1 NNL\n2 NNH\n3 NLL\n4 NHH\n5 LLL\n6 LLH\n7 LHH\n8 HHH\n"	0.1	92	0.1	14	0	0.1	0	0	0.05	1	30	1.41104E-4	25000	4
452	0	7	0.3	false	1	"NNN\nNNL\nNNH\nNLL\nNHH\nLLL\nLLH\nLHH\nHHH\n"	0	0.4	50	"0 NNN\n1 NNL\n2 NNH\n3 NLL\n4 NHH\n5 LLL\n6 LLH\n7 LHH\n8 HHH\n"	0.1	92	0.1	14	0	0.1	0	0	0.05	1	30	1.19938E-4	25000	4
453	0	7	0.3	false	1	"NNN\nNNL\nNNH\nNLL\nNHH\nLLL\nLLH\nLHH\nHHH\n"	0	0.4	50	"0 NNN\n1 NNL\n2 NNH\n3 NLL\n4 NHH\n5 LLL\n6 LLH\n7 LHH\n8 HHH\n"	0.1	92	0.1	14	0	0.1	0	0	0.05	1	30	1.01947E-4	25000	3
454	0	7	0.3	false	1	"NNN\nNNL\nNNH\nNLL\nNHH\nLLL\nLLH\nLHH\nHHH\n"	0	0.4	50	"0 NNN\n1 NNL\n2 NNH\n3 NLL\n4 NHH\n5 LLL\n6 LLH\n7 LHH\n8 HHH\n"	0.1	92	0.1	14	0	0.1	0	0	0.05	1	30	8.66553E-5	25000	3
455	0	7	0.3	false	1	"NNN\nNNL\nNNH\nNLL\nNHH\nLLL\nLLH\nLHH\nHHH\n"	0	0.4	50	"0 NNN\n1 NNL\n2 NNH\n3 NLL\n4 NHH\n5 LLL\n6 LLH\n7 LHH\n8 HHH\n"	0.1	92	0.1	14	0	0.1	0	0	0.05	1	30	7.3657E-5	25000	4
456	0	7	0.3	false	1	"NNN\nNNL\nNNH\nNLL\nNHH\nLLL\nLLH\nLHH\nHHH\n"	0	0.4	50	"0 NNN\n1 NNL\n2 NNH\n3 NLL\n4 NHH\n5 LLL\n6 LLH\n7 LHH\n8 HHH\n"	0.1	92	0.1	14	0	0.1	0	0	0.05	1	30	6.26084E-5	25000	4
457	0	7	0.3	false	1	"NNN\nNNL\nNNH\nNLL\nNHH\nLLL\nLLH\nLHH\nHHH\n"	0	0.4	50	"0 NNN\n1 NNL\n2 NNH\n3 NLL\n4 NHH\n5 LLL\n6 LLH\n7 LHH\n8 HHH\n"	0.1	92	0.1	14	0	0.1	0	0	0.05	1	30	5.32172E-5	25000	3
459	0	7	0.3	false	1	"NNN\nNNL\nNNH\nNLL\nNHH\nLLL\nLLH\nLHH\nHHH\n"	0	0.4	50	"0 NNN\n1 NNL\n2 NNH\n3 NLL\n4 NHH\n5 LLL\n6 LLH\n7 LHH\n8 HHH\n"	0.1	92	0.1	14	0	0.1	0	0	0.05	1	30	0	25000	8
460	0	7	0.3	false	1	"NNN\nNNL\nNNH\nNLL\nNHH\nLLL\nLLH\nLHH\nHHH\n"	0	0.4	50	"0 NNN\n1 NNL\n2 NNH\n3 NLL\n4 NHH\n5 LLL\n6 LLH\n7 LHH\n8 HHH\n"	0.1	92	0.1	14	0	0.1	0	0	0.05	1	100	0.13	25000	0
461	0	7	0.3	false	1	"NNN\nNNL\nNNH\nNLL\nNHH\nLLL\nLLH\nLHH\nHHH\n"	0	0.4	50	"0 NNN\n1 NNL\n2 NNH\n3 NLL\n4 NHH\n5 LLL\n6 LLH\n7 LHH\n8 HHH\n"	0.1	92	0.1	14	0	0.1	0	0	0.05	1	100	0.1105	25000	1
458	0	7	0.3	false	1	"NNN\nNNL\nNNH\nNLL\nNHH\nLLL\nLLH\nLHH\nHHH\n"	0	0.4	50	"0 NNN\n1 NNL\n2 NNH\n3 NLL\n4 NHH\n5 LLL\n6 LLH\n7 LHH\n8 HHH\n"	0.1	92	0.1	14	0	0.1	0	0	0.05	1	30	4.52346E-5	25000	7
462	0	7	0.3	false	1	"NNN\nNNL\nNNH\nNLL\nNHH\nLLL\nLLH\nLHH\nHHH\n"	0	0.4	50	"0 NNN\n1 NNL\n2 NNH\n3 NLL\n4 NHH\n5 LLL\n6 LLH\n7 LHH\n8 HHH\n"	0.1	92	0.1	14	0	0.1	0	0	0.05	1	100	0.093925	25000	0
463	0	7	0.3	false	1	"NNN\nNNL\nNNH\nNLL\nNHH\nLLL\nLLH\nLHH\nHHH\n"	0	0.4	50	"0 NNN\n1 NNL\n2 NNH\n3 NLL\n4 NHH\n5 LLL\n6 LLH\n7 LHH\n8 HHH\n"	0.1	92	0.1	14	0	0.1	0	0	0.05	1	100	0.07983625	25000	1
464	0	7	0.3	false	1	"NNN\nNNL\nNNH\nNLL\nNHH\nLLL\nLLH\nLHH\nHHH\n"	0	0.4	50	"0 NNN\n1 NNL\n2 NNH\n3 NLL\n4 NHH\n5 LLL\n6 LLH\n7 LHH\n8 HHH\n"	0.1	92	0.1	14	0	0.1	0	0	0.05	1	100	0.067860813	25000	2
465	0	7	0.3	false	1	"NNN\nNNL\nNNH\nNLL\nNHH\nLLL\nLLH\nLHH\nHHH\n"	0	0.4	50	"0 NNN\n1 NNL\n2 NNH\n3 NLL\n4 NHH\n5 LLL\n6 LLH\n7 LHH\n8 HHH\n"	0.1	92	0.1	14	0	0.1	0	0	0.05	1	100	0.057681691	25000	1
466	0	7	0.3	false	1	"NNN\nNNL\nNNH\nNLL\nNHH\nLLL\nLLH\nLHH\nHHH\n"	0	0.4	50	"0 NNN\n1 NNL\n2 NNH\n3 NLL\n4 NHH\n5 LLL\n6 LLH\n7 LHH\n8 HHH\n"	0.1	92	0.1	14	0	0.1	0	0	0.05	1	100	0.049029437	25000	2
467	0	7	0.3	false	1	"NNN\nNNL\nNNH\nNLL\nNHH\nLLL\nLLH\nLHH\nHHH\n"	0	0.4	50	"0 NNN\n1 NNL\n2 NNH\n3 NLL\n4 NHH\n5 LLL\n6 LLH\n7 LHH\n8 HHH\n"	0.1	92	0.1	14	0	0.1	0	0	0.05	1	100	0.041675021	25000	0
468	0	7	0.3	false	1	"NNN\nNNL\nNNH\nNLL\nNHH\nLLL\nLLH\nLHH\nHHH\n"	0	0.4	50	"0 NNN\n1 NNL\n2 NNH\n3 NLL\n4 NHH\n5 LLL\n6 LLH\n7 LHH\n8 HHH\n"	0.1	92	0.1	14	0	0.1	0	0	0.05	1	100	0.035423768	25000	1
470	0	7	0.3	false	1	"NNN\nNNL\nNNH\nNLL\nNHH\nLLL\nLLH\nLHH\nHHH\n"	0	0.4	50	"0 NNN\n1 NNL\n2 NNH\n3 NLL\n4 NHH\n5 LLL\n6 LLH\n7 LHH\n8 HHH\n"	0.1	92	0.1	14	0	0.1	0	0	0.05	1	100	0.025593673	25000	0
469	0	7	0.3	false	1	"NNN\nNNL\nNNH\nNLL\nNHH\nLLL\nLLH\nLHH\nHHH\n"	0	0.4	50	"0 NNN\n1 NNL\n2 NNH\n3 NLL\n4 NHH\n5 LLL\n6 LLH\n7 LHH\n8 HHH\n"	0.1	92	0.1	14	0	0.1	0	0	0.05	1	100	0.030110203	25000	1
471	0	7	0.3	false	1	"NNN\nNNL\nNNH\nNLL\nNHH\nLLL\nLLH\nLHH\nHHH\n"	0	0.4	50	"0 NNN\n1 NNL\n2 NNH\n3 NLL\n4 NHH\n5 LLL\n6 LLH\n7 LHH\n8 HHH\n"	0.1	92	0.1	14	0	0.1	0	0	0.05	1	100	0.021754622	25000	0
472	0	7	0.3	false	1	"NNN\nNNL\nNNH\nNLL\nNHH\nLLL\nLLH\nLHH\nHHH\n"	0	0.4	50	"0 NNN\n1 NNL\n2 NNH\n3 NLL\n4 NHH\n5 LLL\n6 LLH\n7 LHH\n8 HHH\n"	0.1	92	0.1	14	0	0.1	0	0	0.05	1	100	0.018491428	25000	0
473	0	7	0.3	false	1	"NNN\nNNL\nNNH\nNLL\nNHH\nLLL\nLLH\nLHH\nHHH\n"	0	0.4	50	"0 NNN\n1 NNL\n2 NNH\n3 NLL\n4 NHH\n5 LLL\n6 LLH\n7 LHH\n8 HHH\n"	0.1	92	0.1	14	0	0.1	0	0	0.05	1	100	0.015717714	25000	2
476	0	7	0.3	false	1	"NNN\nNNL\nNNH\nNLL\nNHH\nLLL\nLLH\nLHH\nHHH\n"	0	0.4	50	"0 NNN\n1 NNL\n2 NNH\n3 NLL\n4 NHH\n5 LLL\n6 LLH\n7 LHH\n8 HHH\n"	0.1	92	0.1	14	0	0.1	0	0	0.05	1	100	0.009652641	25000	0
475	0	7	0.3	false	1	"NNN\nNNL\nNNH\nNLL\nNHH\nLLL\nLLH\nLHH\nHHH\n"	0	0.4	50	"0 NNN\n1 NNL\n2 NNH\n3 NLL\n4 NHH\n5 LLL\n6 LLH\n7 LHH\n8 HHH\n"	0.1	92	0.1	14	0	0.1	0	0	0.05	1	100	0.011356048	25000	2
474	0	7	0.3	false	1	"NNN\nNNL\nNNH\nNLL\nNHH\nLLL\nLLH\nLHH\nHHH\n"	0	0.4	50	"0 NNN\n1 NNL\n2 NNH\n3 NLL\n4 NHH\n5 LLL\n6 LLH\n7 LHH\n8 HHH\n"	0.1	92	0.1	14	0	0.1	0	0	0.05	1	100	0.013360057	25000	1
477	0	7	0.3	false	1	"NNN\nNNL\nNNH\nNLL\nNHH\nLLL\nLLH\nLHH\nHHH\n"	0	0.4	50	"0 NNN\n1 NNL\n2 NNH\n3 NLL\n4 NHH\n5 LLL\n6 LLH\n7 LHH\n8 HHH\n"	0.1	92	0.1	14	0	0.1	0	0	0.05	1	100	0.008204745	25000	2
478	0	7	0.3	false	1	"NNN\nNNL\nNNH\nNLL\nNHH\nLLL\nLLH\nLHH\nHHH\n"	0	0.4	50	"0 NNN\n1 NNL\n2 NNH\n3 NLL\n4 NHH\n5 LLL\n6 LLH\n7 LHH\n8 HHH\n"	0.1	92	0.1	14	0	0.1	0	0	0.05	1	100	0.006974033	25000	1
479	0	7	0.3	false	1	"NNN\nNNL\nNNH\nNLL\nNHH\nLLL\nLLH\nLHH\nHHH\n"	0	0.4	50	"0 NNN\n1 NNL\n2 NNH\n3 NLL\n4 NHH\n5 LLL\n6 LLH\n7 LHH\n8 HHH\n"	0.1	92	0.1	14	0	0.1	0	0	0.05	1	100	0.005927928	25000	2
480	0	7	0.3	false	1	"NNN\nNNL\nNNH\nNLL\nNHH\nLLL\nLLH\nLHH\nHHH\n"	0	0.4	50	"0 NNN\n1 NNL\n2 NNH\n3 NLL\n4 NHH\n5 LLL\n6 LLH\n7 LHH\n8 HHH\n"	0.1	92	0.1	14	0	0.1	0	0	0.05	1	100	0.005038739	25000	1
481	0	7	0.3	false	1	"NNN\nNNL\nNNH\nNLL\nNHH\nLLL\nLLH\nLHH\nHHH\n"	0	0.4	50	"0 NNN\n1 NNL\n2 NNH\n3 NLL\n4 NHH\n5 LLL\n6 LLH\n7 LHH\n8 HHH\n"	0.1	92	0.1	14	0	0.1	0	0	0.05	1	100	0.004282928	25000	1
482	0	7	0.3	false	1	"NNN\nNNL\nNNH\nNLL\nNHH\nLLL\nLLH\nLHH\nHHH\n"	0	0.4	50	"0 NNN\n1 NNL\n2 NNH\n3 NLL\n4 NHH\n5 LLL\n6 LLH\n7 LHH\n8 HHH\n"	0.1	92	0.1	14	0	0.1	0	0	0.05	1	100	0.003640489	25000	2
483	0	7	0.3	false	1	"NNN\nNNL\nNNH\nNLL\nNHH\nLLL\nLLH\nLHH\nHHH\n"	0	0.4	50	"0 NNN\n1 NNL\n2 NNH\n3 NLL\n4 NHH\n5 LLL\n6 LLH\n7 LHH\n8 HHH\n"	0.1	92	0.1	14	0	0.1	0	0	0.05	1	100	0.003094416	25000	2
485	0	7	0.3	false	1	"NNN\nNNL\nNNH\nNLL\nNHH\nLLL\nLLH\nLHH\nHHH\n"	0	0.4	50	"0 NNN\n1 NNL\n2 NNH\n3 NLL\n4 NHH\n5 LLL\n6 LLH\n7 LHH\n8 HHH\n"	0.1	92	0.1	14	0	0.1	0	0	0.05	1	100	0.002235715	25000	1
484	0	7	0.3	false	1	"NNN\nNNL\nNNH\nNLL\nNHH\nLLL\nLLH\nLHH\nHHH\n"	0	0.4	50	"0 NNN\n1 NNL\n2 NNH\n3 NLL\n4 NHH\n5 LLL\n6 LLH\n7 LHH\n8 HHH\n"	0.1	92	0.1	14	0	0.1	0	0	0.05	1	100	0.002630253	25000	1
486	0	7	0.3	false	1	"NNN\nNNL\nNNH\nNLL\nNHH\nLLL\nLLH\nLHH\nHHH\n"	0	0.4	50	"0 NNN\n1 NNL\n2 NNH\n3 NLL\n4 NHH\n5 LLL\n6 LLH\n7 LHH\n8 HHH\n"	0.1	92	0.1	14	0	0.1	0	0	0.05	1	100	0.001900358	25000	2
487	0	7	0.3	false	1	"NNN\nNNL\nNNH\nNLL\nNHH\nLLL\nLLH\nLHH\nHHH\n"	0	0.4	50	"0 NNN\n1 NNL\n2 NNH\n3 NLL\n4 NHH\n5 LLL\n6 LLH\n7 LHH\n8 HHH\n"	0.1	92	0.1	14	0	0.1	0	0	0.05	1	100	0.001615304	25000	1
488	0	7	0.3	false	1	"NNN\nNNL\nNNH\nNLL\nNHH\nLLL\nLLH\nLHH\nHHH\n"	0	0.4	50	"0 NNN\n1 NNL\n2 NNH\n3 NLL\n4 NHH\n5 LLL\n6 LLH\n7 LHH\n8 HHH\n"	0.1	92	0.1	14	0	0.1	0	0	0.05	1	100	0.001373009	25000	2
490	0	7	0.3	false	1	"NNN\nNNL\nNNH\nNLL\nNHH\nLLL\nLLH\nLHH\nHHH\n"	0	0.4	50	"0 NNN\n1 NNL\n2 NNH\n3 NLL\n4 NHH\n5 LLL\n6 LLH\n7 LHH\n8 HHH\n"	0.1	92	0.1	14	0	0.1	0	0	0.05	1	100	9.91999E-4	25000	1
489	0	7	0.3	false	1	"NNN\nNNL\nNNH\nNLL\nNHH\nLLL\nLLH\nLHH\nHHH\n"	0	0.4	50	"0 NNN\n1 NNL\n2 NNH\n3 NLL\n4 NHH\n5 LLL\n6 LLH\n7 LHH\n8 HHH\n"	0.1	92	0.1	14	0	0.1	0	0	0.05	1	100	0.001167057	25000	1
491	0	7	0.3	false	1	"NNN\nNNL\nNNH\nNLL\nNHH\nLLL\nLLH\nLHH\nHHH\n"	0	0.4	50	"0 NNN\n1 NNL\n2 NNH\n3 NLL\n4 NHH\n5 LLL\n6 LLH\n7 LHH\n8 HHH\n"	0.1	92	0.1	14	0	0.1	0	0	0.05	1	100	8.43199E-4	25000	0
492	0	7	0.3	false	1	"NNN\nNNL\nNNH\nNLL\nNHH\nLLL\nLLH\nLHH\nHHH\n"	0	0.4	50	"0 NNN\n1 NNL\n2 NNH\n3 NLL\n4 NHH\n5 LLL\n6 LLH\n7 LHH\n8 HHH\n"	0.1	92	0.1	14	0	0.1	0	0	0.05	1	100	7.16719E-4	25000	2
493	0	7	0.3	false	1	"NNN\nNNL\nNNH\nNLL\nNHH\nLLL\nLLH\nLHH\nHHH\n"	0	0.4	50	"0 NNN\n1 NNL\n2 NNH\n3 NLL\n4 NHH\n5 LLL\n6 LLH\n7 LHH\n8 HHH\n"	0.1	92	0.1	14	0	0.1	0	0	0.05	1	100	6.09211E-4	25000	1
495	0	7	0.3	false	1	"NNN\nNNL\nNNH\nNLL\nNHH\nLLL\nLLH\nLHH\nHHH\n"	0	0.4	50	"0 NNN\n1 NNL\n2 NNH\n3 NLL\n4 NHH\n5 LLL\n6 LLH\n7 LHH\n8 HHH\n"	0.1	92	0.1	14	0	0.1	0	0	0.05	1	100	4.40155E-4	25000	0
496	0	7	0.3	false	1	"NNN\nNNL\nNNH\nNLL\nNHH\nLLL\nLLH\nLHH\nHHH\n"	0	0.4	50	"0 NNN\n1 NNL\n2 NNH\n3 NLL\n4 NHH\n5 LLL\n6 LLH\n7 LHH\n8 HHH\n"	0.1	92	0.1	14	0	0.1	0	0	0.05	1	100	3.74132E-4	25000	1
494	0	7	0.3	false	1	"NNN\nNNL\nNNH\nNLL\nNHH\nLLL\nLLH\nLHH\nHHH\n"	0	0.4	50	"0 NNN\n1 NNL\n2 NNH\n3 NLL\n4 NHH\n5 LLL\n6 LLH\n7 LHH\n8 HHH\n"	0.1	92	0.1	14	0	0.1	0	0	0.05	1	100	5.1783E-4	25000	0
497	0	7	0.3	false	1	"NNN\nNNL\nNNH\nNLL\nNHH\nLLL\nLLH\nLHH\nHHH\n"	0	0.4	50	"0 NNN\n1 NNL\n2 NNH\n3 NLL\n4 NHH\n5 LLL\n6 LLH\n7 LHH\n8 HHH\n"	0.1	92	0.1	14	0	0.1	0	0	0.05	1	100	3.18012E-4	25000	2
498	0	7	0.3	false	1	"NNN\nNNL\nNNH\nNLL\nNHH\nLLL\nLLH\nLHH\nHHH\n"	0	0.4	50	"0 NNN\n1 NNL\n2 NNH\n3 NLL\n4 NHH\n5 LLL\n6 LLH\n7 LHH\n8 HHH\n"	0.1	92	0.1	14	0	0.1	0	0	0.05	1	100	2.7031E-4	25000	3
499	0	7	0.3	false	1	"NNN\nNNL\nNNH\nNLL\nNHH\nLLL\nLLH\nLHH\nHHH\n"	0	0.4	50	"0 NNN\n1 NNL\n2 NNH\n3 NLL\n4 NHH\n5 LLL\n6 LLH\n7 LHH\n8 HHH\n"	0.1	92	0.1	14	0	0.1	0	0	0.05	1	100	2.29764E-4	25000	0
500	0	7	0.3	false	1	"NNN\nNNL\nNNH\nNLL\nNHH\nLLL\nLLH\nLHH\nHHH\n"	0	0.4	50	"0 NNN\n1 NNL\n2 NNH\n3 NLL\n4 NHH\n5 LLL\n6 LLH\n7 LHH\n8 HHH\n"	0.1	92	0.1	14	0	0.1	0	0	0.05	1	100	1.95299E-4	25000	0
501	0	7	0.3	false	1	"NNN\nNNL\nNNH\nNLL\nNHH\nLLL\nLLH\nLHH\nHHH\n"	0	0.4	50	"0 NNN\n1 NNL\n2 NNH\n3 NLL\n4 NHH\n5 LLL\n6 LLH\n7 LHH\n8 HHH\n"	0.1	92	0.1	14	0	0.1	0	0	0.05	1	100	1.66004E-4	25000	3
502	0	7	0.3	false	1	"NNN\nNNL\nNNH\nNLL\nNHH\nLLL\nLLH\nLHH\nHHH\n"	0	0.4	50	"0 NNN\n1 NNL\n2 NNH\n3 NLL\n4 NHH\n5 LLL\n6 LLH\n7 LHH\n8 HHH\n"	0.1	92	0.1	14	0	0.1	0	0	0.05	1	100	1.41104E-4	25000	2
503	0	7	0.3	false	1	"NNN\nNNL\nNNH\nNLL\nNHH\nLLL\nLLH\nLHH\nHHH\n"	0	0.4	50	"0 NNN\n1 NNL\n2 NNH\n3 NLL\n4 NHH\n5 LLL\n6 LLH\n7 LHH\n8 HHH\n"	0.1	92	0.1	14	0	0.1	0	0	0.05	1	100	1.19938E-4	25000	2
505	0	7	0.3	false	1	"NNN\nNNL\nNNH\nNLL\nNHH\nLLL\nLLH\nLHH\nHHH\n"	0	0.4	50	"0 NNN\n1 NNL\n2 NNH\n3 NLL\n4 NHH\n5 LLL\n6 LLH\n7 LHH\n8 HHH\n"	0.1	92	0.1	14	0	0.1	0	0	0.05	1	100	8.66553E-5	25000	3
504	0	7	0.3	false	1	"NNN\nNNL\nNNH\nNLL\nNHH\nLLL\nLLH\nLHH\nHHH\n"	0	0.4	50	"0 NNN\n1 NNL\n2 NNH\n3 NLL\n4 NHH\n5 LLL\n6 LLH\n7 LHH\n8 HHH\n"	0.1	92	0.1	14	0	0.1	0	0	0.05	1	100	1.01947E-4	25000	0
506	0	7	0.3	false	1	"NNN\nNNL\nNNH\nNLL\nNHH\nLLL\nLLH\nLHH\nHHH\n"	0	0.4	50	"0 NNN\n1 NNL\n2 NNH\n3 NLL\n4 NHH\n5 LLL\n6 LLH\n7 LHH\n8 HHH\n"	0.1	92	0.1	14	0	0.1	0	0	0.05	1	100	7.3657E-5	25000	3
507	0	7	0.3	false	1	"NNN\nNNL\nNNH\nNLL\nNHH\nLLL\nLLH\nLHH\nHHH\n"	0	0.4	50	"0 NNN\n1 NNL\n2 NNH\n3 NLL\n4 NHH\n5 LLL\n6 LLH\n7 LHH\n8 HHH\n"	0.1	92	0.1	14	0	0.1	0	0	0.05	1	100	6.26084E-5	25000	1
510	0	7	0.3	false	1	"NNN\nNNL\nNNH\nNLL\nNHH\nLLL\nLLH\nLHH\nHHH\n"	0	0.4	50	"0 NNN\n1 NNL\n2 NNH\n3 NLL\n4 NHH\n5 LLL\n6 LLH\n7 LHH\n8 HHH\n"	0.1	92	0.1	14	0	0.1	0	0	0.05	1	100	0	25000	5
508	0	7	0.3	false	1	"NNN\nNNL\nNNH\nNLL\nNHH\nLLL\nLLH\nLHH\nHHH\n"	0	0.4	50	"0 NNN\n1 NNL\n2 NNH\n3 NLL\n4 NHH\n5 LLL\n6 LLH\n7 LHH\n8 HHH\n"	0.1	92	0.1	14	0	0.1	0	0	0.05	1	100	5.32172E-5	25000	0
511	0	7	0.3	false	1	"NNN\nNNL\nNNH\nNLL\nNHH\nLLL\nLLH\nLHH\nHHH\n"	0	0.4	50	"0 NNN\n1 NNL\n2 NNH\n3 NLL\n4 NHH\n5 LLL\n6 LLH\n7 LHH\n8 HHH\n"	0.1	92	0.1	14	0	0.1	0	0	0.05	1	300	0.13	25000	2
509	0	7	0.3	false	1	"NNN\nNNL\nNNH\nNLL\nNHH\nLLL\nLLH\nLHH\nHHH\n"	0	0.4	50	"0 NNN\n1 NNL\n2 NNH\n3 NLL\n4 NHH\n5 LLL\n6 LLH\n7 LHH\n8 HHH\n"	0.1	92	0.1	14	0	0.1	0	0	0.05	1	100	4.52346E-5	25000	1
512	0	7	0.3	false	1	"NNN\nNNL\nNNH\nNLL\nNHH\nLLL\nLLH\nLHH\nHHH\n"	0	0.4	50	"0 NNN\n1 NNL\n2 NNH\n3 NLL\n4 NHH\n5 LLL\n6 LLH\n7 LHH\n8 HHH\n"	0.1	92	0.1	14	0	0.1	0	0	0.05	1	300	0.1105	25000	1
513	0	7	0.3	false	1	"NNN\nNNL\nNNH\nNLL\nNHH\nLLL\nLLH\nLHH\nHHH\n"	0	0.4	50	"0 NNN\n1 NNL\n2 NNH\n3 NLL\n4 NHH\n5 LLL\n6 LLH\n7 LHH\n8 HHH\n"	0.1	92	0.1	14	0	0.1	0	0	0.05	1	300	0.093925	25000	2
514	0	7	0.3	false	1	"NNN\nNNL\nNNH\nNLL\nNHH\nLLL\nLLH\nLHH\nHHH\n"	0	0.4	50	"0 NNN\n1 NNL\n2 NNH\n3 NLL\n4 NHH\n5 LLL\n6 LLH\n7 LHH\n8 HHH\n"	0.1	92	0.1	14	0	0.1	0	0	0.05	1	300	0.07983625	25000	2
515	0	7	0.3	false	1	"NNN\nNNL\nNNH\nNLL\nNHH\nLLL\nLLH\nLHH\nHHH\n"	0	0.4	50	"0 NNN\n1 NNL\n2 NNH\n3 NLL\n4 NHH\n5 LLL\n6 LLH\n7 LHH\n8 HHH\n"	0.1	92	0.1	14	0	0.1	0	0	0.05	1	300	0.067860813	25000	2
516	0	7	0.3	false	1	"NNN\nNNL\nNNH\nNLL\nNHH\nLLL\nLLH\nLHH\nHHH\n"	0	0.4	50	"0 NNN\n1 NNL\n2 NNH\n3 NLL\n4 NHH\n5 LLL\n6 LLH\n7 LHH\n8 HHH\n"	0.1	92	0.1	14	0	0.1	0	0	0.05	1	300	0.057681691	25000	1
517	0	7	0.3	false	1	"NNN\nNNL\nNNH\nNLL\nNHH\nLLL\nLLH\nLHH\nHHH\n"	0	0.4	50	"0 NNN\n1 NNL\n2 NNH\n3 NLL\n4 NHH\n5 LLL\n6 LLH\n7 LHH\n8 HHH\n"	0.1	92	0.1	14	0	0.1	0	0	0.05	1	300	0.049029437	25000	0
518	0	7	0.3	false	1	"NNN\nNNL\nNNH\nNLL\nNHH\nLLL\nLLH\nLHH\nHHH\n"	0	0.4	50	"0 NNN\n1 NNL\n2 NNH\n3 NLL\n4 NHH\n5 LLL\n6 LLH\n7 LHH\n8 HHH\n"	0.1	92	0.1	14	0	0.1	0	0	0.05	1	300	0.041675021	25000	0
519	0	7	0.3	false	1	"NNN\nNNL\nNNH\nNLL\nNHH\nLLL\nLLH\nLHH\nHHH\n"	0	0.4	50	"0 NNN\n1 NNL\n2 NNH\n3 NLL\n4 NHH\n5 LLL\n6 LLH\n7 LHH\n8 HHH\n"	0.1	92	0.1	14	0	0.1	0	0	0.05	1	300	0.035423768	25000	0
520	0	7	0.3	false	1	"NNN\nNNL\nNNH\nNLL\nNHH\nLLL\nLLH\nLHH\nHHH\n"	0	0.4	50	"0 NNN\n1 NNL\n2 NNH\n3 NLL\n4 NHH\n5 LLL\n6 LLH\n7 LHH\n8 HHH\n"	0.1	92	0.1	14	0	0.1	0	0	0.05	1	300	0.030110203	25000	2
521	0	7	0.3	false	1	"NNN\nNNL\nNNH\nNLL\nNHH\nLLL\nLLH\nLHH\nHHH\n"	0	0.4	50	"0 NNN\n1 NNL\n2 NNH\n3 NLL\n4 NHH\n5 LLL\n6 LLH\n7 LHH\n8 HHH\n"	0.1	92	0.1	14	0	0.1	0	0	0.05	1	300	0.025593673	25000	2
522	0	7	0.3	false	1	"NNN\nNNL\nNNH\nNLL\nNHH\nLLL\nLLH\nLHH\nHHH\n"	0	0.4	50	"0 NNN\n1 NNL\n2 NNH\n3 NLL\n4 NHH\n5 LLL\n6 LLH\n7 LHH\n8 HHH\n"	0.1	92	0.1	14	0	0.1	0	0	0.05	1	300	0.021754622	25000	0
525	0	7	0.3	false	1	"NNN\nNNL\nNNH\nNLL\nNHH\nLLL\nLLH\nLHH\nHHH\n"	0	0.4	50	"0 NNN\n1 NNL\n2 NNH\n3 NLL\n4 NHH\n5 LLL\n6 LLH\n7 LHH\n8 HHH\n"	0.1	92	0.1	14	0	0.1	0	0	0.05	1	300	0.013360057	25000	1
524	0	7	0.3	false	1	"NNN\nNNL\nNNH\nNLL\nNHH\nLLL\nLLH\nLHH\nHHH\n"	0	0.4	50	"0 NNN\n1 NNL\n2 NNH\n3 NLL\n4 NHH\n5 LLL\n6 LLH\n7 LHH\n8 HHH\n"	0.1	92	0.1	14	0	0.1	0	0	0.05	1	300	0.015717714	25000	1
526	0	7	0.3	false	1	"NNN\nNNL\nNNH\nNLL\nNHH\nLLL\nLLH\nLHH\nHHH\n"	0	0.4	50	"0 NNN\n1 NNL\n2 NNH\n3 NLL\n4 NHH\n5 LLL\n6 LLH\n7 LHH\n8 HHH\n"	0.1	92	0.1	14	0	0.1	0	0	0.05	1	300	0.011356048	25000	2
523	0	7	0.3	false	1	"NNN\nNNL\nNNH\nNLL\nNHH\nLLL\nLLH\nLHH\nHHH\n"	0	0.4	50	"0 NNN\n1 NNL\n2 NNH\n3 NLL\n4 NHH\n5 LLL\n6 LLH\n7 LHH\n8 HHH\n"	0.1	92	0.1	14	0	0.1	0	0	0.05	1	300	0.018491428	25000	1
527	0	7	0.3	false	1	"NNN\nNNL\nNNH\nNLL\nNHH\nLLL\nLLH\nLHH\nHHH\n"	0	0.4	50	"0 NNN\n1 NNL\n2 NNH\n3 NLL\n4 NHH\n5 LLL\n6 LLH\n7 LHH\n8 HHH\n"	0.1	92	0.1	14	0	0.1	0	0	0.05	1	300	0.009652641	25000	1
528	0	7	0.3	false	1	"NNN\nNNL\nNNH\nNLL\nNHH\nLLL\nLLH\nLHH\nHHH\n"	0	0.4	50	"0 NNN\n1 NNL\n2 NNH\n3 NLL\n4 NHH\n5 LLL\n6 LLH\n7 LHH\n8 HHH\n"	0.1	92	0.1	14	0	0.1	0	0	0.05	1	300	0.008204745	25000	0
529	0	7	0.3	false	1	"NNN\nNNL\nNNH\nNLL\nNHH\nLLL\nLLH\nLHH\nHHH\n"	0	0.4	50	"0 NNN\n1 NNL\n2 NNH\n3 NLL\n4 NHH\n5 LLL\n6 LLH\n7 LHH\n8 HHH\n"	0.1	92	0.1	14	0	0.1	0	0	0.05	1	300	0.006974033	25000	2
530	0	7	0.3	false	1	"NNN\nNNL\nNNH\nNLL\nNHH\nLLL\nLLH\nLHH\nHHH\n"	0	0.4	50	"0 NNN\n1 NNL\n2 NNH\n3 NLL\n4 NHH\n5 LLL\n6 LLH\n7 LHH\n8 HHH\n"	0.1	92	0.1	14	0	0.1	0	0	0.05	1	300	0.005927928	25000	0
531	0	7	0.3	false	1	"NNN\nNNL\nNNH\nNLL\nNHH\nLLL\nLLH\nLHH\nHHH\n"	0	0.4	50	"0 NNN\n1 NNL\n2 NNH\n3 NLL\n4 NHH\n5 LLL\n6 LLH\n7 LHH\n8 HHH\n"	0.1	92	0.1	14	0	0.1	0	0	0.05	1	300	0.005038739	25000	1
532	0	7	0.3	false	1	"NNN\nNNL\nNNH\nNLL\nNHH\nLLL\nLLH\nLHH\nHHH\n"	0	0.4	50	"0 NNN\n1 NNL\n2 NNH\n3 NLL\n4 NHH\n5 LLL\n6 LLH\n7 LHH\n8 HHH\n"	0.1	92	0.1	14	0	0.1	0	0	0.05	1	300	0.004282928	25000	2
533	0	7	0.3	false	1	"NNN\nNNL\nNNH\nNLL\nNHH\nLLL\nLLH\nLHH\nHHH\n"	0	0.4	50	"0 NNN\n1 NNL\n2 NNH\n3 NLL\n4 NHH\n5 LLL\n6 LLH\n7 LHH\n8 HHH\n"	0.1	92	0.1	14	0	0.1	0	0	0.05	1	300	0.003640489	25000	2
534	0	7	0.3	false	1	"NNN\nNNL\nNNH\nNLL\nNHH\nLLL\nLLH\nLHH\nHHH\n"	0	0.4	50	"0 NNN\n1 NNL\n2 NNH\n3 NLL\n4 NHH\n5 LLL\n6 LLH\n7 LHH\n8 HHH\n"	0.1	92	0.1	14	0	0.1	0	0	0.05	1	300	0.003094416	25000	1
535	0	7	0.3	false	1	"NNN\nNNL\nNNH\nNLL\nNHH\nLLL\nLLH\nLHH\nHHH\n"	0	0.4	50	"0 NNN\n1 NNL\n2 NNH\n3 NLL\n4 NHH\n5 LLL\n6 LLH\n7 LHH\n8 HHH\n"	0.1	92	0.1	14	0	0.1	0	0	0.05	1	300	0.002630253	25000	0
536	0	7	0.3	false	1	"NNN\nNNL\nNNH\nNLL\nNHH\nLLL\nLLH\nLHH\nHHH\n"	0	0.4	50	"0 NNN\n1 NNL\n2 NNH\n3 NLL\n4 NHH\n5 LLL\n6 LLH\n7 LHH\n8 HHH\n"	0.1	92	0.1	14	0	0.1	0	0	0.05	1	300	0.002235715	25000	0
537	0	7	0.3	false	1	"NNN\nNNL\nNNH\nNLL\nNHH\nLLL\nLLH\nLHH\nHHH\n"	0	0.4	50	"0 NNN\n1 NNL\n2 NNH\n3 NLL\n4 NHH\n5 LLL\n6 LLH\n7 LHH\n8 HHH\n"	0.1	92	0.1	14	0	0.1	0	0	0.05	1	300	0.001900358	25000	1
539	0	7	0.3	false	1	"NNN\nNNL\nNNH\nNLL\nNHH\nLLL\nLLH\nLHH\nHHH\n"	0	0.4	50	"0 NNN\n1 NNL\n2 NNH\n3 NLL\n4 NHH\n5 LLL\n6 LLH\n7 LHH\n8 HHH\n"	0.1	92	0.1	14	0	0.1	0	0	0.05	1	300	0.001373009	25000	2
538	0	7	0.3	false	1	"NNN\nNNL\nNNH\nNLL\nNHH\nLLL\nLLH\nLHH\nHHH\n"	0	0.4	50	"0 NNN\n1 NNL\n2 NNH\n3 NLL\n4 NHH\n5 LLL\n6 LLH\n7 LHH\n8 HHH\n"	0.1	92	0.1	14	0	0.1	0	0	0.05	1	300	0.001615304	25000	0
540	0	7	0.3	false	1	"NNN\nNNL\nNNH\nNLL\nNHH\nLLL\nLLH\nLHH\nHHH\n"	0	0.4	50	"0 NNN\n1 NNL\n2 NNH\n3 NLL\n4 NHH\n5 LLL\n6 LLH\n7 LHH\n8 HHH\n"	0.1	92	0.1	14	0	0.1	0	0	0.05	1	300	0.001167057	25000	1
541	0	7	0.3	false	1	"NNN\nNNL\nNNH\nNLL\nNHH\nLLL\nLLH\nLHH\nHHH\n"	0	0.4	50	"0 NNN\n1 NNL\n2 NNH\n3 NLL\n4 NHH\n5 LLL\n6 LLH\n7 LHH\n8 HHH\n"	0.1	92	0.1	14	0	0.1	0	0	0.05	1	300	9.91999E-4	25000	1
542	0	7	0.3	false	1	"NNN\nNNL\nNNH\nNLL\nNHH\nLLL\nLLH\nLHH\nHHH\n"	0	0.4	50	"0 NNN\n1 NNL\n2 NNH\n3 NLL\n4 NHH\n5 LLL\n6 LLH\n7 LHH\n8 HHH\n"	0.1	92	0.1	14	0	0.1	0	0	0.05	1	300	8.43199E-4	25000	0
544	0	7	0.3	false	1	"NNN\nNNL\nNNH\nNLL\nNHH\nLLL\nLLH\nLHH\nHHH\n"	0	0.4	50	"0 NNN\n1 NNL\n2 NNH\n3 NLL\n4 NHH\n5 LLL\n6 LLH\n7 LHH\n8 HHH\n"	0.1	92	0.1	14	0	0.1	0	0	0.05	1	300	6.09211E-4	25000	0
545	0	7	0.3	false	1	"NNN\nNNL\nNNH\nNLL\nNHH\nLLL\nLLH\nLHH\nHHH\n"	0	0.4	50	"0 NNN\n1 NNL\n2 NNH\n3 NLL\n4 NHH\n5 LLL\n6 LLH\n7 LHH\n8 HHH\n"	0.1	92	0.1	14	0	0.1	0	0	0.05	1	300	5.1783E-4	25000	2
543	0	7	0.3	false	1	"NNN\nNNL\nNNH\nNLL\nNHH\nLLL\nLLH\nLHH\nHHH\n"	0	0.4	50	"0 NNN\n1 NNL\n2 NNH\n3 NLL\n4 NHH\n5 LLL\n6 LLH\n7 LHH\n8 HHH\n"	0.1	92	0.1	14	0	0.1	0	0	0.05	1	300	7.16719E-4	25000	1
546	0	7	0.3	false	1	"NNN\nNNL\nNNH\nNLL\nNHH\nLLL\nLLH\nLHH\nHHH\n"	0	0.4	50	"0 NNN\n1 NNL\n2 NNH\n3 NLL\n4 NHH\n5 LLL\n6 LLH\n7 LHH\n8 HHH\n"	0.1	92	0.1	14	0	0.1	0	0	0.05	1	300	4.40155E-4	25000	2
547	0	7	0.3	false	1	"NNN\nNNL\nNNH\nNLL\nNHH\nLLL\nLLH\nLHH\nHHH\n"	0	0.4	50	"0 NNN\n1 NNL\n2 NNH\n3 NLL\n4 NHH\n5 LLL\n6 LLH\n7 LHH\n8 HHH\n"	0.1	92	0.1	14	0	0.1	0	0	0.05	1	300	3.74132E-4	25000	2
548	0	7	0.3	false	1	"NNN\nNNL\nNNH\nNLL\nNHH\nLLL\nLLH\nLHH\nHHH\n"	0	0.4	50	"0 NNN\n1 NNL\n2 NNH\n3 NLL\n4 NHH\n5 LLL\n6 LLH\n7 LHH\n8 HHH\n"	0.1	92	0.1	14	0	0.1	0	0	0.05	1	300	3.18012E-4	25000	1
549	0	7	0.3	false	1	"NNN\nNNL\nNNH\nNLL\nNHH\nLLL\nLLH\nLHH\nHHH\n"	0	0.4	50	"0 NNN\n1 NNL\n2 NNH\n3 NLL\n4 NHH\n5 LLL\n6 LLH\n7 LHH\n8 HHH\n"	0.1	92	0.1	14	0	0.1	0	0	0.05	1	300	2.7031E-4	25000	2
550	0	7	0.3	false	1	"NNN\nNNL\nNNH\nNLL\nNHH\nLLL\nLLH\nLHH\nHHH\n"	0	0.4	50	"0 NNN\n1 NNL\n2 NNH\n3 NLL\n4 NHH\n5 LLL\n6 LLH\n7 LHH\n8 HHH\n"	0.1	92	0.1	14	0	0.1	0	0	0.05	1	300	2.29764E-4	25000	2
551	0	7	0.3	false	1	"NNN\nNNL\nNNH\nNLL\nNHH\nLLL\nLLH\nLHH\nHHH\n"	0	0.4	50	"0 NNN\n1 NNL\n2 NNH\n3 NLL\n4 NHH\n5 LLL\n6 LLH\n7 LHH\n8 HHH\n"	0.1	92	0.1	14	0	0.1	0	0	0.05	1	300	1.95299E-4	25000	4
552	0	7	0.3	false	1	"NNN\nNNL\nNNH\nNLL\nNHH\nLLL\nLLH\nLHH\nHHH\n"	0	0.4	50	"0 NNN\n1 NNL\n2 NNH\n3 NLL\n4 NHH\n5 LLL\n6 LLH\n7 LHH\n8 HHH\n"	0.1	92	0.1	14	0	0.1	0	0	0.05	1	300	1.66004E-4	25000	0
553	0	7	0.3	false	1	"NNN\nNNL\nNNH\nNLL\nNHH\nLLL\nLLH\nLHH\nHHH\n"	0	0.4	50	"0 NNN\n1 NNL\n2 NNH\n3 NLL\n4 NHH\n5 LLL\n6 LLH\n7 LHH\n8 HHH\n"	0.1	92	0.1	14	0	0.1	0	0	0.05	1	300	1.41104E-4	25000	1
554	0	7	0.3	false	1	"NNN\nNNL\nNNH\nNLL\nNHH\nLLL\nLLH\nLHH\nHHH\n"	0	0.4	50	"0 NNN\n1 NNL\n2 NNH\n3 NLL\n4 NHH\n5 LLL\n6 LLH\n7 LHH\n8 HHH\n"	0.1	92	0.1	14	0	0.1	0	0	0.05	1	300	1.19938E-4	25000	2
555	0	7	0.3	false	1	"NNN\nNNL\nNNH\nNLL\nNHH\nLLL\nLLH\nLHH\nHHH\n"	0	0.4	50	"0 NNN\n1 NNL\n2 NNH\n3 NLL\n4 NHH\n5 LLL\n6 LLH\n7 LHH\n8 HHH\n"	0.1	92	0.1	14	0	0.1	0	0	0.05	1	300	1.01947E-4	25000	2
556	0	7	0.3	false	1	"NNN\nNNL\nNNH\nNLL\nNHH\nLLL\nLLH\nLHH\nHHH\n"	0	0.4	50	"0 NNN\n1 NNL\n2 NNH\n3 NLL\n4 NHH\n5 LLL\n6 LLH\n7 LHH\n8 HHH\n"	0.1	92	0.1	14	0	0.1	0	0	0.05	1	300	8.66553E-5	25000	3
559	0	7	0.3	false	1	"NNN\nNNL\nNNH\nNLL\nNHH\nLLL\nLLH\nLHH\nHHH\n"	0	0.4	50	"0 NNN\n1 NNL\n2 NNH\n3 NLL\n4 NHH\n5 LLL\n6 LLH\n7 LHH\n8 HHH\n"	0.1	92	0.1	14	0	0.1	0	0	0.05	1	300	5.32172E-5	25000	1
558	0	7	0.3	false	1	"NNN\nNNL\nNNH\nNLL\nNHH\nLLL\nLLH\nLHH\nHHH\n"	0	0.4	50	"0 NNN\n1 NNL\n2 NNH\n3 NLL\n4 NHH\n5 LLL\n6 LLH\n7 LHH\n8 HHH\n"	0.1	92	0.1	14	0	0.1	0	0	0.05	1	300	6.26084E-5	25000	1
560	0	7	0.3	false	1	"NNN\nNNL\nNNH\nNLL\nNHH\nLLL\nLLH\nLHH\nHHH\n"	0	0.4	50	"0 NNN\n1 NNL\n2 NNH\n3 NLL\n4 NHH\n5 LLL\n6 LLH\n7 LHH\n8 HHH\n"	0.1	92	0.1	14	0	0.1	0	0	0.05	1	300	4.52346E-5	25000	2
557	0	7	0.3	false	1	"NNN\nNNL\nNNH\nNLL\nNHH\nLLL\nLLH\nLHH\nHHH\n"	0	0.4	50	"0 NNN\n1 NNL\n2 NNH\n3 NLL\n4 NHH\n5 LLL\n6 LLH\n7 LHH\n8 HHH\n"	0.1	92	0.1	14	0	0.1	0	0	0.05	1	300	7.3657E-5	25000	3
561	0	7	0.3	false	1	"NNN\nNNL\nNNH\nNLL\nNHH\nLLL\nLLH\nLHH\nHHH\n"	0	0.4	50	"0 NNN\n1 NNL\n2 NNH\n3 NLL\n4 NHH\n5 LLL\n6 LLH\n7 LHH\n8 HHH\n"	0.1	92	0.1	14	0	0.1	0	0	0.05	1	300	0	25000	5
562	0	7	0.3	false	1	"NNN\nNNL\nNNH\nNLL\nNHH\nLLL\nLLH\nLHH\nHHH\n"	0	0.4	50	"0 NNN\n1 NNL\n2 NNH\n3 NLL\n4 NHH\n5 LLL\n6 LLH\n7 LHH\n8 HHH\n"	0.1	92	0.1	14	0	0.1	0	0	0.05	1	1000	0.13	25000	1
563	0	7	0.3	false	1	"NNN\nNNL\nNNH\nNLL\nNHH\nLLL\nLLH\nLHH\nHHH\n"	0	0.4	50	"0 NNN\n1 NNL\n2 NNH\n3 NLL\n4 NHH\n5 LLL\n6 LLH\n7 LHH\n8 HHH\n"	0.1	92	0.1	14	0	0.1	0	0	0.05	1	1000	0.1105	25000	0
564	0	7	0.3	false	1	"NNN\nNNL\nNNH\nNLL\nNHH\nLLL\nLLH\nLHH\nHHH\n"	0	0.4	50	"0 NNN\n1 NNL\n2 NNH\n3 NLL\n4 NHH\n5 LLL\n6 LLH\n7 LHH\n8 HHH\n"	0.1	92	0.1	14	0	0.1	0	0	0.05	1	1000	0.093925	25000	0
565	0	7	0.3	false	1	"NNN\nNNL\nNNH\nNLL\nNHH\nLLL\nLLH\nLHH\nHHH\n"	0	0.4	50	"0 NNN\n1 NNL\n2 NNH\n3 NLL\n4 NHH\n5 LLL\n6 LLH\n7 LHH\n8 HHH\n"	0.1	92	0.1	14	0	0.1	0	0	0.05	1	1000	0.07983625	25000	2
567	0	7	0.3	false	1	"NNN\nNNL\nNNH\nNLL\nNHH\nLLL\nLLH\nLHH\nHHH\n"	0	0.4	50	"0 NNN\n1 NNL\n2 NNH\n3 NLL\n4 NHH\n5 LLL\n6 LLH\n7 LHH\n8 HHH\n"	0.1	92	0.1	14	0	0.1	0	0	0.05	1	1000	0.057681691	25000	2
566	0	7	0.3	false	1	"NNN\nNNL\nNNH\nNLL\nNHH\nLLL\nLLH\nLHH\nHHH\n"	0	0.4	50	"0 NNN\n1 NNL\n2 NNH\n3 NLL\n4 NHH\n5 LLL\n6 LLH\n7 LHH\n8 HHH\n"	0.1	92	0.1	14	0	0.1	0	0	0.05	1	1000	0.067860813	25000	1
568	0	7	0.3	false	1	"NNN\nNNL\nNNH\nNLL\nNHH\nLLL\nLLH\nLHH\nHHH\n"	0	0.4	50	"0 NNN\n1 NNL\n2 NNH\n3 NLL\n4 NHH\n5 LLL\n6 LLH\n7 LHH\n8 HHH\n"	0.1	92	0.1	14	0	0.1	0	0	0.05	1	1000	0.049029437	25000	0
569	0	7	0.3	false	1	"NNN\nNNL\nNNH\nNLL\nNHH\nLLL\nLLH\nLHH\nHHH\n"	0	0.4	50	"0 NNN\n1 NNL\n2 NNH\n3 NLL\n4 NHH\n5 LLL\n6 LLH\n7 LHH\n8 HHH\n"	0.1	92	0.1	14	0	0.1	0	0	0.05	1	1000	0.041675021	25000	0
570	0	7	0.3	false	1	"NNN\nNNL\nNNH\nNLL\nNHH\nLLL\nLLH\nLHH\nHHH\n"	0	0.4	50	"0 NNN\n1 NNL\n2 NNH\n3 NLL\n4 NHH\n5 LLL\n6 LLH\n7 LHH\n8 HHH\n"	0.1	92	0.1	14	0	0.1	0	0	0.05	1	1000	0.035423768	25000	0
571	0	7	0.3	false	1	"NNN\nNNL\nNNH\nNLL\nNHH\nLLL\nLLH\nLHH\nHHH\n"	0	0.4	50	"0 NNN\n1 NNL\n2 NNH\n3 NLL\n4 NHH\n5 LLL\n6 LLH\n7 LHH\n8 HHH\n"	0.1	92	0.1	14	0	0.1	0	0	0.05	1	1000	0.030110203	25000	2
573	0	7	0.3	false	1	"NNN\nNNL\nNNH\nNLL\nNHH\nLLL\nLLH\nLHH\nHHH\n"	0	0.4	50	"0 NNN\n1 NNL\n2 NNH\n3 NLL\n4 NHH\n5 LLL\n6 LLH\n7 LHH\n8 HHH\n"	0.1	92	0.1	14	0	0.1	0	0	0.05	1	1000	0.021754622	25000	0
572	0	7	0.3	false	1	"NNN\nNNL\nNNH\nNLL\nNHH\nLLL\nLLH\nLHH\nHHH\n"	0	0.4	50	"0 NNN\n1 NNL\n2 NNH\n3 NLL\n4 NHH\n5 LLL\n6 LLH\n7 LHH\n8 HHH\n"	0.1	92	0.1	14	0	0.1	0	0	0.05	1	1000	0.025593673	25000	2
574	0	7	0.3	false	1	"NNN\nNNL\nNNH\nNLL\nNHH\nLLL\nLLH\nLHH\nHHH\n"	0	0.4	50	"0 NNN\n1 NNL\n2 NNH\n3 NLL\n4 NHH\n5 LLL\n6 LLH\n7 LHH\n8 HHH\n"	0.1	92	0.1	14	0	0.1	0	0	0.05	1	1000	0.018491428	25000	1
575	0	7	0.3	false	1	"NNN\nNNL\nNNH\nNLL\nNHH\nLLL\nLLH\nLHH\nHHH\n"	0	0.4	50	"0 NNN\n1 NNL\n2 NNH\n3 NLL\n4 NHH\n5 LLL\n6 LLH\n7 LHH\n8 HHH\n"	0.1	92	0.1	14	0	0.1	0	0	0.05	1	1000	0.015717714	25000	2
576	0	7	0.3	false	1	"NNN\nNNL\nNNH\nNLL\nNHH\nLLL\nLLH\nLHH\nHHH\n"	0	0.4	50	"0 NNN\n1 NNL\n2 NNH\n3 NLL\n4 NHH\n5 LLL\n6 LLH\n7 LHH\n8 HHH\n"	0.1	92	0.1	14	0	0.1	0	0	0.05	1	1000	0.013360057	25000	0
578	0	7	0.3	false	1	"NNN\nNNL\nNNH\nNLL\nNHH\nLLL\nLLH\nLHH\nHHH\n"	0	0.4	50	"0 NNN\n1 NNL\n2 NNH\n3 NLL\n4 NHH\n5 LLL\n6 LLH\n7 LHH\n8 HHH\n"	0.1	92	0.1	14	0	0.1	0	0	0.05	1	1000	0.009652641	25000	1
579	0	7	0.3	false	1	"NNN\nNNL\nNNH\nNLL\nNHH\nLLL\nLLH\nLHH\nHHH\n"	0	0.4	50	"0 NNN\n1 NNL\n2 NNH\n3 NLL\n4 NHH\n5 LLL\n6 LLH\n7 LHH\n8 HHH\n"	0.1	92	0.1	14	0	0.1	0	0	0.05	1	1000	0.008204745	25000	1
577	0	7	0.3	false	1	"NNN\nNNL\nNNH\nNLL\nNHH\nLLL\nLLH\nLHH\nHHH\n"	0	0.4	50	"0 NNN\n1 NNL\n2 NNH\n3 NLL\n4 NHH\n5 LLL\n6 LLH\n7 LHH\n8 HHH\n"	0.1	92	0.1	14	0	0.1	0	0	0.05	1	1000	0.011356048	25000	1
580	0	7	0.3	false	1	"NNN\nNNL\nNNH\nNLL\nNHH\nLLL\nLLH\nLHH\nHHH\n"	0	0.4	50	"0 NNN\n1 NNL\n2 NNH\n3 NLL\n4 NHH\n5 LLL\n6 LLH\n7 LHH\n8 HHH\n"	0.1	92	0.1	14	0	0.1	0	0	0.05	1	1000	0.006974033	25000	2
581	0	7	0.3	false	1	"NNN\nNNL\nNNH\nNLL\nNHH\nLLL\nLLH\nLHH\nHHH\n"	0	0.4	50	"0 NNN\n1 NNL\n2 NNH\n3 NLL\n4 NHH\n5 LLL\n6 LLH\n7 LHH\n8 HHH\n"	0.1	92	0.1	14	0	0.1	0	0	0.05	1	1000	0.005927928	25000	2
582	0	7	0.3	false	1	"NNN\nNNL\nNNH\nNLL\nNHH\nLLL\nLLH\nLHH\nHHH\n"	0	0.4	50	"0 NNN\n1 NNL\n2 NNH\n3 NLL\n4 NHH\n5 LLL\n6 LLH\n7 LHH\n8 HHH\n"	0.1	92	0.1	14	0	0.1	0	0	0.05	1	1000	0.005038739	25000	2
583	0	7	0.3	false	1	"NNN\nNNL\nNNH\nNLL\nNHH\nLLL\nLLH\nLHH\nHHH\n"	0	0.4	50	"0 NNN\n1 NNL\n2 NNH\n3 NLL\n4 NHH\n5 LLL\n6 LLH\n7 LHH\n8 HHH\n"	0.1	92	0.1	14	0	0.1	0	0	0.05	1	1000	0.004282928	25000	1
584	0	7	0.3	false	1	"NNN\nNNL\nNNH\nNLL\nNHH\nLLL\nLLH\nLHH\nHHH\n"	0	0.4	50	"0 NNN\n1 NNL\n2 NNH\n3 NLL\n4 NHH\n5 LLL\n6 LLH\n7 LHH\n8 HHH\n"	0.1	92	0.1	14	0	0.1	0	0	0.05	1	1000	0.003640489	25000	0
585	0	7	0.3	false	1	"NNN\nNNL\nNNH\nNLL\nNHH\nLLL\nLLH\nLHH\nHHH\n"	0	0.4	50	"0 NNN\n1 NNL\n2 NNH\n3 NLL\n4 NHH\n5 LLL\n6 LLH\n7 LHH\n8 HHH\n"	0.1	92	0.1	14	0	0.1	0	0	0.05	1	1000	0.003094416	25000	1
586	0	7	0.3	false	1	"NNN\nNNL\nNNH\nNLL\nNHH\nLLL\nLLH\nLHH\nHHH\n"	0	0.4	50	"0 NNN\n1 NNL\n2 NNH\n3 NLL\n4 NHH\n5 LLL\n6 LLH\n7 LHH\n8 HHH\n"	0.1	92	0.1	14	0	0.1	0	0	0.05	1	1000	0.002630253	25000	1
587	0	7	0.3	false	1	"NNN\nNNL\nNNH\nNLL\nNHH\nLLL\nLLH\nLHH\nHHH\n"	0	0.4	50	"0 NNN\n1 NNL\n2 NNH\n3 NLL\n4 NHH\n5 LLL\n6 LLH\n7 LHH\n8 HHH\n"	0.1	92	0.1	14	0	0.1	0	0	0.05	1	1000	0.002235715	25000	0
588	0	7	0.3	false	1	"NNN\nNNL\nNNH\nNLL\nNHH\nLLL\nLLH\nLHH\nHHH\n"	0	0.4	50	"0 NNN\n1 NNL\n2 NNH\n3 NLL\n4 NHH\n5 LLL\n6 LLH\n7 LHH\n8 HHH\n"	0.1	92	0.1	14	0	0.1	0	0	0.05	1	1000	0.001900358	25000	0
589	0	7	0.3	false	1	"NNN\nNNL\nNNH\nNLL\nNHH\nLLL\nLLH\nLHH\nHHH\n"	0	0.4	50	"0 NNN\n1 NNL\n2 NNH\n3 NLL\n4 NHH\n5 LLL\n6 LLH\n7 LHH\n8 HHH\n"	0.1	92	0.1	14	0	0.1	0	0	0.05	1	1000	0.001615304	25000	0
590	0	7	0.3	false	1	"NNN\nNNL\nNNH\nNLL\nNHH\nLLL\nLLH\nLHH\nHHH\n"	0	0.4	50	"0 NNN\n1 NNL\n2 NNH\n3 NLL\n4 NHH\n5 LLL\n6 LLH\n7 LHH\n8 HHH\n"	0.1	92	0.1	14	0	0.1	0	0	0.05	1	1000	0.001373009	25000	1
593	0	7	0.3	false	1	"NNN\nNNL\nNNH\nNLL\nNHH\nLLL\nLLH\nLHH\nHHH\n"	0	0.4	50	"0 NNN\n1 NNL\n2 NNH\n3 NLL\n4 NHH\n5 LLL\n6 LLH\n7 LHH\n8 HHH\n"	0.1	92	0.1	14	0	0.1	0	0	0.05	1	1000	8.43199E-4	25000	1
592	0	7	0.3	false	1	"NNN\nNNL\nNNH\nNLL\nNHH\nLLL\nLLH\nLHH\nHHH\n"	0	0.4	50	"0 NNN\n1 NNL\n2 NNH\n3 NLL\n4 NHH\n5 LLL\n6 LLH\n7 LHH\n8 HHH\n"	0.1	92	0.1	14	0	0.1	0	0	0.05	1	1000	9.91999E-4	25000	1
594	0	7	0.3	false	1	"NNN\nNNL\nNNH\nNLL\nNHH\nLLL\nLLH\nLHH\nHHH\n"	0	0.4	50	"0 NNN\n1 NNL\n2 NNH\n3 NLL\n4 NHH\n5 LLL\n6 LLH\n7 LHH\n8 HHH\n"	0.1	92	0.1	14	0	0.1	0	0	0.05	1	1000	7.16719E-4	25000	1
591	0	7	0.3	false	1	"NNN\nNNL\nNNH\nNLL\nNHH\nLLL\nLLH\nLHH\nHHH\n"	0	0.4	50	"0 NNN\n1 NNL\n2 NNH\n3 NLL\n4 NHH\n5 LLL\n6 LLH\n7 LHH\n8 HHH\n"	0.1	92	0.1	14	0	0.1	0	0	0.05	1	1000	0.001167057	25000	2
595	0	7	0.3	false	1	"NNN\nNNL\nNNH\nNLL\nNHH\nLLL\nLLH\nLHH\nHHH\n"	0	0.4	50	"0 NNN\n1 NNL\n2 NNH\n3 NLL\n4 NHH\n5 LLL\n6 LLH\n7 LHH\n8 HHH\n"	0.1	92	0.1	14	0	0.1	0	0	0.05	1	1000	6.09211E-4	25000	1
596	0	7	0.3	false	1	"NNN\nNNL\nNNH\nNLL\nNHH\nLLL\nLLH\nLHH\nHHH\n"	0	0.4	50	"0 NNN\n1 NNL\n2 NNH\n3 NLL\n4 NHH\n5 LLL\n6 LLH\n7 LHH\n8 HHH\n"	0.1	92	0.1	14	0	0.1	0	0	0.05	1	1000	5.1783E-4	25000	1
597	0	7	0.3	false	1	"NNN\nNNL\nNNH\nNLL\nNHH\nLLL\nLLH\nLHH\nHHH\n"	0	0.4	50	"0 NNN\n1 NNL\n2 NNH\n3 NLL\n4 NHH\n5 LLL\n6 LLH\n7 LHH\n8 HHH\n"	0.1	92	0.1	14	0	0.1	0	0	0.05	1	1000	4.40155E-4	25000	1
598	0	7	0.3	false	1	"NNN\nNNL\nNNH\nNLL\nNHH\nLLL\nLLH\nLHH\nHHH\n"	0	0.4	50	"0 NNN\n1 NNL\n2 NNH\n3 NLL\n4 NHH\n5 LLL\n6 LLH\n7 LHH\n8 HHH\n"	0.1	92	0.1	14	0	0.1	0	0	0.05	1	1000	3.74132E-4	25000	2
599	0	7	0.3	false	1	"NNN\nNNL\nNNH\nNLL\nNHH\nLLL\nLLH\nLHH\nHHH\n"	0	0.4	50	"0 NNN\n1 NNL\n2 NNH\n3 NLL\n4 NHH\n5 LLL\n6 LLH\n7 LHH\n8 HHH\n"	0.1	92	0.1	14	0	0.1	0	0	0.05	1	1000	3.18012E-4	25000	0
600	0	7	0.3	false	1	"NNN\nNNL\nNNH\nNLL\nNHH\nLLL\nLLH\nLHH\nHHH\n"	0	0.4	50	"0 NNN\n1 NNL\n2 NNH\n3 NLL\n4 NHH\n5 LLL\n6 LLH\n7 LHH\n8 HHH\n"	0.1	92	0.1	14	0	0.1	0	0	0.05	1	1000	2.7031E-4	25000	0
601	0	7	0.3	false	1	"NNN\nNNL\nNNH\nNLL\nNHH\nLLL\nLLH\nLHH\nHHH\n"	0	0.4	50	"0 NNN\n1 NNL\n2 NNH\n3 NLL\n4 NHH\n5 LLL\n6 LLH\n7 LHH\n8 HHH\n"	0.1	92	0.1	14	0	0.1	0	0	0.05	1	1000	2.29764E-4	25000	2
602	0	7	0.3	false	1	"NNN\nNNL\nNNH\nNLL\nNHH\nLLL\nLLH\nLHH\nHHH\n"	0	0.4	50	"0 NNN\n1 NNL\n2 NNH\n3 NLL\n4 NHH\n5 LLL\n6 LLH\n7 LHH\n8 HHH\n"	0.1	92	0.1	14	0	0.1	0	0	0.05	1	1000	1.95299E-4	25000	2
603	0	7	0.3	false	1	"NNN\nNNL\nNNH\nNLL\nNHH\nLLL\nLLH\nLHH\nHHH\n"	0	0.4	50	"0 NNN\n1 NNL\n2 NNH\n3 NLL\n4 NHH\n5 LLL\n6 LLH\n7 LHH\n8 HHH\n"	0.1	92	0.1	14	0	0.1	0	0	0.05	1	1000	1.66004E-4	25000	2
604	0	7	0.3	false	1	"NNN\nNNL\nNNH\nNLL\nNHH\nLLL\nLLH\nLHH\nHHH\n"	0	0.4	50	"0 NNN\n1 NNL\n2 NNH\n3 NLL\n4 NHH\n5 LLL\n6 LLH\n7 LHH\n8 HHH\n"	0.1	92	0.1	14	0	0.1	0	0	0.05	1	1000	1.41104E-4	25000	2
605	0	7	0.3	false	1	"NNN\nNNL\nNNH\nNLL\nNHH\nLLL\nLLH\nLHH\nHHH\n"	0	0.4	50	"0 NNN\n1 NNL\n2 NNH\n3 NLL\n4 NHH\n5 LLL\n6 LLH\n7 LHH\n8 HHH\n"	0.1	92	0.1	14	0	0.1	0	0	0.05	1	1000	1.19938E-4	25000	0
607	0	7	0.3	false	1	"NNN\nNNL\nNNH\nNLL\nNHH\nLLL\nLLH\nLHH\nHHH\n"	0	0.4	50	"0 NNN\n1 NNL\n2 NNH\n3 NLL\n4 NHH\n5 LLL\n6 LLH\n7 LHH\n8 HHH\n"	0.1	92	0.1	14	0	0.1	0	0	0.05	1	1000	8.66553E-5	25000	3
608	0	7	0.3	false	1	"NNN\nNNL\nNNH\nNLL\nNHH\nLLL\nLLH\nLHH\nHHH\n"	0	0.4	50	"0 NNN\n1 NNL\n2 NNH\n3 NLL\n4 NHH\n5 LLL\n6 LLH\n7 LHH\n8 HHH\n"	0.1	92	0.1	14	0	0.1	0	0	0.05	1	1000	7.3657E-5	25000	0
606	0	7	0.3	false	1	"NNN\nNNL\nNNH\nNLL\nNHH\nLLL\nLLH\nLHH\nHHH\n"	0	0.4	50	"0 NNN\n1 NNL\n2 NNH\n3 NLL\n4 NHH\n5 LLL\n6 LLH\n7 LHH\n8 HHH\n"	0.1	92	0.1	14	0	0.1	0	0	0.05	1	1000	1.01947E-4	25000	2
609	0	7	0.3	false	1	"NNN\nNNL\nNNH\nNLL\nNHH\nLLL\nLLH\nLHH\nHHH\n"	0	0.4	50	"0 NNN\n1 NNL\n2 NNH\n3 NLL\n4 NHH\n5 LLL\n6 LLH\n7 LHH\n8 HHH\n"	0.1	92	0.1	14	0	0.1	0	0	0.05	1	1000	6.26084E-5	25000	0
610	0	7	0.3	false	1	"NNN\nNNL\nNNH\nNLL\nNHH\nLLL\nLLH\nLHH\nHHH\n"	0	0.4	50	"0 NNN\n1 NNL\n2 NNH\n3 NLL\n4 NHH\n5 LLL\n6 LLH\n7 LHH\n8 HHH\n"	0.1	92	0.1	14	0	0.1	0	0	0.05	1	1000	5.32172E-5	25000	0
611	0	7	0.3	false	1	"NNN\nNNL\nNNH\nNLL\nNHH\nLLL\nLLH\nLHH\nHHH\n"	0	0.4	50	"0 NNN\n1 NNL\n2 NNH\n3 NLL\n4 NHH\n5 LLL\n6 LLH\n7 LHH\n8 HHH\n"	0.1	92	0.1	14	0	0.1	0	0	0.05	1	1000	4.52346E-5	25000	1
612	0	7	0.3	false	1	"NNN\nNNL\nNNH\nNLL\nNHH\nLLL\nLLH\nLHH\nHHH\n"	0	0.4	50	"0 NNN\n1 NNL\n2 NNH\n3 NLL\n4 NHH\n5 LLL\n6 LLH\n7 LHH\n8 HHH\n"	0.1	92	0.1	14	0	0.1	0	0	0.05	1	1000	0	25000	0
613	0	7	0.3	false	1	"NNN\nNNL\nNNH\nNLL\nNHH\nLLL\nLLH\nLHH\nHHH\n"	0	0.4	50	"0 NNN\n1 NNL\n2 NNH\n3 NLL\n4 NHH\n5 LLL\n6 LLH\n7 LHH\n8 HHH\n"	0.1	92	0.1	14	0	0.1	0	0	0.05	25	0	0.13	25000	0
614	0	7	0.3	false	1	"NNN\nNNL\nNNH\nNLL\nNHH\nLLL\nLLH\nLHH\nHHH\n"	0	0.4	50	"0 NNN\n1 NNL\n2 NNH\n3 NLL\n4 NHH\n5 LLL\n6 LLH\n7 LHH\n8 HHH\n"	0.1	92	0.1	14	0	0.1	0	0	0.05	25	0	0.1105	25000	1
615	0	7	0.3	false	1	"NNN\nNNL\nNNH\nNLL\nNHH\nLLL\nLLH\nLHH\nHHH\n"	0	0.4	50	"0 NNN\n1 NNL\n2 NNH\n3 NLL\n4 NHH\n5 LLL\n6 LLH\n7 LHH\n8 HHH\n"	0.1	92	0.1	14	0	0.1	0	0	0.05	25	0	0.093925	25000	0
617	0	7	0.3	false	1	"NNN\nNNL\nNNH\nNLL\nNHH\nLLL\nLLH\nLHH\nHHH\n"	0	0.4	50	"0 NNN\n1 NNL\n2 NNH\n3 NLL\n4 NHH\n5 LLL\n6 LLH\n7 LHH\n8 HHH\n"	0.1	92	0.1	14	0	0.1	0	0	0.05	25	0	0.067860813	25000	0
616	0	7	0.3	false	1	"NNN\nNNL\nNNH\nNLL\nNHH\nLLL\nLLH\nLHH\nHHH\n"	0	0.4	50	"0 NNN\n1 NNL\n2 NNH\n3 NLL\n4 NHH\n5 LLL\n6 LLH\n7 LHH\n8 HHH\n"	0.1	92	0.1	14	0	0.1	0	0	0.05	25	0	0.07983625	25000	0
618	0	7	0.3	false	1	"NNN\nNNL\nNNH\nNLL\nNHH\nLLL\nLLH\nLHH\nHHH\n"	0	0.4	50	"0 NNN\n1 NNL\n2 NNH\n3 NLL\n4 NHH\n5 LLL\n6 LLH\n7 LHH\n8 HHH\n"	0.1	92	0.1	14	0	0.1	0	0	0.05	25	0	0.057681691	25000	0
619	0	7	0.3	false	1	"NNN\nNNL\nNNH\nNLL\nNHH\nLLL\nLLH\nLHH\nHHH\n"	0	0.4	50	"0 NNN\n1 NNL\n2 NNH\n3 NLL\n4 NHH\n5 LLL\n6 LLH\n7 LHH\n8 HHH\n"	0.1	92	0.1	14	0	0.1	0	0	0.05	25	0	0.049029437	25000	1
620	0	7	0.3	false	1	"NNN\nNNL\nNNH\nNLL\nNHH\nLLL\nLLH\nLHH\nHHH\n"	0	0.4	50	"0 NNN\n1 NNL\n2 NNH\n3 NLL\n4 NHH\n5 LLL\n6 LLH\n7 LHH\n8 HHH\n"	0.1	92	0.1	14	0	0.1	0	0	0.05	25	0	0.041675021	25000	0
621	0	7	0.3	false	1	"NNN\nNNL\nNNH\nNLL\nNHH\nLLL\nLLH\nLHH\nHHH\n"	0	0.4	50	"0 NNN\n1 NNL\n2 NNH\n3 NLL\n4 NHH\n5 LLL\n6 LLH\n7 LHH\n8 HHH\n"	0.1	92	0.1	14	0	0.1	0	0	0.05	25	0	0.035423768	25000	0
622	0	7	0.3	false	1	"NNN\nNNL\nNNH\nNLL\nNHH\nLLL\nLLH\nLHH\nHHH\n"	0	0.4	50	"0 NNN\n1 NNL\n2 NNH\n3 NLL\n4 NHH\n5 LLL\n6 LLH\n7 LHH\n8 HHH\n"	0.1	92	0.1	14	0	0.1	0	0	0.05	25	0	0.030110203	25000	2
623	0	7	0.3	false	1	"NNN\nNNL\nNNH\nNLL\nNHH\nLLL\nLLH\nLHH\nHHH\n"	0	0.4	50	"0 NNN\n1 NNL\n2 NNH\n3 NLL\n4 NHH\n5 LLL\n6 LLH\n7 LHH\n8 HHH\n"	0.1	92	0.1	14	0	0.1	0	0	0.05	25	0	0.025593673	25000	1
624	0	7	0.3	false	1	"NNN\nNNL\nNNH\nNLL\nNHH\nLLL\nLLH\nLHH\nHHH\n"	0	0.4	50	"0 NNN\n1 NNL\n2 NNH\n3 NLL\n4 NHH\n5 LLL\n6 LLH\n7 LHH\n8 HHH\n"	0.1	92	0.1	14	0	0.1	0	0	0.05	25	0	0.021754622	25000	0
626	0	7	0.3	false	1	"NNN\nNNL\nNNH\nNLL\nNHH\nLLL\nLLH\nLHH\nHHH\n"	0	0.4	50	"0 NNN\n1 NNL\n2 NNH\n3 NLL\n4 NHH\n5 LLL\n6 LLH\n7 LHH\n8 HHH\n"	0.1	92	0.1	14	0	0.1	0	0	0.05	25	0	0.015717714	25000	1
625	0	7	0.3	false	1	"NNN\nNNL\nNNH\nNLL\nNHH\nLLL\nLLH\nLHH\nHHH\n"	0	0.4	50	"0 NNN\n1 NNL\n2 NNH\n3 NLL\n4 NHH\n5 LLL\n6 LLH\n7 LHH\n8 HHH\n"	0.1	92	0.1	14	0	0.1	0	0	0.05	25	0	0.018491428	25000	0
627	0	7	0.3	false	1	"NNN\nNNL\nNNH\nNLL\nNHH\nLLL\nLLH\nLHH\nHHH\n"	0	0.4	50	"0 NNN\n1 NNL\n2 NNH\n3 NLL\n4 NHH\n5 LLL\n6 LLH\n7 LHH\n8 HHH\n"	0.1	92	0.1	14	0	0.1	0	0	0.05	25	0	0.013360057	25000	2
628	0	7	0.3	false	1	"NNN\nNNL\nNNH\nNLL\nNHH\nLLL\nLLH\nLHH\nHHH\n"	0	0.4	50	"0 NNN\n1 NNL\n2 NNH\n3 NLL\n4 NHH\n5 LLL\n6 LLH\n7 LHH\n8 HHH\n"	0.1	92	0.1	14	0	0.1	0	0	0.05	25	0	0.011356048	25000	0
629	0	7	0.3	false	1	"NNN\nNNL\nNNH\nNLL\nNHH\nLLL\nLLH\nLHH\nHHH\n"	0	0.4	50	"0 NNN\n1 NNL\n2 NNH\n3 NLL\n4 NHH\n5 LLL\n6 LLH\n7 LHH\n8 HHH\n"	0.1	92	0.1	14	0	0.1	0	0	0.05	25	0	0.009652641	25000	0
631	0	7	0.3	false	1	"NNN\nNNL\nNNH\nNLL\nNHH\nLLL\nLLH\nLHH\nHHH\n"	0	0.4	50	"0 NNN\n1 NNL\n2 NNH\n3 NLL\n4 NHH\n5 LLL\n6 LLH\n7 LHH\n8 HHH\n"	0.1	92	0.1	14	0	0.1	0	0	0.05	25	0	0.006974033	25000	0
632	0	7	0.3	false	1	"NNN\nNNL\nNNH\nNLL\nNHH\nLLL\nLLH\nLHH\nHHH\n"	0	0.4	50	"0 NNN\n1 NNL\n2 NNH\n3 NLL\n4 NHH\n5 LLL\n6 LLH\n7 LHH\n8 HHH\n"	0.1	92	0.1	14	0	0.1	0	0	0.05	25	0	0.005927928	25000	1
630	0	7	0.3	false	1	"NNN\nNNL\nNNH\nNLL\nNHH\nLLL\nLLH\nLHH\nHHH\n"	0	0.4	50	"0 NNN\n1 NNL\n2 NNH\n3 NLL\n4 NHH\n5 LLL\n6 LLH\n7 LHH\n8 HHH\n"	0.1	92	0.1	14	0	0.1	0	0	0.05	25	0	0.008204745	25000	0
633	0	7	0.3	false	1	"NNN\nNNL\nNNH\nNLL\nNHH\nLLL\nLLH\nLHH\nHHH\n"	0	0.4	50	"0 NNN\n1 NNL\n2 NNH\n3 NLL\n4 NHH\n5 LLL\n6 LLH\n7 LHH\n8 HHH\n"	0.1	92	0.1	14	0	0.1	0	0	0.05	25	0	0.005038739	25000	1
634	0	7	0.3	false	1	"NNN\nNNL\nNNH\nNLL\nNHH\nLLL\nLLH\nLHH\nHHH\n"	0	0.4	50	"0 NNN\n1 NNL\n2 NNH\n3 NLL\n4 NHH\n5 LLL\n6 LLH\n7 LHH\n8 HHH\n"	0.1	92	0.1	14	0	0.1	0	0	0.05	25	0	0.004282928	25000	0
635	0	7	0.3	false	1	"NNN\nNNL\nNNH\nNLL\nNHH\nLLL\nLLH\nLHH\nHHH\n"	0	0.4	50	"0 NNN\n1 NNL\n2 NNH\n3 NLL\n4 NHH\n5 LLL\n6 LLH\n7 LHH\n8 HHH\n"	0.1	92	0.1	14	0	0.1	0	0	0.05	25	0	0.003640489	25000	0
636	0	7	0.3	false	1	"NNN\nNNL\nNNH\nNLL\nNHH\nLLL\nLLH\nLHH\nHHH\n"	0	0.4	50	"0 NNN\n1 NNL\n2 NNH\n3 NLL\n4 NHH\n5 LLL\n6 LLH\n7 LHH\n8 HHH\n"	0.1	92	0.1	14	0	0.1	0	0	0.05	25	0	0.003094416	25000	0
637	0	7	0.3	false	1	"NNN\nNNL\nNNH\nNLL\nNHH\nLLL\nLLH\nLHH\nHHH\n"	0	0.4	50	"0 NNN\n1 NNL\n2 NNH\n3 NLL\n4 NHH\n5 LLL\n6 LLH\n7 LHH\n8 HHH\n"	0.1	92	0.1	14	0	0.1	0	0	0.05	25	0	0.002630253	25000	2
638	0	7	0.3	false	1	"NNN\nNNL\nNNH\nNLL\nNHH\nLLL\nLLH\nLHH\nHHH\n"	0	0.4	50	"0 NNN\n1 NNL\n2 NNH\n3 NLL\n4 NHH\n5 LLL\n6 LLH\n7 LHH\n8 HHH\n"	0.1	92	0.1	14	0	0.1	0	0	0.05	25	0	0.002235715	25000	0
639	0	7	0.3	false	1	"NNN\nNNL\nNNH\nNLL\nNHH\nLLL\nLLH\nLHH\nHHH\n"	0	0.4	50	"0 NNN\n1 NNL\n2 NNH\n3 NLL\n4 NHH\n5 LLL\n6 LLH\n7 LHH\n8 HHH\n"	0.1	92	0.1	14	0	0.1	0	0	0.05	25	0	0.001900358	25000	0
641	0	7	0.3	false	1	"NNN\nNNL\nNNH\nNLL\nNHH\nLLL\nLLH\nLHH\nHHH\n"	0	0.4	50	"0 NNN\n1 NNL\n2 NNH\n3 NLL\n4 NHH\n5 LLL\n6 LLH\n7 LHH\n8 HHH\n"	0.1	92	0.1	14	0	0.1	0	0	0.05	25	0	0.001373009	25000	2
640	0	7	0.3	false	1	"NNN\nNNL\nNNH\nNLL\nNHH\nLLL\nLLH\nLHH\nHHH\n"	0	0.4	50	"0 NNN\n1 NNL\n2 NNH\n3 NLL\n4 NHH\n5 LLL\n6 LLH\n7 LHH\n8 HHH\n"	0.1	92	0.1	14	0	0.1	0	0	0.05	25	0	0.001615304	25000	2
642	0	7	0.3	false	1	"NNN\nNNL\nNNH\nNLL\nNHH\nLLL\nLLH\nLHH\nHHH\n"	0	0.4	50	"0 NNN\n1 NNL\n2 NNH\n3 NLL\n4 NHH\n5 LLL\n6 LLH\n7 LHH\n8 HHH\n"	0.1	92	0.1	14	0	0.1	0	0	0.05	25	0	0.001167057	25000	2
643	0	7	0.3	false	1	"NNN\nNNL\nNNH\nNLL\nNHH\nLLL\nLLH\nLHH\nHHH\n"	0	0.4	50	"0 NNN\n1 NNL\n2 NNH\n3 NLL\n4 NHH\n5 LLL\n6 LLH\n7 LHH\n8 HHH\n"	0.1	92	0.1	14	0	0.1	0	0	0.05	25	0	9.91999E-4	25000	1
644	0	7	0.3	false	1	"NNN\nNNL\nNNH\nNLL\nNHH\nLLL\nLLH\nLHH\nHHH\n"	0	0.4	50	"0 NNN\n1 NNL\n2 NNH\n3 NLL\n4 NHH\n5 LLL\n6 LLH\n7 LHH\n8 HHH\n"	0.1	92	0.1	14	0	0.1	0	0	0.05	25	0	8.43199E-4	25000	2
645	0	7	0.3	false	1	"NNN\nNNL\nNNH\nNLL\nNHH\nLLL\nLLH\nLHH\nHHH\n"	0	0.4	50	"0 NNN\n1 NNL\n2 NNH\n3 NLL\n4 NHH\n5 LLL\n6 LLH\n7 LHH\n8 HHH\n"	0.1	92	0.1	14	0	0.1	0	0	0.05	25	0	7.16719E-4	25000	0
647	0	7	0.3	false	1	"NNN\nNNL\nNNH\nNLL\nNHH\nLLL\nLLH\nLHH\nHHH\n"	0	0.4	50	"0 NNN\n1 NNL\n2 NNH\n3 NLL\n4 NHH\n5 LLL\n6 LLH\n7 LHH\n8 HHH\n"	0.1	92	0.1	14	0	0.1	0	0	0.05	25	0	5.1783E-4	25000	2
646	0	7	0.3	false	1	"NNN\nNNL\nNNH\nNLL\nNHH\nLLL\nLLH\nLHH\nHHH\n"	0	0.4	50	"0 NNN\n1 NNL\n2 NNH\n3 NLL\n4 NHH\n5 LLL\n6 LLH\n7 LHH\n8 HHH\n"	0.1	92	0.1	14	0	0.1	0	0	0.05	25	0	6.09211E-4	25000	2
648	0	7	0.3	false	1	"NNN\nNNL\nNNH\nNLL\nNHH\nLLL\nLLH\nLHH\nHHH\n"	0	0.4	50	"0 NNN\n1 NNL\n2 NNH\n3 NLL\n4 NHH\n5 LLL\n6 LLH\n7 LHH\n8 HHH\n"	0.1	92	0.1	14	0	0.1	0	0	0.05	25	0	4.40155E-4	25000	2
650	0	7	0.3	false	1	"NNN\nNNL\nNNH\nNLL\nNHH\nLLL\nLLH\nLHH\nHHH\n"	0	0.4	50	"0 NNN\n1 NNL\n2 NNH\n3 NLL\n4 NHH\n5 LLL\n6 LLH\n7 LHH\n8 HHH\n"	0.1	92	0.1	14	0	0.1	0	0	0.05	25	0	3.18012E-4	25000	2
651	0	7	0.3	false	1	"NNN\nNNL\nNNH\nNLL\nNHH\nLLL\nLLH\nLHH\nHHH\n"	0	0.4	50	"0 NNN\n1 NNL\n2 NNH\n3 NLL\n4 NHH\n5 LLL\n6 LLH\n7 LHH\n8 HHH\n"	0.1	92	0.1	14	0	0.1	0	0	0.05	25	0	2.7031E-4	25000	0
649	0	7	0.3	false	1	"NNN\nNNL\nNNH\nNLL\nNHH\nLLL\nLLH\nLHH\nHHH\n"	0	0.4	50	"0 NNN\n1 NNL\n2 NNH\n3 NLL\n4 NHH\n5 LLL\n6 LLH\n7 LHH\n8 HHH\n"	0.1	92	0.1	14	0	0.1	0	0	0.05	25	0	3.74132E-4	25000	0
652	0	7	0.3	false	1	"NNN\nNNL\nNNH\nNLL\nNHH\nLLL\nLLH\nLHH\nHHH\n"	0	0.4	50	"0 NNN\n1 NNL\n2 NNH\n3 NLL\n4 NHH\n5 LLL\n6 LLH\n7 LHH\n8 HHH\n"	0.1	92	0.1	14	0	0.1	0	0	0.05	25	0	2.29764E-4	25000	1
653	0	7	0.3	false	1	"NNN\nNNL\nNNH\nNLL\nNHH\nLLL\nLLH\nLHH\nHHH\n"	0	0.4	50	"0 NNN\n1 NNL\n2 NNH\n3 NLL\n4 NHH\n5 LLL\n6 LLH\n7 LHH\n8 HHH\n"	0.1	92	0.1	14	0	0.1	0	0	0.05	25	0	1.95299E-4	25000	0
654	0	7	0.3	false	1	"NNN\nNNL\nNNH\nNLL\nNHH\nLLL\nLLH\nLHH\nHHH\n"	0	0.4	50	"0 NNN\n1 NNL\n2 NNH\n3 NLL\n4 NHH\n5 LLL\n6 LLH\n7 LHH\n8 HHH\n"	0.1	92	0.1	14	0	0.1	0	0	0.05	25	0	1.66004E-4	25000	2
656	0	7	0.3	false	1	"NNN\nNNL\nNNH\nNLL\nNHH\nLLL\nLLH\nLHH\nHHH\n"	0	0.4	50	"0 NNN\n1 NNL\n2 NNH\n3 NLL\n4 NHH\n5 LLL\n6 LLH\n7 LHH\n8 HHH\n"	0.1	92	0.1	14	0	0.1	0	0	0.05	25	0	1.19938E-4	25000	0
655	0	7	0.3	false	1	"NNN\nNNL\nNNH\nNLL\nNHH\nLLL\nLLH\nLHH\nHHH\n"	0	0.4	50	"0 NNN\n1 NNL\n2 NNH\n3 NLL\n4 NHH\n5 LLL\n6 LLH\n7 LHH\n8 HHH\n"	0.1	92	0.1	14	0	0.1	0	0	0.05	25	0	1.41104E-4	25000	2
657	0	7	0.3	false	1	"NNN\nNNL\nNNH\nNLL\nNHH\nLLL\nLLH\nLHH\nHHH\n"	0	0.4	50	"0 NNN\n1 NNL\n2 NNH\n3 NLL\n4 NHH\n5 LLL\n6 LLH\n7 LHH\n8 HHH\n"	0.1	92	0.1	14	0	0.1	0	0	0.05	25	0	1.01947E-4	25000	1
658	0	7	0.3	false	1	"NNN\nNNL\nNNH\nNLL\nNHH\nLLL\nLLH\nLHH\nHHH\n"	0	0.4	50	"0 NNN\n1 NNL\n2 NNH\n3 NLL\n4 NHH\n5 LLL\n6 LLH\n7 LHH\n8 HHH\n"	0.1	92	0.1	14	0	0.1	0	0	0.05	25	0	8.66553E-5	25000	2
659	0	7	0.3	false	1	"NNN\nNNL\nNNH\nNLL\nNHH\nLLL\nLLH\nLHH\nHHH\n"	0	0.4	50	"0 NNN\n1 NNL\n2 NNH\n3 NLL\n4 NHH\n5 LLL\n6 LLH\n7 LHH\n8 HHH\n"	0.1	92	0.1	14	0	0.1	0	0	0.05	25	0	7.3657E-5	25000	0
660	0	7	0.3	false	1	"NNN\nNNL\nNNH\nNLL\nNHH\nLLL\nLLH\nLHH\nHHH\n"	0	0.4	50	"0 NNN\n1 NNL\n2 NNH\n3 NLL\n4 NHH\n5 LLL\n6 LLH\n7 LHH\n8 HHH\n"	0.1	92	0.1	14	0	0.1	0	0	0.05	25	0	6.26084E-5	25000	2
661	0	7	0.3	false	1	"NNN\nNNL\nNNH\nNLL\nNHH\nLLL\nLLH\nLHH\nHHH\n"	0	0.4	50	"0 NNN\n1 NNL\n2 NNH\n3 NLL\n4 NHH\n5 LLL\n6 LLH\n7 LHH\n8 HHH\n"	0.1	92	0.1	14	0	0.1	0	0	0.05	25	0	5.32172E-5	25000	1
662	0	7	0.3	false	1	"NNN\nNNL\nNNH\nNLL\nNHH\nLLL\nLLH\nLHH\nHHH\n"	0	0.4	50	"0 NNN\n1 NNL\n2 NNH\n3 NLL\n4 NHH\n5 LLL\n6 LLH\n7 LHH\n8 HHH\n"	0.1	92	0.1	14	0	0.1	0	0	0.05	25	0	4.52346E-5	25000	2
663	0	7	0.3	false	1	"NNN\nNNL\nNNH\nNLL\nNHH\nLLL\nLLH\nLHH\nHHH\n"	0	0.4	50	"0 NNN\n1 NNL\n2 NNH\n3 NLL\n4 NHH\n5 LLL\n6 LLH\n7 LHH\n8 HHH\n"	0.1	92	0.1	14	0	0.1	0	0	0.05	25	0	0	25000	1
665	0	7	0.3	false	1	"NNN\nNNL\nNNH\nNLL\nNHH\nLLL\nLLH\nLHH\nHHH\n"	0	0.4	50	"0 NNN\n1 NNL\n2 NNH\n3 NLL\n4 NHH\n5 LLL\n6 LLH\n7 LHH\n8 HHH\n"	0.1	92	0.1	14	0	0.1	0	0	0.05	25	0.01	0.1105	25000	0
666	0	7	0.3	false	1	"NNN\nNNL\nNNH\nNLL\nNHH\nLLL\nLLH\nLHH\nHHH\n"	0	0.4	50	"0 NNN\n1 NNL\n2 NNH\n3 NLL\n4 NHH\n5 LLL\n6 LLH\n7 LHH\n8 HHH\n"	0.1	92	0.1	14	0	0.1	0	0	0.05	25	0.01	0.093925	25000	0
664	0	7	0.3	false	1	"NNN\nNNL\nNNH\nNLL\nNHH\nLLL\nLLH\nLHH\nHHH\n"	0	0.4	50	"0 NNN\n1 NNL\n2 NNH\n3 NLL\n4 NHH\n5 LLL\n6 LLH\n7 LHH\n8 HHH\n"	0.1	92	0.1	14	0	0.1	0	0	0.05	25	0.01	0.13	25000	0
667	0	7	0.3	false	1	"NNN\nNNL\nNNH\nNLL\nNHH\nLLL\nLLH\nLHH\nHHH\n"	0	0.4	50	"0 NNN\n1 NNL\n2 NNH\n3 NLL\n4 NHH\n5 LLL\n6 LLH\n7 LHH\n8 HHH\n"	0.1	92	0.1	14	0	0.1	0	0	0.05	25	0.01	0.07983625	25000	0
668	0	7	0.3	false	1	"NNN\nNNL\nNNH\nNLL\nNHH\nLLL\nLLH\nLHH\nHHH\n"	0	0.4	50	"0 NNN\n1 NNL\n2 NNH\n3 NLL\n4 NHH\n5 LLL\n6 LLH\n7 LHH\n8 HHH\n"	0.1	92	0.1	14	0	0.1	0	0	0.05	25	0.01	0.067860813	25000	0
669	0	7	0.3	false	1	"NNN\nNNL\nNNH\nNLL\nNHH\nLLL\nLLH\nLHH\nHHH\n"	0	0.4	50	"0 NNN\n1 NNL\n2 NNH\n3 NLL\n4 NHH\n5 LLL\n6 LLH\n7 LHH\n8 HHH\n"	0.1	92	0.1	14	0	0.1	0	0	0.05	25	0.01	0.057681691	25000	0
671	0	7	0.3	false	1	"NNN\nNNL\nNNH\nNLL\nNHH\nLLL\nLLH\nLHH\nHHH\n"	0	0.4	50	"0 NNN\n1 NNL\n2 NNH\n3 NLL\n4 NHH\n5 LLL\n6 LLH\n7 LHH\n8 HHH\n"	0.1	92	0.1	14	0	0.1	0	0	0.05	25	0.01	0.041675021	25000	1
670	0	7	0.3	false	1	"NNN\nNNL\nNNH\nNLL\nNHH\nLLL\nLLH\nLHH\nHHH\n"	0	0.4	50	"0 NNN\n1 NNL\n2 NNH\n3 NLL\n4 NHH\n5 LLL\n6 LLH\n7 LHH\n8 HHH\n"	0.1	92	0.1	14	0	0.1	0	0	0.05	25	0.01	0.049029437	25000	1
672	0	7	0.3	false	1	"NNN\nNNL\nNNH\nNLL\nNHH\nLLL\nLLH\nLHH\nHHH\n"	0	0.4	50	"0 NNN\n1 NNL\n2 NNH\n3 NLL\n4 NHH\n5 LLL\n6 LLH\n7 LHH\n8 HHH\n"	0.1	92	0.1	14	0	0.1	0	0	0.05	25	0.01	0.035423768	25000	1
673	0	7	0.3	false	1	"NNN\nNNL\nNNH\nNLL\nNHH\nLLL\nLLH\nLHH\nHHH\n"	0	0.4	50	"0 NNN\n1 NNL\n2 NNH\n3 NLL\n4 NHH\n5 LLL\n6 LLH\n7 LHH\n8 HHH\n"	0.1	92	0.1	14	0	0.1	0	0	0.05	25	0.01	0.030110203	25000	1
674	0	7	0.3	false	1	"NNN\nNNL\nNNH\nNLL\nNHH\nLLL\nLLH\nLHH\nHHH\n"	0	0.4	50	"0 NNN\n1 NNL\n2 NNH\n3 NLL\n4 NHH\n5 LLL\n6 LLH\n7 LHH\n8 HHH\n"	0.1	92	0.1	14	0	0.1	0	0	0.05	25	0.01	0.025593673	25000	1
675	0	7	0.3	false	1	"NNN\nNNL\nNNH\nNLL\nNHH\nLLL\nLLH\nLHH\nHHH\n"	0	0.4	50	"0 NNN\n1 NNL\n2 NNH\n3 NLL\n4 NHH\n5 LLL\n6 LLH\n7 LHH\n8 HHH\n"	0.1	92	0.1	14	0	0.1	0	0	0.05	25	0.01	0.021754622	25000	1
676	0	7	0.3	false	1	"NNN\nNNL\nNNH\nNLL\nNHH\nLLL\nLLH\nLHH\nHHH\n"	0	0.4	50	"0 NNN\n1 NNL\n2 NNH\n3 NLL\n4 NHH\n5 LLL\n6 LLH\n7 LHH\n8 HHH\n"	0.1	92	0.1	14	0	0.1	0	0	0.05	25	0.01	0.018491428	25000	0
677	0	7	0.3	false	1	"NNN\nNNL\nNNH\nNLL\nNHH\nLLL\nLLH\nLHH\nHHH\n"	0	0.4	50	"0 NNN\n1 NNL\n2 NNH\n3 NLL\n4 NHH\n5 LLL\n6 LLH\n7 LHH\n8 HHH\n"	0.1	92	0.1	14	0	0.1	0	0	0.05	25	0.01	0.015717714	25000	0
678	0	7	0.3	false	1	"NNN\nNNL\nNNH\nNLL\nNHH\nLLL\nLLH\nLHH\nHHH\n"	0	0.4	50	"0 NNN\n1 NNL\n2 NNH\n3 NLL\n4 NHH\n5 LLL\n6 LLH\n7 LHH\n8 HHH\n"	0.1	92	0.1	14	0	0.1	0	0	0.05	25	0.01	0.013360057	25000	0
680	0	7	0.3	false	1	"NNN\nNNL\nNNH\nNLL\nNHH\nLLL\nLLH\nLHH\nHHH\n"	0	0.4	50	"0 NNN\n1 NNL\n2 NNH\n3 NLL\n4 NHH\n5 LLL\n6 LLH\n7 LHH\n8 HHH\n"	0.1	92	0.1	14	0	0.1	0	0	0.05	25	0.01	0.009652641	25000	2
679	0	7	0.3	false	1	"NNN\nNNL\nNNH\nNLL\nNHH\nLLL\nLLH\nLHH\nHHH\n"	0	0.4	50	"0 NNN\n1 NNL\n2 NNH\n3 NLL\n4 NHH\n5 LLL\n6 LLH\n7 LHH\n8 HHH\n"	0.1	92	0.1	14	0	0.1	0	0	0.05	25	0.01	0.011356048	25000	0
682	0	7	0.3	false	1	"NNN\nNNL\nNNH\nNLL\nNHH\nLLL\nLLH\nLHH\nHHH\n"	0	0.4	50	"0 NNN\n1 NNL\n2 NNH\n3 NLL\n4 NHH\n5 LLL\n6 LLH\n7 LHH\n8 HHH\n"	0.1	92	0.1	14	0	0.1	0	0	0.05	25	0.01	0.006974033	25000	2
681	0	7	0.3	false	1	"NNN\nNNL\nNNH\nNLL\nNHH\nLLL\nLLH\nLHH\nHHH\n"	0	0.4	50	"0 NNN\n1 NNL\n2 NNH\n3 NLL\n4 NHH\n5 LLL\n6 LLH\n7 LHH\n8 HHH\n"	0.1	92	0.1	14	0	0.1	0	0	0.05	25	0.01	0.008204745	25000	2
683	0	7	0.3	false	1	"NNN\nNNL\nNNH\nNLL\nNHH\nLLL\nLLH\nLHH\nHHH\n"	0	0.4	50	"0 NNN\n1 NNL\n2 NNH\n3 NLL\n4 NHH\n5 LLL\n6 LLH\n7 LHH\n8 HHH\n"	0.1	92	0.1	14	0	0.1	0	0	0.05	25	0.01	0.005927928	25000	0
685	0	7	0.3	false	1	"NNN\nNNL\nNNH\nNLL\nNHH\nLLL\nLLH\nLHH\nHHH\n"	0	0.4	50	"0 NNN\n1 NNL\n2 NNH\n3 NLL\n4 NHH\n5 LLL\n6 LLH\n7 LHH\n8 HHH\n"	0.1	92	0.1	14	0	0.1	0	0	0.05	25	0.01	0.004282928	25000	2
686	0	7	0.3	false	1	"NNN\nNNL\nNNH\nNLL\nNHH\nLLL\nLLH\nLHH\nHHH\n"	0	0.4	50	"0 NNN\n1 NNL\n2 NNH\n3 NLL\n4 NHH\n5 LLL\n6 LLH\n7 LHH\n8 HHH\n"	0.1	92	0.1	14	0	0.1	0	0	0.05	25	0.01	0.003640489	25000	0
684	0	7	0.3	false	1	"NNN\nNNL\nNNH\nNLL\nNHH\nLLL\nLLH\nLHH\nHHH\n"	0	0.4	50	"0 NNN\n1 NNL\n2 NNH\n3 NLL\n4 NHH\n5 LLL\n6 LLH\n7 LHH\n8 HHH\n"	0.1	92	0.1	14	0	0.1	0	0	0.05	25	0.01	0.005038739	25000	2
687	0	7	0.3	false	1	"NNN\nNNL\nNNH\nNLL\nNHH\nLLL\nLLH\nLHH\nHHH\n"	0	0.4	50	"0 NNN\n1 NNL\n2 NNH\n3 NLL\n4 NHH\n5 LLL\n6 LLH\n7 LHH\n8 HHH\n"	0.1	92	0.1	14	0	0.1	0	0	0.05	25	0.01	0.003094416	25000	1
688	0	7	0.3	false	1	"NNN\nNNL\nNNH\nNLL\nNHH\nLLL\nLLH\nLHH\nHHH\n"	0	0.4	50	"0 NNN\n1 NNL\n2 NNH\n3 NLL\n4 NHH\n5 LLL\n6 LLH\n7 LHH\n8 HHH\n"	0.1	92	0.1	14	0	0.1	0	0	0.05	25	0.01	0.002630253	25000	2
689	0	7	0.3	false	1	"NNN\nNNL\nNNH\nNLL\nNHH\nLLL\nLLH\nLHH\nHHH\n"	0	0.4	50	"0 NNN\n1 NNL\n2 NNH\n3 NLL\n4 NHH\n5 LLL\n6 LLH\n7 LHH\n8 HHH\n"	0.1	92	0.1	14	0	0.1	0	0	0.05	25	0.01	0.002235715	25000	1
690	0	7	0.3	false	1	"NNN\nNNL\nNNH\nNLL\nNHH\nLLL\nLLH\nLHH\nHHH\n"	0	0.4	50	"0 NNN\n1 NNL\n2 NNH\n3 NLL\n4 NHH\n5 LLL\n6 LLH\n7 LHH\n8 HHH\n"	0.1	92	0.1	14	0	0.1	0	0	0.05	25	0.01	0.001900358	25000	1
691	0	7	0.3	false	1	"NNN\nNNL\nNNH\nNLL\nNHH\nLLL\nLLH\nLHH\nHHH\n"	0	0.4	50	"0 NNN\n1 NNL\n2 NNH\n3 NLL\n4 NHH\n5 LLL\n6 LLH\n7 LHH\n8 HHH\n"	0.1	92	0.1	14	0	0.1	0	0	0.05	25	0.01	0.001615304	25000	0
692	0	7	0.3	false	1	"NNN\nNNL\nNNH\nNLL\nNHH\nLLL\nLLH\nLHH\nHHH\n"	0	0.4	50	"0 NNN\n1 NNL\n2 NNH\n3 NLL\n4 NHH\n5 LLL\n6 LLH\n7 LHH\n8 HHH\n"	0.1	92	0.1	14	0	0.1	0	0	0.05	25	0.01	0.001373009	25000	2
693	0	7	0.3	false	1	"NNN\nNNL\nNNH\nNLL\nNHH\nLLL\nLLH\nLHH\nHHH\n"	0	0.4	50	"0 NNN\n1 NNL\n2 NNH\n3 NLL\n4 NHH\n5 LLL\n6 LLH\n7 LHH\n8 HHH\n"	0.1	92	0.1	14	0	0.1	0	0	0.05	25	0.01	0.001167057	25000	1
695	0	7	0.3	false	1	"NNN\nNNL\nNNH\nNLL\nNHH\nLLL\nLLH\nLHH\nHHH\n"	0	0.4	50	"0 NNN\n1 NNL\n2 NNH\n3 NLL\n4 NHH\n5 LLL\n6 LLH\n7 LHH\n8 HHH\n"	0.1	92	0.1	14	0	0.1	0	0	0.05	25	0.01	8.43199E-4	25000	0
694	0	7	0.3	false	1	"NNN\nNNL\nNNH\nNLL\nNHH\nLLL\nLLH\nLHH\nHHH\n"	0	0.4	50	"0 NNN\n1 NNL\n2 NNH\n3 NLL\n4 NHH\n5 LLL\n6 LLH\n7 LHH\n8 HHH\n"	0.1	92	0.1	14	0	0.1	0	0	0.05	25	0.01	9.91999E-4	25000	2
696	0	7	0.3	false	1	"NNN\nNNL\nNNH\nNLL\nNHH\nLLL\nLLH\nLHH\nHHH\n"	0	0.4	50	"0 NNN\n1 NNL\n2 NNH\n3 NLL\n4 NHH\n5 LLL\n6 LLH\n7 LHH\n8 HHH\n"	0.1	92	0.1	14	0	0.1	0	0	0.05	25	0.01	7.16719E-4	25000	2
697	0	7	0.3	false	1	"NNN\nNNL\nNNH\nNLL\nNHH\nLLL\nLLH\nLHH\nHHH\n"	0	0.4	50	"0 NNN\n1 NNL\n2 NNH\n3 NLL\n4 NHH\n5 LLL\n6 LLH\n7 LHH\n8 HHH\n"	0.1	92	0.1	14	0	0.1	0	0	0.05	25	0.01	6.09211E-4	25000	0
698	0	7	0.3	false	1	"NNN\nNNL\nNNH\nNLL\nNHH\nLLL\nLLH\nLHH\nHHH\n"	0	0.4	50	"0 NNN\n1 NNL\n2 NNH\n3 NLL\n4 NHH\n5 LLL\n6 LLH\n7 LHH\n8 HHH\n"	0.1	92	0.1	14	0	0.1	0	0	0.05	25	0.01	5.1783E-4	25000	2
700	0	7	0.3	false	1	"NNN\nNNL\nNNH\nNLL\nNHH\nLLL\nLLH\nLHH\nHHH\n"	0	0.4	50	"0 NNN\n1 NNL\n2 NNH\n3 NLL\n4 NHH\n5 LLL\n6 LLH\n7 LHH\n8 HHH\n"	0.1	92	0.1	14	0	0.1	0	0	0.05	25	0.01	3.74132E-4	25000	2
701	0	7	0.3	false	1	"NNN\nNNL\nNNH\nNLL\nNHH\nLLL\nLLH\nLHH\nHHH\n"	0	0.4	50	"0 NNN\n1 NNL\n2 NNH\n3 NLL\n4 NHH\n5 LLL\n6 LLH\n7 LHH\n8 HHH\n"	0.1	92	0.1	14	0	0.1	0	0	0.05	25	0.01	3.18012E-4	25000	1
699	0	7	0.3	false	1	"NNN\nNNL\nNNH\nNLL\nNHH\nLLL\nLLH\nLHH\nHHH\n"	0	0.4	50	"0 NNN\n1 NNL\n2 NNH\n3 NLL\n4 NHH\n5 LLL\n6 LLH\n7 LHH\n8 HHH\n"	0.1	92	0.1	14	0	0.1	0	0	0.05	25	0.01	4.40155E-4	25000	0
702	0	7	0.3	false	1	"NNN\nNNL\nNNH\nNLL\nNHH\nLLL\nLLH\nLHH\nHHH\n"	0	0.4	50	"0 NNN\n1 NNL\n2 NNH\n3 NLL\n4 NHH\n5 LLL\n6 LLH\n7 LHH\n8 HHH\n"	0.1	92	0.1	14	0	0.1	0	0	0.05	25	0.01	2.7031E-4	25000	1
703	0	7	0.3	false	1	"NNN\nNNL\nNNH\nNLL\nNHH\nLLL\nLLH\nLHH\nHHH\n"	0	0.4	50	"0 NNN\n1 NNL\n2 NNH\n3 NLL\n4 NHH\n5 LLL\n6 LLH\n7 LHH\n8 HHH\n"	0.1	92	0.1	14	0	0.1	0	0	0.05	25	0.01	2.29764E-4	25000	1
704	0	7	0.3	false	1	"NNN\nNNL\nNNH\nNLL\nNHH\nLLL\nLLH\nLHH\nHHH\n"	0	0.4	50	"0 NNN\n1 NNL\n2 NNH\n3 NLL\n4 NHH\n5 LLL\n6 LLH\n7 LHH\n8 HHH\n"	0.1	92	0.1	14	0	0.1	0	0	0.05	25	0.01	1.95299E-4	25000	2
705	0	7	0.3	false	1	"NNN\nNNL\nNNH\nNLL\nNHH\nLLL\nLLH\nLHH\nHHH\n"	0	0.4	50	"0 NNN\n1 NNL\n2 NNH\n3 NLL\n4 NHH\n5 LLL\n6 LLH\n7 LHH\n8 HHH\n"	0.1	92	0.1	14	0	0.1	0	0	0.05	25	0.01	1.66004E-4	25000	0
706	0	7	0.3	false	1	"NNN\nNNL\nNNH\nNLL\nNHH\nLLL\nLLH\nLHH\nHHH\n"	0	0.4	50	"0 NNN\n1 NNL\n2 NNH\n3 NLL\n4 NHH\n5 LLL\n6 LLH\n7 LHH\n8 HHH\n"	0.1	92	0.1	14	0	0.1	0	0	0.05	25	0.01	1.41104E-4	25000	1
707	0	7	0.3	false	1	"NNN\nNNL\nNNH\nNLL\nNHH\nLLL\nLLH\nLHH\nHHH\n"	0	0.4	50	"0 NNN\n1 NNL\n2 NNH\n3 NLL\n4 NHH\n5 LLL\n6 LLH\n7 LHH\n8 HHH\n"	0.1	92	0.1	14	0	0.1	0	0	0.05	25	0.01	1.19938E-4	25000	2
708	0	7	0.3	false	1	"NNN\nNNL\nNNH\nNLL\nNHH\nLLL\nLLH\nLHH\nHHH\n"	0	0.4	50	"0 NNN\n1 NNL\n2 NNH\n3 NLL\n4 NHH\n5 LLL\n6 LLH\n7 LHH\n8 HHH\n"	0.1	92	0.1	14	0	0.1	0	0	0.05	25	0.01	1.01947E-4	25000	2
709	0	7	0.3	false	1	"NNN\nNNL\nNNH\nNLL\nNHH\nLLL\nLLH\nLHH\nHHH\n"	0	0.4	50	"0 NNN\n1 NNL\n2 NNH\n3 NLL\n4 NHH\n5 LLL\n6 LLH\n7 LHH\n8 HHH\n"	0.1	92	0.1	14	0	0.1	0	0	0.05	25	0.01	8.66553E-5	25000	2
710	0	7	0.3	false	1	"NNN\nNNL\nNNH\nNLL\nNHH\nLLL\nLLH\nLHH\nHHH\n"	0	0.4	50	"0 NNN\n1 NNL\n2 NNH\n3 NLL\n4 NHH\n5 LLL\n6 LLH\n7 LHH\n8 HHH\n"	0.1	92	0.1	14	0	0.1	0	0	0.05	25	0.01	7.3657E-5	25000	1
711	0	7	0.3	false	1	"NNN\nNNL\nNNH\nNLL\nNHH\nLLL\nLLH\nLHH\nHHH\n"	0	0.4	50	"0 NNN\n1 NNL\n2 NNH\n3 NLL\n4 NHH\n5 LLL\n6 LLH\n7 LHH\n8 HHH\n"	0.1	92	0.1	14	0	0.1	0	0	0.05	25	0.01	6.26084E-5	25000	2
712	0	7	0.3	false	1	"NNN\nNNL\nNNH\nNLL\nNHH\nLLL\nLLH\nLHH\nHHH\n"	0	0.4	50	"0 NNN\n1 NNL\n2 NNH\n3 NLL\n4 NHH\n5 LLL\n6 LLH\n7 LHH\n8 HHH\n"	0.1	92	0.1	14	0	0.1	0	0	0.05	25	0.01	5.32172E-5	25000	0
714	0	7	0.3	false	1	"NNN\nNNL\nNNH\nNLL\nNHH\nLLL\nLLH\nLHH\nHHH\n"	0	0.4	50	"0 NNN\n1 NNL\n2 NNH\n3 NLL\n4 NHH\n5 LLL\n6 LLH\n7 LHH\n8 HHH\n"	0.1	92	0.1	14	0	0.1	0	0	0.05	25	0.01	0	25000	2
715	0	7	0.3	false	1	"NNN\nNNL\nNNH\nNLL\nNHH\nLLL\nLLH\nLHH\nHHH\n"	0	0.4	50	"0 NNN\n1 NNL\n2 NNH\n3 NLL\n4 NHH\n5 LLL\n6 LLH\n7 LHH\n8 HHH\n"	0.1	92	0.1	14	0	0.1	0	0	0.05	25	0.03	0.13	25000	0
713	0	7	0.3	false	1	"NNN\nNNL\nNNH\nNLL\nNHH\nLLL\nLLH\nLHH\nHHH\n"	0	0.4	50	"0 NNN\n1 NNL\n2 NNH\n3 NLL\n4 NHH\n5 LLL\n6 LLH\n7 LHH\n8 HHH\n"	0.1	92	0.1	14	0	0.1	0	0	0.05	25	0.01	4.52346E-5	25000	1
716	0	7	0.3	false	1	"NNN\nNNL\nNNH\nNLL\nNHH\nLLL\nLLH\nLHH\nHHH\n"	0	0.4	50	"0 NNN\n1 NNL\n2 NNH\n3 NLL\n4 NHH\n5 LLL\n6 LLH\n7 LHH\n8 HHH\n"	0.1	92	0.1	14	0	0.1	0	0	0.05	25	0.03	0.1105	25000	0
717	0	7	0.3	false	1	"NNN\nNNL\nNNH\nNLL\nNHH\nLLL\nLLH\nLHH\nHHH\n"	0	0.4	50	"0 NNN\n1 NNL\n2 NNH\n3 NLL\n4 NHH\n5 LLL\n6 LLH\n7 LHH\n8 HHH\n"	0.1	92	0.1	14	0	0.1	0	0	0.05	25	0.03	0.093925	25000	1
718	0	7	0.3	false	1	"NNN\nNNL\nNNH\nNLL\nNHH\nLLL\nLLH\nLHH\nHHH\n"	0	0.4	50	"0 NNN\n1 NNL\n2 NNH\n3 NLL\n4 NHH\n5 LLL\n6 LLH\n7 LHH\n8 HHH\n"	0.1	92	0.1	14	0	0.1	0	0	0.05	25	0.03	0.07983625	25000	0
720	0	7	0.3	false	1	"NNN\nNNL\nNNH\nNLL\nNHH\nLLL\nLLH\nLHH\nHHH\n"	0	0.4	50	"0 NNN\n1 NNL\n2 NNH\n3 NLL\n4 NHH\n5 LLL\n6 LLH\n7 LHH\n8 HHH\n"	0.1	92	0.1	14	0	0.1	0	0	0.05	25	0.03	0.057681691	25000	0
719	0	7	0.3	false	1	"NNN\nNNL\nNNH\nNLL\nNHH\nLLL\nLLH\nLHH\nHHH\n"	0	0.4	50	"0 NNN\n1 NNL\n2 NNH\n3 NLL\n4 NHH\n5 LLL\n6 LLH\n7 LHH\n8 HHH\n"	0.1	92	0.1	14	0	0.1	0	0	0.05	25	0.03	0.067860813	25000	2
721	0	7	0.3	false	1	"NNN\nNNL\nNNH\nNLL\nNHH\nLLL\nLLH\nLHH\nHHH\n"	0	0.4	50	"0 NNN\n1 NNL\n2 NNH\n3 NLL\n4 NHH\n5 LLL\n6 LLH\n7 LHH\n8 HHH\n"	0.1	92	0.1	14	0	0.1	0	0	0.05	25	0.03	0.049029437	25000	0
722	0	7	0.3	false	1	"NNN\nNNL\nNNH\nNLL\nNHH\nLLL\nLLH\nLHH\nHHH\n"	0	0.4	50	"0 NNN\n1 NNL\n2 NNH\n3 NLL\n4 NHH\n5 LLL\n6 LLH\n7 LHH\n8 HHH\n"	0.1	92	0.1	14	0	0.1	0	0	0.05	25	0.03	0.041675021	25000	0
723	0	7	0.3	false	1	"NNN\nNNL\nNNH\nNLL\nNHH\nLLL\nLLH\nLHH\nHHH\n"	0	0.4	50	"0 NNN\n1 NNL\n2 NNH\n3 NLL\n4 NHH\n5 LLL\n6 LLH\n7 LHH\n8 HHH\n"	0.1	92	0.1	14	0	0.1	0	0	0.05	25	0.03	0.035423768	25000	0
724	0	7	0.3	false	1	"NNN\nNNL\nNNH\nNLL\nNHH\nLLL\nLLH\nLHH\nHHH\n"	0	0.4	50	"0 NNN\n1 NNL\n2 NNH\n3 NLL\n4 NHH\n5 LLL\n6 LLH\n7 LHH\n8 HHH\n"	0.1	92	0.1	14	0	0.1	0	0	0.05	25	0.03	0.030110203	25000	0
725	0	7	0.3	false	1	"NNN\nNNL\nNNH\nNLL\nNHH\nLLL\nLLH\nLHH\nHHH\n"	0	0.4	50	"0 NNN\n1 NNL\n2 NNH\n3 NLL\n4 NHH\n5 LLL\n6 LLH\n7 LHH\n8 HHH\n"	0.1	92	0.1	14	0	0.1	0	0	0.05	25	0.03	0.025593673	25000	2
726	0	7	0.3	false	1	"NNN\nNNL\nNNH\nNLL\nNHH\nLLL\nLLH\nLHH\nHHH\n"	0	0.4	50	"0 NNN\n1 NNL\n2 NNH\n3 NLL\n4 NHH\n5 LLL\n6 LLH\n7 LHH\n8 HHH\n"	0.1	92	0.1	14	0	0.1	0	0	0.05	25	0.03	0.021754622	25000	2
727	0	7	0.3	false	1	"NNN\nNNL\nNNH\nNLL\nNHH\nLLL\nLLH\nLHH\nHHH\n"	0	0.4	50	"0 NNN\n1 NNL\n2 NNH\n3 NLL\n4 NHH\n5 LLL\n6 LLH\n7 LHH\n8 HHH\n"	0.1	92	0.1	14	0	0.1	0	0	0.05	25	0.03	0.018491428	25000	2
729	0	7	0.3	false	1	"NNN\nNNL\nNNH\nNLL\nNHH\nLLL\nLLH\nLHH\nHHH\n"	0	0.4	50	"0 NNN\n1 NNL\n2 NNH\n3 NLL\n4 NHH\n5 LLL\n6 LLH\n7 LHH\n8 HHH\n"	0.1	92	0.1	14	0	0.1	0	0	0.05	25	0.03	0.013360057	25000	2
728	0	7	0.3	false	1	"NNN\nNNL\nNNH\nNLL\nNHH\nLLL\nLLH\nLHH\nHHH\n"	0	0.4	50	"0 NNN\n1 NNL\n2 NNH\n3 NLL\n4 NHH\n5 LLL\n6 LLH\n7 LHH\n8 HHH\n"	0.1	92	0.1	14	0	0.1	0	0	0.05	25	0.03	0.015717714	25000	2
730	0	7	0.3	false	1	"NNN\nNNL\nNNH\nNLL\nNHH\nLLL\nLLH\nLHH\nHHH\n"	0	0.4	50	"0 NNN\n1 NNL\n2 NNH\n3 NLL\n4 NHH\n5 LLL\n6 LLH\n7 LHH\n8 HHH\n"	0.1	92	0.1	14	0	0.1	0	0	0.05	25	0.03	0.011356048	25000	2
731	0	7	0.3	false	1	"NNN\nNNL\nNNH\nNLL\nNHH\nLLL\nLLH\nLHH\nHHH\n"	0	0.4	50	"0 NNN\n1 NNL\n2 NNH\n3 NLL\n4 NHH\n5 LLL\n6 LLH\n7 LHH\n8 HHH\n"	0.1	92	0.1	14	0	0.1	0	0	0.05	25	0.03	0.009652641	25000	2
732	0	7	0.3	false	1	"NNN\nNNL\nNNH\nNLL\nNHH\nLLL\nLLH\nLHH\nHHH\n"	0	0.4	50	"0 NNN\n1 NNL\n2 NNH\n3 NLL\n4 NHH\n5 LLL\n6 LLH\n7 LHH\n8 HHH\n"	0.1	92	0.1	14	0	0.1	0	0	0.05	25	0.03	0.008204745	25000	2
734	0	7	0.3	false	1	"NNN\nNNL\nNNH\nNLL\nNHH\nLLL\nLLH\nLHH\nHHH\n"	0	0.4	50	"0 NNN\n1 NNL\n2 NNH\n3 NLL\n4 NHH\n5 LLL\n6 LLH\n7 LHH\n8 HHH\n"	0.1	92	0.1	14	0	0.1	0	0	0.05	25	0.03	0.005927928	25000	1
733	0	7	0.3	false	1	"NNN\nNNL\nNNH\nNLL\nNHH\nLLL\nLLH\nLHH\nHHH\n"	0	0.4	50	"0 NNN\n1 NNL\n2 NNH\n3 NLL\n4 NHH\n5 LLL\n6 LLH\n7 LHH\n8 HHH\n"	0.1	92	0.1	14	0	0.1	0	0	0.05	25	0.03	0.006974033	25000	2
735	0	7	0.3	false	1	"NNN\nNNL\nNNH\nNLL\nNHH\nLLL\nLLH\nLHH\nHHH\n"	0	0.4	50	"0 NNN\n1 NNL\n2 NNH\n3 NLL\n4 NHH\n5 LLL\n6 LLH\n7 LHH\n8 HHH\n"	0.1	92	0.1	14	0	0.1	0	0	0.05	25	0.03	0.005038739	25000	2
736	0	7	0.3	false	1	"NNN\nNNL\nNNH\nNLL\nNHH\nLLL\nLLH\nLHH\nHHH\n"	0	0.4	50	"0 NNN\n1 NNL\n2 NNH\n3 NLL\n4 NHH\n5 LLL\n6 LLH\n7 LHH\n8 HHH\n"	0.1	92	0.1	14	0	0.1	0	0	0.05	25	0.03	0.004282928	25000	2
737	0	7	0.3	false	1	"NNN\nNNL\nNNH\nNLL\nNHH\nLLL\nLLH\nLHH\nHHH\n"	0	0.4	50	"0 NNN\n1 NNL\n2 NNH\n3 NLL\n4 NHH\n5 LLL\n6 LLH\n7 LHH\n8 HHH\n"	0.1	92	0.1	14	0	0.1	0	0	0.05	25	0.03	0.003640489	25000	2
739	0	7	0.3	false	1	"NNN\nNNL\nNNH\nNLL\nNHH\nLLL\nLLH\nLHH\nHHH\n"	0	0.4	50	"0 NNN\n1 NNL\n2 NNH\n3 NLL\n4 NHH\n5 LLL\n6 LLH\n7 LHH\n8 HHH\n"	0.1	92	0.1	14	0	0.1	0	0	0.05	25	0.03	0.002630253	25000	1
738	0	7	0.3	false	1	"NNN\nNNL\nNNH\nNLL\nNHH\nLLL\nLLH\nLHH\nHHH\n"	0	0.4	50	"0 NNN\n1 NNL\n2 NNH\n3 NLL\n4 NHH\n5 LLL\n6 LLH\n7 LHH\n8 HHH\n"	0.1	92	0.1	14	0	0.1	0	0	0.05	25	0.03	0.003094416	25000	2
740	0	7	0.3	false	1	"NNN\nNNL\nNNH\nNLL\nNHH\nLLL\nLLH\nLHH\nHHH\n"	0	0.4	50	"0 NNN\n1 NNL\n2 NNH\n3 NLL\n4 NHH\n5 LLL\n6 LLH\n7 LHH\n8 HHH\n"	0.1	92	0.1	14	0	0.1	0	0	0.05	25	0.03	0.002235715	25000	0
741	0	7	0.3	false	1	"NNN\nNNL\nNNH\nNLL\nNHH\nLLL\nLLH\nLHH\nHHH\n"	0	0.4	50	"0 NNN\n1 NNL\n2 NNH\n3 NLL\n4 NHH\n5 LLL\n6 LLH\n7 LHH\n8 HHH\n"	0.1	92	0.1	14	0	0.1	0	0	0.05	25	0.03	0.001900358	25000	1
742	0	7	0.3	false	1	"NNN\nNNL\nNNH\nNLL\nNHH\nLLL\nLLH\nLHH\nHHH\n"	0	0.4	50	"0 NNN\n1 NNL\n2 NNH\n3 NLL\n4 NHH\n5 LLL\n6 LLH\n7 LHH\n8 HHH\n"	0.1	92	0.1	14	0	0.1	0	0	0.05	25	0.03	0.001615304	25000	1
743	0	7	0.3	false	1	"NNN\nNNL\nNNH\nNLL\nNHH\nLLL\nLLH\nLHH\nHHH\n"	0	0.4	50	"0 NNN\n1 NNL\n2 NNH\n3 NLL\n4 NHH\n5 LLL\n6 LLH\n7 LHH\n8 HHH\n"	0.1	92	0.1	14	0	0.1	0	0	0.05	25	0.03	0.001373009	25000	2
744	0	7	0.3	false	1	"NNN\nNNL\nNNH\nNLL\nNHH\nLLL\nLLH\nLHH\nHHH\n"	0	0.4	50	"0 NNN\n1 NNL\n2 NNH\n3 NLL\n4 NHH\n5 LLL\n6 LLH\n7 LHH\n8 HHH\n"	0.1	92	0.1	14	0	0.1	0	0	0.05	25	0.03	0.001167057	25000	2
745	0	7	0.3	false	1	"NNN\nNNL\nNNH\nNLL\nNHH\nLLL\nLLH\nLHH\nHHH\n"	0	0.4	50	"0 NNN\n1 NNL\n2 NNH\n3 NLL\n4 NHH\n5 LLL\n6 LLH\n7 LHH\n8 HHH\n"	0.1	92	0.1	14	0	0.1	0	0	0.05	25	0.03	9.91999E-4	25000	0
746	0	7	0.3	false	1	"NNN\nNNL\nNNH\nNLL\nNHH\nLLL\nLLH\nLHH\nHHH\n"	0	0.4	50	"0 NNN\n1 NNL\n2 NNH\n3 NLL\n4 NHH\n5 LLL\n6 LLH\n7 LHH\n8 HHH\n"	0.1	92	0.1	14	0	0.1	0	0	0.05	25	0.03	8.43199E-4	25000	1
748	0	7	0.3	false	1	"NNN\nNNL\nNNH\nNLL\nNHH\nLLL\nLLH\nLHH\nHHH\n"	0	0.4	50	"0 NNN\n1 NNL\n2 NNH\n3 NLL\n4 NHH\n5 LLL\n6 LLH\n7 LHH\n8 HHH\n"	0.1	92	0.1	14	0	0.1	0	0	0.05	25	0.03	6.09211E-4	25000	2
749	0	7	0.3	false	1	"NNN\nNNL\nNNH\nNLL\nNHH\nLLL\nLLH\nLHH\nHHH\n"	0	0.4	50	"0 NNN\n1 NNL\n2 NNH\n3 NLL\n4 NHH\n5 LLL\n6 LLH\n7 LHH\n8 HHH\n"	0.1	92	0.1	14	0	0.1	0	0	0.05	25	0.03	5.1783E-4	25000	1
747	0	7	0.3	false	1	"NNN\nNNL\nNNH\nNLL\nNHH\nLLL\nLLH\nLHH\nHHH\n"	0	0.4	50	"0 NNN\n1 NNL\n2 NNH\n3 NLL\n4 NHH\n5 LLL\n6 LLH\n7 LHH\n8 HHH\n"	0.1	92	0.1	14	0	0.1	0	0	0.05	25	0.03	7.16719E-4	25000	2
750	0	7	0.3	false	1	"NNN\nNNL\nNNH\nNLL\nNHH\nLLL\nLLH\nLHH\nHHH\n"	0	0.4	50	"0 NNN\n1 NNL\n2 NNH\n3 NLL\n4 NHH\n5 LLL\n6 LLH\n7 LHH\n8 HHH\n"	0.1	92	0.1	14	0	0.1	0	0	0.05	25	0.03	4.40155E-4	25000	2
751	0	7	0.3	false	1	"NNN\nNNL\nNNH\nNLL\nNHH\nLLL\nLLH\nLHH\nHHH\n"	0	0.4	50	"0 NNN\n1 NNL\n2 NNH\n3 NLL\n4 NHH\n5 LLL\n6 LLH\n7 LHH\n8 HHH\n"	0.1	92	0.1	14	0	0.1	0	0	0.05	25	0.03	3.74132E-4	25000	2
752	0	7	0.3	false	1	"NNN\nNNL\nNNH\nNLL\nNHH\nLLL\nLLH\nLHH\nHHH\n"	0	0.4	50	"0 NNN\n1 NNL\n2 NNH\n3 NLL\n4 NHH\n5 LLL\n6 LLH\n7 LHH\n8 HHH\n"	0.1	92	0.1	14	0	0.1	0	0	0.05	25	0.03	3.18012E-4	25000	1
753	0	7	0.3	false	1	"NNN\nNNL\nNNH\nNLL\nNHH\nLLL\nLLH\nLHH\nHHH\n"	0	0.4	50	"0 NNN\n1 NNL\n2 NNH\n3 NLL\n4 NHH\n5 LLL\n6 LLH\n7 LHH\n8 HHH\n"	0.1	92	0.1	14	0	0.1	0	0	0.05	25	0.03	2.7031E-4	25000	2
754	0	7	0.3	false	1	"NNN\nNNL\nNNH\nNLL\nNHH\nLLL\nLLH\nLHH\nHHH\n"	0	0.4	50	"0 NNN\n1 NNL\n2 NNH\n3 NLL\n4 NHH\n5 LLL\n6 LLH\n7 LHH\n8 HHH\n"	0.1	92	0.1	14	0	0.1	0	0	0.05	25	0.03	2.29764E-4	25000	2
755	0	7	0.3	false	1	"NNN\nNNL\nNNH\nNLL\nNHH\nLLL\nLLH\nLHH\nHHH\n"	0	0.4	50	"0 NNN\n1 NNL\n2 NNH\n3 NLL\n4 NHH\n5 LLL\n6 LLH\n7 LHH\n8 HHH\n"	0.1	92	0.1	14	0	0.1	0	0	0.05	25	0.03	1.95299E-4	25000	1
756	0	7	0.3	false	1	"NNN\nNNL\nNNH\nNLL\nNHH\nLLL\nLLH\nLHH\nHHH\n"	0	0.4	50	"0 NNN\n1 NNL\n2 NNH\n3 NLL\n4 NHH\n5 LLL\n6 LLH\n7 LHH\n8 HHH\n"	0.1	92	0.1	14	0	0.1	0	0	0.05	25	0.03	1.66004E-4	25000	2
758	0	7	0.3	false	1	"NNN\nNNL\nNNH\nNLL\nNHH\nLLL\nLLH\nLHH\nHHH\n"	0	0.4	50	"0 NNN\n1 NNL\n2 NNH\n3 NLL\n4 NHH\n5 LLL\n6 LLH\n7 LHH\n8 HHH\n"	0.1	92	0.1	14	0	0.1	0	0	0.05	25	0.03	1.19938E-4	25000	1
757	0	7	0.3	false	1	"NNN\nNNL\nNNH\nNLL\nNHH\nLLL\nLLH\nLHH\nHHH\n"	0	0.4	50	"0 NNN\n1 NNL\n2 NNH\n3 NLL\n4 NHH\n5 LLL\n6 LLH\n7 LHH\n8 HHH\n"	0.1	92	0.1	14	0	0.1	0	0	0.05	25	0.03	1.41104E-4	25000	2
759	0	7	0.3	false	1	"NNN\nNNL\nNNH\nNLL\nNHH\nLLL\nLLH\nLHH\nHHH\n"	0	0.4	50	"0 NNN\n1 NNL\n2 NNH\n3 NLL\n4 NHH\n5 LLL\n6 LLH\n7 LHH\n8 HHH\n"	0.1	92	0.1	14	0	0.1	0	0	0.05	25	0.03	1.01947E-4	25000	2
760	0	7	0.3	false	1	"NNN\nNNL\nNNH\nNLL\nNHH\nLLL\nLLH\nLHH\nHHH\n"	0	0.4	50	"0 NNN\n1 NNL\n2 NNH\n3 NLL\n4 NHH\n5 LLL\n6 LLH\n7 LHH\n8 HHH\n"	0.1	92	0.1	14	0	0.1	0	0	0.05	25	0.03	8.66553E-5	25000	2
761	0	7	0.3	false	1	"NNN\nNNL\nNNH\nNLL\nNHH\nLLL\nLLH\nLHH\nHHH\n"	0	0.4	50	"0 NNN\n1 NNL\n2 NNH\n3 NLL\n4 NHH\n5 LLL\n6 LLH\n7 LHH\n8 HHH\n"	0.1	92	0.1	14	0	0.1	0	0	0.05	25	0.03	7.3657E-5	25000	0
763	0	7	0.3	false	1	"NNN\nNNL\nNNH\nNLL\nNHH\nLLL\nLLH\nLHH\nHHH\n"	0	0.4	50	"0 NNN\n1 NNL\n2 NNH\n3 NLL\n4 NHH\n5 LLL\n6 LLH\n7 LHH\n8 HHH\n"	0.1	92	0.1	14	0	0.1	0	0	0.05	25	0.03	5.32172E-5	25000	1
764	0	7	0.3	false	1	"NNN\nNNL\nNNH\nNLL\nNHH\nLLL\nLLH\nLHH\nHHH\n"	0	0.4	50	"0 NNN\n1 NNL\n2 NNH\n3 NLL\n4 NHH\n5 LLL\n6 LLH\n7 LHH\n8 HHH\n"	0.1	92	0.1	14	0	0.1	0	0	0.05	25	0.03	4.52346E-5	25000	2
762	0	7	0.3	false	1	"NNN\nNNL\nNNH\nNLL\nNHH\nLLL\nLLH\nLHH\nHHH\n"	0	0.4	50	"0 NNN\n1 NNL\n2 NNH\n3 NLL\n4 NHH\n5 LLL\n6 LLH\n7 LHH\n8 HHH\n"	0.1	92	0.1	14	0	0.1	0	0	0.05	25	0.03	6.26084E-5	25000	0
765	0	7	0.3	false	1	"NNN\nNNL\nNNH\nNLL\nNHH\nLLL\nLLH\nLHH\nHHH\n"	0	0.4	50	"0 NNN\n1 NNL\n2 NNH\n3 NLL\n4 NHH\n5 LLL\n6 LLH\n7 LHH\n8 HHH\n"	0.1	92	0.1	14	0	0.1	0	0	0.05	25	0.03	0	25000	1
766	0	7	0.3	false	1	"NNN\nNNL\nNNH\nNLL\nNHH\nLLL\nLLH\nLHH\nHHH\n"	0	0.4	50	"0 NNN\n1 NNL\n2 NNH\n3 NLL\n4 NHH\n5 LLL\n6 LLH\n7 LHH\n8 HHH\n"	0.1	92	0.1	14	0	0.1	0	0	0.05	25	0.1	0.13	25000	0
767	0	7	0.3	false	1	"NNN\nNNL\nNNH\nNLL\nNHH\nLLL\nLLH\nLHH\nHHH\n"	0	0.4	50	"0 NNN\n1 NNL\n2 NNH\n3 NLL\n4 NHH\n5 LLL\n6 LLH\n7 LHH\n8 HHH\n"	0.1	92	0.1	14	0	0.1	0	0	0.05	25	0.1	0.1105	25000	0
768	0	7	0.3	false	1	"NNN\nNNL\nNNH\nNLL\nNHH\nLLL\nLLH\nLHH\nHHH\n"	0	0.4	50	"0 NNN\n1 NNL\n2 NNH\n3 NLL\n4 NHH\n5 LLL\n6 LLH\n7 LHH\n8 HHH\n"	0.1	92	0.1	14	0	0.1	0	0	0.05	25	0.1	0.093925	25000	2
769	0	7	0.3	false	1	"NNN\nNNL\nNNH\nNLL\nNHH\nLLL\nLLH\nLHH\nHHH\n"	0	0.4	50	"0 NNN\n1 NNL\n2 NNH\n3 NLL\n4 NHH\n5 LLL\n6 LLH\n7 LHH\n8 HHH\n"	0.1	92	0.1	14	0	0.1	0	0	0.05	25	0.1	0.07983625	25000	1
771	0	7	0.3	false	1	"NNN\nNNL\nNNH\nNLL\nNHH\nLLL\nLLH\nLHH\nHHH\n"	0	0.4	50	"0 NNN\n1 NNL\n2 NNH\n3 NLL\n4 NHH\n5 LLL\n6 LLH\n7 LHH\n8 HHH\n"	0.1	92	0.1	14	0	0.1	0	0	0.05	25	0.1	0.057681691	25000	2
770	0	7	0.3	false	1	"NNN\nNNL\nNNH\nNLL\nNHH\nLLL\nLLH\nLHH\nHHH\n"	0	0.4	50	"0 NNN\n1 NNL\n2 NNH\n3 NLL\n4 NHH\n5 LLL\n6 LLH\n7 LHH\n8 HHH\n"	0.1	92	0.1	14	0	0.1	0	0	0.05	25	0.1	0.067860813	25000	1
773	0	7	0.3	false	1	"NNN\nNNL\nNNH\nNLL\nNHH\nLLL\nLLH\nLHH\nHHH\n"	0	0.4	50	"0 NNN\n1 NNL\n2 NNH\n3 NLL\n4 NHH\n5 LLL\n6 LLH\n7 LHH\n8 HHH\n"	0.1	92	0.1	14	0	0.1	0	0	0.05	25	0.1	0.041675021	25000	2
772	0	7	0.3	false	1	"NNN\nNNL\nNNH\nNLL\nNHH\nLLL\nLLH\nLHH\nHHH\n"	0	0.4	50	"0 NNN\n1 NNL\n2 NNH\n3 NLL\n4 NHH\n5 LLL\n6 LLH\n7 LHH\n8 HHH\n"	0.1	92	0.1	14	0	0.1	0	0	0.05	25	0.1	0.049029437	25000	2
774	0	7	0.3	false	1	"NNN\nNNL\nNNH\nNLL\nNHH\nLLL\nLLH\nLHH\nHHH\n"	0	0.4	50	"0 NNN\n1 NNL\n2 NNH\n3 NLL\n4 NHH\n5 LLL\n6 LLH\n7 LHH\n8 HHH\n"	0.1	92	0.1	14	0	0.1	0	0	0.05	25	0.1	0.035423768	25000	2
775	0	7	0.3	false	1	"NNN\nNNL\nNNH\nNLL\nNHH\nLLL\nLLH\nLHH\nHHH\n"	0	0.4	50	"0 NNN\n1 NNL\n2 NNH\n3 NLL\n4 NHH\n5 LLL\n6 LLH\n7 LHH\n8 HHH\n"	0.1	92	0.1	14	0	0.1	0	0	0.05	25	0.1	0.030110203	25000	2
776	0	7	0.3	false	1	"NNN\nNNL\nNNH\nNLL\nNHH\nLLL\nLLH\nLHH\nHHH\n"	0	0.4	50	"0 NNN\n1 NNL\n2 NNH\n3 NLL\n4 NHH\n5 LLL\n6 LLH\n7 LHH\n8 HHH\n"	0.1	92	0.1	14	0	0.1	0	0	0.05	25	0.1	0.025593673	25000	2
778	0	7	0.3	false	1	"NNN\nNNL\nNNH\nNLL\nNHH\nLLL\nLLH\nLHH\nHHH\n"	0	0.4	50	"0 NNN\n1 NNL\n2 NNH\n3 NLL\n4 NHH\n5 LLL\n6 LLH\n7 LHH\n8 HHH\n"	0.1	92	0.1	14	0	0.1	0	0	0.05	25	0.1	0.018491428	25000	2
777	0	7	0.3	false	1	"NNN\nNNL\nNNH\nNLL\nNHH\nLLL\nLLH\nLHH\nHHH\n"	0	0.4	50	"0 NNN\n1 NNL\n2 NNH\n3 NLL\n4 NHH\n5 LLL\n6 LLH\n7 LHH\n8 HHH\n"	0.1	92	0.1	14	0	0.1	0	0	0.05	25	0.1	0.021754622	25000	2
779	0	7	0.3	false	1	"NNN\nNNL\nNNH\nNLL\nNHH\nLLL\nLLH\nLHH\nHHH\n"	0	0.4	50	"0 NNN\n1 NNL\n2 NNH\n3 NLL\n4 NHH\n5 LLL\n6 LLH\n7 LHH\n8 HHH\n"	0.1	92	0.1	14	0	0.1	0	0	0.05	25	0.1	0.015717714	25000	2
780	0	7	0.3	false	1	"NNN\nNNL\nNNH\nNLL\nNHH\nLLL\nLLH\nLHH\nHHH\n"	0	0.4	50	"0 NNN\n1 NNL\n2 NNH\n3 NLL\n4 NHH\n5 LLL\n6 LLH\n7 LHH\n8 HHH\n"	0.1	92	0.1	14	0	0.1	0	0	0.05	25	0.1	0.013360057	25000	2
781	0	7	0.3	false	1	"NNN\nNNL\nNNH\nNLL\nNHH\nLLL\nLLH\nLHH\nHHH\n"	0	0.4	50	"0 NNN\n1 NNL\n2 NNH\n3 NLL\n4 NHH\n5 LLL\n6 LLH\n7 LHH\n8 HHH\n"	0.1	92	0.1	14	0	0.1	0	0	0.05	25	0.1	0.011356048	25000	2
783	0	7	0.3	false	1	"NNN\nNNL\nNNH\nNLL\nNHH\nLLL\nLLH\nLHH\nHHH\n"	0	0.4	50	"0 NNN\n1 NNL\n2 NNH\n3 NLL\n4 NHH\n5 LLL\n6 LLH\n7 LHH\n8 HHH\n"	0.1	92	0.1	14	0	0.1	0	0	0.05	25	0.1	0.008204745	25000	2
782	0	7	0.3	false	1	"NNN\nNNL\nNNH\nNLL\nNHH\nLLL\nLLH\nLHH\nHHH\n"	0	0.4	50	"0 NNN\n1 NNL\n2 NNH\n3 NLL\n4 NHH\n5 LLL\n6 LLH\n7 LHH\n8 HHH\n"	0.1	92	0.1	14	0	0.1	0	0	0.05	25	0.1	0.009652641	25000	2
784	0	7	0.3	false	1	"NNN\nNNL\nNNH\nNLL\nNHH\nLLL\nLLH\nLHH\nHHH\n"	0	0.4	50	"0 NNN\n1 NNL\n2 NNH\n3 NLL\n4 NHH\n5 LLL\n6 LLH\n7 LHH\n8 HHH\n"	0.1	92	0.1	14	0	0.1	0	0	0.05	25	0.1	0.006974033	25000	2
785	0	7	0.3	false	1	"NNN\nNNL\nNNH\nNLL\nNHH\nLLL\nLLH\nLHH\nHHH\n"	0	0.4	50	"0 NNN\n1 NNL\n2 NNH\n3 NLL\n4 NHH\n5 LLL\n6 LLH\n7 LHH\n8 HHH\n"	0.1	92	0.1	14	0	0.1	0	0	0.05	25	0.1	0.005927928	25000	2
786	0	7	0.3	false	1	"NNN\nNNL\nNNH\nNLL\nNHH\nLLL\nLLH\nLHH\nHHH\n"	0	0.4	50	"0 NNN\n1 NNL\n2 NNH\n3 NLL\n4 NHH\n5 LLL\n6 LLH\n7 LHH\n8 HHH\n"	0.1	92	0.1	14	0	0.1	0	0	0.05	25	0.1	0.005038739	25000	2
788	0	7	0.3	false	1	"NNN\nNNL\nNNH\nNLL\nNHH\nLLL\nLLH\nLHH\nHHH\n"	0	0.4	50	"0 NNN\n1 NNL\n2 NNH\n3 NLL\n4 NHH\n5 LLL\n6 LLH\n7 LHH\n8 HHH\n"	0.1	92	0.1	14	0	0.1	0	0	0.05	25	0.1	0.003640489	25000	2
787	0	7	0.3	false	1	"NNN\nNNL\nNNH\nNLL\nNHH\nLLL\nLLH\nLHH\nHHH\n"	0	0.4	50	"0 NNN\n1 NNL\n2 NNH\n3 NLL\n4 NHH\n5 LLL\n6 LLH\n7 LHH\n8 HHH\n"	0.1	92	0.1	14	0	0.1	0	0	0.05	25	0.1	0.004282928	25000	2
789	0	7	0.3	false	1	"NNN\nNNL\nNNH\nNLL\nNHH\nLLL\nLLH\nLHH\nHHH\n"	0	0.4	50	"0 NNN\n1 NNL\n2 NNH\n3 NLL\n4 NHH\n5 LLL\n6 LLH\n7 LHH\n8 HHH\n"	0.1	92	0.1	14	0	0.1	0	0	0.05	25	0.1	0.003094416	25000	2
790	0	7	0.3	false	1	"NNN\nNNL\nNNH\nNLL\nNHH\nLLL\nLLH\nLHH\nHHH\n"	0	0.4	50	"0 NNN\n1 NNL\n2 NNH\n3 NLL\n4 NHH\n5 LLL\n6 LLH\n7 LHH\n8 HHH\n"	0.1	92	0.1	14	0	0.1	0	0	0.05	25	0.1	0.002630253	25000	2
791	0	7	0.3	false	1	"NNN\nNNL\nNNH\nNLL\nNHH\nLLL\nLLH\nLHH\nHHH\n"	0	0.4	50	"0 NNN\n1 NNL\n2 NNH\n3 NLL\n4 NHH\n5 LLL\n6 LLH\n7 LHH\n8 HHH\n"	0.1	92	0.1	14	0	0.1	0	0	0.05	25	0.1	0.002235715	25000	2
792	0	7	0.3	false	1	"NNN\nNNL\nNNH\nNLL\nNHH\nLLL\nLLH\nLHH\nHHH\n"	0	0.4	50	"0 NNN\n1 NNL\n2 NNH\n3 NLL\n4 NHH\n5 LLL\n6 LLH\n7 LHH\n8 HHH\n"	0.1	92	0.1	14	0	0.1	0	0	0.05	25	0.1	0.001900358	25000	2
793	0	7	0.3	false	1	"NNN\nNNL\nNNH\nNLL\nNHH\nLLL\nLLH\nLHH\nHHH\n"	0	0.4	50	"0 NNN\n1 NNL\n2 NNH\n3 NLL\n4 NHH\n5 LLL\n6 LLH\n7 LHH\n8 HHH\n"	0.1	92	0.1	14	0	0.1	0	0	0.05	25	0.1	0.001615304	25000	2
794	0	7	0.3	false	1	"NNN\nNNL\nNNH\nNLL\nNHH\nLLL\nLLH\nLHH\nHHH\n"	0	0.4	50	"0 NNN\n1 NNL\n2 NNH\n3 NLL\n4 NHH\n5 LLL\n6 LLH\n7 LHH\n8 HHH\n"	0.1	92	0.1	14	0	0.1	0	0	0.05	25	0.1	0.001373009	25000	2
795	0	7	0.3	false	1	"NNN\nNNL\nNNH\nNLL\nNHH\nLLL\nLLH\nLHH\nHHH\n"	0	0.4	50	"0 NNN\n1 NNL\n2 NNH\n3 NLL\n4 NHH\n5 LLL\n6 LLH\n7 LHH\n8 HHH\n"	0.1	92	0.1	14	0	0.1	0	0	0.05	25	0.1	0.001167057	25000	2
797	0	7	0.3	false	1	"NNN\nNNL\nNNH\nNLL\nNHH\nLLL\nLLH\nLHH\nHHH\n"	0	0.4	50	"0 NNN\n1 NNL\n2 NNH\n3 NLL\n4 NHH\n5 LLL\n6 LLH\n7 LHH\n8 HHH\n"	0.1	92	0.1	14	0	0.1	0	0	0.05	25	0.1	8.43199E-4	25000	1
798	0	7	0.3	false	1	"NNN\nNNL\nNNH\nNLL\nNHH\nLLL\nLLH\nLHH\nHHH\n"	0	0.4	50	"0 NNN\n1 NNL\n2 NNH\n3 NLL\n4 NHH\n5 LLL\n6 LLH\n7 LHH\n8 HHH\n"	0.1	92	0.1	14	0	0.1	0	0	0.05	25	0.1	7.16719E-4	25000	2
796	0	7	0.3	false	1	"NNN\nNNL\nNNH\nNLL\nNHH\nLLL\nLLH\nLHH\nHHH\n"	0	0.4	50	"0 NNN\n1 NNL\n2 NNH\n3 NLL\n4 NHH\n5 LLL\n6 LLH\n7 LHH\n8 HHH\n"	0.1	92	0.1	14	0	0.1	0	0	0.05	25	0.1	9.91999E-4	25000	2
799	0	7	0.3	false	1	"NNN\nNNL\nNNH\nNLL\nNHH\nLLL\nLLH\nLHH\nHHH\n"	0	0.4	50	"0 NNN\n1 NNL\n2 NNH\n3 NLL\n4 NHH\n5 LLL\n6 LLH\n7 LHH\n8 HHH\n"	0.1	92	0.1	14	0	0.1	0	0	0.05	25	0.1	6.09211E-4	25000	2
800	0	7	0.3	false	1	"NNN\nNNL\nNNH\nNLL\nNHH\nLLL\nLLH\nLHH\nHHH\n"	0	0.4	50	"0 NNN\n1 NNL\n2 NNH\n3 NLL\n4 NHH\n5 LLL\n6 LLH\n7 LHH\n8 HHH\n"	0.1	92	0.1	14	0	0.1	0	0	0.05	25	0.1	5.1783E-4	25000	2
801	0	7	0.3	false	1	"NNN\nNNL\nNNH\nNLL\nNHH\nLLL\nLLH\nLHH\nHHH\n"	0	0.4	50	"0 NNN\n1 NNL\n2 NNH\n3 NLL\n4 NHH\n5 LLL\n6 LLH\n7 LHH\n8 HHH\n"	0.1	92	0.1	14	0	0.1	0	0	0.05	25	0.1	4.40155E-4	25000	0
802	0	7	0.3	false	1	"NNN\nNNL\nNNH\nNLL\nNHH\nLLL\nLLH\nLHH\nHHH\n"	0	0.4	50	"0 NNN\n1 NNL\n2 NNH\n3 NLL\n4 NHH\n5 LLL\n6 LLH\n7 LHH\n8 HHH\n"	0.1	92	0.1	14	0	0.1	0	0	0.05	25	0.1	3.74132E-4	25000	2
803	0	7	0.3	false	1	"NNN\nNNL\nNNH\nNLL\nNHH\nLLL\nLLH\nLHH\nHHH\n"	0	0.4	50	"0 NNN\n1 NNL\n2 NNH\n3 NLL\n4 NHH\n5 LLL\n6 LLH\n7 LHH\n8 HHH\n"	0.1	92	0.1	14	0	0.1	0	0	0.05	25	0.1	3.18012E-4	25000	2
804	0	7	0.3	false	1	"NNN\nNNL\nNNH\nNLL\nNHH\nLLL\nLLH\nLHH\nHHH\n"	0	0.4	50	"0 NNN\n1 NNL\n2 NNH\n3 NLL\n4 NHH\n5 LLL\n6 LLH\n7 LHH\n8 HHH\n"	0.1	92	0.1	14	0	0.1	0	0	0.05	25	0.1	2.7031E-4	25000	2
805	0	7	0.3	false	1	"NNN\nNNL\nNNH\nNLL\nNHH\nLLL\nLLH\nLHH\nHHH\n"	0	0.4	50	"0 NNN\n1 NNL\n2 NNH\n3 NLL\n4 NHH\n5 LLL\n6 LLH\n7 LHH\n8 HHH\n"	0.1	92	0.1	14	0	0.1	0	0	0.05	25	0.1	2.29764E-4	25000	2
807	0	7	0.3	false	1	"NNN\nNNL\nNNH\nNLL\nNHH\nLLL\nLLH\nLHH\nHHH\n"	0	0.4	50	"0 NNN\n1 NNL\n2 NNH\n3 NLL\n4 NHH\n5 LLL\n6 LLH\n7 LHH\n8 HHH\n"	0.1	92	0.1	14	0	0.1	0	0	0.05	25	0.1	1.66004E-4	25000	2
806	0	7	0.3	false	1	"NNN\nNNL\nNNH\nNLL\nNHH\nLLL\nLLH\nLHH\nHHH\n"	0	0.4	50	"0 NNN\n1 NNL\n2 NNH\n3 NLL\n4 NHH\n5 LLL\n6 LLH\n7 LHH\n8 HHH\n"	0.1	92	0.1	14	0	0.1	0	0	0.05	25	0.1	1.95299E-4	25000	2
808	0	7	0.3	false	1	"NNN\nNNL\nNNH\nNLL\nNHH\nLLL\nLLH\nLHH\nHHH\n"	0	0.4	50	"0 NNN\n1 NNL\n2 NNH\n3 NLL\n4 NHH\n5 LLL\n6 LLH\n7 LHH\n8 HHH\n"	0.1	92	0.1	14	0	0.1	0	0	0.05	25	0.1	1.41104E-4	25000	2
809	0	7	0.3	false	1	"NNN\nNNL\nNNH\nNLL\nNHH\nLLL\nLLH\nLHH\nHHH\n"	0	0.4	50	"0 NNN\n1 NNL\n2 NNH\n3 NLL\n4 NHH\n5 LLL\n6 LLH\n7 LHH\n8 HHH\n"	0.1	92	0.1	14	0	0.1	0	0	0.05	25	0.1	1.19938E-4	25000	2
810	0	7	0.3	false	1	"NNN\nNNL\nNNH\nNLL\nNHH\nLLL\nLLH\nLHH\nHHH\n"	0	0.4	50	"0 NNN\n1 NNL\n2 NNH\n3 NLL\n4 NHH\n5 LLL\n6 LLH\n7 LHH\n8 HHH\n"	0.1	92	0.1	14	0	0.1	0	0	0.05	25	0.1	1.01947E-4	25000	2
812	0	7	0.3	false	1	"NNN\nNNL\nNNH\nNLL\nNHH\nLLL\nLLH\nLHH\nHHH\n"	0	0.4	50	"0 NNN\n1 NNL\n2 NNH\n3 NLL\n4 NHH\n5 LLL\n6 LLH\n7 LHH\n8 HHH\n"	0.1	92	0.1	14	0	0.1	0	0	0.05	25	0.1	7.3657E-5	25000	2
811	0	7	0.3	false	1	"NNN\nNNL\nNNH\nNLL\nNHH\nLLL\nLLH\nLHH\nHHH\n"	0	0.4	50	"0 NNN\n1 NNL\n2 NNH\n3 NLL\n4 NHH\n5 LLL\n6 LLH\n7 LHH\n8 HHH\n"	0.1	92	0.1	14	0	0.1	0	0	0.05	25	0.1	8.66553E-5	25000	2
813	0	7	0.3	false	1	"NNN\nNNL\nNNH\nNLL\nNHH\nLLL\nLLH\nLHH\nHHH\n"	0	0.4	50	"0 NNN\n1 NNL\n2 NNH\n3 NLL\n4 NHH\n5 LLL\n6 LLH\n7 LHH\n8 HHH\n"	0.1	92	0.1	14	0	0.1	0	0	0.05	25	0.1	6.26084E-5	25000	2
814	0	7	0.3	false	1	"NNN\nNNL\nNNH\nNLL\nNHH\nLLL\nLLH\nLHH\nHHH\n"	0	0.4	50	"0 NNN\n1 NNL\n2 NNH\n3 NLL\n4 NHH\n5 LLL\n6 LLH\n7 LHH\n8 HHH\n"	0.1	92	0.1	14	0	0.1	0	0	0.05	25	0.1	5.32172E-5	25000	2
815	0	7	0.3	false	1	"NNN\nNNL\nNNH\nNLL\nNHH\nLLL\nLLH\nLHH\nHHH\n"	0	0.4	50	"0 NNN\n1 NNL\n2 NNH\n3 NLL\n4 NHH\n5 LLL\n6 LLH\n7 LHH\n8 HHH\n"	0.1	92	0.1	14	0	0.1	0	0	0.05	25	0.1	4.52346E-5	25000	2
816	0	7	0.3	false	1	"NNN\nNNL\nNNH\nNLL\nNHH\nLLL\nLLH\nLHH\nHHH\n"	0	0.4	50	"0 NNN\n1 NNL\n2 NNH\n3 NLL\n4 NHH\n5 LLL\n6 LLH\n7 LHH\n8 HHH\n"	0.1	92	0.1	14	0	0.1	0	0	0.05	25	0.1	0	25000	2
817	0	7	0.3	false	1	"NNN\nNNL\nNNH\nNLL\nNHH\nLLL\nLLH\nLHH\nHHH\n"	0	0.4	50	"0 NNN\n1 NNL\n2 NNH\n3 NLL\n4 NHH\n5 LLL\n6 LLH\n7 LHH\n8 HHH\n"	0.1	92	0.1	14	0	0.1	0	0	0.05	25	0.3	0.13	25000	2
818	0	7	0.3	false	1	"NNN\nNNL\nNNH\nNLL\nNHH\nLLL\nLLH\nLHH\nHHH\n"	0	0.4	50	"0 NNN\n1 NNL\n2 NNH\n3 NLL\n4 NHH\n5 LLL\n6 LLH\n7 LHH\n8 HHH\n"	0.1	92	0.1	14	0	0.1	0	0	0.05	25	0.3	0.1105	25000	2
819	0	7	0.3	false	1	"NNN\nNNL\nNNH\nNLL\nNHH\nLLL\nLLH\nLHH\nHHH\n"	0	0.4	50	"0 NNN\n1 NNL\n2 NNH\n3 NLL\n4 NHH\n5 LLL\n6 LLH\n7 LHH\n8 HHH\n"	0.1	92	0.1	14	0	0.1	0	0	0.05	25	0.3	0.093925	25000	2
821	0	7	0.3	false	1	"NNN\nNNL\nNNH\nNLL\nNHH\nLLL\nLLH\nLHH\nHHH\n"	0	0.4	50	"0 NNN\n1 NNL\n2 NNH\n3 NLL\n4 NHH\n5 LLL\n6 LLH\n7 LHH\n8 HHH\n"	0.1	92	0.1	14	0	0.1	0	0	0.05	25	0.3	0.067860813	25000	2
820	0	7	0.3	false	1	"NNN\nNNL\nNNH\nNLL\nNHH\nLLL\nLLH\nLHH\nHHH\n"	0	0.4	50	"0 NNN\n1 NNL\n2 NNH\n3 NLL\n4 NHH\n5 LLL\n6 LLH\n7 LHH\n8 HHH\n"	0.1	92	0.1	14	0	0.1	0	0	0.05	25	0.3	0.07983625	25000	2
822	0	7	0.3	false	1	"NNN\nNNL\nNNH\nNLL\nNHH\nLLL\nLLH\nLHH\nHHH\n"	0	0.4	50	"0 NNN\n1 NNL\n2 NNH\n3 NLL\n4 NHH\n5 LLL\n6 LLH\n7 LHH\n8 HHH\n"	0.1	92	0.1	14	0	0.1	0	0	0.05	25	0.3	0.057681691	25000	2
823	0	7	0.3	false	1	"NNN\nNNL\nNNH\nNLL\nNHH\nLLL\nLLH\nLHH\nHHH\n"	0	0.4	50	"0 NNN\n1 NNL\n2 NNH\n3 NLL\n4 NHH\n5 LLL\n6 LLH\n7 LHH\n8 HHH\n"	0.1	92	0.1	14	0	0.1	0	0	0.05	25	0.3	0.049029437	25000	2
824	0	7	0.3	false	1	"NNN\nNNL\nNNH\nNLL\nNHH\nLLL\nLLH\nLHH\nHHH\n"	0	0.4	50	"0 NNN\n1 NNL\n2 NNH\n3 NLL\n4 NHH\n5 LLL\n6 LLH\n7 LHH\n8 HHH\n"	0.1	92	0.1	14	0	0.1	0	0	0.05	25	0.3	0.041675021	25000	2
825	0	7	0.3	false	1	"NNN\nNNL\nNNH\nNLL\nNHH\nLLL\nLLH\nLHH\nHHH\n"	0	0.4	50	"0 NNN\n1 NNL\n2 NNH\n3 NLL\n4 NHH\n5 LLL\n6 LLH\n7 LHH\n8 HHH\n"	0.1	92	0.1	14	0	0.1	0	0	0.05	25	0.3	0.035423768	25000	2
826	0	7	0.3	false	1	"NNN\nNNL\nNNH\nNLL\nNHH\nLLL\nLLH\nLHH\nHHH\n"	0	0.4	50	"0 NNN\n1 NNL\n2 NNH\n3 NLL\n4 NHH\n5 LLL\n6 LLH\n7 LHH\n8 HHH\n"	0.1	92	0.1	14	0	0.1	0	0	0.05	25	0.3	0.030110203	25000	2
827	0	7	0.3	false	1	"NNN\nNNL\nNNH\nNLL\nNHH\nLLL\nLLH\nLHH\nHHH\n"	0	0.4	50	"0 NNN\n1 NNL\n2 NNH\n3 NLL\n4 NHH\n5 LLL\n6 LLH\n7 LHH\n8 HHH\n"	0.1	92	0.1	14	0	0.1	0	0	0.05	25	0.3	0.025593673	25000	2
828	0	7	0.3	false	1	"NNN\nNNL\nNNH\nNLL\nNHH\nLLL\nLLH\nLHH\nHHH\n"	0	0.4	50	"0 NNN\n1 NNL\n2 NNH\n3 NLL\n4 NHH\n5 LLL\n6 LLH\n7 LHH\n8 HHH\n"	0.1	92	0.1	14	0	0.1	0	0	0.05	25	0.3	0.021754622	25000	2
830	0	7	0.3	false	1	"NNN\nNNL\nNNH\nNLL\nNHH\nLLL\nLLH\nLHH\nHHH\n"	0	0.4	50	"0 NNN\n1 NNL\n2 NNH\n3 NLL\n4 NHH\n5 LLL\n6 LLH\n7 LHH\n8 HHH\n"	0.1	92	0.1	14	0	0.1	0	0	0.05	25	0.3	0.015717714	25000	2
831	0	7	0.3	false	1	"NNN\nNNL\nNNH\nNLL\nNHH\nLLL\nLLH\nLHH\nHHH\n"	0	0.4	50	"0 NNN\n1 NNL\n2 NNH\n3 NLL\n4 NHH\n5 LLL\n6 LLH\n7 LHH\n8 HHH\n"	0.1	92	0.1	14	0	0.1	0	0	0.05	25	0.3	0.013360057	25000	2
829	0	7	0.3	false	1	"NNN\nNNL\nNNH\nNLL\nNHH\nLLL\nLLH\nLHH\nHHH\n"	0	0.4	50	"0 NNN\n1 NNL\n2 NNH\n3 NLL\n4 NHH\n5 LLL\n6 LLH\n7 LHH\n8 HHH\n"	0.1	92	0.1	14	0	0.1	0	0	0.05	25	0.3	0.018491428	25000	2
832	0	7	0.3	false	1	"NNN\nNNL\nNNH\nNLL\nNHH\nLLL\nLLH\nLHH\nHHH\n"	0	0.4	50	"0 NNN\n1 NNL\n2 NNH\n3 NLL\n4 NHH\n5 LLL\n6 LLH\n7 LHH\n8 HHH\n"	0.1	92	0.1	14	0	0.1	0	0	0.05	25	0.3	0.011356048	25000	2
833	0	7	0.3	false	1	"NNN\nNNL\nNNH\nNLL\nNHH\nLLL\nLLH\nLHH\nHHH\n"	0	0.4	50	"0 NNN\n1 NNL\n2 NNH\n3 NLL\n4 NHH\n5 LLL\n6 LLH\n7 LHH\n8 HHH\n"	0.1	92	0.1	14	0	0.1	0	0	0.05	25	0.3	0.009652641	25000	2
834	0	7	0.3	false	1	"NNN\nNNL\nNNH\nNLL\nNHH\nLLL\nLLH\nLHH\nHHH\n"	0	0.4	50	"0 NNN\n1 NNL\n2 NNH\n3 NLL\n4 NHH\n5 LLL\n6 LLH\n7 LHH\n8 HHH\n"	0.1	92	0.1	14	0	0.1	0	0	0.05	25	0.3	0.008204745	25000	2
836	0	7	0.3	false	1	"NNN\nNNL\nNNH\nNLL\nNHH\nLLL\nLLH\nLHH\nHHH\n"	0	0.4	50	"0 NNN\n1 NNL\n2 NNH\n3 NLL\n4 NHH\n5 LLL\n6 LLH\n7 LHH\n8 HHH\n"	0.1	92	0.1	14	0	0.1	0	0	0.05	25	0.3	0.005927928	25000	2
835	0	7	0.3	false	1	"NNN\nNNL\nNNH\nNLL\nNHH\nLLL\nLLH\nLHH\nHHH\n"	0	0.4	50	"0 NNN\n1 NNL\n2 NNH\n3 NLL\n4 NHH\n5 LLL\n6 LLH\n7 LHH\n8 HHH\n"	0.1	92	0.1	14	0	0.1	0	0	0.05	25	0.3	0.006974033	25000	2
837	0	7	0.3	false	1	"NNN\nNNL\nNNH\nNLL\nNHH\nLLL\nLLH\nLHH\nHHH\n"	0	0.4	50	"0 NNN\n1 NNL\n2 NNH\n3 NLL\n4 NHH\n5 LLL\n6 LLH\n7 LHH\n8 HHH\n"	0.1	92	0.1	14	0	0.1	0	0	0.05	25	0.3	0.005038739	25000	2
838	0	7	0.3	false	1	"NNN\nNNL\nNNH\nNLL\nNHH\nLLL\nLLH\nLHH\nHHH\n"	0	0.4	50	"0 NNN\n1 NNL\n2 NNH\n3 NLL\n4 NHH\n5 LLL\n6 LLH\n7 LHH\n8 HHH\n"	0.1	92	0.1	14	0	0.1	0	0	0.05	25	0.3	0.004282928	25000	2
839	0	7	0.3	false	1	"NNN\nNNL\nNNH\nNLL\nNHH\nLLL\nLLH\nLHH\nHHH\n"	0	0.4	50	"0 NNN\n1 NNL\n2 NNH\n3 NLL\n4 NHH\n5 LLL\n6 LLH\n7 LHH\n8 HHH\n"	0.1	92	0.1	14	0	0.1	0	0	0.05	25	0.3	0.003640489	25000	2
840	0	7	0.3	false	1	"NNN\nNNL\nNNH\nNLL\nNHH\nLLL\nLLH\nLHH\nHHH\n"	0	0.4	50	"0 NNN\n1 NNL\n2 NNH\n3 NLL\n4 NHH\n5 LLL\n6 LLH\n7 LHH\n8 HHH\n"	0.1	92	0.1	14	0	0.1	0	0	0.05	25	0.3	0.003094416	25000	2
841	0	7	0.3	false	1	"NNN\nNNL\nNNH\nNLL\nNHH\nLLL\nLLH\nLHH\nHHH\n"	0	0.4	50	"0 NNN\n1 NNL\n2 NNH\n3 NLL\n4 NHH\n5 LLL\n6 LLH\n7 LHH\n8 HHH\n"	0.1	92	0.1	14	0	0.1	0	0	0.05	25	0.3	0.002630253	25000	2
842	0	7	0.3	false	1	"NNN\nNNL\nNNH\nNLL\nNHH\nLLL\nLLH\nLHH\nHHH\n"	0	0.4	50	"0 NNN\n1 NNL\n2 NNH\n3 NLL\n4 NHH\n5 LLL\n6 LLH\n7 LHH\n8 HHH\n"	0.1	92	0.1	14	0	0.1	0	0	0.05	25	0.3	0.002235715	25000	2
843	0	7	0.3	false	1	"NNN\nNNL\nNNH\nNLL\nNHH\nLLL\nLLH\nLHH\nHHH\n"	0	0.4	50	"0 NNN\n1 NNL\n2 NNH\n3 NLL\n4 NHH\n5 LLL\n6 LLH\n7 LHH\n8 HHH\n"	0.1	92	0.1	14	0	0.1	0	0	0.05	25	0.3	0.001900358	25000	2
846	0	7	0.3	false	1	"NNN\nNNL\nNNH\nNLL\nNHH\nLLL\nLLH\nLHH\nHHH\n"	0	0.4	50	"0 NNN\n1 NNL\n2 NNH\n3 NLL\n4 NHH\n5 LLL\n6 LLH\n7 LHH\n8 HHH\n"	0.1	92	0.1	14	0	0.1	0	0	0.05	25	0.3	0.001167057	25000	2
845	0	7	0.3	false	1	"NNN\nNNL\nNNH\nNLL\nNHH\nLLL\nLLH\nLHH\nHHH\n"	0	0.4	50	"0 NNN\n1 NNL\n2 NNH\n3 NLL\n4 NHH\n5 LLL\n6 LLH\n7 LHH\n8 HHH\n"	0.1	92	0.1	14	0	0.1	0	0	0.05	25	0.3	0.001373009	25000	2
844	0	7	0.3	false	1	"NNN\nNNL\nNNH\nNLL\nNHH\nLLL\nLLH\nLHH\nHHH\n"	0	0.4	50	"0 NNN\n1 NNL\n2 NNH\n3 NLL\n4 NHH\n5 LLL\n6 LLH\n7 LHH\n8 HHH\n"	0.1	92	0.1	14	0	0.1	0	0	0.05	25	0.3	0.001615304	25000	2
847	0	7	0.3	false	1	"NNN\nNNL\nNNH\nNLL\nNHH\nLLL\nLLH\nLHH\nHHH\n"	0	0.4	50	"0 NNN\n1 NNL\n2 NNH\n3 NLL\n4 NHH\n5 LLL\n6 LLH\n7 LHH\n8 HHH\n"	0.1	92	0.1	14	0	0.1	0	0	0.05	25	0.3	9.91999E-4	25000	2
848	0	7	0.3	false	1	"NNN\nNNL\nNNH\nNLL\nNHH\nLLL\nLLH\nLHH\nHHH\n"	0	0.4	50	"0 NNN\n1 NNL\n2 NNH\n3 NLL\n4 NHH\n5 LLL\n6 LLH\n7 LHH\n8 HHH\n"	0.1	92	0.1	14	0	0.1	0	0	0.05	25	0.3	8.43199E-4	25000	2
849	0	7	0.3	false	1	"NNN\nNNL\nNNH\nNLL\nNHH\nLLL\nLLH\nLHH\nHHH\n"	0	0.4	50	"0 NNN\n1 NNL\n2 NNH\n3 NLL\n4 NHH\n5 LLL\n6 LLH\n7 LHH\n8 HHH\n"	0.1	92	0.1	14	0	0.1	0	0	0.05	25	0.3	7.16719E-4	25000	2
851	0	7	0.3	false	1	"NNN\nNNL\nNNH\nNLL\nNHH\nLLL\nLLH\nLHH\nHHH\n"	0	0.4	50	"0 NNN\n1 NNL\n2 NNH\n3 NLL\n4 NHH\n5 LLL\n6 LLH\n7 LHH\n8 HHH\n"	0.1	92	0.1	14	0	0.1	0	0	0.05	25	0.3	5.1783E-4	25000	2
850	0	7	0.3	false	1	"NNN\nNNL\nNNH\nNLL\nNHH\nLLL\nLLH\nLHH\nHHH\n"	0	0.4	50	"0 NNN\n1 NNL\n2 NNH\n3 NLL\n4 NHH\n5 LLL\n6 LLH\n7 LHH\n8 HHH\n"	0.1	92	0.1	14	0	0.1	0	0	0.05	25	0.3	6.09211E-4	25000	2
852	0	7	0.3	false	1	"NNN\nNNL\nNNH\nNLL\nNHH\nLLL\nLLH\nLHH\nHHH\n"	0	0.4	50	"0 NNN\n1 NNL\n2 NNH\n3 NLL\n4 NHH\n5 LLL\n6 LLH\n7 LHH\n8 HHH\n"	0.1	92	0.1	14	0	0.1	0	0	0.05	25	0.3	4.40155E-4	25000	2
853	0	7	0.3	false	1	"NNN\nNNL\nNNH\nNLL\nNHH\nLLL\nLLH\nLHH\nHHH\n"	0	0.4	50	"0 NNN\n1 NNL\n2 NNH\n3 NLL\n4 NHH\n5 LLL\n6 LLH\n7 LHH\n8 HHH\n"	0.1	92	0.1	14	0	0.1	0	0	0.05	25	0.3	3.74132E-4	25000	2
854	0	7	0.3	false	1	"NNN\nNNL\nNNH\nNLL\nNHH\nLLL\nLLH\nLHH\nHHH\n"	0	0.4	50	"0 NNN\n1 NNL\n2 NNH\n3 NLL\n4 NHH\n5 LLL\n6 LLH\n7 LHH\n8 HHH\n"	0.1	92	0.1	14	0	0.1	0	0	0.05	25	0.3	3.18012E-4	25000	2
855	0	7	0.3	false	1	"NNN\nNNL\nNNH\nNLL\nNHH\nLLL\nLLH\nLHH\nHHH\n"	0	0.4	50	"0 NNN\n1 NNL\n2 NNH\n3 NLL\n4 NHH\n5 LLL\n6 LLH\n7 LHH\n8 HHH\n"	0.1	92	0.1	14	0	0.1	0	0	0.05	25	0.3	2.7031E-4	25000	2
856	0	7	0.3	false	1	"NNN\nNNL\nNNH\nNLL\nNHH\nLLL\nLLH\nLHH\nHHH\n"	0	0.4	50	"0 NNN\n1 NNL\n2 NNH\n3 NLL\n4 NHH\n5 LLL\n6 LLH\n7 LHH\n8 HHH\n"	0.1	92	0.1	14	0	0.1	0	0	0.05	25	0.3	2.29764E-4	25000	2
857	0	7	0.3	false	1	"NNN\nNNL\nNNH\nNLL\nNHH\nLLL\nLLH\nLHH\nHHH\n"	0	0.4	50	"0 NNN\n1 NNL\n2 NNH\n3 NLL\n4 NHH\n5 LLL\n6 LLH\n7 LHH\n8 HHH\n"	0.1	92	0.1	14	0	0.1	0	0	0.05	25	0.3	1.95299E-4	25000	2
858	0	7	0.3	false	1	"NNN\nNNL\nNNH\nNLL\nNHH\nLLL\nLLH\nLHH\nHHH\n"	0	0.4	50	"0 NNN\n1 NNL\n2 NNH\n3 NLL\n4 NHH\n5 LLL\n6 LLH\n7 LHH\n8 HHH\n"	0.1	92	0.1	14	0	0.1	0	0	0.05	25	0.3	1.66004E-4	25000	2
860	0	7	0.3	false	1	"NNN\nNNL\nNNH\nNLL\nNHH\nLLL\nLLH\nLHH\nHHH\n"	0	0.4	50	"0 NNN\n1 NNL\n2 NNH\n3 NLL\n4 NHH\n5 LLL\n6 LLH\n7 LHH\n8 HHH\n"	0.1	92	0.1	14	0	0.1	0	0	0.05	25	0.3	1.19938E-4	25000	2
859	0	7	0.3	false	1	"NNN\nNNL\nNNH\nNLL\nNHH\nLLL\nLLH\nLHH\nHHH\n"	0	0.4	50	"0 NNN\n1 NNL\n2 NNH\n3 NLL\n4 NHH\n5 LLL\n6 LLH\n7 LHH\n8 HHH\n"	0.1	92	0.1	14	0	0.1	0	0	0.05	25	0.3	1.41104E-4	25000	2
861	0	7	0.3	false	1	"NNN\nNNL\nNNH\nNLL\nNHH\nLLL\nLLH\nLHH\nHHH\n"	0	0.4	50	"0 NNN\n1 NNL\n2 NNH\n3 NLL\n4 NHH\n5 LLL\n6 LLH\n7 LHH\n8 HHH\n"	0.1	92	0.1	14	0	0.1	0	0	0.05	25	0.3	1.01947E-4	25000	2
862	0	7	0.3	false	1	"NNN\nNNL\nNNH\nNLL\nNHH\nLLL\nLLH\nLHH\nHHH\n"	0	0.4	50	"0 NNN\n1 NNL\n2 NNH\n3 NLL\n4 NHH\n5 LLL\n6 LLH\n7 LHH\n8 HHH\n"	0.1	92	0.1	14	0	0.1	0	0	0.05	25	0.3	8.66553E-5	25000	2
863	0	7	0.3	false	1	"NNN\nNNL\nNNH\nNLL\nNHH\nLLL\nLLH\nLHH\nHHH\n"	0	0.4	50	"0 NNN\n1 NNL\n2 NNH\n3 NLL\n4 NHH\n5 LLL\n6 LLH\n7 LHH\n8 HHH\n"	0.1	92	0.1	14	0	0.1	0	0	0.05	25	0.3	7.3657E-5	25000	2
865	0	7	0.3	false	1	"NNN\nNNL\nNNH\nNLL\nNHH\nLLL\nLLH\nLHH\nHHH\n"	0	0.4	50	"0 NNN\n1 NNL\n2 NNH\n3 NLL\n4 NHH\n5 LLL\n6 LLH\n7 LHH\n8 HHH\n"	0.1	92	0.1	14	0	0.1	0	0	0.05	25	0.3	5.32172E-5	25000	2
864	0	7	0.3	false	1	"NNN\nNNL\nNNH\nNLL\nNHH\nLLL\nLLH\nLHH\nHHH\n"	0	0.4	50	"0 NNN\n1 NNL\n2 NNH\n3 NLL\n4 NHH\n5 LLL\n6 LLH\n7 LHH\n8 HHH\n"	0.1	92	0.1	14	0	0.1	0	0	0.05	25	0.3	6.26084E-5	25000	2
866	0	7	0.3	false	1	"NNN\nNNL\nNNH\nNLL\nNHH\nLLL\nLLH\nLHH\nHHH\n"	0	0.4	50	"0 NNN\n1 NNL\n2 NNH\n3 NLL\n4 NHH\n5 LLL\n6 LLH\n7 LHH\n8 HHH\n"	0.1	92	0.1	14	0	0.1	0	0	0.05	25	0.3	4.52346E-5	25000	2
867	0	7	0.3	false	1	"NNN\nNNL\nNNH\nNLL\nNHH\nLLL\nLLH\nLHH\nHHH\n"	0	0.4	50	"0 NNN\n1 NNL\n2 NNH\n3 NLL\n4 NHH\n5 LLL\n6 LLH\n7 LHH\n8 HHH\n"	0.1	92	0.1	14	0	0.1	0	0	0.05	25	0.3	0	25000	2
868	0	7	0.3	false	1	"NNN\nNNL\nNNH\nNLL\nNHH\nLLL\nLLH\nLHH\nHHH\n"	0	0.4	50	"0 NNN\n1 NNL\n2 NNH\n3 NLL\n4 NHH\n5 LLL\n6 LLH\n7 LHH\n8 HHH\n"	0.1	92	0.1	14	0	0.1	0	0	0.05	25	1	0.13	25000	2
870	0	7	0.3	false	1	"NNN\nNNL\nNNH\nNLL\nNHH\nLLL\nLLH\nLHH\nHHH\n"	0	0.4	50	"0 NNN\n1 NNL\n2 NNH\n3 NLL\n4 NHH\n5 LLL\n6 LLH\n7 LHH\n8 HHH\n"	0.1	92	0.1	14	0	0.1	0	0	0.05	25	1	0.093925	25000	2
869	0	7	0.3	false	1	"NNN\nNNL\nNNH\nNLL\nNHH\nLLL\nLLH\nLHH\nHHH\n"	0	0.4	50	"0 NNN\n1 NNL\n2 NNH\n3 NLL\n4 NHH\n5 LLL\n6 LLH\n7 LHH\n8 HHH\n"	0.1	92	0.1	14	0	0.1	0	0	0.05	25	1	0.1105	25000	2
871	0	7	0.3	false	1	"NNN\nNNL\nNNH\nNLL\nNHH\nLLL\nLLH\nLHH\nHHH\n"	0	0.4	50	"0 NNN\n1 NNL\n2 NNH\n3 NLL\n4 NHH\n5 LLL\n6 LLH\n7 LHH\n8 HHH\n"	0.1	92	0.1	14	0	0.1	0	0	0.05	25	1	0.07983625	25000	2
872	0	7	0.3	false	1	"NNN\nNNL\nNNH\nNLL\nNHH\nLLL\nLLH\nLHH\nHHH\n"	0	0.4	50	"0 NNN\n1 NNL\n2 NNH\n3 NLL\n4 NHH\n5 LLL\n6 LLH\n7 LHH\n8 HHH\n"	0.1	92	0.1	14	0	0.1	0	0	0.05	25	1	0.067860813	25000	2
873	0	7	0.3	false	1	"NNN\nNNL\nNNH\nNLL\nNHH\nLLL\nLLH\nLHH\nHHH\n"	0	0.4	50	"0 NNN\n1 NNL\n2 NNH\n3 NLL\n4 NHH\n5 LLL\n6 LLH\n7 LHH\n8 HHH\n"	0.1	92	0.1	14	0	0.1	0	0	0.05	25	1	0.057681691	25000	2
875	0	7	0.3	false	1	"NNN\nNNL\nNNH\nNLL\nNHH\nLLL\nLLH\nLHH\nHHH\n"	0	0.4	50	"0 NNN\n1 NNL\n2 NNH\n3 NLL\n4 NHH\n5 LLL\n6 LLH\n7 LHH\n8 HHH\n"	0.1	92	0.1	14	0	0.1	0	0	0.05	25	1	0.041675021	25000	2
874	0	7	0.3	false	1	"NNN\nNNL\nNNH\nNLL\nNHH\nLLL\nLLH\nLHH\nHHH\n"	0	0.4	50	"0 NNN\n1 NNL\n2 NNH\n3 NLL\n4 NHH\n5 LLL\n6 LLH\n7 LHH\n8 HHH\n"	0.1	92	0.1	14	0	0.1	0	0	0.05	25	1	0.049029437	25000	2
876	0	7	0.3	false	1	"NNN\nNNL\nNNH\nNLL\nNHH\nLLL\nLLH\nLHH\nHHH\n"	0	0.4	50	"0 NNN\n1 NNL\n2 NNH\n3 NLL\n4 NHH\n5 LLL\n6 LLH\n7 LHH\n8 HHH\n"	0.1	92	0.1	14	0	0.1	0	0	0.05	25	1	0.035423768	25000	2
877	0	7	0.3	false	1	"NNN\nNNL\nNNH\nNLL\nNHH\nLLL\nLLH\nLHH\nHHH\n"	0	0.4	50	"0 NNN\n1 NNL\n2 NNH\n3 NLL\n4 NHH\n5 LLL\n6 LLH\n7 LHH\n8 HHH\n"	0.1	92	0.1	14	0	0.1	0	0	0.05	25	1	0.030110203	25000	2
878	0	7	0.3	false	1	"NNN\nNNL\nNNH\nNLL\nNHH\nLLL\nLLH\nLHH\nHHH\n"	0	0.4	50	"0 NNN\n1 NNL\n2 NNH\n3 NLL\n4 NHH\n5 LLL\n6 LLH\n7 LHH\n8 HHH\n"	0.1	92	0.1	14	0	0.1	0	0	0.05	25	1	0.025593673	25000	2
879	0	7	0.3	false	1	"NNN\nNNL\nNNH\nNLL\nNHH\nLLL\nLLH\nLHH\nHHH\n"	0	0.4	50	"0 NNN\n1 NNL\n2 NNH\n3 NLL\n4 NHH\n5 LLL\n6 LLH\n7 LHH\n8 HHH\n"	0.1	92	0.1	14	0	0.1	0	0	0.05	25	1	0.021754622	25000	2
880	0	7	0.3	false	1	"NNN\nNNL\nNNH\nNLL\nNHH\nLLL\nLLH\nLHH\nHHH\n"	0	0.4	50	"0 NNN\n1 NNL\n2 NNH\n3 NLL\n4 NHH\n5 LLL\n6 LLH\n7 LHH\n8 HHH\n"	0.1	92	0.1	14	0	0.1	0	0	0.05	25	1	0.018491428	25000	2
881	0	7	0.3	false	1	"NNN\nNNL\nNNH\nNLL\nNHH\nLLL\nLLH\nLHH\nHHH\n"	0	0.4	50	"0 NNN\n1 NNL\n2 NNH\n3 NLL\n4 NHH\n5 LLL\n6 LLH\n7 LHH\n8 HHH\n"	0.1	92	0.1	14	0	0.1	0	0	0.05	25	1	0.015717714	25000	2
882	0	7	0.3	false	1	"NNN\nNNL\nNNH\nNLL\nNHH\nLLL\nLLH\nLHH\nHHH\n"	0	0.4	50	"0 NNN\n1 NNL\n2 NNH\n3 NLL\n4 NHH\n5 LLL\n6 LLH\n7 LHH\n8 HHH\n"	0.1	92	0.1	14	0	0.1	0	0	0.05	25	1	0.013360057	25000	2
884	0	7	0.3	false	1	"NNN\nNNL\nNNH\nNLL\nNHH\nLLL\nLLH\nLHH\nHHH\n"	0	0.4	50	"0 NNN\n1 NNL\n2 NNH\n3 NLL\n4 NHH\n5 LLL\n6 LLH\n7 LHH\n8 HHH\n"	0.1	92	0.1	14	0	0.1	0	0	0.05	25	1	0.009652641	25000	2
885	0	7	0.3	false	1	"NNN\nNNL\nNNH\nNLL\nNHH\nLLL\nLLH\nLHH\nHHH\n"	0	0.4	50	"0 NNN\n1 NNL\n2 NNH\n3 NLL\n4 NHH\n5 LLL\n6 LLH\n7 LHH\n8 HHH\n"	0.1	92	0.1	14	0	0.1	0	0	0.05	25	1	0.008204745	25000	2
883	0	7	0.3	false	1	"NNN\nNNL\nNNH\nNLL\nNHH\nLLL\nLLH\nLHH\nHHH\n"	0	0.4	50	"0 NNN\n1 NNL\n2 NNH\n3 NLL\n4 NHH\n5 LLL\n6 LLH\n7 LHH\n8 HHH\n"	0.1	92	0.1	14	0	0.1	0	0	0.05	25	1	0.011356048	25000	2
886	0	7	0.3	false	1	"NNN\nNNL\nNNH\nNLL\nNHH\nLLL\nLLH\nLHH\nHHH\n"	0	0.4	50	"0 NNN\n1 NNL\n2 NNH\n3 NLL\n4 NHH\n5 LLL\n6 LLH\n7 LHH\n8 HHH\n"	0.1	92	0.1	14	0	0.1	0	0	0.05	25	1	0.006974033	25000	2
887	0	7	0.3	false	1	"NNN\nNNL\nNNH\nNLL\nNHH\nLLL\nLLH\nLHH\nHHH\n"	0	0.4	50	"0 NNN\n1 NNL\n2 NNH\n3 NLL\n4 NHH\n5 LLL\n6 LLH\n7 LHH\n8 HHH\n"	0.1	92	0.1	14	0	0.1	0	0	0.05	25	1	0.005927928	25000	2
888	0	7	0.3	false	1	"NNN\nNNL\nNNH\nNLL\nNHH\nLLL\nLLH\nLHH\nHHH\n"	0	0.4	50	"0 NNN\n1 NNL\n2 NNH\n3 NLL\n4 NHH\n5 LLL\n6 LLH\n7 LHH\n8 HHH\n"	0.1	92	0.1	14	0	0.1	0	0	0.05	25	1	0.005038739	25000	2
890	0	7	0.3	false	1	"NNN\nNNL\nNNH\nNLL\nNHH\nLLL\nLLH\nLHH\nHHH\n"	0	0.4	50	"0 NNN\n1 NNL\n2 NNH\n3 NLL\n4 NHH\n5 LLL\n6 LLH\n7 LHH\n8 HHH\n"	0.1	92	0.1	14	0	0.1	0	0	0.05	25	1	0.003640489	25000	2
889	0	7	0.3	false	1	"NNN\nNNL\nNNH\nNLL\nNHH\nLLL\nLLH\nLHH\nHHH\n"	0	0.4	50	"0 NNN\n1 NNL\n2 NNH\n3 NLL\n4 NHH\n5 LLL\n6 LLH\n7 LHH\n8 HHH\n"	0.1	92	0.1	14	0	0.1	0	0	0.05	25	1	0.004282928	25000	2
891	0	7	0.3	false	1	"NNN\nNNL\nNNH\nNLL\nNHH\nLLL\nLLH\nLHH\nHHH\n"	0	0.4	50	"0 NNN\n1 NNL\n2 NNH\n3 NLL\n4 NHH\n5 LLL\n6 LLH\n7 LHH\n8 HHH\n"	0.1	92	0.1	14	0	0.1	0	0	0.05	25	1	0.003094416	25000	2
892	0	7	0.3	false	1	"NNN\nNNL\nNNH\nNLL\nNHH\nLLL\nLLH\nLHH\nHHH\n"	0	0.4	50	"0 NNN\n1 NNL\n2 NNH\n3 NLL\n4 NHH\n5 LLL\n6 LLH\n7 LHH\n8 HHH\n"	0.1	92	0.1	14	0	0.1	0	0	0.05	25	1	0.002630253	25000	2
893	0	7	0.3	false	1	"NNN\nNNL\nNNH\nNLL\nNHH\nLLL\nLLH\nLHH\nHHH\n"	0	0.4	50	"0 NNN\n1 NNL\n2 NNH\n3 NLL\n4 NHH\n5 LLL\n6 LLH\n7 LHH\n8 HHH\n"	0.1	92	0.1	14	0	0.1	0	0	0.05	25	1	0.002235715	25000	2
894	0	7	0.3	false	1	"NNN\nNNL\nNNH\nNLL\nNHH\nLLL\nLLH\nLHH\nHHH\n"	0	0.4	50	"0 NNN\n1 NNL\n2 NNH\n3 NLL\n4 NHH\n5 LLL\n6 LLH\n7 LHH\n8 HHH\n"	0.1	92	0.1	14	0	0.1	0	0	0.05	25	1	0.001900358	25000	2
895	0	7	0.3	false	1	"NNN\nNNL\nNNH\nNLL\nNHH\nLLL\nLLH\nLHH\nHHH\n"	0	0.4	50	"0 NNN\n1 NNL\n2 NNH\n3 NLL\n4 NHH\n5 LLL\n6 LLH\n7 LHH\n8 HHH\n"	0.1	92	0.1	14	0	0.1	0	0	0.05	25	1	0.001615304	25000	2
896	0	7	0.3	false	1	"NNN\nNNL\nNNH\nNLL\nNHH\nLLL\nLLH\nLHH\nHHH\n"	0	0.4	50	"0 NNN\n1 NNL\n2 NNH\n3 NLL\n4 NHH\n5 LLL\n6 LLH\n7 LHH\n8 HHH\n"	0.1	92	0.1	14	0	0.1	0	0	0.05	25	1	0.001373009	25000	2
897	0	7	0.3	false	1	"NNN\nNNL\nNNH\nNLL\nNHH\nLLL\nLLH\nLHH\nHHH\n"	0	0.4	50	"0 NNN\n1 NNL\n2 NNH\n3 NLL\n4 NHH\n5 LLL\n6 LLH\n7 LHH\n8 HHH\n"	0.1	92	0.1	14	0	0.1	0	0	0.05	25	1	0.001167057	25000	2
898	0	7	0.3	false	1	"NNN\nNNL\nNNH\nNLL\nNHH\nLLL\nLLH\nLHH\nHHH\n"	0	0.4	50	"0 NNN\n1 NNL\n2 NNH\n3 NLL\n4 NHH\n5 LLL\n6 LLH\n7 LHH\n8 HHH\n"	0.1	92	0.1	14	0	0.1	0	0	0.05	25	1	9.91999E-4	25000	2
899	0	7	0.3	false	1	"NNN\nNNL\nNNH\nNLL\nNHH\nLLL\nLLH\nLHH\nHHH\n"	0	0.4	50	"0 NNN\n1 NNL\n2 NNH\n3 NLL\n4 NHH\n5 LLL\n6 LLH\n7 LHH\n8 HHH\n"	0.1	92	0.1	14	0	0.1	0	0	0.05	25	1	8.43199E-4	25000	2
900	0	7	0.3	false	1	"NNN\nNNL\nNNH\nNLL\nNHH\nLLL\nLLH\nLHH\nHHH\n"	0	0.4	50	"0 NNN\n1 NNL\n2 NNH\n3 NLL\n4 NHH\n5 LLL\n6 LLH\n7 LHH\n8 HHH\n"	0.1	92	0.1	14	0	0.1	0	0	0.05	25	1	7.16719E-4	25000	2
901	0	7	0.3	false	1	"NNN\nNNL\nNNH\nNLL\nNHH\nLLL\nLLH\nLHH\nHHH\n"	0	0.4	50	"0 NNN\n1 NNL\n2 NNH\n3 NLL\n4 NHH\n5 LLL\n6 LLH\n7 LHH\n8 HHH\n"	0.1	92	0.1	14	0	0.1	0	0	0.05	25	1	6.09211E-4	25000	2
903	0	7	0.3	false	1	"NNN\nNNL\nNNH\nNLL\nNHH\nLLL\nLLH\nLHH\nHHH\n"	0	0.4	50	"0 NNN\n1 NNL\n2 NNH\n3 NLL\n4 NHH\n5 LLL\n6 LLH\n7 LHH\n8 HHH\n"	0.1	92	0.1	14	0	0.1	0	0	0.05	25	1	4.40155E-4	25000	2
904	0	7	0.3	false	1	"NNN\nNNL\nNNH\nNLL\nNHH\nLLL\nLLH\nLHH\nHHH\n"	0	0.4	50	"0 NNN\n1 NNL\n2 NNH\n3 NLL\n4 NHH\n5 LLL\n6 LLH\n7 LHH\n8 HHH\n"	0.1	92	0.1	14	0	0.1	0	0	0.05	25	1	3.74132E-4	25000	2
902	0	7	0.3	false	1	"NNN\nNNL\nNNH\nNLL\nNHH\nLLL\nLLH\nLHH\nHHH\n"	0	0.4	50	"0 NNN\n1 NNL\n2 NNH\n3 NLL\n4 NHH\n5 LLL\n6 LLH\n7 LHH\n8 HHH\n"	0.1	92	0.1	14	0	0.1	0	0	0.05	25	1	5.1783E-4	25000	2
905	0	7	0.3	false	1	"NNN\nNNL\nNNH\nNLL\nNHH\nLLL\nLLH\nLHH\nHHH\n"	0	0.4	50	"0 NNN\n1 NNL\n2 NNH\n3 NLL\n4 NHH\n5 LLL\n6 LLH\n7 LHH\n8 HHH\n"	0.1	92	0.1	14	0	0.1	0	0	0.05	25	1	3.18012E-4	25000	2
906	0	7	0.3	false	1	"NNN\nNNL\nNNH\nNLL\nNHH\nLLL\nLLH\nLHH\nHHH\n"	0	0.4	50	"0 NNN\n1 NNL\n2 NNH\n3 NLL\n4 NHH\n5 LLL\n6 LLH\n7 LHH\n8 HHH\n"	0.1	92	0.1	14	0	0.1	0	0	0.05	25	1	2.7031E-4	25000	2
907	0	7	0.3	false	1	"NNN\nNNL\nNNH\nNLL\nNHH\nLLL\nLLH\nLHH\nHHH\n"	0	0.4	50	"0 NNN\n1 NNL\n2 NNH\n3 NLL\n4 NHH\n5 LLL\n6 LLH\n7 LHH\n8 HHH\n"	0.1	92	0.1	14	0	0.1	0	0	0.05	25	1	2.29764E-4	25000	2
909	0	7	0.3	false	1	"NNN\nNNL\nNNH\nNLL\nNHH\nLLL\nLLH\nLHH\nHHH\n"	0	0.4	50	"0 NNN\n1 NNL\n2 NNH\n3 NLL\n4 NHH\n5 LLL\n6 LLH\n7 LHH\n8 HHH\n"	0.1	92	0.1	14	0	0.1	0	0	0.05	25	1	1.66004E-4	25000	2
908	0	7	0.3	false	1	"NNN\nNNL\nNNH\nNLL\nNHH\nLLL\nLLH\nLHH\nHHH\n"	0	0.4	50	"0 NNN\n1 NNL\n2 NNH\n3 NLL\n4 NHH\n5 LLL\n6 LLH\n7 LHH\n8 HHH\n"	0.1	92	0.1	14	0	0.1	0	0	0.05	25	1	1.95299E-4	25000	2
910	0	7	0.3	false	1	"NNN\nNNL\nNNH\nNLL\nNHH\nLLL\nLLH\nLHH\nHHH\n"	0	0.4	50	"0 NNN\n1 NNL\n2 NNH\n3 NLL\n4 NHH\n5 LLL\n6 LLH\n7 LHH\n8 HHH\n"	0.1	92	0.1	14	0	0.1	0	0	0.05	25	1	1.41104E-4	25000	2
911	0	7	0.3	false	1	"NNN\nNNL\nNNH\nNLL\nNHH\nLLL\nLLH\nLHH\nHHH\n"	0	0.4	50	"0 NNN\n1 NNL\n2 NNH\n3 NLL\n4 NHH\n5 LLL\n6 LLH\n7 LHH\n8 HHH\n"	0.1	92	0.1	14	0	0.1	0	0	0.05	25	1	1.19938E-4	25000	2
912	0	7	0.3	false	1	"NNN\nNNL\nNNH\nNLL\nNHH\nLLL\nLLH\nLHH\nHHH\n"	0	0.4	50	"0 NNN\n1 NNL\n2 NNH\n3 NLL\n4 NHH\n5 LLL\n6 LLH\n7 LHH\n8 HHH\n"	0.1	92	0.1	14	0	0.1	0	0	0.05	25	1	1.01947E-4	25000	2
913	0	7	0.3	false	1	"NNN\nNNL\nNNH\nNLL\nNHH\nLLL\nLLH\nLHH\nHHH\n"	0	0.4	50	"0 NNN\n1 NNL\n2 NNH\n3 NLL\n4 NHH\n5 LLL\n6 LLH\n7 LHH\n8 HHH\n"	0.1	92	0.1	14	0	0.1	0	0	0.05	25	1	8.66553E-5	25000	2
914	0	7	0.3	false	1	"NNN\nNNL\nNNH\nNLL\nNHH\nLLL\nLLH\nLHH\nHHH\n"	0	0.4	50	"0 NNN\n1 NNL\n2 NNH\n3 NLL\n4 NHH\n5 LLL\n6 LLH\n7 LHH\n8 HHH\n"	0.1	92	0.1	14	0	0.1	0	0	0.05	25	1	7.3657E-5	25000	2
915	0	7	0.3	false	1	"NNN\nNNL\nNNH\nNLL\nNHH\nLLL\nLLH\nLHH\nHHH\n"	0	0.4	50	"0 NNN\n1 NNL\n2 NNH\n3 NLL\n4 NHH\n5 LLL\n6 LLH\n7 LHH\n8 HHH\n"	0.1	92	0.1	14	0	0.1	0	0	0.05	25	1	6.26084E-5	25000	2
916	0	7	0.3	false	1	"NNN\nNNL\nNNH\nNLL\nNHH\nLLL\nLLH\nLHH\nHHH\n"	0	0.4	50	"0 NNN\n1 NNL\n2 NNH\n3 NLL\n4 NHH\n5 LLL\n6 LLH\n7 LHH\n8 HHH\n"	0.1	92	0.1	14	0	0.1	0	0	0.05	25	1	5.32172E-5	25000	2
918	0	7	0.3	false	1	"NNN\nNNL\nNNH\nNLL\nNHH\nLLL\nLLH\nLHH\nHHH\n"	0	0.4	50	"0 NNN\n1 NNL\n2 NNH\n3 NLL\n4 NHH\n5 LLL\n6 LLH\n7 LHH\n8 HHH\n"	0.1	92	0.1	14	0	0.1	0	0	0.05	25	1	0	25000	2
917	0	7	0.3	false	1	"NNN\nNNL\nNNH\nNLL\nNHH\nLLL\nLLH\nLHH\nHHH\n"	0	0.4	50	"0 NNN\n1 NNL\n2 NNH\n3 NLL\n4 NHH\n5 LLL\n6 LLH\n7 LHH\n8 HHH\n"	0.1	92	0.1	14	0	0.1	0	0	0.05	25	1	4.52346E-5	25000	2
919	0	7	0.3	false	1	"NNN\nNNL\nNNH\nNLL\nNHH\nLLL\nLLH\nLHH\nHHH\n"	0	0.4	50	"0 NNN\n1 NNL\n2 NNH\n3 NLL\n4 NHH\n5 LLL\n6 LLH\n7 LHH\n8 HHH\n"	0.1	92	0.1	14	0	0.1	0	0	0.05	25	3	0.13	25000	2
920	0	7	0.3	false	1	"NNN\nNNL\nNNH\nNLL\nNHH\nLLL\nLLH\nLHH\nHHH\n"	0	0.4	50	"0 NNN\n1 NNL\n2 NNH\n3 NLL\n4 NHH\n5 LLL\n6 LLH\n7 LHH\n8 HHH\n"	0.1	92	0.1	14	0	0.1	0	0	0.05	25	3	0.1105	25000	2
921	0	7	0.3	false	1	"NNN\nNNL\nNNH\nNLL\nNHH\nLLL\nLLH\nLHH\nHHH\n"	0	0.4	50	"0 NNN\n1 NNL\n2 NNH\n3 NLL\n4 NHH\n5 LLL\n6 LLH\n7 LHH\n8 HHH\n"	0.1	92	0.1	14	0	0.1	0	0	0.05	25	3	0.093925	25000	2
923	0	7	0.3	false	1	"NNN\nNNL\nNNH\nNLL\nNHH\nLLL\nLLH\nLHH\nHHH\n"	0	0.4	50	"0 NNN\n1 NNL\n2 NNH\n3 NLL\n4 NHH\n5 LLL\n6 LLH\n7 LHH\n8 HHH\n"	0.1	92	0.1	14	0	0.1	0	0	0.05	25	3	0.067860813	25000	2
924	0	7	0.3	false	1	"NNN\nNNL\nNNH\nNLL\nNHH\nLLL\nLLH\nLHH\nHHH\n"	0	0.4	50	"0 NNN\n1 NNL\n2 NNH\n3 NLL\n4 NHH\n5 LLL\n6 LLH\n7 LHH\n8 HHH\n"	0.1	92	0.1	14	0	0.1	0	0	0.05	25	3	0.057681691	25000	2
922	0	7	0.3	false	1	"NNN\nNNL\nNNH\nNLL\nNHH\nLLL\nLLH\nLHH\nHHH\n"	0	0.4	50	"0 NNN\n1 NNL\n2 NNH\n3 NLL\n4 NHH\n5 LLL\n6 LLH\n7 LHH\n8 HHH\n"	0.1	92	0.1	14	0	0.1	0	0	0.05	25	3	0.07983625	25000	2
925	0	7	0.3	false	1	"NNN\nNNL\nNNH\nNLL\nNHH\nLLL\nLLH\nLHH\nHHH\n"	0	0.4	50	"0 NNN\n1 NNL\n2 NNH\n3 NLL\n4 NHH\n5 LLL\n6 LLH\n7 LHH\n8 HHH\n"	0.1	92	0.1	14	0	0.1	0	0	0.05	25	3	0.049029437	25000	2
927	0	7	0.3	false	1	"NNN\nNNL\nNNH\nNLL\nNHH\nLLL\nLLH\nLHH\nHHH\n"	0	0.4	50	"0 NNN\n1 NNL\n2 NNH\n3 NLL\n4 NHH\n5 LLL\n6 LLH\n7 LHH\n8 HHH\n"	0.1	92	0.1	14	0	0.1	0	0	0.05	25	3	0.035423768	25000	2
926	0	7	0.3	false	1	"NNN\nNNL\nNNH\nNLL\nNHH\nLLL\nLLH\nLHH\nHHH\n"	0	0.4	50	"0 NNN\n1 NNL\n2 NNH\n3 NLL\n4 NHH\n5 LLL\n6 LLH\n7 LHH\n8 HHH\n"	0.1	92	0.1	14	0	0.1	0	0	0.05	25	3	0.041675021	25000	2
928	0	7	0.3	false	1	"NNN\nNNL\nNNH\nNLL\nNHH\nLLL\nLLH\nLHH\nHHH\n"	0	0.4	50	"0 NNN\n1 NNL\n2 NNH\n3 NLL\n4 NHH\n5 LLL\n6 LLH\n7 LHH\n8 HHH\n"	0.1	92	0.1	14	0	0.1	0	0	0.05	25	3	0.030110203	25000	2
929	0	7	0.3	false	1	"NNN\nNNL\nNNH\nNLL\nNHH\nLLL\nLLH\nLHH\nHHH\n"	0	0.4	50	"0 NNN\n1 NNL\n2 NNH\n3 NLL\n4 NHH\n5 LLL\n6 LLH\n7 LHH\n8 HHH\n"	0.1	92	0.1	14	0	0.1	0	0	0.05	25	3	0.025593673	25000	2
930	0	7	0.3	false	1	"NNN\nNNL\nNNH\nNLL\nNHH\nLLL\nLLH\nLHH\nHHH\n"	0	0.4	50	"0 NNN\n1 NNL\n2 NNH\n3 NLL\n4 NHH\n5 LLL\n6 LLH\n7 LHH\n8 HHH\n"	0.1	92	0.1	14	0	0.1	0	0	0.05	25	3	0.021754622	25000	2
931	0	7	0.3	false	1	"NNN\nNNL\nNNH\nNLL\nNHH\nLLL\nLLH\nLHH\nHHH\n"	0	0.4	50	"0 NNN\n1 NNL\n2 NNH\n3 NLL\n4 NHH\n5 LLL\n6 LLH\n7 LHH\n8 HHH\n"	0.1	92	0.1	14	0	0.1	0	0	0.05	25	3	0.018491428	25000	2
933	0	7	0.3	false	1	"NNN\nNNL\nNNH\nNLL\nNHH\nLLL\nLLH\nLHH\nHHH\n"	0	0.4	50	"0 NNN\n1 NNL\n2 NNH\n3 NLL\n4 NHH\n5 LLL\n6 LLH\n7 LHH\n8 HHH\n"	0.1	92	0.1	14	0	0.1	0	0	0.05	25	3	0.013360057	25000	2
932	0	7	0.3	false	1	"NNN\nNNL\nNNH\nNLL\nNHH\nLLL\nLLH\nLHH\nHHH\n"	0	0.4	50	"0 NNN\n1 NNL\n2 NNH\n3 NLL\n4 NHH\n5 LLL\n6 LLH\n7 LHH\n8 HHH\n"	0.1	92	0.1	14	0	0.1	0	0	0.05	25	3	0.015717714	25000	2
934	0	7	0.3	false	1	"NNN\nNNL\nNNH\nNLL\nNHH\nLLL\nLLH\nLHH\nHHH\n"	0	0.4	50	"0 NNN\n1 NNL\n2 NNH\n3 NLL\n4 NHH\n5 LLL\n6 LLH\n7 LHH\n8 HHH\n"	0.1	92	0.1	14	0	0.1	0	0	0.05	25	3	0.011356048	25000	2
935	0	7	0.3	false	1	"NNN\nNNL\nNNH\nNLL\nNHH\nLLL\nLLH\nLHH\nHHH\n"	0	0.4	50	"0 NNN\n1 NNL\n2 NNH\n3 NLL\n4 NHH\n5 LLL\n6 LLH\n7 LHH\n8 HHH\n"	0.1	92	0.1	14	0	0.1	0	0	0.05	25	3	0.009652641	25000	2
936	0	7	0.3	false	1	"NNN\nNNL\nNNH\nNLL\nNHH\nLLL\nLLH\nLHH\nHHH\n"	0	0.4	50	"0 NNN\n1 NNL\n2 NNH\n3 NLL\n4 NHH\n5 LLL\n6 LLH\n7 LHH\n8 HHH\n"	0.1	92	0.1	14	0	0.1	0	0	0.05	25	3	0.008204745	25000	2
938	0	7	0.3	false	1	"NNN\nNNL\nNNH\nNLL\nNHH\nLLL\nLLH\nLHH\nHHH\n"	0	0.4	50	"0 NNN\n1 NNL\n2 NNH\n3 NLL\n4 NHH\n5 LLL\n6 LLH\n7 LHH\n8 HHH\n"	0.1	92	0.1	14	0	0.1	0	0	0.05	25	3	0.005927928	25000	2
939	0	7	0.3	false	1	"NNN\nNNL\nNNH\nNLL\nNHH\nLLL\nLLH\nLHH\nHHH\n"	0	0.4	50	"0 NNN\n1 NNL\n2 NNH\n3 NLL\n4 NHH\n5 LLL\n6 LLH\n7 LHH\n8 HHH\n"	0.1	92	0.1	14	0	0.1	0	0	0.05	25	3	0.005038739	25000	2
937	0	7	0.3	false	1	"NNN\nNNL\nNNH\nNLL\nNHH\nLLL\nLLH\nLHH\nHHH\n"	0	0.4	50	"0 NNN\n1 NNL\n2 NNH\n3 NLL\n4 NHH\n5 LLL\n6 LLH\n7 LHH\n8 HHH\n"	0.1	92	0.1	14	0	0.1	0	0	0.05	25	3	0.006974033	25000	2
940	0	7	0.3	false	1	"NNN\nNNL\nNNH\nNLL\nNHH\nLLL\nLLH\nLHH\nHHH\n"	0	0.4	50	"0 NNN\n1 NNL\n2 NNH\n3 NLL\n4 NHH\n5 LLL\n6 LLH\n7 LHH\n8 HHH\n"	0.1	92	0.1	14	0	0.1	0	0	0.05	25	3	0.004282928	25000	2
941	0	7	0.3	false	1	"NNN\nNNL\nNNH\nNLL\nNHH\nLLL\nLLH\nLHH\nHHH\n"	0	0.4	50	"0 NNN\n1 NNL\n2 NNH\n3 NLL\n4 NHH\n5 LLL\n6 LLH\n7 LHH\n8 HHH\n"	0.1	92	0.1	14	0	0.1	0	0	0.05	25	3	0.003640489	25000	2
942	0	7	0.3	false	1	"NNN\nNNL\nNNH\nNLL\nNHH\nLLL\nLLH\nLHH\nHHH\n"	0	0.4	50	"0 NNN\n1 NNL\n2 NNH\n3 NLL\n4 NHH\n5 LLL\n6 LLH\n7 LHH\n8 HHH\n"	0.1	92	0.1	14	0	0.1	0	0	0.05	25	3	0.003094416	25000	2
943	0	7	0.3	false	1	"NNN\nNNL\nNNH\nNLL\nNHH\nLLL\nLLH\nLHH\nHHH\n"	0	0.4	50	"0 NNN\n1 NNL\n2 NNH\n3 NLL\n4 NHH\n5 LLL\n6 LLH\n7 LHH\n8 HHH\n"	0.1	92	0.1	14	0	0.1	0	0	0.05	25	3	0.002630253	25000	2
944	0	7	0.3	false	1	"NNN\nNNL\nNNH\nNLL\nNHH\nLLL\nLLH\nLHH\nHHH\n"	0	0.4	50	"0 NNN\n1 NNL\n2 NNH\n3 NLL\n4 NHH\n5 LLL\n6 LLH\n7 LHH\n8 HHH\n"	0.1	92	0.1	14	0	0.1	0	0	0.05	25	3	0.002235715	25000	2
945	0	7	0.3	false	1	"NNN\nNNL\nNNH\nNLL\nNHH\nLLL\nLLH\nLHH\nHHH\n"	0	0.4	50	"0 NNN\n1 NNL\n2 NNH\n3 NLL\n4 NHH\n5 LLL\n6 LLH\n7 LHH\n8 HHH\n"	0.1	92	0.1	14	0	0.1	0	0	0.05	25	3	0.001900358	25000	2
946	0	7	0.3	false	1	"NNN\nNNL\nNNH\nNLL\nNHH\nLLL\nLLH\nLHH\nHHH\n"	0	0.4	50	"0 NNN\n1 NNL\n2 NNH\n3 NLL\n4 NHH\n5 LLL\n6 LLH\n7 LHH\n8 HHH\n"	0.1	92	0.1	14	0	0.1	0	0	0.05	25	3	0.001615304	25000	2
947	0	7	0.3	false	1	"NNN\nNNL\nNNH\nNLL\nNHH\nLLL\nLLH\nLHH\nHHH\n"	0	0.4	50	"0 NNN\n1 NNL\n2 NNH\n3 NLL\n4 NHH\n5 LLL\n6 LLH\n7 LHH\n8 HHH\n"	0.1	92	0.1	14	0	0.1	0	0	0.05	25	3	0.001373009	25000	2
948	0	7	0.3	false	1	"NNN\nNNL\nNNH\nNLL\nNHH\nLLL\nLLH\nLHH\nHHH\n"	0	0.4	50	"0 NNN\n1 NNL\n2 NNH\n3 NLL\n4 NHH\n5 LLL\n6 LLH\n7 LHH\n8 HHH\n"	0.1	92	0.1	14	0	0.1	0	0	0.05	25	3	0.001167057	25000	2
949	0	7	0.3	false	1	"NNN\nNNL\nNNH\nNLL\nNHH\nLLL\nLLH\nLHH\nHHH\n"	0	0.4	50	"0 NNN\n1 NNL\n2 NNH\n3 NLL\n4 NHH\n5 LLL\n6 LLH\n7 LHH\n8 HHH\n"	0.1	92	0.1	14	0	0.1	0	0	0.05	25	3	9.91999E-4	25000	2
950	0	7	0.3	false	1	"NNN\nNNL\nNNH\nNLL\nNHH\nLLL\nLLH\nLHH\nHHH\n"	0	0.4	50	"0 NNN\n1 NNL\n2 NNH\n3 NLL\n4 NHH\n5 LLL\n6 LLH\n7 LHH\n8 HHH\n"	0.1	92	0.1	14	0	0.1	0	0	0.05	25	3	8.43199E-4	25000	2
952	0	7	0.3	false	1	"NNN\nNNL\nNNH\nNLL\nNHH\nLLL\nLLH\nLHH\nHHH\n"	0	0.4	50	"0 NNN\n1 NNL\n2 NNH\n3 NLL\n4 NHH\n5 LLL\n6 LLH\n7 LHH\n8 HHH\n"	0.1	92	0.1	14	0	0.1	0	0	0.05	25	3	6.09211E-4	25000	2
953	0	7	0.3	false	1	"NNN\nNNL\nNNH\nNLL\nNHH\nLLL\nLLH\nLHH\nHHH\n"	0	0.4	50	"0 NNN\n1 NNL\n2 NNH\n3 NLL\n4 NHH\n5 LLL\n6 LLH\n7 LHH\n8 HHH\n"	0.1	92	0.1	14	0	0.1	0	0	0.05	25	3	5.1783E-4	25000	2
951	0	7	0.3	false	1	"NNN\nNNL\nNNH\nNLL\nNHH\nLLL\nLLH\nLHH\nHHH\n"	0	0.4	50	"0 NNN\n1 NNL\n2 NNH\n3 NLL\n4 NHH\n5 LLL\n6 LLH\n7 LHH\n8 HHH\n"	0.1	92	0.1	14	0	0.1	0	0	0.05	25	3	7.16719E-4	25000	2
954	0	7	0.3	false	1	"NNN\nNNL\nNNH\nNLL\nNHH\nLLL\nLLH\nLHH\nHHH\n"	0	0.4	50	"0 NNN\n1 NNL\n2 NNH\n3 NLL\n4 NHH\n5 LLL\n6 LLH\n7 LHH\n8 HHH\n"	0.1	92	0.1	14	0	0.1	0	0	0.05	25	3	4.40155E-4	25000	4
955	0	7	0.3	false	1	"NNN\nNNL\nNNH\nNLL\nNHH\nLLL\nLLH\nLHH\nHHH\n"	0	0.4	50	"0 NNN\n1 NNL\n2 NNH\n3 NLL\n4 NHH\n5 LLL\n6 LLH\n7 LHH\n8 HHH\n"	0.1	92	0.1	14	0	0.1	0	0	0.05	25	3	3.74132E-4	25000	4
956	0	7	0.3	false	1	"NNN\nNNL\nNNH\nNLL\nNHH\nLLL\nLLH\nLHH\nHHH\n"	0	0.4	50	"0 NNN\n1 NNL\n2 NNH\n3 NLL\n4 NHH\n5 LLL\n6 LLH\n7 LHH\n8 HHH\n"	0.1	92	0.1	14	0	0.1	0	0	0.05	25	3	3.18012E-4	25000	2
958	0	7	0.3	false	1	"NNN\nNNL\nNNH\nNLL\nNHH\nLLL\nLLH\nLHH\nHHH\n"	0	0.4	50	"0 NNN\n1 NNL\n2 NNH\n3 NLL\n4 NHH\n5 LLL\n6 LLH\n7 LHH\n8 HHH\n"	0.1	92	0.1	14	0	0.1	0	0	0.05	25	3	2.29764E-4	25000	4
957	0	7	0.3	false	1	"NNN\nNNL\nNNH\nNLL\nNHH\nLLL\nLLH\nLHH\nHHH\n"	0	0.4	50	"0 NNN\n1 NNL\n2 NNH\n3 NLL\n4 NHH\n5 LLL\n6 LLH\n7 LHH\n8 HHH\n"	0.1	92	0.1	14	0	0.1	0	0	0.05	25	3	2.7031E-4	25000	4
959	0	7	0.3	false	1	"NNN\nNNL\nNNH\nNLL\nNHH\nLLL\nLLH\nLHH\nHHH\n"	0	0.4	50	"0 NNN\n1 NNL\n2 NNH\n3 NLL\n4 NHH\n5 LLL\n6 LLH\n7 LHH\n8 HHH\n"	0.1	92	0.1	14	0	0.1	0	0	0.05	25	3	1.95299E-4	25000	4
960	0	7	0.3	false	1	"NNN\nNNL\nNNH\nNLL\nNHH\nLLL\nLLH\nLHH\nHHH\n"	0	0.4	50	"0 NNN\n1 NNL\n2 NNH\n3 NLL\n4 NHH\n5 LLL\n6 LLH\n7 LHH\n8 HHH\n"	0.1	92	0.1	14	0	0.1	0	0	0.05	25	3	1.66004E-4	25000	4
961	0	7	0.3	false	1	"NNN\nNNL\nNNH\nNLL\nNHH\nLLL\nLLH\nLHH\nHHH\n"	0	0.4	50	"0 NNN\n1 NNL\n2 NNH\n3 NLL\n4 NHH\n5 LLL\n6 LLH\n7 LHH\n8 HHH\n"	0.1	92	0.1	14	0	0.1	0	0	0.05	25	3	1.41104E-4	25000	4
962	0	7	0.3	false	1	"NNN\nNNL\nNNH\nNLL\nNHH\nLLL\nLLH\nLHH\nHHH\n"	0	0.4	50	"0 NNN\n1 NNL\n2 NNH\n3 NLL\n4 NHH\n5 LLL\n6 LLH\n7 LHH\n8 HHH\n"	0.1	92	0.1	14	0	0.1	0	0	0.05	25	3	1.19938E-4	25000	4
964	0	7	0.3	false	1	"NNN\nNNL\nNNH\nNLL\nNHH\nLLL\nLLH\nLHH\nHHH\n"	0	0.4	50	"0 NNN\n1 NNL\n2 NNH\n3 NLL\n4 NHH\n5 LLL\n6 LLH\n7 LHH\n8 HHH\n"	0.1	92	0.1	14	0	0.1	0	0	0.05	25	3	8.66553E-5	25000	7
963	0	7	0.3	false	1	"NNN\nNNL\nNNH\nNLL\nNHH\nLLL\nLLH\nLHH\nHHH\n"	0	0.4	50	"0 NNN\n1 NNL\n2 NNH\n3 NLL\n4 NHH\n5 LLL\n6 LLH\n7 LHH\n8 HHH\n"	0.1	92	0.1	14	0	0.1	0	0	0.05	25	3	1.01947E-4	25000	7
965	0	7	0.3	false	1	"NNN\nNNL\nNNH\nNLL\nNHH\nLLL\nLLH\nLHH\nHHH\n"	0	0.4	50	"0 NNN\n1 NNL\n2 NNH\n3 NLL\n4 NHH\n5 LLL\n6 LLH\n7 LHH\n8 HHH\n"	0.1	92	0.1	14	0	0.1	0	0	0.05	25	3	7.3657E-5	25000	4
966	0	7	0.3	false	1	"NNN\nNNL\nNNH\nNLL\nNHH\nLLL\nLLH\nLHH\nHHH\n"	0	0.4	50	"0 NNN\n1 NNL\n2 NNH\n3 NLL\n4 NHH\n5 LLL\n6 LLH\n7 LHH\n8 HHH\n"	0.1	92	0.1	14	0	0.1	0	0	0.05	25	3	6.26084E-5	25000	2
967	0	7	0.3	false	1	"NNN\nNNL\nNNH\nNLL\nNHH\nLLL\nLLH\nLHH\nHHH\n"	0	0.4	50	"0 NNN\n1 NNL\n2 NNH\n3 NLL\n4 NHH\n5 LLL\n6 LLH\n7 LHH\n8 HHH\n"	0.1	92	0.1	14	0	0.1	0	0	0.05	25	3	5.32172E-5	25000	2
968	0	7	0.3	false	1	"NNN\nNNL\nNNH\nNLL\nNHH\nLLL\nLLH\nLHH\nHHH\n"	0	0.4	50	"0 NNN\n1 NNL\n2 NNH\n3 NLL\n4 NHH\n5 LLL\n6 LLH\n7 LHH\n8 HHH\n"	0.1	92	0.1	14	0	0.1	0	0	0.05	25	3	4.52346E-5	25000	2
969	0	7	0.3	false	1	"NNN\nNNL\nNNH\nNLL\nNHH\nLLL\nLLH\nLHH\nHHH\n"	0	0.4	50	"0 NNN\n1 NNL\n2 NNH\n3 NLL\n4 NHH\n5 LLL\n6 LLH\n7 LHH\n8 HHH\n"	0.1	92	0.1	14	0	0.1	0	0	0.05	25	3	0	25000	4
971	0	7	0.3	false	1	"NNN\nNNL\nNNH\nNLL\nNHH\nLLL\nLLH\nLHH\nHHH\n"	0	0.4	50	"0 NNN\n1 NNL\n2 NNH\n3 NLL\n4 NHH\n5 LLL\n6 LLH\n7 LHH\n8 HHH\n"	0.1	92	0.1	14	0	0.1	0	0	0.05	25	10	0.1105	25000	2
972	0	7	0.3	false	1	"NNN\nNNL\nNNH\nNLL\nNHH\nLLL\nLLH\nLHH\nHHH\n"	0	0.4	50	"0 NNN\n1 NNL\n2 NNH\n3 NLL\n4 NHH\n5 LLL\n6 LLH\n7 LHH\n8 HHH\n"	0.1	92	0.1	14	0	0.1	0	0	0.05	25	10	0.093925	25000	2
973	0	7	0.3	false	1	"NNN\nNNL\nNNH\nNLL\nNHH\nLLL\nLLH\nLHH\nHHH\n"	0	0.4	50	"0 NNN\n1 NNL\n2 NNH\n3 NLL\n4 NHH\n5 LLL\n6 LLH\n7 LHH\n8 HHH\n"	0.1	92	0.1	14	0	0.1	0	0	0.05	25	10	0.07983625	25000	2
970	0	7	0.3	false	1	"NNN\nNNL\nNNH\nNLL\nNHH\nLLL\nLLH\nLHH\nHHH\n"	0	0.4	50	"0 NNN\n1 NNL\n2 NNH\n3 NLL\n4 NHH\n5 LLL\n6 LLH\n7 LHH\n8 HHH\n"	0.1	92	0.1	14	0	0.1	0	0	0.05	25	10	0.13	25000	2
974	0	7	0.3	false	1	"NNN\nNNL\nNNH\nNLL\nNHH\nLLL\nLLH\nLHH\nHHH\n"	0	0.4	50	"0 NNN\n1 NNL\n2 NNH\n3 NLL\n4 NHH\n5 LLL\n6 LLH\n7 LHH\n8 HHH\n"	0.1	92	0.1	14	0	0.1	0	0	0.05	25	10	0.067860813	25000	2
975	0	7	0.3	false	1	"NNN\nNNL\nNNH\nNLL\nNHH\nLLL\nLLH\nLHH\nHHH\n"	0	0.4	50	"0 NNN\n1 NNL\n2 NNH\n3 NLL\n4 NHH\n5 LLL\n6 LLH\n7 LHH\n8 HHH\n"	0.1	92	0.1	14	0	0.1	0	0	0.05	25	10	0.057681691	25000	2
976	0	7	0.3	false	1	"NNN\nNNL\nNNH\nNLL\nNHH\nLLL\nLLH\nLHH\nHHH\n"	0	0.4	50	"0 NNN\n1 NNL\n2 NNH\n3 NLL\n4 NHH\n5 LLL\n6 LLH\n7 LHH\n8 HHH\n"	0.1	92	0.1	14	0	0.1	0	0	0.05	25	10	0.049029437	25000	2
977	0	7	0.3	false	1	"NNN\nNNL\nNNH\nNLL\nNHH\nLLL\nLLH\nLHH\nHHH\n"	0	0.4	50	"0 NNN\n1 NNL\n2 NNH\n3 NLL\n4 NHH\n5 LLL\n6 LLH\n7 LHH\n8 HHH\n"	0.1	92	0.1	14	0	0.1	0	0	0.05	25	10	0.041675021	25000	2
978	0	7	0.3	false	1	"NNN\nNNL\nNNH\nNLL\nNHH\nLLL\nLLH\nLHH\nHHH\n"	0	0.4	50	"0 NNN\n1 NNL\n2 NNH\n3 NLL\n4 NHH\n5 LLL\n6 LLH\n7 LHH\n8 HHH\n"	0.1	92	0.1	14	0	0.1	0	0	0.05	25	10	0.035423768	25000	2
979	0	7	0.3	false	1	"NNN\nNNL\nNNH\nNLL\nNHH\nLLL\nLLH\nLHH\nHHH\n"	0	0.4	50	"0 NNN\n1 NNL\n2 NNH\n3 NLL\n4 NHH\n5 LLL\n6 LLH\n7 LHH\n8 HHH\n"	0.1	92	0.1	14	0	0.1	0	0	0.05	25	10	0.030110203	25000	2
980	0	7	0.3	false	1	"NNN\nNNL\nNNH\nNLL\nNHH\nLLL\nLLH\nLHH\nHHH\n"	0	0.4	50	"0 NNN\n1 NNL\n2 NNH\n3 NLL\n4 NHH\n5 LLL\n6 LLH\n7 LHH\n8 HHH\n"	0.1	92	0.1	14	0	0.1	0	0	0.05	25	10	0.025593673	25000	2
981	0	7	0.3	false	1	"NNN\nNNL\nNNH\nNLL\nNHH\nLLL\nLLH\nLHH\nHHH\n"	0	0.4	50	"0 NNN\n1 NNL\n2 NNH\n3 NLL\n4 NHH\n5 LLL\n6 LLH\n7 LHH\n8 HHH\n"	0.1	92	0.1	14	0	0.1	0	0	0.05	25	10	0.021754622	25000	2
982	0	7	0.3	false	1	"NNN\nNNL\nNNH\nNLL\nNHH\nLLL\nLLH\nLHH\nHHH\n"	0	0.4	50	"0 NNN\n1 NNL\n2 NNH\n3 NLL\n4 NHH\n5 LLL\n6 LLH\n7 LHH\n8 HHH\n"	0.1	92	0.1	14	0	0.1	0	0	0.05	25	10	0.018491428	25000	2
983	0	7	0.3	false	1	"NNN\nNNL\nNNH\nNLL\nNHH\nLLL\nLLH\nLHH\nHHH\n"	0	0.4	50	"0 NNN\n1 NNL\n2 NNH\n3 NLL\n4 NHH\n5 LLL\n6 LLH\n7 LHH\n8 HHH\n"	0.1	92	0.1	14	0	0.1	0	0	0.05	25	10	0.015717714	25000	2
984	0	7	0.3	false	1	"NNN\nNNL\nNNH\nNLL\nNHH\nLLL\nLLH\nLHH\nHHH\n"	0	0.4	50	"0 NNN\n1 NNL\n2 NNH\n3 NLL\n4 NHH\n5 LLL\n6 LLH\n7 LHH\n8 HHH\n"	0.1	92	0.1	14	0	0.1	0	0	0.05	25	10	0.013360057	25000	2
986	0	7	0.3	false	1	"NNN\nNNL\nNNH\nNLL\nNHH\nLLL\nLLH\nLHH\nHHH\n"	0	0.4	50	"0 NNN\n1 NNL\n2 NNH\n3 NLL\n4 NHH\n5 LLL\n6 LLH\n7 LHH\n8 HHH\n"	0.1	92	0.1	14	0	0.1	0	0	0.05	25	10	0.009652641	25000	2
988	0	7	0.3	false	1	"NNN\nNNL\nNNH\nNLL\nNHH\nLLL\nLLH\nLHH\nHHH\n"	0	0.4	50	"0 NNN\n1 NNL\n2 NNH\n3 NLL\n4 NHH\n5 LLL\n6 LLH\n7 LHH\n8 HHH\n"	0.1	92	0.1	14	0	0.1	0	0	0.05	25	10	0.006974033	25000	2
985	0	7	0.3	false	1	"NNN\nNNL\nNNH\nNLL\nNHH\nLLL\nLLH\nLHH\nHHH\n"	0	0.4	50	"0 NNN\n1 NNL\n2 NNH\n3 NLL\n4 NHH\n5 LLL\n6 LLH\n7 LHH\n8 HHH\n"	0.1	92	0.1	14	0	0.1	0	0	0.05	25	10	0.011356048	25000	2
987	0	7	0.3	false	1	"NNN\nNNL\nNNH\nNLL\nNHH\nLLL\nLLH\nLHH\nHHH\n"	0	0.4	50	"0 NNN\n1 NNL\n2 NNH\n3 NLL\n4 NHH\n5 LLL\n6 LLH\n7 LHH\n8 HHH\n"	0.1	92	0.1	14	0	0.1	0	0	0.05	25	10	0.008204745	25000	2
989	0	7	0.3	false	1	"NNN\nNNL\nNNH\nNLL\nNHH\nLLL\nLLH\nLHH\nHHH\n"	0	0.4	50	"0 NNN\n1 NNL\n2 NNH\n3 NLL\n4 NHH\n5 LLL\n6 LLH\n7 LHH\n8 HHH\n"	0.1	92	0.1	14	0	0.1	0	0	0.05	25	10	0.005927928	25000	2
990	0	7	0.3	false	1	"NNN\nNNL\nNNH\nNLL\nNHH\nLLL\nLLH\nLHH\nHHH\n"	0	0.4	50	"0 NNN\n1 NNL\n2 NNH\n3 NLL\n4 NHH\n5 LLL\n6 LLH\n7 LHH\n8 HHH\n"	0.1	92	0.1	14	0	0.1	0	0	0.05	25	10	0.005038739	25000	2
992	0	7	0.3	false	1	"NNN\nNNL\nNNH\nNLL\nNHH\nLLL\nLLH\nLHH\nHHH\n"	0	0.4	50	"0 NNN\n1 NNL\n2 NNH\n3 NLL\n4 NHH\n5 LLL\n6 LLH\n7 LHH\n8 HHH\n"	0.1	92	0.1	14	0	0.1	0	0	0.05	25	10	0.003640489	25000	4
991	0	7	0.3	false	1	"NNN\nNNL\nNNH\nNLL\nNHH\nLLL\nLLH\nLHH\nHHH\n"	0	0.4	50	"0 NNN\n1 NNL\n2 NNH\n3 NLL\n4 NHH\n5 LLL\n6 LLH\n7 LHH\n8 HHH\n"	0.1	92	0.1	14	0	0.1	0	0	0.05	25	10	0.004282928	25000	4
993	0	7	0.3	false	1	"NNN\nNNL\nNNH\nNLL\nNHH\nLLL\nLLH\nLHH\nHHH\n"	0	0.4	50	"0 NNN\n1 NNL\n2 NNH\n3 NLL\n4 NHH\n5 LLL\n6 LLH\n7 LHH\n8 HHH\n"	0.1	92	0.1	14	0	0.1	0	0	0.05	25	10	0.003094416	25000	4
994	0	7	0.3	false	1	"NNN\nNNL\nNNH\nNLL\nNHH\nLLL\nLLH\nLHH\nHHH\n"	0	0.4	50	"0 NNN\n1 NNL\n2 NNH\n3 NLL\n4 NHH\n5 LLL\n6 LLH\n7 LHH\n8 HHH\n"	0.1	92	0.1	14	0	0.1	0	0	0.05	25	10	0.002630253	25000	4
995	0	7	0.3	false	1	"NNN\nNNL\nNNH\nNLL\nNHH\nLLL\nLLH\nLHH\nHHH\n"	0	0.4	50	"0 NNN\n1 NNL\n2 NNH\n3 NLL\n4 NHH\n5 LLL\n6 LLH\n7 LHH\n8 HHH\n"	0.1	92	0.1	14	0	0.1	0	0	0.05	25	10	0.002235715	25000	4
996	0	7	0.3	false	1	"NNN\nNNL\nNNH\nNLL\nNHH\nLLL\nLLH\nLHH\nHHH\n"	0	0.4	50	"0 NNN\n1 NNL\n2 NNH\n3 NLL\n4 NHH\n5 LLL\n6 LLH\n7 LHH\n8 HHH\n"	0.1	92	0.1	14	0	0.1	0	0	0.05	25	10	0.001900358	25000	4
997	0	7	0.3	false	1	"NNN\nNNL\nNNH\nNLL\nNHH\nLLL\nLLH\nLHH\nHHH\n"	0	0.4	50	"0 NNN\n1 NNL\n2 NNH\n3 NLL\n4 NHH\n5 LLL\n6 LLH\n7 LHH\n8 HHH\n"	0.1	92	0.1	14	0	0.1	0	0	0.05	25	10	0.001615304	25000	4
998	0	7	0.3	false	1	"NNN\nNNL\nNNH\nNLL\nNHH\nLLL\nLLH\nLHH\nHHH\n"	0	0.4	50	"0 NNN\n1 NNL\n2 NNH\n3 NLL\n4 NHH\n5 LLL\n6 LLH\n7 LHH\n8 HHH\n"	0.1	92	0.1	14	0	0.1	0	0	0.05	25	10	0.001373009	25000	4
999	0	7	0.3	false	1	"NNN\nNNL\nNNH\nNLL\nNHH\nLLL\nLLH\nLHH\nHHH\n"	0	0.4	50	"0 NNN\n1 NNL\n2 NNH\n3 NLL\n4 NHH\n5 LLL\n6 LLH\n7 LHH\n8 HHH\n"	0.1	92	0.1	14	0	0.1	0	0	0.05	25	10	0.001167057	25000	4
1001	0	7	0.3	false	1	"NNN\nNNL\nNNH\nNLL\nNHH\nLLL\nLLH\nLHH\nHHH\n"	0	0.4	50	"0 NNN\n1 NNL\n2 NNH\n3 NLL\n4 NHH\n5 LLL\n6 LLH\n7 LHH\n8 HHH\n"	0.1	92	0.1	14	0	0.1	0	0	0.05	25	10	8.43199E-4	25000	4
1000	0	7	0.3	false	1	"NNN\nNNL\nNNH\nNLL\nNHH\nLLL\nLLH\nLHH\nHHH\n"	0	0.4	50	"0 NNN\n1 NNL\n2 NNH\n3 NLL\n4 NHH\n5 LLL\n6 LLH\n7 LHH\n8 HHH\n"	0.1	92	0.1	14	0	0.1	0	0	0.05	25	10	9.91999E-4	25000	4
1002	0	7	0.3	false	1	"NNN\nNNL\nNNH\nNLL\nNHH\nLLL\nLLH\nLHH\nHHH\n"	0	0.4	50	"0 NNN\n1 NNL\n2 NNH\n3 NLL\n4 NHH\n5 LLL\n6 LLH\n7 LHH\n8 HHH\n"	0.1	92	0.1	14	0	0.1	0	0	0.05	25	10	7.16719E-4	25000	4
1003	0	7	0.3	false	1	"NNN\nNNL\nNNH\nNLL\nNHH\nLLL\nLLH\nLHH\nHHH\n"	0	0.4	50	"0 NNN\n1 NNL\n2 NNH\n3 NLL\n4 NHH\n5 LLL\n6 LLH\n7 LHH\n8 HHH\n"	0.1	92	0.1	14	0	0.1	0	0	0.05	25	10	6.09211E-4	25000	4
1004	0	7	0.3	false	1	"NNN\nNNL\nNNH\nNLL\nNHH\nLLL\nLLH\nLHH\nHHH\n"	0	0.4	50	"0 NNN\n1 NNL\n2 NNH\n3 NLL\n4 NHH\n5 LLL\n6 LLH\n7 LHH\n8 HHH\n"	0.1	92	0.1	14	0	0.1	0	0	0.05	25	10	5.1783E-4	25000	4
1006	0	7	0.3	false	1	"NNN\nNNL\nNNH\nNLL\nNHH\nLLL\nLLH\nLHH\nHHH\n"	0	0.4	50	"0 NNN\n1 NNL\n2 NNH\n3 NLL\n4 NHH\n5 LLL\n6 LLH\n7 LHH\n8 HHH\n"	0.1	92	0.1	14	0	0.1	0	0	0.05	25	10	3.74132E-4	25000	4
1007	0	7	0.3	false	1	"NNN\nNNL\nNNH\nNLL\nNHH\nLLL\nLLH\nLHH\nHHH\n"	0	0.4	50	"0 NNN\n1 NNL\n2 NNH\n3 NLL\n4 NHH\n5 LLL\n6 LLH\n7 LHH\n8 HHH\n"	0.1	92	0.1	14	0	0.1	0	0	0.05	25	10	3.18012E-4	25000	4
1005	0	7	0.3	false	1	"NNN\nNNL\nNNH\nNLL\nNHH\nLLL\nLLH\nLHH\nHHH\n"	0	0.4	50	"0 NNN\n1 NNL\n2 NNH\n3 NLL\n4 NHH\n5 LLL\n6 LLH\n7 LHH\n8 HHH\n"	0.1	92	0.1	14	0	0.1	0	0	0.05	25	10	4.40155E-4	25000	4
1008	0	7	0.3	false	1	"NNN\nNNL\nNNH\nNLL\nNHH\nLLL\nLLH\nLHH\nHHH\n"	0	0.4	50	"0 NNN\n1 NNL\n2 NNH\n3 NLL\n4 NHH\n5 LLL\n6 LLH\n7 LHH\n8 HHH\n"	0.1	92	0.1	14	0	0.1	0	0	0.05	25	10	2.7031E-4	25000	4
1009	0	7	0.3	false	1	"NNN\nNNL\nNNH\nNLL\nNHH\nLLL\nLLH\nLHH\nHHH\n"	0	0.4	50	"0 NNN\n1 NNL\n2 NNH\n3 NLL\n4 NHH\n5 LLL\n6 LLH\n7 LHH\n8 HHH\n"	0.1	92	0.1	14	0	0.1	0	0	0.05	25	10	2.29764E-4	25000	4
1010	0	7	0.3	false	1	"NNN\nNNL\nNNH\nNLL\nNHH\nLLL\nLLH\nLHH\nHHH\n"	0	0.4	50	"0 NNN\n1 NNL\n2 NNH\n3 NLL\n4 NHH\n5 LLL\n6 LLH\n7 LHH\n8 HHH\n"	0.1	92	0.1	14	0	0.1	0	0	0.05	25	10	1.95299E-4	25000	4
1011	0	7	0.3	false	1	"NNN\nNNL\nNNH\nNLL\nNHH\nLLL\nLLH\nLHH\nHHH\n"	0	0.4	50	"0 NNN\n1 NNL\n2 NNH\n3 NLL\n4 NHH\n5 LLL\n6 LLH\n7 LHH\n8 HHH\n"	0.1	92	0.1	14	0	0.1	0	0	0.05	25	10	1.66004E-4	25000	4
1012	0	7	0.3	false	1	"NNN\nNNL\nNNH\nNLL\nNHH\nLLL\nLLH\nLHH\nHHH\n"	0	0.4	50	"0 NNN\n1 NNL\n2 NNH\n3 NLL\n4 NHH\n5 LLL\n6 LLH\n7 LHH\n8 HHH\n"	0.1	92	0.1	14	0	0.1	0	0	0.05	25	10	1.41104E-4	25000	4
1013	0	7	0.3	false	1	"NNN\nNNL\nNNH\nNLL\nNHH\nLLL\nLLH\nLHH\nHHH\n"	0	0.4	50	"0 NNN\n1 NNL\n2 NNH\n3 NLL\n4 NHH\n5 LLL\n6 LLH\n7 LHH\n8 HHH\n"	0.1	92	0.1	14	0	0.1	0	0	0.05	25	10	1.19938E-4	25000	4
1014	0	7	0.3	false	1	"NNN\nNNL\nNNH\nNLL\nNHH\nLLL\nLLH\nLHH\nHHH\n"	0	0.4	50	"0 NNN\n1 NNL\n2 NNH\n3 NLL\n4 NHH\n5 LLL\n6 LLH\n7 LHH\n8 HHH\n"	0.1	92	0.1	14	0	0.1	0	0	0.05	25	10	1.01947E-4	25000	4
1016	0	7	0.3	false	1	"NNN\nNNL\nNNH\nNLL\nNHH\nLLL\nLLH\nLHH\nHHH\n"	0	0.4	50	"0 NNN\n1 NNL\n2 NNH\n3 NLL\n4 NHH\n5 LLL\n6 LLH\n7 LHH\n8 HHH\n"	0.1	92	0.1	14	0	0.1	0	0	0.05	25	10	7.3657E-5	25000	4
1015	0	7	0.3	false	1	"NNN\nNNL\nNNH\nNLL\nNHH\nLLL\nLLH\nLHH\nHHH\n"	0	0.4	50	"0 NNN\n1 NNL\n2 NNH\n3 NLL\n4 NHH\n5 LLL\n6 LLH\n7 LHH\n8 HHH\n"	0.1	92	0.1	14	0	0.1	0	0	0.05	25	10	8.66553E-5	25000	4
1017	0	7	0.3	false	1	"NNN\nNNL\nNNH\nNLL\nNHH\nLLL\nLLH\nLHH\nHHH\n"	0	0.4	50	"0 NNN\n1 NNL\n2 NNH\n3 NLL\n4 NHH\n5 LLL\n6 LLH\n7 LHH\n8 HHH\n"	0.1	92	0.1	14	0	0.1	0	0	0.05	25	10	6.26084E-5	25000	4
1018	0	7	0.3	false	1	"NNN\nNNL\nNNH\nNLL\nNHH\nLLL\nLLH\nLHH\nHHH\n"	0	0.4	50	"0 NNN\n1 NNL\n2 NNH\n3 NLL\n4 NHH\n5 LLL\n6 LLH\n7 LHH\n8 HHH\n"	0.1	92	0.1	14	0	0.1	0	0	0.05	25	10	5.32172E-5	25000	4
1019	0	7	0.3	false	1	"NNN\nNNL\nNNH\nNLL\nNHH\nLLL\nLLH\nLHH\nHHH\n"	0	0.4	50	"0 NNN\n1 NNL\n2 NNH\n3 NLL\n4 NHH\n5 LLL\n6 LLH\n7 LHH\n8 HHH\n"	0.1	92	0.1	14	0	0.1	0	0	0.05	25	10	4.52346E-5	25000	7
1020	0	7	0.3	false	1	"NNN\nNNL\nNNH\nNLL\nNHH\nLLL\nLLH\nLHH\nHHH\n"	0	0.4	50	"0 NNN\n1 NNL\n2 NNH\n3 NLL\n4 NHH\n5 LLL\n6 LLH\n7 LHH\n8 HHH\n"	0.1	92	0.1	14	0	0.1	0	0	0.05	25	10	0	25000	8
1021	0	7	0.3	false	1	"NNN\nNNL\nNNH\nNLL\nNHH\nLLL\nLLH\nLHH\nHHH\n"	0	0.4	50	"0 NNN\n1 NNL\n2 NNH\n3 NLL\n4 NHH\n5 LLL\n6 LLH\n7 LHH\n8 HHH\n"	0.1	92	0.1	14	0	0.1	0	0	0.05	25	30	0.13	25000	1
1022	0	7	0.3	false	1	"NNN\nNNL\nNNH\nNLL\nNHH\nLLL\nLLH\nLHH\nHHH\n"	0	0.4	50	"0 NNN\n1 NNL\n2 NNH\n3 NLL\n4 NHH\n5 LLL\n6 LLH\n7 LHH\n8 HHH\n"	0.1	92	0.1	14	0	0.1	0	0	0.05	25	30	0.1105	25000	1
1023	0	7	0.3	false	1	"NNN\nNNL\nNNH\nNLL\nNHH\nLLL\nLLH\nLHH\nHHH\n"	0	0.4	50	"0 NNN\n1 NNL\n2 NNH\n3 NLL\n4 NHH\n5 LLL\n6 LLH\n7 LHH\n8 HHH\n"	0.1	92	0.1	14	0	0.1	0	0	0.05	25	30	0.093925	25000	2
1025	0	7	0.3	false	1	"NNN\nNNL\nNNH\nNLL\nNHH\nLLL\nLLH\nLHH\nHHH\n"	0	0.4	50	"0 NNN\n1 NNL\n2 NNH\n3 NLL\n4 NHH\n5 LLL\n6 LLH\n7 LHH\n8 HHH\n"	0.1	92	0.1	14	0	0.1	0	0	0.05	25	30	0.067860813	25000	1
1024	0	7	0.3	false	1	"NNN\nNNL\nNNH\nNLL\nNHH\nLLL\nLLH\nLHH\nHHH\n"	0	0.4	50	"0 NNN\n1 NNL\n2 NNH\n3 NLL\n4 NHH\n5 LLL\n6 LLH\n7 LHH\n8 HHH\n"	0.1	92	0.1	14	0	0.1	0	0	0.05	25	30	0.07983625	25000	2
1026	0	7	0.3	false	1	"NNN\nNNL\nNNH\nNLL\nNHH\nLLL\nLLH\nLHH\nHHH\n"	0	0.4	50	"0 NNN\n1 NNL\n2 NNH\n3 NLL\n4 NHH\n5 LLL\n6 LLH\n7 LHH\n8 HHH\n"	0.1	92	0.1	14	0	0.1	0	0	0.05	25	30	0.057681691	25000	2
1027	0	7	0.3	false	1	"NNN\nNNL\nNNH\nNLL\nNHH\nLLL\nLLH\nLHH\nHHH\n"	0	0.4	50	"0 NNN\n1 NNL\n2 NNH\n3 NLL\n4 NHH\n5 LLL\n6 LLH\n7 LHH\n8 HHH\n"	0.1	92	0.1	14	0	0.1	0	0	0.05	25	30	0.049029437	25000	2
1028	0	7	0.3	false	1	"NNN\nNNL\nNNH\nNLL\nNHH\nLLL\nLLH\nLHH\nHHH\n"	0	0.4	50	"0 NNN\n1 NNL\n2 NNH\n3 NLL\n4 NHH\n5 LLL\n6 LLH\n7 LHH\n8 HHH\n"	0.1	92	0.1	14	0	0.1	0	0	0.05	25	30	0.041675021	25000	2
1030	0	7	0.3	false	1	"NNN\nNNL\nNNH\nNLL\nNHH\nLLL\nLLH\nLHH\nHHH\n"	0	0.4	50	"0 NNN\n1 NNL\n2 NNH\n3 NLL\n4 NHH\n5 LLL\n6 LLH\n7 LHH\n8 HHH\n"	0.1	92	0.1	14	0	0.1	0	0	0.05	25	30	0.030110203	25000	2
1029	0	7	0.3	false	1	"NNN\nNNL\nNNH\nNLL\nNHH\nLLL\nLLH\nLHH\nHHH\n"	0	0.4	50	"0 NNN\n1 NNL\n2 NNH\n3 NLL\n4 NHH\n5 LLL\n6 LLH\n7 LHH\n8 HHH\n"	0.1	92	0.1	14	0	0.1	0	0	0.05	25	30	0.035423768	25000	2
1031	0	7	0.3	false	1	"NNN\nNNL\nNNH\nNLL\nNHH\nLLL\nLLH\nLHH\nHHH\n"	0	0.4	50	"0 NNN\n1 NNL\n2 NNH\n3 NLL\n4 NHH\n5 LLL\n6 LLH\n7 LHH\n8 HHH\n"	0.1	92	0.1	14	0	0.1	0	0	0.05	25	30	0.025593673	25000	1
1032	0	7	0.3	false	1	"NNN\nNNL\nNNH\nNLL\nNHH\nLLL\nLLH\nLHH\nHHH\n"	0	0.4	50	"0 NNN\n1 NNL\n2 NNH\n3 NLL\n4 NHH\n5 LLL\n6 LLH\n7 LHH\n8 HHH\n"	0.1	92	0.1	14	0	0.1	0	0	0.05	25	30	0.021754622	25000	2
1033	0	7	0.3	false	1	"NNN\nNNL\nNNH\nNLL\nNHH\nLLL\nLLH\nLHH\nHHH\n"	0	0.4	50	"0 NNN\n1 NNL\n2 NNH\n3 NLL\n4 NHH\n5 LLL\n6 LLH\n7 LHH\n8 HHH\n"	0.1	92	0.1	14	0	0.1	0	0	0.05	25	30	0.018491428	25000	2
1035	0	7	0.3	false	1	"NNN\nNNL\nNNH\nNLL\nNHH\nLLL\nLLH\nLHH\nHHH\n"	0	0.4	50	"0 NNN\n1 NNL\n2 NNH\n3 NLL\n4 NHH\n5 LLL\n6 LLH\n7 LHH\n8 HHH\n"	0.1	92	0.1	14	0	0.1	0	0	0.05	25	30	0.013360057	25000	2
1034	0	7	0.3	false	1	"NNN\nNNL\nNNH\nNLL\nNHH\nLLL\nLLH\nLHH\nHHH\n"	0	0.4	50	"0 NNN\n1 NNL\n2 NNH\n3 NLL\n4 NHH\n5 LLL\n6 LLH\n7 LHH\n8 HHH\n"	0.1	92	0.1	14	0	0.1	0	0	0.05	25	30	0.015717714	25000	2
1036	0	7	0.3	false	1	"NNN\nNNL\nNNH\nNLL\nNHH\nLLL\nLLH\nLHH\nHHH\n"	0	0.4	50	"0 NNN\n1 NNL\n2 NNH\n3 NLL\n4 NHH\n5 LLL\n6 LLH\n7 LHH\n8 HHH\n"	0.1	92	0.1	14	0	0.1	0	0	0.05	25	30	0.011356048	25000	2
1037	0	7	0.3	false	1	"NNN\nNNL\nNNH\nNLL\nNHH\nLLL\nLLH\nLHH\nHHH\n"	0	0.4	50	"0 NNN\n1 NNL\n2 NNH\n3 NLL\n4 NHH\n5 LLL\n6 LLH\n7 LHH\n8 HHH\n"	0.1	92	0.1	14	0	0.1	0	0	0.05	25	30	0.009652641	25000	2
1038	0	7	0.3	false	1	"NNN\nNNL\nNNH\nNLL\nNHH\nLLL\nLLH\nLHH\nHHH\n"	0	0.4	50	"0 NNN\n1 NNL\n2 NNH\n3 NLL\n4 NHH\n5 LLL\n6 LLH\n7 LHH\n8 HHH\n"	0.1	92	0.1	14	0	0.1	0	0	0.05	25	30	0.008204745	25000	2
1039	0	7	0.3	false	1	"NNN\nNNL\nNNH\nNLL\nNHH\nLLL\nLLH\nLHH\nHHH\n"	0	0.4	50	"0 NNN\n1 NNL\n2 NNH\n3 NLL\n4 NHH\n5 LLL\n6 LLH\n7 LHH\n8 HHH\n"	0.1	92	0.1	14	0	0.1	0	0	0.05	25	30	0.006974033	25000	1
1040	0	7	0.3	false	1	"NNN\nNNL\nNNH\nNLL\nNHH\nLLL\nLLH\nLHH\nHHH\n"	0	0.4	50	"0 NNN\n1 NNL\n2 NNH\n3 NLL\n4 NHH\n5 LLL\n6 LLH\n7 LHH\n8 HHH\n"	0.1	92	0.1	14	0	0.1	0	0	0.05	25	30	0.005927928	25000	1
1041	0	7	0.3	false	1	"NNN\nNNL\nNNH\nNLL\nNHH\nLLL\nLLH\nLHH\nHHH\n"	0	0.4	50	"0 NNN\n1 NNL\n2 NNH\n3 NLL\n4 NHH\n5 LLL\n6 LLH\n7 LHH\n8 HHH\n"	0.1	92	0.1	14	0	0.1	0	0	0.05	25	30	0.005038739	25000	2
1042	0	7	0.3	false	1	"NNN\nNNL\nNNH\nNLL\nNHH\nLLL\nLLH\nLHH\nHHH\n"	0	0.4	50	"0 NNN\n1 NNL\n2 NNH\n3 NLL\n4 NHH\n5 LLL\n6 LLH\n7 LHH\n8 HHH\n"	0.1	92	0.1	14	0	0.1	0	0	0.05	25	30	0.004282928	25000	3
1044	0	7	0.3	false	1	"NNN\nNNL\nNNH\nNLL\nNHH\nLLL\nLLH\nLHH\nHHH\n"	0	0.4	50	"0 NNN\n1 NNL\n2 NNH\n3 NLL\n4 NHH\n5 LLL\n6 LLH\n7 LHH\n8 HHH\n"	0.1	92	0.1	14	0	0.1	0	0	0.05	25	30	0.003094416	25000	3
1043	0	7	0.3	false	1	"NNN\nNNL\nNNH\nNLL\nNHH\nLLL\nLLH\nLHH\nHHH\n"	0	0.4	50	"0 NNN\n1 NNL\n2 NNH\n3 NLL\n4 NHH\n5 LLL\n6 LLH\n7 LHH\n8 HHH\n"	0.1	92	0.1	14	0	0.1	0	0	0.05	25	30	0.003640489	25000	3
1045	0	7	0.3	false	1	"NNN\nNNL\nNNH\nNLL\nNHH\nLLL\nLLH\nLHH\nHHH\n"	0	0.4	50	"0 NNN\n1 NNL\n2 NNH\n3 NLL\n4 NHH\n5 LLL\n6 LLH\n7 LHH\n8 HHH\n"	0.1	92	0.1	14	0	0.1	0	0	0.05	25	30	0.002630253	25000	3
1046	0	7	0.3	false	1	"NNN\nNNL\nNNH\nNLL\nNHH\nLLL\nLLH\nLHH\nHHH\n"	0	0.4	50	"0 NNN\n1 NNL\n2 NNH\n3 NLL\n4 NHH\n5 LLL\n6 LLH\n7 LHH\n8 HHH\n"	0.1	92	0.1	14	0	0.1	0	0	0.05	25	30	0.002235715	25000	3
1047	0	7	0.3	false	1	"NNN\nNNL\nNNH\nNLL\nNHH\nLLL\nLLH\nLHH\nHHH\n"	0	0.4	50	"0 NNN\n1 NNL\n2 NNH\n3 NLL\n4 NHH\n5 LLL\n6 LLH\n7 LHH\n8 HHH\n"	0.1	92	0.1	14	0	0.1	0	0	0.05	25	30	0.001900358	25000	3
1049	0	7	0.3	false	1	"NNN\nNNL\nNNH\nNLL\nNHH\nLLL\nLLH\nLHH\nHHH\n"	0	0.4	50	"0 NNN\n1 NNL\n2 NNH\n3 NLL\n4 NHH\n5 LLL\n6 LLH\n7 LHH\n8 HHH\n"	0.1	92	0.1	14	0	0.1	0	0	0.05	25	30	0.001373009	25000	4
1048	0	7	0.3	false	1	"NNN\nNNL\nNNH\nNLL\nNHH\nLLL\nLLH\nLHH\nHHH\n"	0	0.4	50	"0 NNN\n1 NNL\n2 NNH\n3 NLL\n4 NHH\n5 LLL\n6 LLH\n7 LHH\n8 HHH\n"	0.1	92	0.1	14	0	0.1	0	0	0.05	25	30	0.001615304	25000	3
1050	0	7	0.3	false	1	"NNN\nNNL\nNNH\nNLL\nNHH\nLLL\nLLH\nLHH\nHHH\n"	0	0.4	50	"0 NNN\n1 NNL\n2 NNH\n3 NLL\n4 NHH\n5 LLL\n6 LLH\n7 LHH\n8 HHH\n"	0.1	92	0.1	14	0	0.1	0	0	0.05	25	30	0.001167057	25000	4
1051	0	7	0.3	false	1	"NNN\nNNL\nNNH\nNLL\nNHH\nLLL\nLLH\nLHH\nHHH\n"	0	0.4	50	"0 NNN\n1 NNL\n2 NNH\n3 NLL\n4 NHH\n5 LLL\n6 LLH\n7 LHH\n8 HHH\n"	0.1	92	0.1	14	0	0.1	0	0	0.05	25	30	9.91999E-4	25000	4
1052	0	7	0.3	false	1	"NNN\nNNL\nNNH\nNLL\nNHH\nLLL\nLLH\nLHH\nHHH\n"	0	0.4	50	"0 NNN\n1 NNL\n2 NNH\n3 NLL\n4 NHH\n5 LLL\n6 LLH\n7 LHH\n8 HHH\n"	0.1	92	0.1	14	0	0.1	0	0	0.05	25	30	8.43199E-4	25000	4
1054	0	7	0.3	false	1	"NNN\nNNL\nNNH\nNLL\nNHH\nLLL\nLLH\nLHH\nHHH\n"	0	0.4	50	"0 NNN\n1 NNL\n2 NNH\n3 NLL\n4 NHH\n5 LLL\n6 LLH\n7 LHH\n8 HHH\n"	0.1	92	0.1	14	0	0.1	0	0	0.05	25	30	6.09211E-4	25000	4
1053	0	7	0.3	false	1	"NNN\nNNL\nNNH\nNLL\nNHH\nLLL\nLLH\nLHH\nHHH\n"	0	0.4	50	"0 NNN\n1 NNL\n2 NNH\n3 NLL\n4 NHH\n5 LLL\n6 LLH\n7 LHH\n8 HHH\n"	0.1	92	0.1	14	0	0.1	0	0	0.05	25	30	7.16719E-4	25000	3
1055	0	7	0.3	false	1	"NNN\nNNL\nNNH\nNLL\nNHH\nLLL\nLLH\nLHH\nHHH\n"	0	0.4	50	"0 NNN\n1 NNL\n2 NNH\n3 NLL\n4 NHH\n5 LLL\n6 LLH\n7 LHH\n8 HHH\n"	0.1	92	0.1	14	0	0.1	0	0	0.05	25	30	5.1783E-4	25000	4
1056	0	7	0.3	false	1	"NNN\nNNL\nNNH\nNLL\nNHH\nLLL\nLLH\nLHH\nHHH\n"	0	0.4	50	"0 NNN\n1 NNL\n2 NNH\n3 NLL\n4 NHH\n5 LLL\n6 LLH\n7 LHH\n8 HHH\n"	0.1	92	0.1	14	0	0.1	0	0	0.05	25	30	4.40155E-4	25000	4
1057	0	7	0.3	false	1	"NNN\nNNL\nNNH\nNLL\nNHH\nLLL\nLLH\nLHH\nHHH\n"	0	0.4	50	"0 NNN\n1 NNL\n2 NNH\n3 NLL\n4 NHH\n5 LLL\n6 LLH\n7 LHH\n8 HHH\n"	0.1	92	0.1	14	0	0.1	0	0	0.05	25	30	3.74132E-4	25000	4
1058	0	7	0.3	false	1	"NNN\nNNL\nNNH\nNLL\nNHH\nLLL\nLLH\nLHH\nHHH\n"	0	0.4	50	"0 NNN\n1 NNL\n2 NNH\n3 NLL\n4 NHH\n5 LLL\n6 LLH\n7 LHH\n8 HHH\n"	0.1	92	0.1	14	0	0.1	0	0	0.05	25	30	3.18012E-4	25000	4
1059	0	7	0.3	false	1	"NNN\nNNL\nNNH\nNLL\nNHH\nLLL\nLLH\nLHH\nHHH\n"	0	0.4	50	"0 NNN\n1 NNL\n2 NNH\n3 NLL\n4 NHH\n5 LLL\n6 LLH\n7 LHH\n8 HHH\n"	0.1	92	0.1	14	0	0.1	0	0	0.05	25	30	2.7031E-4	25000	4
1060	0	7	0.3	false	1	"NNN\nNNL\nNNH\nNLL\nNHH\nLLL\nLLH\nLHH\nHHH\n"	0	0.4	50	"0 NNN\n1 NNL\n2 NNH\n3 NLL\n4 NHH\n5 LLL\n6 LLH\n7 LHH\n8 HHH\n"	0.1	92	0.1	14	0	0.1	0	0	0.05	25	30	2.29764E-4	25000	4
1061	0	7	0.3	false	1	"NNN\nNNL\nNNH\nNLL\nNHH\nLLL\nLLH\nLHH\nHHH\n"	0	0.4	50	"0 NNN\n1 NNL\n2 NNH\n3 NLL\n4 NHH\n5 LLL\n6 LLH\n7 LHH\n8 HHH\n"	0.1	92	0.1	14	0	0.1	0	0	0.05	25	30	1.95299E-4	25000	4
1063	0	7	0.3	false	1	"NNN\nNNL\nNNH\nNLL\nNHH\nLLL\nLLH\nLHH\nHHH\n"	0	0.4	50	"0 NNN\n1 NNL\n2 NNH\n3 NLL\n4 NHH\n5 LLL\n6 LLH\n7 LHH\n8 HHH\n"	0.1	92	0.1	14	0	0.1	0	0	0.05	25	30	1.41104E-4	25000	6
1062	0	7	0.3	false	1	"NNN\nNNL\nNNH\nNLL\nNHH\nLLL\nLLH\nLHH\nHHH\n"	0	0.4	50	"0 NNN\n1 NNL\n2 NNH\n3 NLL\n4 NHH\n5 LLL\n6 LLH\n7 LHH\n8 HHH\n"	0.1	92	0.1	14	0	0.1	0	0	0.05	25	30	1.66004E-4	25000	4
1064	0	7	0.3	false	1	"NNN\nNNL\nNNH\nNLL\nNHH\nLLL\nLLH\nLHH\nHHH\n"	0	0.4	50	"0 NNN\n1 NNL\n2 NNH\n3 NLL\n4 NHH\n5 LLL\n6 LLH\n7 LHH\n8 HHH\n"	0.1	92	0.1	14	0	0.1	0	0	0.05	25	30	1.19938E-4	25000	4
1065	0	7	0.3	false	1	"NNN\nNNL\nNNH\nNLL\nNHH\nLLL\nLLH\nLHH\nHHH\n"	0	0.4	50	"0 NNN\n1 NNL\n2 NNH\n3 NLL\n4 NHH\n5 LLL\n6 LLH\n7 LHH\n8 HHH\n"	0.1	92	0.1	14	0	0.1	0	0	0.05	25	30	1.01947E-4	25000	4
1066	0	7	0.3	false	1	"NNN\nNNL\nNNH\nNLL\nNHH\nLLL\nLLH\nLHH\nHHH\n"	0	0.4	50	"0 NNN\n1 NNL\n2 NNH\n3 NLL\n4 NHH\n5 LLL\n6 LLH\n7 LHH\n8 HHH\n"	0.1	92	0.1	14	0	0.1	0	0	0.05	25	30	8.66553E-5	25000	4
1068	0	7	0.3	false	1	"NNN\nNNL\nNNH\nNLL\nNHH\nLLL\nLLH\nLHH\nHHH\n"	0	0.4	50	"0 NNN\n1 NNL\n2 NNH\n3 NLL\n4 NHH\n5 LLL\n6 LLH\n7 LHH\n8 HHH\n"	0.1	92	0.1	14	0	0.1	0	0	0.05	25	30	6.26084E-5	25000	4
1069	0	7	0.3	false	1	"NNN\nNNL\nNNH\nNLL\nNHH\nLLL\nLLH\nLHH\nHHH\n"	0	0.4	50	"0 NNN\n1 NNL\n2 NNH\n3 NLL\n4 NHH\n5 LLL\n6 LLH\n7 LHH\n8 HHH\n"	0.1	92	0.1	14	0	0.1	0	0	0.05	25	30	5.32172E-5	25000	4
1067	0	7	0.3	false	1	"NNN\nNNL\nNNH\nNLL\nNHH\nLLL\nLLH\nLHH\nHHH\n"	0	0.4	50	"0 NNN\n1 NNL\n2 NNH\n3 NLL\n4 NHH\n5 LLL\n6 LLH\n7 LHH\n8 HHH\n"	0.1	92	0.1	14	0	0.1	0	0	0.05	25	30	7.3657E-5	25000	4
1070	0	7	0.3	false	1	"NNN\nNNL\nNNH\nNLL\nNHH\nLLL\nLLH\nLHH\nHHH\n"	0	0.4	50	"0 NNN\n1 NNL\n2 NNH\n3 NLL\n4 NHH\n5 LLL\n6 LLH\n7 LHH\n8 HHH\n"	0.1	92	0.1	14	0	0.1	0	0	0.05	25	30	4.52346E-5	25000	4
1071	0	7	0.3	false	1	"NNN\nNNL\nNNH\nNLL\nNHH\nLLL\nLLH\nLHH\nHHH\n"	0	0.4	50	"0 NNN\n1 NNL\n2 NNH\n3 NLL\n4 NHH\n5 LLL\n6 LLH\n7 LHH\n8 HHH\n"	0.1	92	0.1	14	0	0.1	0	0	0.05	25	30	0	25000	6
1072	0	7	0.3	false	1	"NNN\nNNL\nNNH\nNLL\nNHH\nLLL\nLLH\nLHH\nHHH\n"	0	0.4	50	"0 NNN\n1 NNL\n2 NNH\n3 NLL\n4 NHH\n5 LLL\n6 LLH\n7 LHH\n8 HHH\n"	0.1	92	0.1	14	0	0.1	0	0	0.05	25	100	0.13	25000	1
1073	0	7	0.3	false	1	"NNN\nNNL\nNNH\nNLL\nNHH\nLLL\nLLH\nLHH\nHHH\n"	0	0.4	50	"0 NNN\n1 NNL\n2 NNH\n3 NLL\n4 NHH\n5 LLL\n6 LLH\n7 LHH\n8 HHH\n"	0.1	92	0.1	14	0	0.1	0	0	0.05	25	100	0.1105	25000	2
1074	0	7	0.3	false	1	"NNN\nNNL\nNNH\nNLL\nNHH\nLLL\nLLH\nLHH\nHHH\n"	0	0.4	50	"0 NNN\n1 NNL\n2 NNH\n3 NLL\n4 NHH\n5 LLL\n6 LLH\n7 LHH\n8 HHH\n"	0.1	92	0.1	14	0	0.1	0	0	0.05	25	100	0.093925	25000	1
1075	0	7	0.3	false	1	"NNN\nNNL\nNNH\nNLL\nNHH\nLLL\nLLH\nLHH\nHHH\n"	0	0.4	50	"0 NNN\n1 NNL\n2 NNH\n3 NLL\n4 NHH\n5 LLL\n6 LLH\n7 LHH\n8 HHH\n"	0.1	92	0.1	14	0	0.1	0	0	0.05	25	100	0.07983625	25000	2
1076	0	7	0.3	false	1	"NNN\nNNL\nNNH\nNLL\nNHH\nLLL\nLLH\nLHH\nHHH\n"	0	0.4	50	"0 NNN\n1 NNL\n2 NNH\n3 NLL\n4 NHH\n5 LLL\n6 LLH\n7 LHH\n8 HHH\n"	0.1	92	0.1	14	0	0.1	0	0	0.05	25	100	0.067860813	25000	2
1078	0	7	0.3	false	1	"NNN\nNNL\nNNH\nNLL\nNHH\nLLL\nLLH\nLHH\nHHH\n"	0	0.4	50	"0 NNN\n1 NNL\n2 NNH\n3 NLL\n4 NHH\n5 LLL\n6 LLH\n7 LHH\n8 HHH\n"	0.1	92	0.1	14	0	0.1	0	0	0.05	25	100	0.049029437	25000	2
1079	0	7	0.3	false	1	"NNN\nNNL\nNNH\nNLL\nNHH\nLLL\nLLH\nLHH\nHHH\n"	0	0.4	50	"0 NNN\n1 NNL\n2 NNH\n3 NLL\n4 NHH\n5 LLL\n6 LLH\n7 LHH\n8 HHH\n"	0.1	92	0.1	14	0	0.1	0	0	0.05	25	100	0.041675021	25000	1
1077	0	7	0.3	false	1	"NNN\nNNL\nNNH\nNLL\nNHH\nLLL\nLLH\nLHH\nHHH\n"	0	0.4	50	"0 NNN\n1 NNL\n2 NNH\n3 NLL\n4 NHH\n5 LLL\n6 LLH\n7 LHH\n8 HHH\n"	0.1	92	0.1	14	0	0.1	0	0	0.05	25	100	0.057681691	25000	1
1080	0	7	0.3	false	1	"NNN\nNNL\nNNH\nNLL\nNHH\nLLL\nLLH\nLHH\nHHH\n"	0	0.4	50	"0 NNN\n1 NNL\n2 NNH\n3 NLL\n4 NHH\n5 LLL\n6 LLH\n7 LHH\n8 HHH\n"	0.1	92	0.1	14	0	0.1	0	0	0.05	25	100	0.035423768	25000	1
1081	0	7	0.3	false	1	"NNN\nNNL\nNNH\nNLL\nNHH\nLLL\nLLH\nLHH\nHHH\n"	0	0.4	50	"0 NNN\n1 NNL\n2 NNH\n3 NLL\n4 NHH\n5 LLL\n6 LLH\n7 LHH\n8 HHH\n"	0.1	92	0.1	14	0	0.1	0	0	0.05	25	100	0.030110203	25000	2
1082	0	7	0.3	false	1	"NNN\nNNL\nNNH\nNLL\nNHH\nLLL\nLLH\nLHH\nHHH\n"	0	0.4	50	"0 NNN\n1 NNL\n2 NNH\n3 NLL\n4 NHH\n5 LLL\n6 LLH\n7 LHH\n8 HHH\n"	0.1	92	0.1	14	0	0.1	0	0	0.05	25	100	0.025593673	25000	2
1084	0	7	0.3	false	1	"NNN\nNNL\nNNH\nNLL\nNHH\nLLL\nLLH\nLHH\nHHH\n"	0	0.4	50	"0 NNN\n1 NNL\n2 NNH\n3 NLL\n4 NHH\n5 LLL\n6 LLH\n7 LHH\n8 HHH\n"	0.1	92	0.1	14	0	0.1	0	0	0.05	25	100	0.018491428	25000	1
1083	0	7	0.3	false	1	"NNN\nNNL\nNNH\nNLL\nNHH\nLLL\nLLH\nLHH\nHHH\n"	0	0.4	50	"0 NNN\n1 NNL\n2 NNH\n3 NLL\n4 NHH\n5 LLL\n6 LLH\n7 LHH\n8 HHH\n"	0.1	92	0.1	14	0	0.1	0	0	0.05	25	100	0.021754622	25000	1
1085	0	7	0.3	false	1	"NNN\nNNL\nNNH\nNLL\nNHH\nLLL\nLLH\nLHH\nHHH\n"	0	0.4	50	"0 NNN\n1 NNL\n2 NNH\n3 NLL\n4 NHH\n5 LLL\n6 LLH\n7 LHH\n8 HHH\n"	0.1	92	0.1	14	0	0.1	0	0	0.05	25	100	0.015717714	25000	1
1086	0	7	0.3	false	1	"NNN\nNNL\nNNH\nNLL\nNHH\nLLL\nLLH\nLHH\nHHH\n"	0	0.4	50	"0 NNN\n1 NNL\n2 NNH\n3 NLL\n4 NHH\n5 LLL\n6 LLH\n7 LHH\n8 HHH\n"	0.1	92	0.1	14	0	0.1	0	0	0.05	25	100	0.013360057	25000	1
1087	0	7	0.3	false	1	"NNN\nNNL\nNNH\nNLL\nNHH\nLLL\nLLH\nLHH\nHHH\n"	0	0.4	50	"0 NNN\n1 NNL\n2 NNH\n3 NLL\n4 NHH\n5 LLL\n6 LLH\n7 LHH\n8 HHH\n"	0.1	92	0.1	14	0	0.1	0	0	0.05	25	100	0.011356048	25000	1
1088	0	7	0.3	false	1	"NNN\nNNL\nNNH\nNLL\nNHH\nLLL\nLLH\nLHH\nHHH\n"	0	0.4	50	"0 NNN\n1 NNL\n2 NNH\n3 NLL\n4 NHH\n5 LLL\n6 LLH\n7 LHH\n8 HHH\n"	0.1	92	0.1	14	0	0.1	0	0	0.05	25	100	0.009652641	25000	2
1089	0	7	0.3	false	1	"NNN\nNNL\nNNH\nNLL\nNHH\nLLL\nLLH\nLHH\nHHH\n"	0	0.4	50	"0 NNN\n1 NNL\n2 NNH\n3 NLL\n4 NHH\n5 LLL\n6 LLH\n7 LHH\n8 HHH\n"	0.1	92	0.1	14	0	0.1	0	0	0.05	25	100	0.008204745	25000	1
1090	0	7	0.3	false	1	"NNN\nNNL\nNNH\nNLL\nNHH\nLLL\nLLH\nLHH\nHHH\n"	0	0.4	50	"0 NNN\n1 NNL\n2 NNH\n3 NLL\n4 NHH\n5 LLL\n6 LLH\n7 LHH\n8 HHH\n"	0.1	92	0.1	14	0	0.1	0	0	0.05	25	100	0.006974033	25000	1
1091	0	7	0.3	false	1	"NNN\nNNL\nNNH\nNLL\nNHH\nLLL\nLLH\nLHH\nHHH\n"	0	0.4	50	"0 NNN\n1 NNL\n2 NNH\n3 NLL\n4 NHH\n5 LLL\n6 LLH\n7 LHH\n8 HHH\n"	0.1	92	0.1	14	0	0.1	0	0	0.05	25	100	0.005927928	25000	1
1093	0	7	0.3	false	1	"NNN\nNNL\nNNH\nNLL\nNHH\nLLL\nLLH\nLHH\nHHH\n"	0	0.4	50	"0 NNN\n1 NNL\n2 NNH\n3 NLL\n4 NHH\n5 LLL\n6 LLH\n7 LHH\n8 HHH\n"	0.1	92	0.1	14	0	0.1	0	0	0.05	25	100	0.004282928	25000	1
1092	0	7	0.3	false	1	"NNN\nNNL\nNNH\nNLL\nNHH\nLLL\nLLH\nLHH\nHHH\n"	0	0.4	50	"0 NNN\n1 NNL\n2 NNH\n3 NLL\n4 NHH\n5 LLL\n6 LLH\n7 LHH\n8 HHH\n"	0.1	92	0.1	14	0	0.1	0	0	0.05	25	100	0.005038739	25000	1
1094	0	7	0.3	false	1	"NNN\nNNL\nNNH\nNLL\nNHH\nLLL\nLLH\nLHH\nHHH\n"	0	0.4	50	"0 NNN\n1 NNL\n2 NNH\n3 NLL\n4 NHH\n5 LLL\n6 LLH\n7 LHH\n8 HHH\n"	0.1	92	0.1	14	0	0.1	0	0	0.05	25	100	0.003640489	25000	2
1095	0	7	0.3	false	1	"NNN\nNNL\nNNH\nNLL\nNHH\nLLL\nLLH\nLHH\nHHH\n"	0	0.4	50	"0 NNN\n1 NNL\n2 NNH\n3 NLL\n4 NHH\n5 LLL\n6 LLH\n7 LHH\n8 HHH\n"	0.1	92	0.1	14	0	0.1	0	0	0.05	25	100	0.003094416	25000	2
1096	0	7	0.3	false	1	"NNN\nNNL\nNNH\nNLL\nNHH\nLLL\nLLH\nLHH\nHHH\n"	0	0.4	50	"0 NNN\n1 NNL\n2 NNH\n3 NLL\n4 NHH\n5 LLL\n6 LLH\n7 LHH\n8 HHH\n"	0.1	92	0.1	14	0	0.1	0	0	0.05	25	100	0.002630253	25000	2
1098	0	7	0.3	false	1	"NNN\nNNL\nNNH\nNLL\nNHH\nLLL\nLLH\nLHH\nHHH\n"	0	0.4	50	"0 NNN\n1 NNL\n2 NNH\n3 NLL\n4 NHH\n5 LLL\n6 LLH\n7 LHH\n8 HHH\n"	0.1	92	0.1	14	0	0.1	0	0	0.05	25	100	0.001900358	25000	1
1099	0	7	0.3	false	1	"NNN\nNNL\nNNH\nNLL\nNHH\nLLL\nLLH\nLHH\nHHH\n"	0	0.4	50	"0 NNN\n1 NNL\n2 NNH\n3 NLL\n4 NHH\n5 LLL\n6 LLH\n7 LHH\n8 HHH\n"	0.1	92	0.1	14	0	0.1	0	0	0.05	25	100	0.001615304	25000	3
1097	0	7	0.3	false	1	"NNN\nNNL\nNNH\nNLL\nNHH\nLLL\nLLH\nLHH\nHHH\n"	0	0.4	50	"0 NNN\n1 NNL\n2 NNH\n3 NLL\n4 NHH\n5 LLL\n6 LLH\n7 LHH\n8 HHH\n"	0.1	92	0.1	14	0	0.1	0	0	0.05	25	100	0.002235715	25000	1
1100	0	7	0.3	false	1	"NNN\nNNL\nNNH\nNLL\nNHH\nLLL\nLLH\nLHH\nHHH\n"	0	0.4	50	"0 NNN\n1 NNL\n2 NNH\n3 NLL\n4 NHH\n5 LLL\n6 LLH\n7 LHH\n8 HHH\n"	0.1	92	0.1	14	0	0.1	0	0	0.05	25	100	0.001373009	25000	3
1101	0	7	0.3	false	1	"NNN\nNNL\nNNH\nNLL\nNHH\nLLL\nLLH\nLHH\nHHH\n"	0	0.4	50	"0 NNN\n1 NNL\n2 NNH\n3 NLL\n4 NHH\n5 LLL\n6 LLH\n7 LHH\n8 HHH\n"	0.1	92	0.1	14	0	0.1	0	0	0.05	25	100	0.001167057	25000	2
1102	0	7	0.3	false	1	"NNN\nNNL\nNNH\nNLL\nNHH\nLLL\nLLH\nLHH\nHHH\n"	0	0.4	50	"0 NNN\n1 NNL\n2 NNH\n3 NLL\n4 NHH\n5 LLL\n6 LLH\n7 LHH\n8 HHH\n"	0.1	92	0.1	14	0	0.1	0	0	0.05	25	100	9.91999E-4	25000	3
1103	0	7	0.3	false	1	"NNN\nNNL\nNNH\nNLL\nNHH\nLLL\nLLH\nLHH\nHHH\n"	0	0.4	50	"0 NNN\n1 NNL\n2 NNH\n3 NLL\n4 NHH\n5 LLL\n6 LLH\n7 LHH\n8 HHH\n"	0.1	92	0.1	14	0	0.1	0	0	0.05	25	100	8.43199E-4	25000	3
1104	0	7	0.3	false	1	"NNN\nNNL\nNNH\nNLL\nNHH\nLLL\nLLH\nLHH\nHHH\n"	0	0.4	50	"0 NNN\n1 NNL\n2 NNH\n3 NLL\n4 NHH\n5 LLL\n6 LLH\n7 LHH\n8 HHH\n"	0.1	92	0.1	14	0	0.1	0	0	0.05	25	100	7.16719E-4	25000	2
1105	0	7	0.3	false	1	"NNN\nNNL\nNNH\nNLL\nNHH\nLLL\nLLH\nLHH\nHHH\n"	0	0.4	50	"0 NNN\n1 NNL\n2 NNH\n3 NLL\n4 NHH\n5 LLL\n6 LLH\n7 LHH\n8 HHH\n"	0.1	92	0.1	14	0	0.1	0	0	0.05	25	100	6.09211E-4	25000	1
1106	0	7	0.3	false	1	"NNN\nNNL\nNNH\nNLL\nNHH\nLLL\nLLH\nLHH\nHHH\n"	0	0.4	50	"0 NNN\n1 NNL\n2 NNH\n3 NLL\n4 NHH\n5 LLL\n6 LLH\n7 LHH\n8 HHH\n"	0.1	92	0.1	14	0	0.1	0	0	0.05	25	100	5.1783E-4	25000	3
1107	0	7	0.3	false	1	"NNN\nNNL\nNNH\nNLL\nNHH\nLLL\nLLH\nLHH\nHHH\n"	0	0.4	50	"0 NNN\n1 NNL\n2 NNH\n3 NLL\n4 NHH\n5 LLL\n6 LLH\n7 LHH\n8 HHH\n"	0.1	92	0.1	14	0	0.1	0	0	0.05	25	100	4.40155E-4	25000	3
1108	0	7	0.3	false	1	"NNN\nNNL\nNNH\nNLL\nNHH\nLLL\nLLH\nLHH\nHHH\n"	0	0.4	50	"0 NNN\n1 NNL\n2 NNH\n3 NLL\n4 NHH\n5 LLL\n6 LLH\n7 LHH\n8 HHH\n"	0.1	92	0.1	14	0	0.1	0	0	0.05	25	100	3.74132E-4	25000	3
1110	0	7	0.3	false	1	"NNN\nNNL\nNNH\nNLL\nNHH\nLLL\nLLH\nLHH\nHHH\n"	0	0.4	50	"0 NNN\n1 NNL\n2 NNH\n3 NLL\n4 NHH\n5 LLL\n6 LLH\n7 LHH\n8 HHH\n"	0.1	92	0.1	14	0	0.1	0	0	0.05	25	100	2.7031E-4	25000	3
1109	0	7	0.3	false	1	"NNN\nNNL\nNNH\nNLL\nNHH\nLLL\nLLH\nLHH\nHHH\n"	0	0.4	50	"0 NNN\n1 NNL\n2 NNH\n3 NLL\n4 NHH\n5 LLL\n6 LLH\n7 LHH\n8 HHH\n"	0.1	92	0.1	14	0	0.1	0	0	0.05	25	100	3.18012E-4	25000	3
1112	0	7	0.3	false	1	"NNN\nNNL\nNNH\nNLL\nNHH\nLLL\nLLH\nLHH\nHHH\n"	0	0.4	50	"0 NNN\n1 NNL\n2 NNH\n3 NLL\n4 NHH\n5 LLL\n6 LLH\n7 LHH\n8 HHH\n"	0.1	92	0.1	14	0	0.1	0	0	0.05	25	100	1.95299E-4	25000	3
1113	0	7	0.3	false	1	"NNN\nNNL\nNNH\nNLL\nNHH\nLLL\nLLH\nLHH\nHHH\n"	0	0.4	50	"0 NNN\n1 NNL\n2 NNH\n3 NLL\n4 NHH\n5 LLL\n6 LLH\n7 LHH\n8 HHH\n"	0.1	92	0.1	14	0	0.1	0	0	0.05	25	100	1.66004E-4	25000	3
1114	0	7	0.3	false	1	"NNN\nNNL\nNNH\nNLL\nNHH\nLLL\nLLH\nLHH\nHHH\n"	0	0.4	50	"0 NNN\n1 NNL\n2 NNH\n3 NLL\n4 NHH\n5 LLL\n6 LLH\n7 LHH\n8 HHH\n"	0.1	92	0.1	14	0	0.1	0	0	0.05	25	100	1.41104E-4	25000	3
1111	0	7	0.3	false	1	"NNN\nNNL\nNNH\nNLL\nNHH\nLLL\nLLH\nLHH\nHHH\n"	0	0.4	50	"0 NNN\n1 NNL\n2 NNH\n3 NLL\n4 NHH\n5 LLL\n6 LLH\n7 LHH\n8 HHH\n"	0.1	92	0.1	14	0	0.1	0	0	0.05	25	100	2.29764E-4	25000	3
1115	0	7	0.3	false	1	"NNN\nNNL\nNNH\nNLL\nNHH\nLLL\nLLH\nLHH\nHHH\n"	0	0.4	50	"0 NNN\n1 NNL\n2 NNH\n3 NLL\n4 NHH\n5 LLL\n6 LLH\n7 LHH\n8 HHH\n"	0.1	92	0.1	14	0	0.1	0	0	0.05	25	100	1.19938E-4	25000	3
1116	0	7	0.3	false	1	"NNN\nNNL\nNNH\nNLL\nNHH\nLLL\nLLH\nLHH\nHHH\n"	0	0.4	50	"0 NNN\n1 NNL\n2 NNH\n3 NLL\n4 NHH\n5 LLL\n6 LLH\n7 LHH\n8 HHH\n"	0.1	92	0.1	14	0	0.1	0	0	0.05	25	100	1.01947E-4	25000	3
1117	0	7	0.3	false	1	"NNN\nNNL\nNNH\nNLL\nNHH\nLLL\nLLH\nLHH\nHHH\n"	0	0.4	50	"0 NNN\n1 NNL\n2 NNH\n3 NLL\n4 NHH\n5 LLL\n6 LLH\n7 LHH\n8 HHH\n"	0.1	92	0.1	14	0	0.1	0	0	0.05	25	100	8.66553E-5	25000	6
1118	0	7	0.3	false	1	"NNN\nNNL\nNNH\nNLL\nNHH\nLLL\nLLH\nLHH\nHHH\n"	0	0.4	50	"0 NNN\n1 NNL\n2 NNH\n3 NLL\n4 NHH\n5 LLL\n6 LLH\n7 LHH\n8 HHH\n"	0.1	92	0.1	14	0	0.1	0	0	0.05	25	100	7.3657E-5	25000	3
1119	0	7	0.3	false	1	"NNN\nNNL\nNNH\nNLL\nNHH\nLLL\nLLH\nLHH\nHHH\n"	0	0.4	50	"0 NNN\n1 NNL\n2 NNH\n3 NLL\n4 NHH\n5 LLL\n6 LLH\n7 LHH\n8 HHH\n"	0.1	92	0.1	14	0	0.1	0	0	0.05	25	100	6.26084E-5	25000	3
1120	0	7	0.3	false	1	"NNN\nNNL\nNNH\nNLL\nNHH\nLLL\nLLH\nLHH\nHHH\n"	0	0.4	50	"0 NNN\n1 NNL\n2 NNH\n3 NLL\n4 NHH\n5 LLL\n6 LLH\n7 LHH\n8 HHH\n"	0.1	92	0.1	14	0	0.1	0	0	0.05	25	100	5.32172E-5	25000	3
1121	0	7	0.3	false	1	"NNN\nNNL\nNNH\nNLL\nNHH\nLLL\nLLH\nLHH\nHHH\n"	0	0.4	50	"0 NNN\n1 NNL\n2 NNH\n3 NLL\n4 NHH\n5 LLL\n6 LLH\n7 LHH\n8 HHH\n"	0.1	92	0.1	14	0	0.1	0	0	0.05	25	100	4.52346E-5	25000	3
1122	0	7	0.3	false	1	"NNN\nNNL\nNNH\nNLL\nNHH\nLLL\nLLH\nLHH\nHHH\n"	0	0.4	50	"0 NNN\n1 NNL\n2 NNH\n3 NLL\n4 NHH\n5 LLL\n6 LLH\n7 LHH\n8 HHH\n"	0.1	92	0.1	14	0	0.1	0	0	0.05	25	100	0	25000	0
1123	0	7	0.3	false	1	"NNN\nNNL\nNNH\nNLL\nNHH\nLLL\nLLH\nLHH\nHHH\n"	0	0.4	50	"0 NNN\n1 NNL\n2 NNH\n3 NLL\n4 NHH\n5 LLL\n6 LLH\n7 LHH\n8 HHH\n"	0.1	92	0.1	14	0	0.1	0	0	0.05	25	300	0.13	25000	2
1124	0	7	0.3	false	1	"NNN\nNNL\nNNH\nNLL\nNHH\nLLL\nLLH\nLHH\nHHH\n"	0	0.4	50	"0 NNN\n1 NNL\n2 NNH\n3 NLL\n4 NHH\n5 LLL\n6 LLH\n7 LHH\n8 HHH\n"	0.1	92	0.1	14	0	0.1	0	0	0.05	25	300	0.1105	25000	1
1125	0	7	0.3	false	1	"NNN\nNNL\nNNH\nNLL\nNHH\nLLL\nLLH\nLHH\nHHH\n"	0	0.4	50	"0 NNN\n1 NNL\n2 NNH\n3 NLL\n4 NHH\n5 LLL\n6 LLH\n7 LHH\n8 HHH\n"	0.1	92	0.1	14	0	0.1	0	0	0.05	25	300	0.093925	25000	1
1126	0	7	0.3	false	1	"NNN\nNNL\nNNH\nNLL\nNHH\nLLL\nLLH\nLHH\nHHH\n"	0	0.4	50	"0 NNN\n1 NNL\n2 NNH\n3 NLL\n4 NHH\n5 LLL\n6 LLH\n7 LHH\n8 HHH\n"	0.1	92	0.1	14	0	0.1	0	0	0.05	25	300	0.07983625	25000	2
1127	0	7	0.3	false	1	"NNN\nNNL\nNNH\nNLL\nNHH\nLLL\nLLH\nLHH\nHHH\n"	0	0.4	50	"0 NNN\n1 NNL\n2 NNH\n3 NLL\n4 NHH\n5 LLL\n6 LLH\n7 LHH\n8 HHH\n"	0.1	92	0.1	14	0	0.1	0	0	0.05	25	300	0.067860813	25000	2
1128	0	7	0.3	false	1	"NNN\nNNL\nNNH\nNLL\nNHH\nLLL\nLLH\nLHH\nHHH\n"	0	0.4	50	"0 NNN\n1 NNL\n2 NNH\n3 NLL\n4 NHH\n5 LLL\n6 LLH\n7 LHH\n8 HHH\n"	0.1	92	0.1	14	0	0.1	0	0	0.05	25	300	0.057681691	25000	1
1129	0	7	0.3	false	1	"NNN\nNNL\nNNH\nNLL\nNHH\nLLL\nLLH\nLHH\nHHH\n"	0	0.4	50	"0 NNN\n1 NNL\n2 NNH\n3 NLL\n4 NHH\n5 LLL\n6 LLH\n7 LHH\n8 HHH\n"	0.1	92	0.1	14	0	0.1	0	0	0.05	25	300	0.049029437	25000	1
1130	0	7	0.3	false	1	"NNN\nNNL\nNNH\nNLL\nNHH\nLLL\nLLH\nLHH\nHHH\n"	0	0.4	50	"0 NNN\n1 NNL\n2 NNH\n3 NLL\n4 NHH\n5 LLL\n6 LLH\n7 LHH\n8 HHH\n"	0.1	92	0.1	14	0	0.1	0	0	0.05	25	300	0.041675021	25000	1
1131	0	7	0.3	false	1	"NNN\nNNL\nNNH\nNLL\nNHH\nLLL\nLLH\nLHH\nHHH\n"	0	0.4	50	"0 NNN\n1 NNL\n2 NNH\n3 NLL\n4 NHH\n5 LLL\n6 LLH\n7 LHH\n8 HHH\n"	0.1	92	0.1	14	0	0.1	0	0	0.05	25	300	0.035423768	25000	1
1132	0	7	0.3	false	1	"NNN\nNNL\nNNH\nNLL\nNHH\nLLL\nLLH\nLHH\nHHH\n"	0	0.4	50	"0 NNN\n1 NNL\n2 NNH\n3 NLL\n4 NHH\n5 LLL\n6 LLH\n7 LHH\n8 HHH\n"	0.1	92	0.1	14	0	0.1	0	0	0.05	25	300	0.030110203	25000	1
1133	0	7	0.3	false	1	"NNN\nNNL\nNNH\nNLL\nNHH\nLLL\nLLH\nLHH\nHHH\n"	0	0.4	50	"0 NNN\n1 NNL\n2 NNH\n3 NLL\n4 NHH\n5 LLL\n6 LLH\n7 LHH\n8 HHH\n"	0.1	92	0.1	14	0	0.1	0	0	0.05	25	300	0.025593673	25000	1
1135	0	7	0.3	false	1	"NNN\nNNL\nNNH\nNLL\nNHH\nLLL\nLLH\nLHH\nHHH\n"	0	0.4	50	"0 NNN\n1 NNL\n2 NNH\n3 NLL\n4 NHH\n5 LLL\n6 LLH\n7 LHH\n8 HHH\n"	0.1	92	0.1	14	0	0.1	0	0	0.05	25	300	0.018491428	25000	2
1136	0	7	0.3	false	1	"NNN\nNNL\nNNH\nNLL\nNHH\nLLL\nLLH\nLHH\nHHH\n"	0	0.4	50	"0 NNN\n1 NNL\n2 NNH\n3 NLL\n4 NHH\n5 LLL\n6 LLH\n7 LHH\n8 HHH\n"	0.1	92	0.1	14	0	0.1	0	0	0.05	25	300	0.015717714	25000	2
1134	0	7	0.3	false	1	"NNN\nNNL\nNNH\nNLL\nNHH\nLLL\nLLH\nLHH\nHHH\n"	0	0.4	50	"0 NNN\n1 NNL\n2 NNH\n3 NLL\n4 NHH\n5 LLL\n6 LLH\n7 LHH\n8 HHH\n"	0.1	92	0.1	14	0	0.1	0	0	0.05	25	300	0.021754622	25000	2
1137	0	7	0.3	false	1	"NNN\nNNL\nNNH\nNLL\nNHH\nLLL\nLLH\nLHH\nHHH\n"	0	0.4	50	"0 NNN\n1 NNL\n2 NNH\n3 NLL\n4 NHH\n5 LLL\n6 LLH\n7 LHH\n8 HHH\n"	0.1	92	0.1	14	0	0.1	0	0	0.05	25	300	0.013360057	25000	1
1138	0	7	0.3	false	1	"NNN\nNNL\nNNH\nNLL\nNHH\nLLL\nLLH\nLHH\nHHH\n"	0	0.4	50	"0 NNN\n1 NNL\n2 NNH\n3 NLL\n4 NHH\n5 LLL\n6 LLH\n7 LHH\n8 HHH\n"	0.1	92	0.1	14	0	0.1	0	0	0.05	25	300	0.011356048	25000	1
1139	0	7	0.3	false	1	"NNN\nNNL\nNNH\nNLL\nNHH\nLLL\nLLH\nLHH\nHHH\n"	0	0.4	50	"0 NNN\n1 NNL\n2 NNH\n3 NLL\n4 NHH\n5 LLL\n6 LLH\n7 LHH\n8 HHH\n"	0.1	92	0.1	14	0	0.1	0	0	0.05	25	300	0.009652641	25000	1
1141	0	7	0.3	false	1	"NNN\nNNL\nNNH\nNLL\nNHH\nLLL\nLLH\nLHH\nHHH\n"	0	0.4	50	"0 NNN\n1 NNL\n2 NNH\n3 NLL\n4 NHH\n5 LLL\n6 LLH\n7 LHH\n8 HHH\n"	0.1	92	0.1	14	0	0.1	0	0	0.05	25	300	0.006974033	25000	2
1140	0	7	0.3	false	1	"NNN\nNNL\nNNH\nNLL\nNHH\nLLL\nLLH\nLHH\nHHH\n"	0	0.4	50	"0 NNN\n1 NNL\n2 NNH\n3 NLL\n4 NHH\n5 LLL\n6 LLH\n7 LHH\n8 HHH\n"	0.1	92	0.1	14	0	0.1	0	0	0.05	25	300	0.008204745	25000	1
1142	0	7	0.3	false	1	"NNN\nNNL\nNNH\nNLL\nNHH\nLLL\nLLH\nLHH\nHHH\n"	0	0.4	50	"0 NNN\n1 NNL\n2 NNH\n3 NLL\n4 NHH\n5 LLL\n6 LLH\n7 LHH\n8 HHH\n"	0.1	92	0.1	14	0	0.1	0	0	0.05	25	300	0.005927928	25000	2
1143	0	7	0.3	false	1	"NNN\nNNL\nNNH\nNLL\nNHH\nLLL\nLLH\nLHH\nHHH\n"	0	0.4	50	"0 NNN\n1 NNL\n2 NNH\n3 NLL\n4 NHH\n5 LLL\n6 LLH\n7 LHH\n8 HHH\n"	0.1	92	0.1	14	0	0.1	0	0	0.05	25	300	0.005038739	25000	2
1144	0	7	0.3	false	1	"NNN\nNNL\nNNH\nNLL\nNHH\nLLL\nLLH\nLHH\nHHH\n"	0	0.4	50	"0 NNN\n1 NNL\n2 NNH\n3 NLL\n4 NHH\n5 LLL\n6 LLH\n7 LHH\n8 HHH\n"	0.1	92	0.1	14	0	0.1	0	0	0.05	25	300	0.004282928	25000	1
1145	0	7	0.3	false	1	"NNN\nNNL\nNNH\nNLL\nNHH\nLLL\nLLH\nLHH\nHHH\n"	0	0.4	50	"0 NNN\n1 NNL\n2 NNH\n3 NLL\n4 NHH\n5 LLL\n6 LLH\n7 LHH\n8 HHH\n"	0.1	92	0.1	14	0	0.1	0	0	0.05	25	300	0.003640489	25000	2
1147	0	7	0.3	false	1	"NNN\nNNL\nNNH\nNLL\nNHH\nLLL\nLLH\nLHH\nHHH\n"	0	0.4	50	"0 NNN\n1 NNL\n2 NNH\n3 NLL\n4 NHH\n5 LLL\n6 LLH\n7 LHH\n8 HHH\n"	0.1	92	0.1	14	0	0.1	0	0	0.05	25	300	0.002630253	25000	1
1146	0	7	0.3	false	1	"NNN\nNNL\nNNH\nNLL\nNHH\nLLL\nLLH\nLHH\nHHH\n"	0	0.4	50	"0 NNN\n1 NNL\n2 NNH\n3 NLL\n4 NHH\n5 LLL\n6 LLH\n7 LHH\n8 HHH\n"	0.1	92	0.1	14	0	0.1	0	0	0.05	25	300	0.003094416	25000	1
1148	0	7	0.3	false	1	"NNN\nNNL\nNNH\nNLL\nNHH\nLLL\nLLH\nLHH\nHHH\n"	0	0.4	50	"0 NNN\n1 NNL\n2 NNH\n3 NLL\n4 NHH\n5 LLL\n6 LLH\n7 LHH\n8 HHH\n"	0.1	92	0.1	14	0	0.1	0	0	0.05	25	300	0.002235715	25000	1
1150	0	7	0.3	false	1	"NNN\nNNL\nNNH\nNLL\nNHH\nLLL\nLLH\nLHH\nHHH\n"	0	0.4	50	"0 NNN\n1 NNL\n2 NNH\n3 NLL\n4 NHH\n5 LLL\n6 LLH\n7 LHH\n8 HHH\n"	0.1	92	0.1	14	0	0.1	0	0	0.05	25	300	0.001615304	25000	1
1151	0	7	0.3	false	1	"NNN\nNNL\nNNH\nNLL\nNHH\nLLL\nLLH\nLHH\nHHH\n"	0	0.4	50	"0 NNN\n1 NNL\n2 NNH\n3 NLL\n4 NHH\n5 LLL\n6 LLH\n7 LHH\n8 HHH\n"	0.1	92	0.1	14	0	0.1	0	0	0.05	25	300	0.001373009	25000	2
1149	0	7	0.3	false	1	"NNN\nNNL\nNNH\nNLL\nNHH\nLLL\nLLH\nLHH\nHHH\n"	0	0.4	50	"0 NNN\n1 NNL\n2 NNH\n3 NLL\n4 NHH\n5 LLL\n6 LLH\n7 LHH\n8 HHH\n"	0.1	92	0.1	14	0	0.1	0	0	0.05	25	300	0.001900358	25000	1
1152	0	7	0.3	false	1	"NNN\nNNL\nNNH\nNLL\nNHH\nLLL\nLLH\nLHH\nHHH\n"	0	0.4	50	"0 NNN\n1 NNL\n2 NNH\n3 NLL\n4 NHH\n5 LLL\n6 LLH\n7 LHH\n8 HHH\n"	0.1	92	0.1	14	0	0.1	0	0	0.05	25	300	0.001167057	25000	2
1153	0	7	0.3	false	1	"NNN\nNNL\nNNH\nNLL\nNHH\nLLL\nLLH\nLHH\nHHH\n"	0	0.4	50	"0 NNN\n1 NNL\n2 NNH\n3 NLL\n4 NHH\n5 LLL\n6 LLH\n7 LHH\n8 HHH\n"	0.1	92	0.1	14	0	0.1	0	0	0.05	25	300	9.91999E-4	25000	2
1154	0	7	0.3	false	1	"NNN\nNNL\nNNH\nNLL\nNHH\nLLL\nLLH\nLHH\nHHH\n"	0	0.4	50	"0 NNN\n1 NNL\n2 NNH\n3 NLL\n4 NHH\n5 LLL\n6 LLH\n7 LHH\n8 HHH\n"	0.1	92	0.1	14	0	0.1	0	0	0.05	25	300	8.43199E-4	25000	1
1156	0	7	0.3	false	1	"NNN\nNNL\nNNH\nNLL\nNHH\nLLL\nLLH\nLHH\nHHH\n"	0	0.4	50	"0 NNN\n1 NNL\n2 NNH\n3 NLL\n4 NHH\n5 LLL\n6 LLH\n7 LHH\n8 HHH\n"	0.1	92	0.1	14	0	0.1	0	0	0.05	25	300	6.09211E-4	25000	1
1155	0	7	0.3	false	1	"NNN\nNNL\nNNH\nNLL\nNHH\nLLL\nLLH\nLHH\nHHH\n"	0	0.4	50	"0 NNN\n1 NNL\n2 NNH\n3 NLL\n4 NHH\n5 LLL\n6 LLH\n7 LHH\n8 HHH\n"	0.1	92	0.1	14	0	0.1	0	0	0.05	25	300	7.16719E-4	25000	2
1157	0	7	0.3	false	1	"NNN\nNNL\nNNH\nNLL\nNHH\nLLL\nLLH\nLHH\nHHH\n"	0	0.4	50	"0 NNN\n1 NNL\n2 NNH\n3 NLL\n4 NHH\n5 LLL\n6 LLH\n7 LHH\n8 HHH\n"	0.1	92	0.1	14	0	0.1	0	0	0.05	25	300	5.1783E-4	25000	2
1158	0	7	0.3	false	1	"NNN\nNNL\nNNH\nNLL\nNHH\nLLL\nLLH\nLHH\nHHH\n"	0	0.4	50	"0 NNN\n1 NNL\n2 NNH\n3 NLL\n4 NHH\n5 LLL\n6 LLH\n7 LHH\n8 HHH\n"	0.1	92	0.1	14	0	0.1	0	0	0.05	25	300	4.40155E-4	25000	2
1159	0	7	0.3	false	1	"NNN\nNNL\nNNH\nNLL\nNHH\nLLL\nLLH\nLHH\nHHH\n"	0	0.4	50	"0 NNN\n1 NNL\n2 NNH\n3 NLL\n4 NHH\n5 LLL\n6 LLH\n7 LHH\n8 HHH\n"	0.1	92	0.1	14	0	0.1	0	0	0.05	25	300	3.74132E-4	25000	1
1160	0	7	0.3	false	1	"NNN\nNNL\nNNH\nNLL\nNHH\nLLL\nLLH\nLHH\nHHH\n"	0	0.4	50	"0 NNN\n1 NNL\n2 NNH\n3 NLL\n4 NHH\n5 LLL\n6 LLH\n7 LHH\n8 HHH\n"	0.1	92	0.1	14	0	0.1	0	0	0.05	25	300	3.18012E-4	25000	1
1161	0	7	0.3	false	1	"NNN\nNNL\nNNH\nNLL\nNHH\nLLL\nLLH\nLHH\nHHH\n"	0	0.4	50	"0 NNN\n1 NNL\n2 NNH\n3 NLL\n4 NHH\n5 LLL\n6 LLH\n7 LHH\n8 HHH\n"	0.1	92	0.1	14	0	0.1	0	0	0.05	25	300	2.7031E-4	25000	2
1162	0	7	0.3	false	1	"NNN\nNNL\nNNH\nNLL\nNHH\nLLL\nLLH\nLHH\nHHH\n"	0	0.4	50	"0 NNN\n1 NNL\n2 NNH\n3 NLL\n4 NHH\n5 LLL\n6 LLH\n7 LHH\n8 HHH\n"	0.1	92	0.1	14	0	0.1	0	0	0.05	25	300	2.29764E-4	25000	1
1163	0	7	0.3	false	1	"NNN\nNNL\nNNH\nNLL\nNHH\nLLL\nLLH\nLHH\nHHH\n"	0	0.4	50	"0 NNN\n1 NNL\n2 NNH\n3 NLL\n4 NHH\n5 LLL\n6 LLH\n7 LHH\n8 HHH\n"	0.1	92	0.1	14	0	0.1	0	0	0.05	25	300	1.95299E-4	25000	2
1165	0	7	0.3	false	1	"NNN\nNNL\nNNH\nNLL\nNHH\nLLL\nLLH\nLHH\nHHH\n"	0	0.4	50	"0 NNN\n1 NNL\n2 NNH\n3 NLL\n4 NHH\n5 LLL\n6 LLH\n7 LHH\n8 HHH\n"	0.1	92	0.1	14	0	0.1	0	0	0.05	25	300	1.41104E-4	25000	1
1166	0	7	0.3	false	1	"NNN\nNNL\nNNH\nNLL\nNHH\nLLL\nLLH\nLHH\nHHH\n"	0	0.4	50	"0 NNN\n1 NNL\n2 NNH\n3 NLL\n4 NHH\n5 LLL\n6 LLH\n7 LHH\n8 HHH\n"	0.1	92	0.1	14	0	0.1	0	0	0.05	25	300	1.19938E-4	25000	1
1164	0	7	0.3	false	1	"NNN\nNNL\nNNH\nNLL\nNHH\nLLL\nLLH\nLHH\nHHH\n"	0	0.4	50	"0 NNN\n1 NNL\n2 NNH\n3 NLL\n4 NHH\n5 LLL\n6 LLH\n7 LHH\n8 HHH\n"	0.1	92	0.1	14	0	0.1	0	0	0.05	25	300	1.66004E-4	25000	2
1167	0	7	0.3	false	1	"NNN\nNNL\nNNH\nNLL\nNHH\nLLL\nLLH\nLHH\nHHH\n"	0	0.4	50	"0 NNN\n1 NNL\n2 NNH\n3 NLL\n4 NHH\n5 LLL\n6 LLH\n7 LHH\n8 HHH\n"	0.1	92	0.1	14	0	0.1	0	0	0.05	25	300	1.01947E-4	25000	1
1168	0	7	0.3	false	1	"NNN\nNNL\nNNH\nNLL\nNHH\nLLL\nLLH\nLHH\nHHH\n"	0	0.4	50	"0 NNN\n1 NNL\n2 NNH\n3 NLL\n4 NHH\n5 LLL\n6 LLH\n7 LHH\n8 HHH\n"	0.1	92	0.1	14	0	0.1	0	0	0.05	25	300	8.66553E-5	25000	2
1169	0	7	0.3	false	1	"NNN\nNNL\nNNH\nNLL\nNHH\nLLL\nLLH\nLHH\nHHH\n"	0	0.4	50	"0 NNN\n1 NNL\n2 NNH\n3 NLL\n4 NHH\n5 LLL\n6 LLH\n7 LHH\n8 HHH\n"	0.1	92	0.1	14	0	0.1	0	0	0.05	25	300	7.3657E-5	25000	2
1170	0	7	0.3	false	1	"NNN\nNNL\nNNH\nNLL\nNHH\nLLL\nLLH\nLHH\nHHH\n"	0	0.4	50	"0 NNN\n1 NNL\n2 NNH\n3 NLL\n4 NHH\n5 LLL\n6 LLH\n7 LHH\n8 HHH\n"	0.1	92	0.1	14	0	0.1	0	0	0.05	25	300	6.26084E-5	25000	1
1171	0	7	0.3	false	1	"NNN\nNNL\nNNH\nNLL\nNHH\nLLL\nLLH\nLHH\nHHH\n"	0	0.4	50	"0 NNN\n1 NNL\n2 NNH\n3 NLL\n4 NHH\n5 LLL\n6 LLH\n7 LHH\n8 HHH\n"	0.1	92	0.1	14	0	0.1	0	0	0.05	25	300	5.32172E-5	25000	2
1173	0	7	0.3	false	1	"NNN\nNNL\nNNH\nNLL\nNHH\nLLL\nLLH\nLHH\nHHH\n"	0	0.4	50	"0 NNN\n1 NNL\n2 NNH\n3 NLL\n4 NHH\n5 LLL\n6 LLH\n7 LHH\n8 HHH\n"	0.1	92	0.1	14	0	0.1	0	0	0.05	25	300	0	25000	1
1172	0	7	0.3	false	1	"NNN\nNNL\nNNH\nNLL\nNHH\nLLL\nLLH\nLHH\nHHH\n"	0	0.4	50	"0 NNN\n1 NNL\n2 NNH\n3 NLL\n4 NHH\n5 LLL\n6 LLH\n7 LHH\n8 HHH\n"	0.1	92	0.1	14	0	0.1	0	0	0.05	25	300	4.52346E-5	25000	2
1175	0	7	0.3	false	1	"NNN\nNNL\nNNH\nNLL\nNHH\nLLL\nLLH\nLHH\nHHH\n"	0	0.4	50	"0 NNN\n1 NNL\n2 NNH\n3 NLL\n4 NHH\n5 LLL\n6 LLH\n7 LHH\n8 HHH\n"	0.1	92	0.1	14	0	0.1	0	0	0.05	25	1000	0.1105	25000	1
1174	0	7	0.3	false	1	"NNN\nNNL\nNNH\nNLL\nNHH\nLLL\nLLH\nLHH\nHHH\n"	0	0.4	50	"0 NNN\n1 NNL\n2 NNH\n3 NLL\n4 NHH\n5 LLL\n6 LLH\n7 LHH\n8 HHH\n"	0.1	92	0.1	14	0	0.1	0	0	0.05	25	1000	0.13	25000	0
1176	0	7	0.3	false	1	"NNN\nNNL\nNNH\nNLL\nNHH\nLLL\nLLH\nLHH\nHHH\n"	0	0.4	50	"0 NNN\n1 NNL\n2 NNH\n3 NLL\n4 NHH\n5 LLL\n6 LLH\n7 LHH\n8 HHH\n"	0.1	92	0.1	14	0	0.1	0	0	0.05	25	1000	0.093925	25000	1
1177	0	7	0.3	false	1	"NNN\nNNL\nNNH\nNLL\nNHH\nLLL\nLLH\nLHH\nHHH\n"	0	0.4	50	"0 NNN\n1 NNL\n2 NNH\n3 NLL\n4 NHH\n5 LLL\n6 LLH\n7 LHH\n8 HHH\n"	0.1	92	0.1	14	0	0.1	0	0	0.05	25	1000	0.07983625	25000	1
1178	0	7	0.3	false	1	"NNN\nNNL\nNNH\nNLL\nNHH\nLLL\nLLH\nLHH\nHHH\n"	0	0.4	50	"0 NNN\n1 NNL\n2 NNH\n3 NLL\n4 NHH\n5 LLL\n6 LLH\n7 LHH\n8 HHH\n"	0.1	92	0.1	14	0	0.1	0	0	0.05	25	1000	0.067860813	25000	0
1180	0	7	0.3	false	1	"NNN\nNNL\nNNH\nNLL\nNHH\nLLL\nLLH\nLHH\nHHH\n"	0	0.4	50	"0 NNN\n1 NNL\n2 NNH\n3 NLL\n4 NHH\n5 LLL\n6 LLH\n7 LHH\n8 HHH\n"	0.1	92	0.1	14	0	0.1	0	0	0.05	25	1000	0.049029437	25000	2
1181	0	7	0.3	false	1	"NNN\nNNL\nNNH\nNLL\nNHH\nLLL\nLLH\nLHH\nHHH\n"	0	0.4	50	"0 NNN\n1 NNL\n2 NNH\n3 NLL\n4 NHH\n5 LLL\n6 LLH\n7 LHH\n8 HHH\n"	0.1	92	0.1	14	0	0.1	0	0	0.05	25	1000	0.041675021	25000	1
1179	0	7	0.3	false	1	"NNN\nNNL\nNNH\nNLL\nNHH\nLLL\nLLH\nLHH\nHHH\n"	0	0.4	50	"0 NNN\n1 NNL\n2 NNH\n3 NLL\n4 NHH\n5 LLL\n6 LLH\n7 LHH\n8 HHH\n"	0.1	92	0.1	14	0	0.1	0	0	0.05	25	1000	0.057681691	25000	0
1182	0	7	0.3	false	1	"NNN\nNNL\nNNH\nNLL\nNHH\nLLL\nLLH\nLHH\nHHH\n"	0	0.4	50	"0 NNN\n1 NNL\n2 NNH\n3 NLL\n4 NHH\n5 LLL\n6 LLH\n7 LHH\n8 HHH\n"	0.1	92	0.1	14	0	0.1	0	0	0.05	25	1000	0.035423768	25000	0
1183	0	7	0.3	false	1	"NNN\nNNL\nNNH\nNLL\nNHH\nLLL\nLLH\nLHH\nHHH\n"	0	0.4	50	"0 NNN\n1 NNL\n2 NNH\n3 NLL\n4 NHH\n5 LLL\n6 LLH\n7 LHH\n8 HHH\n"	0.1	92	0.1	14	0	0.1	0	0	0.05	25	1000	0.030110203	25000	0
1184	0	7	0.3	false	1	"NNN\nNNL\nNNH\nNLL\nNHH\nLLL\nLLH\nLHH\nHHH\n"	0	0.4	50	"0 NNN\n1 NNL\n2 NNH\n3 NLL\n4 NHH\n5 LLL\n6 LLH\n7 LHH\n8 HHH\n"	0.1	92	0.1	14	0	0.1	0	0	0.05	25	1000	0.025593673	25000	0
1185	0	7	0.3	false	1	"NNN\nNNL\nNNH\nNLL\nNHH\nLLL\nLLH\nLHH\nHHH\n"	0	0.4	50	"0 NNN\n1 NNL\n2 NNH\n3 NLL\n4 NHH\n5 LLL\n6 LLH\n7 LHH\n8 HHH\n"	0.1	92	0.1	14	0	0.1	0	0	0.05	25	1000	0.021754622	25000	0
1186	0	7	0.3	false	1	"NNN\nNNL\nNNH\nNLL\nNHH\nLLL\nLLH\nLHH\nHHH\n"	0	0.4	50	"0 NNN\n1 NNL\n2 NNH\n3 NLL\n4 NHH\n5 LLL\n6 LLH\n7 LHH\n8 HHH\n"	0.1	92	0.1	14	0	0.1	0	0	0.05	25	1000	0.018491428	25000	1
1187	0	7	0.3	false	1	"NNN\nNNL\nNNH\nNLL\nNHH\nLLL\nLLH\nLHH\nHHH\n"	0	0.4	50	"0 NNN\n1 NNL\n2 NNH\n3 NLL\n4 NHH\n5 LLL\n6 LLH\n7 LHH\n8 HHH\n"	0.1	92	0.1	14	0	0.1	0	0	0.05	25	1000	0.015717714	25000	1
1188	0	7	0.3	false	1	"NNN\nNNL\nNNH\nNLL\nNHH\nLLL\nLLH\nLHH\nHHH\n"	0	0.4	50	"0 NNN\n1 NNL\n2 NNH\n3 NLL\n4 NHH\n5 LLL\n6 LLH\n7 LHH\n8 HHH\n"	0.1	92	0.1	14	0	0.1	0	0	0.05	25	1000	0.013360057	25000	0
1190	0	7	0.3	false	1	"NNN\nNNL\nNNH\nNLL\nNHH\nLLL\nLLH\nLHH\nHHH\n"	0	0.4	50	"0 NNN\n1 NNL\n2 NNH\n3 NLL\n4 NHH\n5 LLL\n6 LLH\n7 LHH\n8 HHH\n"	0.1	92	0.1	14	0	0.1	0	0	0.05	25	1000	0.009652641	25000	0
1189	0	7	0.3	false	1	"NNN\nNNL\nNNH\nNLL\nNHH\nLLL\nLLH\nLHH\nHHH\n"	0	0.4	50	"0 NNN\n1 NNL\n2 NNH\n3 NLL\n4 NHH\n5 LLL\n6 LLH\n7 LHH\n8 HHH\n"	0.1	92	0.1	14	0	0.1	0	0	0.05	25	1000	0.011356048	25000	0
1191	0	7	0.3	false	1	"NNN\nNNL\nNNH\nNLL\nNHH\nLLL\nLLH\nLHH\nHHH\n"	0	0.4	50	"0 NNN\n1 NNL\n2 NNH\n3 NLL\n4 NHH\n5 LLL\n6 LLH\n7 LHH\n8 HHH\n"	0.1	92	0.1	14	0	0.1	0	0	0.05	25	1000	0.008204745	25000	0
1192	0	7	0.3	false	1	"NNN\nNNL\nNNH\nNLL\nNHH\nLLL\nLLH\nLHH\nHHH\n"	0	0.4	50	"0 NNN\n1 NNL\n2 NNH\n3 NLL\n4 NHH\n5 LLL\n6 LLH\n7 LHH\n8 HHH\n"	0.1	92	0.1	14	0	0.1	0	0	0.05	25	1000	0.006974033	25000	1
1193	0	7	0.3	false	1	"NNN\nNNL\nNNH\nNLL\nNHH\nLLL\nLLH\nLHH\nHHH\n"	0	0.4	50	"0 NNN\n1 NNL\n2 NNH\n3 NLL\n4 NHH\n5 LLL\n6 LLH\n7 LHH\n8 HHH\n"	0.1	92	0.1	14	0	0.1	0	0	0.05	25	1000	0.005927928	25000	2
1196	0	7	0.3	false	1	"NNN\nNNL\nNNH\nNLL\nNHH\nLLL\nLLH\nLHH\nHHH\n"	0	0.4	50	"0 NNN\n1 NNL\n2 NNH\n3 NLL\n4 NHH\n5 LLL\n6 LLH\n7 LHH\n8 HHH\n"	0.1	92	0.1	14	0	0.1	0	0	0.05	25	1000	0.003640489	25000	2
1195	0	7	0.3	false	1	"NNN\nNNL\nNNH\nNLL\nNHH\nLLL\nLLH\nLHH\nHHH\n"	0	0.4	50	"0 NNN\n1 NNL\n2 NNH\n3 NLL\n4 NHH\n5 LLL\n6 LLH\n7 LHH\n8 HHH\n"	0.1	92	0.1	14	0	0.1	0	0	0.05	25	1000	0.004282928	25000	1
1194	0	7	0.3	false	1	"NNN\nNNL\nNNH\nNLL\nNHH\nLLL\nLLH\nLHH\nHHH\n"	0	0.4	50	"0 NNN\n1 NNL\n2 NNH\n3 NLL\n4 NHH\n5 LLL\n6 LLH\n7 LHH\n8 HHH\n"	0.1	92	0.1	14	0	0.1	0	0	0.05	25	1000	0.005038739	25000	2
1197	0	7	0.3	false	1	"NNN\nNNL\nNNH\nNLL\nNHH\nLLL\nLLH\nLHH\nHHH\n"	0	0.4	50	"0 NNN\n1 NNL\n2 NNH\n3 NLL\n4 NHH\n5 LLL\n6 LLH\n7 LHH\n8 HHH\n"	0.1	92	0.1	14	0	0.1	0	0	0.05	25	1000	0.003094416	25000	0
1198	0	7	0.3	false	1	"NNN\nNNL\nNNH\nNLL\nNHH\nLLL\nLLH\nLHH\nHHH\n"	0	0.4	50	"0 NNN\n1 NNL\n2 NNH\n3 NLL\n4 NHH\n5 LLL\n6 LLH\n7 LHH\n8 HHH\n"	0.1	92	0.1	14	0	0.1	0	0	0.05	25	1000	0.002630253	25000	0
1199	0	7	0.3	false	1	"NNN\nNNL\nNNH\nNLL\nNHH\nLLL\nLLH\nLHH\nHHH\n"	0	0.4	50	"0 NNN\n1 NNL\n2 NNH\n3 NLL\n4 NHH\n5 LLL\n6 LLH\n7 LHH\n8 HHH\n"	0.1	92	0.1	14	0	0.1	0	0	0.05	25	1000	0.002235715	25000	1
1200	0	7	0.3	false	1	"NNN\nNNL\nNNH\nNLL\nNHH\nLLL\nLLH\nLHH\nHHH\n"	0	0.4	50	"0 NNN\n1 NNL\n2 NNH\n3 NLL\n4 NHH\n5 LLL\n6 LLH\n7 LHH\n8 HHH\n"	0.1	92	0.1	14	0	0.1	0	0	0.05	25	1000	0.001900358	25000	1
1201	0	7	0.3	false	1	"NNN\nNNL\nNNH\nNLL\nNHH\nLLL\nLLH\nLHH\nHHH\n"	0	0.4	50	"0 NNN\n1 NNL\n2 NNH\n3 NLL\n4 NHH\n5 LLL\n6 LLH\n7 LHH\n8 HHH\n"	0.1	92	0.1	14	0	0.1	0	0	0.05	25	1000	0.001615304	25000	1
1202	0	7	0.3	false	1	"NNN\nNNL\nNNH\nNLL\nNHH\nLLL\nLLH\nLHH\nHHH\n"	0	0.4	50	"0 NNN\n1 NNL\n2 NNH\n3 NLL\n4 NHH\n5 LLL\n6 LLH\n7 LHH\n8 HHH\n"	0.1	92	0.1	14	0	0.1	0	0	0.05	25	1000	0.001373009	25000	1
1203	0	7	0.3	false	1	"NNN\nNNL\nNNH\nNLL\nNHH\nLLL\nLLH\nLHH\nHHH\n"	0	0.4	50	"0 NNN\n1 NNL\n2 NNH\n3 NLL\n4 NHH\n5 LLL\n6 LLH\n7 LHH\n8 HHH\n"	0.1	92	0.1	14	0	0.1	0	0	0.05	25	1000	0.001167057	25000	2
1204	0	7	0.3	false	1	"NNN\nNNL\nNNH\nNLL\nNHH\nLLL\nLLH\nLHH\nHHH\n"	0	0.4	50	"0 NNN\n1 NNL\n2 NNH\n3 NLL\n4 NHH\n5 LLL\n6 LLH\n7 LHH\n8 HHH\n"	0.1	92	0.1	14	0	0.1	0	0	0.05	25	1000	9.91999E-4	25000	2
1205	0	7	0.3	false	1	"NNN\nNNL\nNNH\nNLL\nNHH\nLLL\nLLH\nLHH\nHHH\n"	0	0.4	50	"0 NNN\n1 NNL\n2 NNH\n3 NLL\n4 NHH\n5 LLL\n6 LLH\n7 LHH\n8 HHH\n"	0.1	92	0.1	14	0	0.1	0	0	0.05	25	1000	8.43199E-4	25000	0
1206	0	7	0.3	false	1	"NNN\nNNL\nNNH\nNLL\nNHH\nLLL\nLLH\nLHH\nHHH\n"	0	0.4	50	"0 NNN\n1 NNL\n2 NNH\n3 NLL\n4 NHH\n5 LLL\n6 LLH\n7 LHH\n8 HHH\n"	0.1	92	0.1	14	0	0.1	0	0	0.05	25	1000	7.16719E-4	25000	0
1207	0	7	0.3	false	1	"NNN\nNNL\nNNH\nNLL\nNHH\nLLL\nLLH\nLHH\nHHH\n"	0	0.4	50	"0 NNN\n1 NNL\n2 NNH\n3 NLL\n4 NHH\n5 LLL\n6 LLH\n7 LHH\n8 HHH\n"	0.1	92	0.1	14	0	0.1	0	0	0.05	25	1000	6.09211E-4	25000	2
1209	0	7	0.3	false	1	"NNN\nNNL\nNNH\nNLL\nNHH\nLLL\nLLH\nLHH\nHHH\n"	0	0.4	50	"0 NNN\n1 NNL\n2 NNH\n3 NLL\n4 NHH\n5 LLL\n6 LLH\n7 LHH\n8 HHH\n"	0.1	92	0.1	14	0	0.1	0	0	0.05	25	1000	4.40155E-4	25000	1
1210	0	7	0.3	false	1	"NNN\nNNL\nNNH\nNLL\nNHH\nLLL\nLLH\nLHH\nHHH\n"	0	0.4	50	"0 NNN\n1 NNL\n2 NNH\n3 NLL\n4 NHH\n5 LLL\n6 LLH\n7 LHH\n8 HHH\n"	0.1	92	0.1	14	0	0.1	0	0	0.05	25	1000	3.74132E-4	25000	2
1211	0	7	0.3	false	1	"NNN\nNNL\nNNH\nNLL\nNHH\nLLL\nLLH\nLHH\nHHH\n"	0	0.4	50	"0 NNN\n1 NNL\n2 NNH\n3 NLL\n4 NHH\n5 LLL\n6 LLH\n7 LHH\n8 HHH\n"	0.1	92	0.1	14	0	0.1	0	0	0.05	25	1000	3.18012E-4	25000	2
1208	0	7	0.3	false	1	"NNN\nNNL\nNNH\nNLL\nNHH\nLLL\nLLH\nLHH\nHHH\n"	0	0.4	50	"0 NNN\n1 NNL\n2 NNH\n3 NLL\n4 NHH\n5 LLL\n6 LLH\n7 LHH\n8 HHH\n"	0.1	92	0.1	14	0	0.1	0	0	0.05	25	1000	5.1783E-4	25000	2
1212	0	7	0.3	false	1	"NNN\nNNL\nNNH\nNLL\nNHH\nLLL\nLLH\nLHH\nHHH\n"	0	0.4	50	"0 NNN\n1 NNL\n2 NNH\n3 NLL\n4 NHH\n5 LLL\n6 LLH\n7 LHH\n8 HHH\n"	0.1	92	0.1	14	0	0.1	0	0	0.05	25	1000	2.7031E-4	25000	2
1213	0	7	0.3	false	1	"NNN\nNNL\nNNH\nNLL\nNHH\nLLL\nLLH\nLHH\nHHH\n"	0	0.4	50	"0 NNN\n1 NNL\n2 NNH\n3 NLL\n4 NHH\n5 LLL\n6 LLH\n7 LHH\n8 HHH\n"	0.1	92	0.1	14	0	0.1	0	0	0.05	25	1000	2.29764E-4	25000	0
1214	0	7	0.3	false	1	"NNN\nNNL\nNNH\nNLL\nNHH\nLLL\nLLH\nLHH\nHHH\n"	0	0.4	50	"0 NNN\n1 NNL\n2 NNH\n3 NLL\n4 NHH\n5 LLL\n6 LLH\n7 LHH\n8 HHH\n"	0.1	92	0.1	14	0	0.1	0	0	0.05	25	1000	1.95299E-4	25000	1
1215	0	7	0.3	false	1	"NNN\nNNL\nNNH\nNLL\nNHH\nLLL\nLLH\nLHH\nHHH\n"	0	0.4	50	"0 NNN\n1 NNL\n2 NNH\n3 NLL\n4 NHH\n5 LLL\n6 LLH\n7 LHH\n8 HHH\n"	0.1	92	0.1	14	0	0.1	0	0	0.05	25	1000	1.66004E-4	25000	2
1216	0	7	0.3	false	1	"NNN\nNNL\nNNH\nNLL\nNHH\nLLL\nLLH\nLHH\nHHH\n"	0	0.4	50	"0 NNN\n1 NNL\n2 NNH\n3 NLL\n4 NHH\n5 LLL\n6 LLH\n7 LHH\n8 HHH\n"	0.1	92	0.1	14	0	0.1	0	0	0.05	25	1000	1.41104E-4	25000	0
1217	0	7	0.3	false	1	"NNN\nNNL\nNNH\nNLL\nNHH\nLLL\nLLH\nLHH\nHHH\n"	0	0.4	50	"0 NNN\n1 NNL\n2 NNH\n3 NLL\n4 NHH\n5 LLL\n6 LLH\n7 LHH\n8 HHH\n"	0.1	92	0.1	14	0	0.1	0	0	0.05	25	1000	1.19938E-4	25000	2
1218	0	7	0.3	false	1	"NNN\nNNL\nNNH\nNLL\nNHH\nLLL\nLLH\nLHH\nHHH\n"	0	0.4	50	"0 NNN\n1 NNL\n2 NNH\n3 NLL\n4 NHH\n5 LLL\n6 LLH\n7 LHH\n8 HHH\n"	0.1	92	0.1	14	0	0.1	0	0	0.05	25	1000	1.01947E-4	25000	2
1219	0	7	0.3	false	1	"NNN\nNNL\nNNH\nNLL\nNHH\nLLL\nLLH\nLHH\nHHH\n"	0	0.4	50	"0 NNN\n1 NNL\n2 NNH\n3 NLL\n4 NHH\n5 LLL\n6 LLH\n7 LHH\n8 HHH\n"	0.1	92	0.1	14	0	0.1	0	0	0.05	25	1000	8.66553E-5	25000	2
1220	0	7	0.3	false	1	"NNN\nNNL\nNNH\nNLL\nNHH\nLLL\nLLH\nLHH\nHHH\n"	0	0.4	50	"0 NNN\n1 NNL\n2 NNH\n3 NLL\n4 NHH\n5 LLL\n6 LLH\n7 LHH\n8 HHH\n"	0.1	92	0.1	14	0	0.1	0	0	0.05	25	1000	7.3657E-5	25000	1
1221	0	7	0.3	false	1	"NNN\nNNL\nNNH\nNLL\nNHH\nLLL\nLLH\nLHH\nHHH\n"	0	0.4	50	"0 NNN\n1 NNL\n2 NNH\n3 NLL\n4 NHH\n5 LLL\n6 LLH\n7 LHH\n8 HHH\n"	0.1	92	0.1	14	0	0.1	0	0	0.05	25	1000	6.26084E-5	25000	2
1222	0	7	0.3	false	1	"NNN\nNNL\nNNH\nNLL\nNHH\nLLL\nLLH\nLHH\nHHH\n"	0	0.4	50	"0 NNN\n1 NNL\n2 NNH\n3 NLL\n4 NHH\n5 LLL\n6 LLH\n7 LHH\n8 HHH\n"	0.1	92	0.1	14	0	0.1	0	0	0.05	25	1000	5.32172E-5	25000	1
1224	0	7	0.3	false	1	"NNN\nNNL\nNNH\nNLL\nNHH\nLLL\nLLH\nLHH\nHHH\n"	0	0.4	50	"0 NNN\n1 NNL\n2 NNH\n3 NLL\n4 NHH\n5 LLL\n6 LLH\n7 LHH\n8 HHH\n"	0.1	92	0.1	14	0	0.1	0	0	0.05	25	1000	0	25000	2
1223	0	7	0.3	false	1	"NNN\nNNL\nNNH\nNLL\nNHH\nLLL\nLLH\nLHH\nHHH\n"	0	0.4	50	"0 NNN\n1 NNL\n2 NNH\n3 NLL\n4 NHH\n5 LLL\n6 LLH\n7 LHH\n8 HHH\n"	0.1	92	0.1	14	0	0.1	0	0	0.05	25	1000	4.52346E-5	25000	1
1225	0	7	0.3	false	1	"NNN\nNNL\nNNH\nNLL\nNHH\nLLL\nLLH\nLHH\nHHH\n"	0	0.4	50	"0 NNN\n1 NNL\n2 NNH\n3 NLL\n4 NHH\n5 LLL\n6 LLH\n7 LHH\n8 HHH\n"	0.1	92	0.1	14	0	0.1	0	0	0.05	70	0	0.13	25000	0
1226	0	7	0.3	false	1	"NNN\nNNL\nNNH\nNLL\nNHH\nLLL\nLLH\nLHH\nHHH\n"	0	0.4	50	"0 NNN\n1 NNL\n2 NNH\n3 NLL\n4 NHH\n5 LLL\n6 LLH\n7 LHH\n8 HHH\n"	0.1	92	0.1	14	0	0.1	0	0	0.05	70	0	0.1105	25000	1
1227	0	7	0.3	false	1	"NNN\nNNL\nNNH\nNLL\nNHH\nLLL\nLLH\nLHH\nHHH\n"	0	0.4	50	"0 NNN\n1 NNL\n2 NNH\n3 NLL\n4 NHH\n5 LLL\n6 LLH\n7 LHH\n8 HHH\n"	0.1	92	0.1	14	0	0.1	0	0	0.05	70	0	0.093925	25000	1
1229	0	7	0.3	false	1	"NNN\nNNL\nNNH\nNLL\nNHH\nLLL\nLLH\nLHH\nHHH\n"	0	0.4	50	"0 NNN\n1 NNL\n2 NNH\n3 NLL\n4 NHH\n5 LLL\n6 LLH\n7 LHH\n8 HHH\n"	0.1	92	0.1	14	0	0.1	0	0	0.05	70	0	0.067860813	25000	0
1230	0	7	0.3	false	1	"NNN\nNNL\nNNH\nNLL\nNHH\nLLL\nLLH\nLHH\nHHH\n"	0	0.4	50	"0 NNN\n1 NNL\n2 NNH\n3 NLL\n4 NHH\n5 LLL\n6 LLH\n7 LHH\n8 HHH\n"	0.1	92	0.1	14	0	0.1	0	0	0.05	70	0	0.057681691	25000	0
1228	0	7	0.3	false	1	"NNN\nNNL\nNNH\nNLL\nNHH\nLLL\nLLH\nLHH\nHHH\n"	0	0.4	50	"0 NNN\n1 NNL\n2 NNH\n3 NLL\n4 NHH\n5 LLL\n6 LLH\n7 LHH\n8 HHH\n"	0.1	92	0.1	14	0	0.1	0	0	0.05	70	0	0.07983625	25000	0
1231	0	7	0.3	false	1	"NNN\nNNL\nNNH\nNLL\nNHH\nLLL\nLLH\nLHH\nHHH\n"	0	0.4	50	"0 NNN\n1 NNL\n2 NNH\n3 NLL\n4 NHH\n5 LLL\n6 LLH\n7 LHH\n8 HHH\n"	0.1	92	0.1	14	0	0.1	0	0	0.05	70	0	0.049029437	25000	1
1232	0	7	0.3	false	1	"NNN\nNNL\nNNH\nNLL\nNHH\nLLL\nLLH\nLHH\nHHH\n"	0	0.4	50	"0 NNN\n1 NNL\n2 NNH\n3 NLL\n4 NHH\n5 LLL\n6 LLH\n7 LHH\n8 HHH\n"	0.1	92	0.1	14	0	0.1	0	0	0.05	70	0	0.041675021	25000	0
1233	0	7	0.3	false	1	"NNN\nNNL\nNNH\nNLL\nNHH\nLLL\nLLH\nLHH\nHHH\n"	0	0.4	50	"0 NNN\n1 NNL\n2 NNH\n3 NLL\n4 NHH\n5 LLL\n6 LLH\n7 LHH\n8 HHH\n"	0.1	92	0.1	14	0	0.1	0	0	0.05	70	0	0.035423768	25000	0
1234	0	7	0.3	false	1	"NNN\nNNL\nNNH\nNLL\nNHH\nLLL\nLLH\nLHH\nHHH\n"	0	0.4	50	"0 NNN\n1 NNL\n2 NNH\n3 NLL\n4 NHH\n5 LLL\n6 LLH\n7 LHH\n8 HHH\n"	0.1	92	0.1	14	0	0.1	0	0	0.05	70	0	0.030110203	25000	1
1235	0	7	0.3	false	1	"NNN\nNNL\nNNH\nNLL\nNHH\nLLL\nLLH\nLHH\nHHH\n"	0	0.4	50	"0 NNN\n1 NNL\n2 NNH\n3 NLL\n4 NHH\n5 LLL\n6 LLH\n7 LHH\n8 HHH\n"	0.1	92	0.1	14	0	0.1	0	0	0.05	70	0	0.025593673	25000	2
1236	0	7	0.3	false	1	"NNN\nNNL\nNNH\nNLL\nNHH\nLLL\nLLH\nLHH\nHHH\n"	0	0.4	50	"0 NNN\n1 NNL\n2 NNH\n3 NLL\n4 NHH\n5 LLL\n6 LLH\n7 LHH\n8 HHH\n"	0.1	92	0.1	14	0	0.1	0	0	0.05	70	0	0.021754622	25000	0
1237	0	7	0.3	false	1	"NNN\nNNL\nNNH\nNLL\nNHH\nLLL\nLLH\nLHH\nHHH\n"	0	0.4	50	"0 NNN\n1 NNL\n2 NNH\n3 NLL\n4 NHH\n5 LLL\n6 LLH\n7 LHH\n8 HHH\n"	0.1	92	0.1	14	0	0.1	0	0	0.05	70	0	0.018491428	25000	1
1239	0	7	0.3	false	1	"NNN\nNNL\nNNH\nNLL\nNHH\nLLL\nLLH\nLHH\nHHH\n"	0	0.4	50	"0 NNN\n1 NNL\n2 NNH\n3 NLL\n4 NHH\n5 LLL\n6 LLH\n7 LHH\n8 HHH\n"	0.1	92	0.1	14	0	0.1	0	0	0.05	70	0	0.013360057	25000	1
1238	0	7	0.3	false	1	"NNN\nNNL\nNNH\nNLL\nNHH\nLLL\nLLH\nLHH\nHHH\n"	0	0.4	50	"0 NNN\n1 NNL\n2 NNH\n3 NLL\n4 NHH\n5 LLL\n6 LLH\n7 LHH\n8 HHH\n"	0.1	92	0.1	14	0	0.1	0	0	0.05	70	0	0.015717714	25000	0
1240	0	7	0.3	false	1	"NNN\nNNL\nNNH\nNLL\nNHH\nLLL\nLLH\nLHH\nHHH\n"	0	0.4	50	"0 NNN\n1 NNL\n2 NNH\n3 NLL\n4 NHH\n5 LLL\n6 LLH\n7 LHH\n8 HHH\n"	0.1	92	0.1	14	0	0.1	0	0	0.05	70	0	0.011356048	25000	0
1241	0	7	0.3	false	1	"NNN\nNNL\nNNH\nNLL\nNHH\nLLL\nLLH\nLHH\nHHH\n"	0	0.4	50	"0 NNN\n1 NNL\n2 NNH\n3 NLL\n4 NHH\n5 LLL\n6 LLH\n7 LHH\n8 HHH\n"	0.1	92	0.1	14	0	0.1	0	0	0.05	70	0	0.009652641	25000	0
1242	0	7	0.3	false	1	"NNN\nNNL\nNNH\nNLL\nNHH\nLLL\nLLH\nLHH\nHHH\n"	0	0.4	50	"0 NNN\n1 NNL\n2 NNH\n3 NLL\n4 NHH\n5 LLL\n6 LLH\n7 LHH\n8 HHH\n"	0.1	92	0.1	14	0	0.1	0	0	0.05	70	0	0.008204745	25000	1
1244	0	7	0.3	false	1	"NNN\nNNL\nNNH\nNLL\nNHH\nLLL\nLLH\nLHH\nHHH\n"	0	0.4	50	"0 NNN\n1 NNL\n2 NNH\n3 NLL\n4 NHH\n5 LLL\n6 LLH\n7 LHH\n8 HHH\n"	0.1	92	0.1	14	0	0.1	0	0	0.05	70	0	0.005927928	25000	0
1243	0	7	0.3	false	1	"NNN\nNNL\nNNH\nNLL\nNHH\nLLL\nLLH\nLHH\nHHH\n"	0	0.4	50	"0 NNN\n1 NNL\n2 NNH\n3 NLL\n4 NHH\n5 LLL\n6 LLH\n7 LHH\n8 HHH\n"	0.1	92	0.1	14	0	0.1	0	0	0.05	70	0	0.006974033	25000	1
1245	0	7	0.3	false	1	"NNN\nNNL\nNNH\nNLL\nNHH\nLLL\nLLH\nLHH\nHHH\n"	0	0.4	50	"0 NNN\n1 NNL\n2 NNH\n3 NLL\n4 NHH\n5 LLL\n6 LLH\n7 LHH\n8 HHH\n"	0.1	92	0.1	14	0	0.1	0	0	0.05	70	0	0.005038739	25000	2
1246	0	7	0.3	false	1	"NNN\nNNL\nNNH\nNLL\nNHH\nLLL\nLLH\nLHH\nHHH\n"	0	0.4	50	"0 NNN\n1 NNL\n2 NNH\n3 NLL\n4 NHH\n5 LLL\n6 LLH\n7 LHH\n8 HHH\n"	0.1	92	0.1	14	0	0.1	0	0	0.05	70	0	0.004282928	25000	1
1247	0	7	0.3	false	1	"NNN\nNNL\nNNH\nNLL\nNHH\nLLL\nLLH\nLHH\nHHH\n"	0	0.4	50	"0 NNN\n1 NNL\n2 NNH\n3 NLL\n4 NHH\n5 LLL\n6 LLH\n7 LHH\n8 HHH\n"	0.1	92	0.1	14	0	0.1	0	0	0.05	70	0	0.003640489	25000	2
1249	0	7	0.3	false	1	"NNN\nNNL\nNNH\nNLL\nNHH\nLLL\nLLH\nLHH\nHHH\n"	0	0.4	50	"0 NNN\n1 NNL\n2 NNH\n3 NLL\n4 NHH\n5 LLL\n6 LLH\n7 LHH\n8 HHH\n"	0.1	92	0.1	14	0	0.1	0	0	0.05	70	0	0.002630253	25000	0
1248	0	7	0.3	false	1	"NNN\nNNL\nNNH\nNLL\nNHH\nLLL\nLLH\nLHH\nHHH\n"	0	0.4	50	"0 NNN\n1 NNL\n2 NNH\n3 NLL\n4 NHH\n5 LLL\n6 LLH\n7 LHH\n8 HHH\n"	0.1	92	0.1	14	0	0.1	0	0	0.05	70	0	0.003094416	25000	2
1250	0	7	0.3	false	1	"NNN\nNNL\nNNH\nNLL\nNHH\nLLL\nLLH\nLHH\nHHH\n"	0	0.4	50	"0 NNN\n1 NNL\n2 NNH\n3 NLL\n4 NHH\n5 LLL\n6 LLH\n7 LHH\n8 HHH\n"	0.1	92	0.1	14	0	0.1	0	0	0.05	70	0	0.002235715	25000	1
1251	0	7	0.3	false	1	"NNN\nNNL\nNNH\nNLL\nNHH\nLLL\nLLH\nLHH\nHHH\n"	0	0.4	50	"0 NNN\n1 NNL\n2 NNH\n3 NLL\n4 NHH\n5 LLL\n6 LLH\n7 LHH\n8 HHH\n"	0.1	92	0.1	14	0	0.1	0	0	0.05	70	0	0.001900358	25000	0
1252	0	7	0.3	false	1	"NNN\nNNL\nNNH\nNLL\nNHH\nLLL\nLLH\nLHH\nHHH\n"	0	0.4	50	"0 NNN\n1 NNL\n2 NNH\n3 NLL\n4 NHH\n5 LLL\n6 LLH\n7 LHH\n8 HHH\n"	0.1	92	0.1	14	0	0.1	0	0	0.05	70	0	0.001615304	25000	0
1253	0	7	0.3	false	1	"NNN\nNNL\nNNH\nNLL\nNHH\nLLL\nLLH\nLHH\nHHH\n"	0	0.4	50	"0 NNN\n1 NNL\n2 NNH\n3 NLL\n4 NHH\n5 LLL\n6 LLH\n7 LHH\n8 HHH\n"	0.1	92	0.1	14	0	0.1	0	0	0.05	70	0	0.001373009	25000	1
1254	0	7	0.3	false	1	"NNN\nNNL\nNNH\nNLL\nNHH\nLLL\nLLH\nLHH\nHHH\n"	0	0.4	50	"0 NNN\n1 NNL\n2 NNH\n3 NLL\n4 NHH\n5 LLL\n6 LLH\n7 LHH\n8 HHH\n"	0.1	92	0.1	14	0	0.1	0	0	0.05	70	0	0.001167057	25000	1
1255	0	7	0.3	false	1	"NNN\nNNL\nNNH\nNLL\nNHH\nLLL\nLLH\nLHH\nHHH\n"	0	0.4	50	"0 NNN\n1 NNL\n2 NNH\n3 NLL\n4 NHH\n5 LLL\n6 LLH\n7 LHH\n8 HHH\n"	0.1	92	0.1	14	0	0.1	0	0	0.05	70	0	9.91999E-4	25000	2
1256	0	7	0.3	false	1	"NNN\nNNL\nNNH\nNLL\nNHH\nLLL\nLLH\nLHH\nHHH\n"	0	0.4	50	"0 NNN\n1 NNL\n2 NNH\n3 NLL\n4 NHH\n5 LLL\n6 LLH\n7 LHH\n8 HHH\n"	0.1	92	0.1	14	0	0.1	0	0	0.05	70	0	8.43199E-4	25000	0
1258	0	7	0.3	false	1	"NNN\nNNL\nNNH\nNLL\nNHH\nLLL\nLLH\nLHH\nHHH\n"	0	0.4	50	"0 NNN\n1 NNL\n2 NNH\n3 NLL\n4 NHH\n5 LLL\n6 LLH\n7 LHH\n8 HHH\n"	0.1	92	0.1	14	0	0.1	0	0	0.05	70	0	6.09211E-4	25000	2
1257	0	7	0.3	false	1	"NNN\nNNL\nNNH\nNLL\nNHH\nLLL\nLLH\nLHH\nHHH\n"	0	0.4	50	"0 NNN\n1 NNL\n2 NNH\n3 NLL\n4 NHH\n5 LLL\n6 LLH\n7 LHH\n8 HHH\n"	0.1	92	0.1	14	0	0.1	0	0	0.05	70	0	7.16719E-4	25000	2
1259	0	7	0.3	false	1	"NNN\nNNL\nNNH\nNLL\nNHH\nLLL\nLLH\nLHH\nHHH\n"	0	0.4	50	"0 NNN\n1 NNL\n2 NNH\n3 NLL\n4 NHH\n5 LLL\n6 LLH\n7 LHH\n8 HHH\n"	0.1	92	0.1	14	0	0.1	0	0	0.05	70	0	5.1783E-4	25000	1
1260	0	7	0.3	false	1	"NNN\nNNL\nNNH\nNLL\nNHH\nLLL\nLLH\nLHH\nHHH\n"	0	0.4	50	"0 NNN\n1 NNL\n2 NNH\n3 NLL\n4 NHH\n5 LLL\n6 LLH\n7 LHH\n8 HHH\n"	0.1	92	0.1	14	0	0.1	0	0	0.05	70	0	4.40155E-4	25000	2
1261	0	7	0.3	false	1	"NNN\nNNL\nNNH\nNLL\nNHH\nLLL\nLLH\nLHH\nHHH\n"	0	0.4	50	"0 NNN\n1 NNL\n2 NNH\n3 NLL\n4 NHH\n5 LLL\n6 LLH\n7 LHH\n8 HHH\n"	0.1	92	0.1	14	0	0.1	0	0	0.05	70	0	3.74132E-4	25000	2
1263	0	7	0.3	false	1	"NNN\nNNL\nNNH\nNLL\nNHH\nLLL\nLLH\nLHH\nHHH\n"	0	0.4	50	"0 NNN\n1 NNL\n2 NNH\n3 NLL\n4 NHH\n5 LLL\n6 LLH\n7 LHH\n8 HHH\n"	0.1	92	0.1	14	0	0.1	0	0	0.05	70	0	2.7031E-4	25000	1
1262	0	7	0.3	false	1	"NNN\nNNL\nNNH\nNLL\nNHH\nLLL\nLLH\nLHH\nHHH\n"	0	0.4	50	"0 NNN\n1 NNL\n2 NNH\n3 NLL\n4 NHH\n5 LLL\n6 LLH\n7 LHH\n8 HHH\n"	0.1	92	0.1	14	0	0.1	0	0	0.05	70	0	3.18012E-4	25000	2
1264	0	7	0.3	false	1	"NNN\nNNL\nNNH\nNLL\nNHH\nLLL\nLLH\nLHH\nHHH\n"	0	0.4	50	"0 NNN\n1 NNL\n2 NNH\n3 NLL\n4 NHH\n5 LLL\n6 LLH\n7 LHH\n8 HHH\n"	0.1	92	0.1	14	0	0.1	0	0	0.05	70	0	2.29764E-4	25000	1
1265	0	7	0.3	false	1	"NNN\nNNL\nNNH\nNLL\nNHH\nLLL\nLLH\nLHH\nHHH\n"	0	0.4	50	"0 NNN\n1 NNL\n2 NNH\n3 NLL\n4 NHH\n5 LLL\n6 LLH\n7 LHH\n8 HHH\n"	0.1	92	0.1	14	0	0.1	0	0	0.05	70	0	1.95299E-4	25000	2
1266	0	7	0.3	false	1	"NNN\nNNL\nNNH\nNLL\nNHH\nLLL\nLLH\nLHH\nHHH\n"	0	0.4	50	"0 NNN\n1 NNL\n2 NNH\n3 NLL\n4 NHH\n5 LLL\n6 LLH\n7 LHH\n8 HHH\n"	0.1	92	0.1	14	0	0.1	0	0	0.05	70	0	1.66004E-4	25000	1
1268	0	7	0.3	false	1	"NNN\nNNL\nNNH\nNLL\nNHH\nLLL\nLLH\nLHH\nHHH\n"	0	0.4	50	"0 NNN\n1 NNL\n2 NNH\n3 NLL\n4 NHH\n5 LLL\n6 LLH\n7 LHH\n8 HHH\n"	0.1	92	0.1	14	0	0.1	0	0	0.05	70	0	1.19938E-4	25000	0
1267	0	7	0.3	false	1	"NNN\nNNL\nNNH\nNLL\nNHH\nLLL\nLLH\nLHH\nHHH\n"	0	0.4	50	"0 NNN\n1 NNL\n2 NNH\n3 NLL\n4 NHH\n5 LLL\n6 LLH\n7 LHH\n8 HHH\n"	0.1	92	0.1	14	0	0.1	0	0	0.05	70	0	1.41104E-4	25000	2
1269	0	7	0.3	false	1	"NNN\nNNL\nNNH\nNLL\nNHH\nLLL\nLLH\nLHH\nHHH\n"	0	0.4	50	"0 NNN\n1 NNL\n2 NNH\n3 NLL\n4 NHH\n5 LLL\n6 LLH\n7 LHH\n8 HHH\n"	0.1	92	0.1	14	0	0.1	0	0	0.05	70	0	1.01947E-4	25000	2
1270	0	7	0.3	false	1	"NNN\nNNL\nNNH\nNLL\nNHH\nLLL\nLLH\nLHH\nHHH\n"	0	0.4	50	"0 NNN\n1 NNL\n2 NNH\n3 NLL\n4 NHH\n5 LLL\n6 LLH\n7 LHH\n8 HHH\n"	0.1	92	0.1	14	0	0.1	0	0	0.05	70	0	8.66553E-5	25000	0
1271	0	7	0.3	false	1	"NNN\nNNL\nNNH\nNLL\nNHH\nLLL\nLLH\nLHH\nHHH\n"	0	0.4	50	"0 NNN\n1 NNL\n2 NNH\n3 NLL\n4 NHH\n5 LLL\n6 LLH\n7 LHH\n8 HHH\n"	0.1	92	0.1	14	0	0.1	0	0	0.05	70	0	7.3657E-5	25000	0
1272	0	7	0.3	false	1	"NNN\nNNL\nNNH\nNLL\nNHH\nLLL\nLLH\nLHH\nHHH\n"	0	0.4	50	"0 NNN\n1 NNL\n2 NNH\n3 NLL\n4 NHH\n5 LLL\n6 LLH\n7 LHH\n8 HHH\n"	0.1	92	0.1	14	0	0.1	0	0	0.05	70	0	6.26084E-5	25000	0
1274	0	7	0.3	false	1	"NNN\nNNL\nNNH\nNLL\nNHH\nLLL\nLLH\nLHH\nHHH\n"	0	0.4	50	"0 NNN\n1 NNL\n2 NNH\n3 NLL\n4 NHH\n5 LLL\n6 LLH\n7 LHH\n8 HHH\n"	0.1	92	0.1	14	0	0.1	0	0	0.05	70	0	4.52346E-5	25000	2
1273	0	7	0.3	false	1	"NNN\nNNL\nNNH\nNLL\nNHH\nLLL\nLLH\nLHH\nHHH\n"	0	0.4	50	"0 NNN\n1 NNL\n2 NNH\n3 NLL\n4 NHH\n5 LLL\n6 LLH\n7 LHH\n8 HHH\n"	0.1	92	0.1	14	0	0.1	0	0	0.05	70	0	5.32172E-5	25000	0
1275	0	7	0.3	false	1	"NNN\nNNL\nNNH\nNLL\nNHH\nLLL\nLLH\nLHH\nHHH\n"	0	0.4	50	"0 NNN\n1 NNL\n2 NNH\n3 NLL\n4 NHH\n5 LLL\n6 LLH\n7 LHH\n8 HHH\n"	0.1	92	0.1	14	0	0.1	0	0	0.05	70	0	0	25000	2
1277	0	7	0.3	false	1	"NNN\nNNL\nNNH\nNLL\nNHH\nLLL\nLLH\nLHH\nHHH\n"	0	0.4	50	"0 NNN\n1 NNL\n2 NNH\n3 NLL\n4 NHH\n5 LLL\n6 LLH\n7 LHH\n8 HHH\n"	0.1	92	0.1	14	0	0.1	0	0	0.05	70	0.01	0.1105	25000	1
1278	0	7	0.3	false	1	"NNN\nNNL\nNNH\nNLL\nNHH\nLLL\nLLH\nLHH\nHHH\n"	0	0.4	50	"0 NNN\n1 NNL\n2 NNH\n3 NLL\n4 NHH\n5 LLL\n6 LLH\n7 LHH\n8 HHH\n"	0.1	92	0.1	14	0	0.1	0	0	0.05	70	0.01	0.093925	25000	0
1279	0	7	0.3	false	1	"NNN\nNNL\nNNH\nNLL\nNHH\nLLL\nLLH\nLHH\nHHH\n"	0	0.4	50	"0 NNN\n1 NNL\n2 NNH\n3 NLL\n4 NHH\n5 LLL\n6 LLH\n7 LHH\n8 HHH\n"	0.1	92	0.1	14	0	0.1	0	0	0.05	70	0.01	0.07983625	25000	1
1276	0	7	0.3	false	1	"NNN\nNNL\nNNH\nNLL\nNHH\nLLL\nLLH\nLHH\nHHH\n"	0	0.4	50	"0 NNN\n1 NNL\n2 NNH\n3 NLL\n4 NHH\n5 LLL\n6 LLH\n7 LHH\n8 HHH\n"	0.1	92	0.1	14	0	0.1	0	0	0.05	70	0.01	0.13	25000	1
1280	0	7	0.3	false	1	"NNN\nNNL\nNNH\nNLL\nNHH\nLLL\nLLH\nLHH\nHHH\n"	0	0.4	50	"0 NNN\n1 NNL\n2 NNH\n3 NLL\n4 NHH\n5 LLL\n6 LLH\n7 LHH\n8 HHH\n"	0.1	92	0.1	14	0	0.1	0	0	0.05	70	0.01	0.067860813	25000	0
1281	0	7	0.3	false	1	"NNN\nNNL\nNNH\nNLL\nNHH\nLLL\nLLH\nLHH\nHHH\n"	0	0.4	50	"0 NNN\n1 NNL\n2 NNH\n3 NLL\n4 NHH\n5 LLL\n6 LLH\n7 LHH\n8 HHH\n"	0.1	92	0.1	14	0	0.1	0	0	0.05	70	0.01	0.057681691	25000	1
1282	0	7	0.3	false	1	"NNN\nNNL\nNNH\nNLL\nNHH\nLLL\nLLH\nLHH\nHHH\n"	0	0.4	50	"0 NNN\n1 NNL\n2 NNH\n3 NLL\n4 NHH\n5 LLL\n6 LLH\n7 LHH\n8 HHH\n"	0.1	92	0.1	14	0	0.1	0	0	0.05	70	0.01	0.049029437	25000	0
1283	0	7	0.3	false	1	"NNN\nNNL\nNNH\nNLL\nNHH\nLLL\nLLH\nLHH\nHHH\n"	0	0.4	50	"0 NNN\n1 NNL\n2 NNH\n3 NLL\n4 NHH\n5 LLL\n6 LLH\n7 LHH\n8 HHH\n"	0.1	92	0.1	14	0	0.1	0	0	0.05	70	0.01	0.041675021	25000	1
1284	0	7	0.3	false	1	"NNN\nNNL\nNNH\nNLL\nNHH\nLLL\nLLH\nLHH\nHHH\n"	0	0.4	50	"0 NNN\n1 NNL\n2 NNH\n3 NLL\n4 NHH\n5 LLL\n6 LLH\n7 LHH\n8 HHH\n"	0.1	92	0.1	14	0	0.1	0	0	0.05	70	0.01	0.035423768	25000	1
1285	0	7	0.3	false	1	"NNN\nNNL\nNNH\nNLL\nNHH\nLLL\nLLH\nLHH\nHHH\n"	0	0.4	50	"0 NNN\n1 NNL\n2 NNH\n3 NLL\n4 NHH\n5 LLL\n6 LLH\n7 LHH\n8 HHH\n"	0.1	92	0.1	14	0	0.1	0	0	0.05	70	0.01	0.030110203	25000	0
1286	0	7	0.3	false	1	"NNN\nNNL\nNNH\nNLL\nNHH\nLLL\nLLH\nLHH\nHHH\n"	0	0.4	50	"0 NNN\n1 NNL\n2 NNH\n3 NLL\n4 NHH\n5 LLL\n6 LLH\n7 LHH\n8 HHH\n"	0.1	92	0.1	14	0	0.1	0	0	0.05	70	0.01	0.025593673	25000	0
1287	0	7	0.3	false	1	"NNN\nNNL\nNNH\nNLL\nNHH\nLLL\nLLH\nLHH\nHHH\n"	0	0.4	50	"0 NNN\n1 NNL\n2 NNH\n3 NLL\n4 NHH\n5 LLL\n6 LLH\n7 LHH\n8 HHH\n"	0.1	92	0.1	14	0	0.1	0	0	0.05	70	0.01	0.021754622	25000	0
1288	0	7	0.3	false	1	"NNN\nNNL\nNNH\nNLL\nNHH\nLLL\nLLH\nLHH\nHHH\n"	0	0.4	50	"0 NNN\n1 NNL\n2 NNH\n3 NLL\n4 NHH\n5 LLL\n6 LLH\n7 LHH\n8 HHH\n"	0.1	92	0.1	14	0	0.1	0	0	0.05	70	0.01	0.018491428	25000	1
1289	0	7	0.3	false	1	"NNN\nNNL\nNNH\nNLL\nNHH\nLLL\nLLH\nLHH\nHHH\n"	0	0.4	50	"0 NNN\n1 NNL\n2 NNH\n3 NLL\n4 NHH\n5 LLL\n6 LLH\n7 LHH\n8 HHH\n"	0.1	92	0.1	14	0	0.1	0	0	0.05	70	0.01	0.015717714	25000	0
1290	0	7	0.3	false	1	"NNN\nNNL\nNNH\nNLL\nNHH\nLLL\nLLH\nLHH\nHHH\n"	0	0.4	50	"0 NNN\n1 NNL\n2 NNH\n3 NLL\n4 NHH\n5 LLL\n6 LLH\n7 LHH\n8 HHH\n"	0.1	92	0.1	14	0	0.1	0	0	0.05	70	0.01	0.013360057	25000	2
1292	0	7	0.3	false	1	"NNN\nNNL\nNNH\nNLL\nNHH\nLLL\nLLH\nLHH\nHHH\n"	0	0.4	50	"0 NNN\n1 NNL\n2 NNH\n3 NLL\n4 NHH\n5 LLL\n6 LLH\n7 LHH\n8 HHH\n"	0.1	92	0.1	14	0	0.1	0	0	0.05	70	0.01	0.009652641	25000	1
1293	0	7	0.3	false	1	"NNN\nNNL\nNNH\nNLL\nNHH\nLLL\nLLH\nLHH\nHHH\n"	0	0.4	50	"0 NNN\n1 NNL\n2 NNH\n3 NLL\n4 NHH\n5 LLL\n6 LLH\n7 LHH\n8 HHH\n"	0.1	92	0.1	14	0	0.1	0	0	0.05	70	0.01	0.008204745	25000	1
1291	0	7	0.3	false	1	"NNN\nNNL\nNNH\nNLL\nNHH\nLLL\nLLH\nLHH\nHHH\n"	0	0.4	50	"0 NNN\n1 NNL\n2 NNH\n3 NLL\n4 NHH\n5 LLL\n6 LLH\n7 LHH\n8 HHH\n"	0.1	92	0.1	14	0	0.1	0	0	0.05	70	0.01	0.011356048	25000	0
1294	0	7	0.3	false	1	"NNN\nNNL\nNNH\nNLL\nNHH\nLLL\nLLH\nLHH\nHHH\n"	0	0.4	50	"0 NNN\n1 NNL\n2 NNH\n3 NLL\n4 NHH\n5 LLL\n6 LLH\n7 LHH\n8 HHH\n"	0.1	92	0.1	14	0	0.1	0	0	0.05	70	0.01	0.006974033	25000	0
1295	0	7	0.3	false	1	"NNN\nNNL\nNNH\nNLL\nNHH\nLLL\nLLH\nLHH\nHHH\n"	0	0.4	50	"0 NNN\n1 NNL\n2 NNH\n3 NLL\n4 NHH\n5 LLL\n6 LLH\n7 LHH\n8 HHH\n"	0.1	92	0.1	14	0	0.1	0	0	0.05	70	0.01	0.005927928	25000	0
1296	0	7	0.3	false	1	"NNN\nNNL\nNNH\nNLL\nNHH\nLLL\nLLH\nLHH\nHHH\n"	0	0.4	50	"0 NNN\n1 NNL\n2 NNH\n3 NLL\n4 NHH\n5 LLL\n6 LLH\n7 LHH\n8 HHH\n"	0.1	92	0.1	14	0	0.1	0	0	0.05	70	0.01	0.005038739	25000	2
1298	0	7	0.3	false	1	"NNN\nNNL\nNNH\nNLL\nNHH\nLLL\nLLH\nLHH\nHHH\n"	0	0.4	50	"0 NNN\n1 NNL\n2 NNH\n3 NLL\n4 NHH\n5 LLL\n6 LLH\n7 LHH\n8 HHH\n"	0.1	92	0.1	14	0	0.1	0	0	0.05	70	0.01	0.003640489	25000	2
1297	0	7	0.3	false	1	"NNN\nNNL\nNNH\nNLL\nNHH\nLLL\nLLH\nLHH\nHHH\n"	0	0.4	50	"0 NNN\n1 NNL\n2 NNH\n3 NLL\n4 NHH\n5 LLL\n6 LLH\n7 LHH\n8 HHH\n"	0.1	92	0.1	14	0	0.1	0	0	0.05	70	0.01	0.004282928	25000	2
1299	0	7	0.3	false	1	"NNN\nNNL\nNNH\nNLL\nNHH\nLLL\nLLH\nLHH\nHHH\n"	0	0.4	50	"0 NNN\n1 NNL\n2 NNH\n3 NLL\n4 NHH\n5 LLL\n6 LLH\n7 LHH\n8 HHH\n"	0.1	92	0.1	14	0	0.1	0	0	0.05	70	0.01	0.003094416	25000	2
1301	0	7	0.3	false	1	"NNN\nNNL\nNNH\nNLL\nNHH\nLLL\nLLH\nLHH\nHHH\n"	0	0.4	50	"0 NNN\n1 NNL\n2 NNH\n3 NLL\n4 NHH\n5 LLL\n6 LLH\n7 LHH\n8 HHH\n"	0.1	92	0.1	14	0	0.1	0	0	0.05	70	0.01	0.002235715	25000	0
1300	0	7	0.3	false	1	"NNN\nNNL\nNNH\nNLL\nNHH\nLLL\nLLH\nLHH\nHHH\n"	0	0.4	50	"0 NNN\n1 NNL\n2 NNH\n3 NLL\n4 NHH\n5 LLL\n6 LLH\n7 LHH\n8 HHH\n"	0.1	92	0.1	14	0	0.1	0	0	0.05	70	0.01	0.002630253	25000	2
1302	0	7	0.3	false	1	"NNN\nNNL\nNNH\nNLL\nNHH\nLLL\nLLH\nLHH\nHHH\n"	0	0.4	50	"0 NNN\n1 NNL\n2 NNH\n3 NLL\n4 NHH\n5 LLL\n6 LLH\n7 LHH\n8 HHH\n"	0.1	92	0.1	14	0	0.1	0	0	0.05	70	0.01	0.001900358	25000	2
1303	0	7	0.3	false	1	"NNN\nNNL\nNNH\nNLL\nNHH\nLLL\nLLH\nLHH\nHHH\n"	0	0.4	50	"0 NNN\n1 NNL\n2 NNH\n3 NLL\n4 NHH\n5 LLL\n6 LLH\n7 LHH\n8 HHH\n"	0.1	92	0.1	14	0	0.1	0	0	0.05	70	0.01	0.001615304	25000	1
1304	0	7	0.3	false	1	"NNN\nNNL\nNNH\nNLL\nNHH\nLLL\nLLH\nLHH\nHHH\n"	0	0.4	50	"0 NNN\n1 NNL\n2 NNH\n3 NLL\n4 NHH\n5 LLL\n6 LLH\n7 LHH\n8 HHH\n"	0.1	92	0.1	14	0	0.1	0	0	0.05	70	0.01	0.001373009	25000	0
1305	0	7	0.3	false	1	"NNN\nNNL\nNNH\nNLL\nNHH\nLLL\nLLH\nLHH\nHHH\n"	0	0.4	50	"0 NNN\n1 NNL\n2 NNH\n3 NLL\n4 NHH\n5 LLL\n6 LLH\n7 LHH\n8 HHH\n"	0.1	92	0.1	14	0	0.1	0	0	0.05	70	0.01	0.001167057	25000	0
1307	0	7	0.3	false	1	"NNN\nNNL\nNNH\nNLL\nNHH\nLLL\nLLH\nLHH\nHHH\n"	0	0.4	50	"0 NNN\n1 NNL\n2 NNH\n3 NLL\n4 NHH\n5 LLL\n6 LLH\n7 LHH\n8 HHH\n"	0.1	92	0.1	14	0	0.1	0	0	0.05	70	0.01	8.43199E-4	25000	0
1306	0	7	0.3	false	1	"NNN\nNNL\nNNH\nNLL\nNHH\nLLL\nLLH\nLHH\nHHH\n"	0	0.4	50	"0 NNN\n1 NNL\n2 NNH\n3 NLL\n4 NHH\n5 LLL\n6 LLH\n7 LHH\n8 HHH\n"	0.1	92	0.1	14	0	0.1	0	0	0.05	70	0.01	9.91999E-4	25000	2
1308	0	7	0.3	false	1	"NNN\nNNL\nNNH\nNLL\nNHH\nLLL\nLLH\nLHH\nHHH\n"	0	0.4	50	"0 NNN\n1 NNL\n2 NNH\n3 NLL\n4 NHH\n5 LLL\n6 LLH\n7 LHH\n8 HHH\n"	0.1	92	0.1	14	0	0.1	0	0	0.05	70	0.01	7.16719E-4	25000	2
1309	0	7	0.3	false	1	"NNN\nNNL\nNNH\nNLL\nNHH\nLLL\nLLH\nLHH\nHHH\n"	0	0.4	50	"0 NNN\n1 NNL\n2 NNH\n3 NLL\n4 NHH\n5 LLL\n6 LLH\n7 LHH\n8 HHH\n"	0.1	92	0.1	14	0	0.1	0	0	0.05	70	0.01	6.09211E-4	25000	0
1310	0	7	0.3	false	1	"NNN\nNNL\nNNH\nNLL\nNHH\nLLL\nLLH\nLHH\nHHH\n"	0	0.4	50	"0 NNN\n1 NNL\n2 NNH\n3 NLL\n4 NHH\n5 LLL\n6 LLH\n7 LHH\n8 HHH\n"	0.1	92	0.1	14	0	0.1	0	0	0.05	70	0.01	5.1783E-4	25000	1
1312	0	7	0.3	false	1	"NNN\nNNL\nNNH\nNLL\nNHH\nLLL\nLLH\nLHH\nHHH\n"	0	0.4	50	"0 NNN\n1 NNL\n2 NNH\n3 NLL\n4 NHH\n5 LLL\n6 LLH\n7 LHH\n8 HHH\n"	0.1	92	0.1	14	0	0.1	0	0	0.05	70	0.01	3.74132E-4	25000	0
1313	0	7	0.3	false	1	"NNN\nNNL\nNNH\nNLL\nNHH\nLLL\nLLH\nLHH\nHHH\n"	0	0.4	50	"0 NNN\n1 NNL\n2 NNH\n3 NLL\n4 NHH\n5 LLL\n6 LLH\n7 LHH\n8 HHH\n"	0.1	92	0.1	14	0	0.1	0	0	0.05	70	0.01	3.18012E-4	25000	0
1311	0	7	0.3	false	1	"NNN\nNNL\nNNH\nNLL\nNHH\nLLL\nLLH\nLHH\nHHH\n"	0	0.4	50	"0 NNN\n1 NNL\n2 NNH\n3 NLL\n4 NHH\n5 LLL\n6 LLH\n7 LHH\n8 HHH\n"	0.1	92	0.1	14	0	0.1	0	0	0.05	70	0.01	4.40155E-4	25000	2
1314	0	7	0.3	false	1	"NNN\nNNL\nNNH\nNLL\nNHH\nLLL\nLLH\nLHH\nHHH\n"	0	0.4	50	"0 NNN\n1 NNL\n2 NNH\n3 NLL\n4 NHH\n5 LLL\n6 LLH\n7 LHH\n8 HHH\n"	0.1	92	0.1	14	0	0.1	0	0	0.05	70	0.01	2.7031E-4	25000	0
1315	0	7	0.3	false	1	"NNN\nNNL\nNNH\nNLL\nNHH\nLLL\nLLH\nLHH\nHHH\n"	0	0.4	50	"0 NNN\n1 NNL\n2 NNH\n3 NLL\n4 NHH\n5 LLL\n6 LLH\n7 LHH\n8 HHH\n"	0.1	92	0.1	14	0	0.1	0	0	0.05	70	0.01	2.29764E-4	25000	1
1316	0	7	0.3	false	1	"NNN\nNNL\nNNH\nNLL\nNHH\nLLL\nLLH\nLHH\nHHH\n"	0	0.4	50	"0 NNN\n1 NNL\n2 NNH\n3 NLL\n4 NHH\n5 LLL\n6 LLH\n7 LHH\n8 HHH\n"	0.1	92	0.1	14	0	0.1	0	0	0.05	70	0.01	1.95299E-4	25000	0
1317	0	7	0.3	false	1	"NNN\nNNL\nNNH\nNLL\nNHH\nLLL\nLLH\nLHH\nHHH\n"	0	0.4	50	"0 NNN\n1 NNL\n2 NNH\n3 NLL\n4 NHH\n5 LLL\n6 LLH\n7 LHH\n8 HHH\n"	0.1	92	0.1	14	0	0.1	0	0	0.05	70	0.01	1.66004E-4	25000	2
1318	0	7	0.3	false	1	"NNN\nNNL\nNNH\nNLL\nNHH\nLLL\nLLH\nLHH\nHHH\n"	0	0.4	50	"0 NNN\n1 NNL\n2 NNH\n3 NLL\n4 NHH\n5 LLL\n6 LLH\n7 LHH\n8 HHH\n"	0.1	92	0.1	14	0	0.1	0	0	0.05	70	0.01	1.41104E-4	25000	0
1319	0	7	0.3	false	1	"NNN\nNNL\nNNH\nNLL\nNHH\nLLL\nLLH\nLHH\nHHH\n"	0	0.4	50	"0 NNN\n1 NNL\n2 NNH\n3 NLL\n4 NHH\n5 LLL\n6 LLH\n7 LHH\n8 HHH\n"	0.1	92	0.1	14	0	0.1	0	0	0.05	70	0.01	1.19938E-4	25000	1
1320	0	7	0.3	false	1	"NNN\nNNL\nNNH\nNLL\nNHH\nLLL\nLLH\nLHH\nHHH\n"	0	0.4	50	"0 NNN\n1 NNL\n2 NNH\n3 NLL\n4 NHH\n5 LLL\n6 LLH\n7 LHH\n8 HHH\n"	0.1	92	0.1	14	0	0.1	0	0	0.05	70	0.01	1.01947E-4	25000	1
1322	0	7	0.3	false	1	"NNN\nNNL\nNNH\nNLL\nNHH\nLLL\nLLH\nLHH\nHHH\n"	0	0.4	50	"0 NNN\n1 NNL\n2 NNH\n3 NLL\n4 NHH\n5 LLL\n6 LLH\n7 LHH\n8 HHH\n"	0.1	92	0.1	14	0	0.1	0	0	0.05	70	0.01	7.3657E-5	25000	2
1321	0	7	0.3	false	1	"NNN\nNNL\nNNH\nNLL\nNHH\nLLL\nLLH\nLHH\nHHH\n"	0	0.4	50	"0 NNN\n1 NNL\n2 NNH\n3 NLL\n4 NHH\n5 LLL\n6 LLH\n7 LHH\n8 HHH\n"	0.1	92	0.1	14	0	0.1	0	0	0.05	70	0.01	8.66553E-5	25000	2
1323	0	7	0.3	false	1	"NNN\nNNL\nNNH\nNLL\nNHH\nLLL\nLLH\nLHH\nHHH\n"	0	0.4	50	"0 NNN\n1 NNL\n2 NNH\n3 NLL\n4 NHH\n5 LLL\n6 LLH\n7 LHH\n8 HHH\n"	0.1	92	0.1	14	0	0.1	0	0	0.05	70	0.01	6.26084E-5	25000	0
1324	0	7	0.3	false	1	"NNN\nNNL\nNNH\nNLL\nNHH\nLLL\nLLH\nLHH\nHHH\n"	0	0.4	50	"0 NNN\n1 NNL\n2 NNH\n3 NLL\n4 NHH\n5 LLL\n6 LLH\n7 LHH\n8 HHH\n"	0.1	92	0.1	14	0	0.1	0	0	0.05	70	0.01	5.32172E-5	25000	2
1325	0	7	0.3	false	1	"NNN\nNNL\nNNH\nNLL\nNHH\nLLL\nLLH\nLHH\nHHH\n"	0	0.4	50	"0 NNN\n1 NNL\n2 NNH\n3 NLL\n4 NHH\n5 LLL\n6 LLH\n7 LHH\n8 HHH\n"	0.1	92	0.1	14	0	0.1	0	0	0.05	70	0.01	4.52346E-5	25000	0
1326	0	7	0.3	false	1	"NNN\nNNL\nNNH\nNLL\nNHH\nLLL\nLLH\nLHH\nHHH\n"	0	0.4	50	"0 NNN\n1 NNL\n2 NNH\n3 NLL\n4 NHH\n5 LLL\n6 LLH\n7 LHH\n8 HHH\n"	0.1	92	0.1	14	0	0.1	0	0	0.05	70	0.01	0	25000	2
1327	0	7	0.3	false	1	"NNN\nNNL\nNNH\nNLL\nNHH\nLLL\nLLH\nLHH\nHHH\n"	0	0.4	50	"0 NNN\n1 NNL\n2 NNH\n3 NLL\n4 NHH\n5 LLL\n6 LLH\n7 LHH\n8 HHH\n"	0.1	92	0.1	14	0	0.1	0	0	0.05	70	0.03	0.13	25000	0
1328	0	7	0.3	false	1	"NNN\nNNL\nNNH\nNLL\nNHH\nLLL\nLLH\nLHH\nHHH\n"	0	0.4	50	"0 NNN\n1 NNL\n2 NNH\n3 NLL\n4 NHH\n5 LLL\n6 LLH\n7 LHH\n8 HHH\n"	0.1	92	0.1	14	0	0.1	0	0	0.05	70	0.03	0.1105	25000	1
1329	0	7	0.3	false	1	"NNN\nNNL\nNNH\nNLL\nNHH\nLLL\nLLH\nLHH\nHHH\n"	0	0.4	50	"0 NNN\n1 NNL\n2 NNH\n3 NLL\n4 NHH\n5 LLL\n6 LLH\n7 LHH\n8 HHH\n"	0.1	92	0.1	14	0	0.1	0	0	0.05	70	0.03	0.093925	25000	0
1331	0	7	0.3	false	1	"NNN\nNNL\nNNH\nNLL\nNHH\nLLL\nLLH\nLHH\nHHH\n"	0	0.4	50	"0 NNN\n1 NNL\n2 NNH\n3 NLL\n4 NHH\n5 LLL\n6 LLH\n7 LHH\n8 HHH\n"	0.1	92	0.1	14	0	0.1	0	0	0.05	70	0.03	0.067860813	25000	2
1330	0	7	0.3	false	1	"NNN\nNNL\nNNH\nNLL\nNHH\nLLL\nLLH\nLHH\nHHH\n"	0	0.4	50	"0 NNN\n1 NNL\n2 NNH\n3 NLL\n4 NHH\n5 LLL\n6 LLH\n7 LHH\n8 HHH\n"	0.1	92	0.1	14	0	0.1	0	0	0.05	70	0.03	0.07983625	25000	1
1332	0	7	0.3	false	1	"NNN\nNNL\nNNH\nNLL\nNHH\nLLL\nLLH\nLHH\nHHH\n"	0	0.4	50	"0 NNN\n1 NNL\n2 NNH\n3 NLL\n4 NHH\n5 LLL\n6 LLH\n7 LHH\n8 HHH\n"	0.1	92	0.1	14	0	0.1	0	0	0.05	70	0.03	0.057681691	25000	0
1333	0	7	0.3	false	1	"NNN\nNNL\nNNH\nNLL\nNHH\nLLL\nLLH\nLHH\nHHH\n"	0	0.4	50	"0 NNN\n1 NNL\n2 NNH\n3 NLL\n4 NHH\n5 LLL\n6 LLH\n7 LHH\n8 HHH\n"	0.1	92	0.1	14	0	0.1	0	0	0.05	70	0.03	0.049029437	25000	2
1334	0	7	0.3	false	1	"NNN\nNNL\nNNH\nNLL\nNHH\nLLL\nLLH\nLHH\nHHH\n"	0	0.4	50	"0 NNN\n1 NNL\n2 NNH\n3 NLL\n4 NHH\n5 LLL\n6 LLH\n7 LHH\n8 HHH\n"	0.1	92	0.1	14	0	0.1	0	0	0.05	70	0.03	0.041675021	25000	0
1336	0	7	0.3	false	1	"NNN\nNNL\nNNH\nNLL\nNHH\nLLL\nLLH\nLHH\nHHH\n"	0	0.4	50	"0 NNN\n1 NNL\n2 NNH\n3 NLL\n4 NHH\n5 LLL\n6 LLH\n7 LHH\n8 HHH\n"	0.1	92	0.1	14	0	0.1	0	0	0.05	70	0.03	0.030110203	25000	1
1335	0	7	0.3	false	1	"NNN\nNNL\nNNH\nNLL\nNHH\nLLL\nLLH\nLHH\nHHH\n"	0	0.4	50	"0 NNN\n1 NNL\n2 NNH\n3 NLL\n4 NHH\n5 LLL\n6 LLH\n7 LHH\n8 HHH\n"	0.1	92	0.1	14	0	0.1	0	0	0.05	70	0.03	0.035423768	25000	2
1337	0	7	0.3	false	1	"NNN\nNNL\nNNH\nNLL\nNHH\nLLL\nLLH\nLHH\nHHH\n"	0	0.4	50	"0 NNN\n1 NNL\n2 NNH\n3 NLL\n4 NHH\n5 LLL\n6 LLH\n7 LHH\n8 HHH\n"	0.1	92	0.1	14	0	0.1	0	0	0.05	70	0.03	0.025593673	25000	0
1338	0	7	0.3	false	1	"NNN\nNNL\nNNH\nNLL\nNHH\nLLL\nLLH\nLHH\nHHH\n"	0	0.4	50	"0 NNN\n1 NNL\n2 NNH\n3 NLL\n4 NHH\n5 LLL\n6 LLH\n7 LHH\n8 HHH\n"	0.1	92	0.1	14	0	0.1	0	0	0.05	70	0.03	0.021754622	25000	0
1339	0	7	0.3	false	1	"NNN\nNNL\nNNH\nNLL\nNHH\nLLL\nLLH\nLHH\nHHH\n"	0	0.4	50	"0 NNN\n1 NNL\n2 NNH\n3 NLL\n4 NHH\n5 LLL\n6 LLH\n7 LHH\n8 HHH\n"	0.1	92	0.1	14	0	0.1	0	0	0.05	70	0.03	0.018491428	25000	1
1341	0	7	0.3	false	1	"NNN\nNNL\nNNH\nNLL\nNHH\nLLL\nLLH\nLHH\nHHH\n"	0	0.4	50	"0 NNN\n1 NNL\n2 NNH\n3 NLL\n4 NHH\n5 LLL\n6 LLH\n7 LHH\n8 HHH\n"	0.1	92	0.1	14	0	0.1	0	0	0.05	70	0.03	0.013360057	25000	2
1340	0	7	0.3	false	1	"NNN\nNNL\nNNH\nNLL\nNHH\nLLL\nLLH\nLHH\nHHH\n"	0	0.4	50	"0 NNN\n1 NNL\n2 NNH\n3 NLL\n4 NHH\n5 LLL\n6 LLH\n7 LHH\n8 HHH\n"	0.1	92	0.1	14	0	0.1	0	0	0.05	70	0.03	0.015717714	25000	1
1342	0	7	0.3	false	1	"NNN\nNNL\nNNH\nNLL\nNHH\nLLL\nLLH\nLHH\nHHH\n"	0	0.4	50	"0 NNN\n1 NNL\n2 NNH\n3 NLL\n4 NHH\n5 LLL\n6 LLH\n7 LHH\n8 HHH\n"	0.1	92	0.1	14	0	0.1	0	0	0.05	70	0.03	0.011356048	25000	1
1343	0	7	0.3	false	1	"NNN\nNNL\nNNH\nNLL\nNHH\nLLL\nLLH\nLHH\nHHH\n"	0	0.4	50	"0 NNN\n1 NNL\n2 NNH\n3 NLL\n4 NHH\n5 LLL\n6 LLH\n7 LHH\n8 HHH\n"	0.1	92	0.1	14	0	0.1	0	0	0.05	70	0.03	0.009652641	25000	2
1344	0	7	0.3	false	1	"NNN\nNNL\nNNH\nNLL\nNHH\nLLL\nLLH\nLHH\nHHH\n"	0	0.4	50	"0 NNN\n1 NNL\n2 NNH\n3 NLL\n4 NHH\n5 LLL\n6 LLH\n7 LHH\n8 HHH\n"	0.1	92	0.1	14	0	0.1	0	0	0.05	70	0.03	0.008204745	25000	2
1345	0	7	0.3	false	1	"NNN\nNNL\nNNH\nNLL\nNHH\nLLL\nLLH\nLHH\nHHH\n"	0	0.4	50	"0 NNN\n1 NNL\n2 NNH\n3 NLL\n4 NHH\n5 LLL\n6 LLH\n7 LHH\n8 HHH\n"	0.1	92	0.1	14	0	0.1	0	0	0.05	70	0.03	0.006974033	25000	1
1346	0	7	0.3	false	1	"NNN\nNNL\nNNH\nNLL\nNHH\nLLL\nLLH\nLHH\nHHH\n"	0	0.4	50	"0 NNN\n1 NNL\n2 NNH\n3 NLL\n4 NHH\n5 LLL\n6 LLH\n7 LHH\n8 HHH\n"	0.1	92	0.1	14	0	0.1	0	0	0.05	70	0.03	0.005927928	25000	2
1347	0	7	0.3	false	1	"NNN\nNNL\nNNH\nNLL\nNHH\nLLL\nLLH\nLHH\nHHH\n"	0	0.4	50	"0 NNN\n1 NNL\n2 NNH\n3 NLL\n4 NHH\n5 LLL\n6 LLH\n7 LHH\n8 HHH\n"	0.1	92	0.1	14	0	0.1	0	0	0.05	70	0.03	0.005038739	25000	0
1348	0	7	0.3	false	1	"NNN\nNNL\nNNH\nNLL\nNHH\nLLL\nLLH\nLHH\nHHH\n"	0	0.4	50	"0 NNN\n1 NNL\n2 NNH\n3 NLL\n4 NHH\n5 LLL\n6 LLH\n7 LHH\n8 HHH\n"	0.1	92	0.1	14	0	0.1	0	0	0.05	70	0.03	0.004282928	25000	1
1350	0	7	0.3	false	1	"NNN\nNNL\nNNH\nNLL\nNHH\nLLL\nLLH\nLHH\nHHH\n"	0	0.4	50	"0 NNN\n1 NNL\n2 NNH\n3 NLL\n4 NHH\n5 LLL\n6 LLH\n7 LHH\n8 HHH\n"	0.1	92	0.1	14	0	0.1	0	0	0.05	70	0.03	0.003094416	25000	2
1351	0	7	0.3	false	1	"NNN\nNNL\nNNH\nNLL\nNHH\nLLL\nLLH\nLHH\nHHH\n"	0	0.4	50	"0 NNN\n1 NNL\n2 NNH\n3 NLL\n4 NHH\n5 LLL\n6 LLH\n7 LHH\n8 HHH\n"	0.1	92	0.1	14	0	0.1	0	0	0.05	70	0.03	0.002630253	25000	0
1349	0	7	0.3	false	1	"NNN\nNNL\nNNH\nNLL\nNHH\nLLL\nLLH\nLHH\nHHH\n"	0	0.4	50	"0 NNN\n1 NNL\n2 NNH\n3 NLL\n4 NHH\n5 LLL\n6 LLH\n7 LHH\n8 HHH\n"	0.1	92	0.1	14	0	0.1	0	0	0.05	70	0.03	0.003640489	25000	1
1352	0	7	0.3	false	1	"NNN\nNNL\nNNH\nNLL\nNHH\nLLL\nLLH\nLHH\nHHH\n"	0	0.4	50	"0 NNN\n1 NNL\n2 NNH\n3 NLL\n4 NHH\n5 LLL\n6 LLH\n7 LHH\n8 HHH\n"	0.1	92	0.1	14	0	0.1	0	0	0.05	70	0.03	0.002235715	25000	0
1353	0	7	0.3	false	1	"NNN\nNNL\nNNH\nNLL\nNHH\nLLL\nLLH\nLHH\nHHH\n"	0	0.4	50	"0 NNN\n1 NNL\n2 NNH\n3 NLL\n4 NHH\n5 LLL\n6 LLH\n7 LHH\n8 HHH\n"	0.1	92	0.1	14	0	0.1	0	0	0.05	70	0.03	0.001900358	25000	2
1354	0	7	0.3	false	1	"NNN\nNNL\nNNH\nNLL\nNHH\nLLL\nLLH\nLHH\nHHH\n"	0	0.4	50	"0 NNN\n1 NNL\n2 NNH\n3 NLL\n4 NHH\n5 LLL\n6 LLH\n7 LHH\n8 HHH\n"	0.1	92	0.1	14	0	0.1	0	0	0.05	70	0.03	0.001615304	25000	1
1356	0	7	0.3	false	1	"NNN\nNNL\nNNH\nNLL\nNHH\nLLL\nLLH\nLHH\nHHH\n"	0	0.4	50	"0 NNN\n1 NNL\n2 NNH\n3 NLL\n4 NHH\n5 LLL\n6 LLH\n7 LHH\n8 HHH\n"	0.1	92	0.1	14	0	0.1	0	0	0.05	70	0.03	0.001167057	25000	0
1355	0	7	0.3	false	1	"NNN\nNNL\nNNH\nNLL\nNHH\nLLL\nLLH\nLHH\nHHH\n"	0	0.4	50	"0 NNN\n1 NNL\n2 NNH\n3 NLL\n4 NHH\n5 LLL\n6 LLH\n7 LHH\n8 HHH\n"	0.1	92	0.1	14	0	0.1	0	0	0.05	70	0.03	0.001373009	25000	2
1357	0	7	0.3	false	1	"NNN\nNNL\nNNH\nNLL\nNHH\nLLL\nLLH\nLHH\nHHH\n"	0	0.4	50	"0 NNN\n1 NNL\n2 NNH\n3 NLL\n4 NHH\n5 LLL\n6 LLH\n7 LHH\n8 HHH\n"	0.1	92	0.1	14	0	0.1	0	0	0.05	70	0.03	9.91999E-4	25000	1
1358	0	7	0.3	false	1	"NNN\nNNL\nNNH\nNLL\nNHH\nLLL\nLLH\nLHH\nHHH\n"	0	0.4	50	"0 NNN\n1 NNL\n2 NNH\n3 NLL\n4 NHH\n5 LLL\n6 LLH\n7 LHH\n8 HHH\n"	0.1	92	0.1	14	0	0.1	0	0	0.05	70	0.03	8.43199E-4	25000	0
1359	0	7	0.3	false	1	"NNN\nNNL\nNNH\nNLL\nNHH\nLLL\nLLH\nLHH\nHHH\n"	0	0.4	50	"0 NNN\n1 NNL\n2 NNH\n3 NLL\n4 NHH\n5 LLL\n6 LLH\n7 LHH\n8 HHH\n"	0.1	92	0.1	14	0	0.1	0	0	0.05	70	0.03	7.16719E-4	25000	1
1360	0	7	0.3	false	1	"NNN\nNNL\nNNH\nNLL\nNHH\nLLL\nLLH\nLHH\nHHH\n"	0	0.4	50	"0 NNN\n1 NNL\n2 NNH\n3 NLL\n4 NHH\n5 LLL\n6 LLH\n7 LHH\n8 HHH\n"	0.1	92	0.1	14	0	0.1	0	0	0.05	70	0.03	6.09211E-4	25000	2
1361	0	7	0.3	false	1	"NNN\nNNL\nNNH\nNLL\nNHH\nLLL\nLLH\nLHH\nHHH\n"	0	0.4	50	"0 NNN\n1 NNL\n2 NNH\n3 NLL\n4 NHH\n5 LLL\n6 LLH\n7 LHH\n8 HHH\n"	0.1	92	0.1	14	0	0.1	0	0	0.05	70	0.03	5.1783E-4	25000	0
1362	0	7	0.3	false	1	"NNN\nNNL\nNNH\nNLL\nNHH\nLLL\nLLH\nLHH\nHHH\n"	0	0.4	50	"0 NNN\n1 NNL\n2 NNH\n3 NLL\n4 NHH\n5 LLL\n6 LLH\n7 LHH\n8 HHH\n"	0.1	92	0.1	14	0	0.1	0	0	0.05	70	0.03	4.40155E-4	25000	1
1363	0	7	0.3	false	1	"NNN\nNNL\nNNH\nNLL\nNHH\nLLL\nLLH\nLHH\nHHH\n"	0	0.4	50	"0 NNN\n1 NNL\n2 NNH\n3 NLL\n4 NHH\n5 LLL\n6 LLH\n7 LHH\n8 HHH\n"	0.1	92	0.1	14	0	0.1	0	0	0.05	70	0.03	3.74132E-4	25000	1
1365	0	7	0.3	false	1	"NNN\nNNL\nNNH\nNLL\nNHH\nLLL\nLLH\nLHH\nHHH\n"	0	0.4	50	"0 NNN\n1 NNL\n2 NNH\n3 NLL\n4 NHH\n5 LLL\n6 LLH\n7 LHH\n8 HHH\n"	0.1	92	0.1	14	0	0.1	0	0	0.05	70	0.03	2.7031E-4	25000	0
1364	0	7	0.3	false	1	"NNN\nNNL\nNNH\nNLL\nNHH\nLLL\nLLH\nLHH\nHHH\n"	0	0.4	50	"0 NNN\n1 NNL\n2 NNH\n3 NLL\n4 NHH\n5 LLL\n6 LLH\n7 LHH\n8 HHH\n"	0.1	92	0.1	14	0	0.1	0	0	0.05	70	0.03	3.18012E-4	25000	0
1366	0	7	0.3	false	1	"NNN\nNNL\nNNH\nNLL\nNHH\nLLL\nLLH\nLHH\nHHH\n"	0	0.4	50	"0 NNN\n1 NNL\n2 NNH\n3 NLL\n4 NHH\n5 LLL\n6 LLH\n7 LHH\n8 HHH\n"	0.1	92	0.1	14	0	0.1	0	0	0.05	70	0.03	2.29764E-4	25000	1
1367	0	7	0.3	false	1	"NNN\nNNL\nNNH\nNLL\nNHH\nLLL\nLLH\nLHH\nHHH\n"	0	0.4	50	"0 NNN\n1 NNL\n2 NNH\n3 NLL\n4 NHH\n5 LLL\n6 LLH\n7 LHH\n8 HHH\n"	0.1	92	0.1	14	0	0.1	0	0	0.05	70	0.03	1.95299E-4	25000	2
1368	0	7	0.3	false	1	"NNN\nNNL\nNNH\nNLL\nNHH\nLLL\nLLH\nLHH\nHHH\n"	0	0.4	50	"0 NNN\n1 NNL\n2 NNH\n3 NLL\n4 NHH\n5 LLL\n6 LLH\n7 LHH\n8 HHH\n"	0.1	92	0.1	14	0	0.1	0	0	0.05	70	0.03	1.66004E-4	25000	2
1370	0	7	0.3	false	1	"NNN\nNNL\nNNH\nNLL\nNHH\nLLL\nLLH\nLHH\nHHH\n"	0	0.4	50	"0 NNN\n1 NNL\n2 NNH\n3 NLL\n4 NHH\n5 LLL\n6 LLH\n7 LHH\n8 HHH\n"	0.1	92	0.1	14	0	0.1	0	0	0.05	70	0.03	1.19938E-4	25000	2
1369	0	7	0.3	false	1	"NNN\nNNL\nNNH\nNLL\nNHH\nLLL\nLLH\nLHH\nHHH\n"	0	0.4	50	"0 NNN\n1 NNL\n2 NNH\n3 NLL\n4 NHH\n5 LLL\n6 LLH\n7 LHH\n8 HHH\n"	0.1	92	0.1	14	0	0.1	0	0	0.05	70	0.03	1.41104E-4	25000	0
1371	0	7	0.3	false	1	"NNN\nNNL\nNNH\nNLL\nNHH\nLLL\nLLH\nLHH\nHHH\n"	0	0.4	50	"0 NNN\n1 NNL\n2 NNH\n3 NLL\n4 NHH\n5 LLL\n6 LLH\n7 LHH\n8 HHH\n"	0.1	92	0.1	14	0	0.1	0	0	0.05	70	0.03	1.01947E-4	25000	2
1372	0	7	0.3	false	1	"NNN\nNNL\nNNH\nNLL\nNHH\nLLL\nLLH\nLHH\nHHH\n"	0	0.4	50	"0 NNN\n1 NNL\n2 NNH\n3 NLL\n4 NHH\n5 LLL\n6 LLH\n7 LHH\n8 HHH\n"	0.1	92	0.1	14	0	0.1	0	0	0.05	70	0.03	8.66553E-5	25000	0
1373	0	7	0.3	false	1	"NNN\nNNL\nNNH\nNLL\nNHH\nLLL\nLLH\nLHH\nHHH\n"	0	0.4	50	"0 NNN\n1 NNL\n2 NNH\n3 NLL\n4 NHH\n5 LLL\n6 LLH\n7 LHH\n8 HHH\n"	0.1	92	0.1	14	0	0.1	0	0	0.05	70	0.03	7.3657E-5	25000	0
1375	0	7	0.3	false	1	"NNN\nNNL\nNNH\nNLL\nNHH\nLLL\nLLH\nLHH\nHHH\n"	0	0.4	50	"0 NNN\n1 NNL\n2 NNH\n3 NLL\n4 NHH\n5 LLL\n6 LLH\n7 LHH\n8 HHH\n"	0.1	92	0.1	14	0	0.1	0	0	0.05	70	0.03	5.32172E-5	25000	2
1374	0	7	0.3	false	1	"NNN\nNNL\nNNH\nNLL\nNHH\nLLL\nLLH\nLHH\nHHH\n"	0	0.4	50	"0 NNN\n1 NNL\n2 NNH\n3 NLL\n4 NHH\n5 LLL\n6 LLH\n7 LHH\n8 HHH\n"	0.1	92	0.1	14	0	0.1	0	0	0.05	70	0.03	6.26084E-5	25000	2
1376	0	7	0.3	false	1	"NNN\nNNL\nNNH\nNLL\nNHH\nLLL\nLLH\nLHH\nHHH\n"	0	0.4	50	"0 NNN\n1 NNL\n2 NNH\n3 NLL\n4 NHH\n5 LLL\n6 LLH\n7 LHH\n8 HHH\n"	0.1	92	0.1	14	0	0.1	0	0	0.05	70	0.03	4.52346E-5	25000	2
1377	0	7	0.3	false	1	"NNN\nNNL\nNNH\nNLL\nNHH\nLLL\nLLH\nLHH\nHHH\n"	0	0.4	50	"0 NNN\n1 NNL\n2 NNH\n3 NLL\n4 NHH\n5 LLL\n6 LLH\n7 LHH\n8 HHH\n"	0.1	92	0.1	14	0	0.1	0	0	0.05	70	0.03	0	25000	1
1378	0	7	0.3	false	1	"NNN\nNNL\nNNH\nNLL\nNHH\nLLL\nLLH\nLHH\nHHH\n"	0	0.4	50	"0 NNN\n1 NNL\n2 NNH\n3 NLL\n4 NHH\n5 LLL\n6 LLH\n7 LHH\n8 HHH\n"	0.1	92	0.1	14	0	0.1	0	0	0.05	70	0.1	0.13	25000	0
1379	0	7	0.3	false	1	"NNN\nNNL\nNNH\nNLL\nNHH\nLLL\nLLH\nLHH\nHHH\n"	0	0.4	50	"0 NNN\n1 NNL\n2 NNH\n3 NLL\n4 NHH\n5 LLL\n6 LLH\n7 LHH\n8 HHH\n"	0.1	92	0.1	14	0	0.1	0	0	0.05	70	0.1	0.1105	25000	1
1380	0	7	0.3	false	1	"NNN\nNNL\nNNH\nNLL\nNHH\nLLL\nLLH\nLHH\nHHH\n"	0	0.4	50	"0 NNN\n1 NNL\n2 NNH\n3 NLL\n4 NHH\n5 LLL\n6 LLH\n7 LHH\n8 HHH\n"	0.1	92	0.1	14	0	0.1	0	0	0.05	70	0.1	0.093925	25000	0
1381	0	7	0.3	false	1	"NNN\nNNL\nNNH\nNLL\nNHH\nLLL\nLLH\nLHH\nHHH\n"	0	0.4	50	"0 NNN\n1 NNL\n2 NNH\n3 NLL\n4 NHH\n5 LLL\n6 LLH\n7 LHH\n8 HHH\n"	0.1	92	0.1	14	0	0.1	0	0	0.05	70	0.1	0.07983625	25000	0
1382	0	7	0.3	false	1	"NNN\nNNL\nNNH\nNLL\nNHH\nLLL\nLLH\nLHH\nHHH\n"	0	0.4	50	"0 NNN\n1 NNL\n2 NNH\n3 NLL\n4 NHH\n5 LLL\n6 LLH\n7 LHH\n8 HHH\n"	0.1	92	0.1	14	0	0.1	0	0	0.05	70	0.1	0.067860813	25000	2
1384	0	7	0.3	false	1	"NNN\nNNL\nNNH\nNLL\nNHH\nLLL\nLLH\nLHH\nHHH\n"	0	0.4	50	"0 NNN\n1 NNL\n2 NNH\n3 NLL\n4 NHH\n5 LLL\n6 LLH\n7 LHH\n8 HHH\n"	0.1	92	0.1	14	0	0.1	0	0	0.05	70	0.1	0.049029437	25000	1
1385	0	7	0.3	false	1	"NNN\nNNL\nNNH\nNLL\nNHH\nLLL\nLLH\nLHH\nHHH\n"	0	0.4	50	"0 NNN\n1 NNL\n2 NNH\n3 NLL\n4 NHH\n5 LLL\n6 LLH\n7 LHH\n8 HHH\n"	0.1	92	0.1	14	0	0.1	0	0	0.05	70	0.1	0.041675021	25000	1
1383	0	7	0.3	false	1	"NNN\nNNL\nNNH\nNLL\nNHH\nLLL\nLLH\nLHH\nHHH\n"	0	0.4	50	"0 NNN\n1 NNL\n2 NNH\n3 NLL\n4 NHH\n5 LLL\n6 LLH\n7 LHH\n8 HHH\n"	0.1	92	0.1	14	0	0.1	0	0	0.05	70	0.1	0.057681691	25000	1
1386	0	7	0.3	false	1	"NNN\nNNL\nNNH\nNLL\nNHH\nLLL\nLLH\nLHH\nHHH\n"	0	0.4	50	"0 NNN\n1 NNL\n2 NNH\n3 NLL\n4 NHH\n5 LLL\n6 LLH\n7 LHH\n8 HHH\n"	0.1	92	0.1	14	0	0.1	0	0	0.05	70	0.1	0.035423768	25000	2
1387	0	7	0.3	false	1	"NNN\nNNL\nNNH\nNLL\nNHH\nLLL\nLLH\nLHH\nHHH\n"	0	0.4	50	"0 NNN\n1 NNL\n2 NNH\n3 NLL\n4 NHH\n5 LLL\n6 LLH\n7 LHH\n8 HHH\n"	0.1	92	0.1	14	0	0.1	0	0	0.05	70	0.1	0.030110203	25000	2
1388	0	7	0.3	false	1	"NNN\nNNL\nNNH\nNLL\nNHH\nLLL\nLLH\nLHH\nHHH\n"	0	0.4	50	"0 NNN\n1 NNL\n2 NNH\n3 NLL\n4 NHH\n5 LLL\n6 LLH\n7 LHH\n8 HHH\n"	0.1	92	0.1	14	0	0.1	0	0	0.05	70	0.1	0.025593673	25000	1
1389	0	7	0.3	false	1	"NNN\nNNL\nNNH\nNLL\nNHH\nLLL\nLLH\nLHH\nHHH\n"	0	0.4	50	"0 NNN\n1 NNL\n2 NNH\n3 NLL\n4 NHH\n5 LLL\n6 LLH\n7 LHH\n8 HHH\n"	0.1	92	0.1	14	0	0.1	0	0	0.05	70	0.1	0.021754622	25000	1
1390	0	7	0.3	false	1	"NNN\nNNL\nNNH\nNLL\nNHH\nLLL\nLLH\nLHH\nHHH\n"	0	0.4	50	"0 NNN\n1 NNL\n2 NNH\n3 NLL\n4 NHH\n5 LLL\n6 LLH\n7 LHH\n8 HHH\n"	0.1	92	0.1	14	0	0.1	0	0	0.05	70	0.1	0.018491428	25000	2
1391	0	7	0.3	false	1	"NNN\nNNL\nNNH\nNLL\nNHH\nLLL\nLLH\nLHH\nHHH\n"	0	0.4	50	"0 NNN\n1 NNL\n2 NNH\n3 NLL\n4 NHH\n5 LLL\n6 LLH\n7 LHH\n8 HHH\n"	0.1	92	0.1	14	0	0.1	0	0	0.05	70	0.1	0.015717714	25000	2
1392	0	7	0.3	false	1	"NNN\nNNL\nNNH\nNLL\nNHH\nLLL\nLLH\nLHH\nHHH\n"	0	0.4	50	"0 NNN\n1 NNL\n2 NNH\n3 NLL\n4 NHH\n5 LLL\n6 LLH\n7 LHH\n8 HHH\n"	0.1	92	0.1	14	0	0.1	0	0	0.05	70	0.1	0.013360057	25000	2
1394	0	7	0.3	false	1	"NNN\nNNL\nNNH\nNLL\nNHH\nLLL\nLLH\nLHH\nHHH\n"	0	0.4	50	"0 NNN\n1 NNL\n2 NNH\n3 NLL\n4 NHH\n5 LLL\n6 LLH\n7 LHH\n8 HHH\n"	0.1	92	0.1	14	0	0.1	0	0	0.05	70	0.1	0.009652641	25000	1
1393	0	7	0.3	false	1	"NNN\nNNL\nNNH\nNLL\nNHH\nLLL\nLLH\nLHH\nHHH\n"	0	0.4	50	"0 NNN\n1 NNL\n2 NNH\n3 NLL\n4 NHH\n5 LLL\n6 LLH\n7 LHH\n8 HHH\n"	0.1	92	0.1	14	0	0.1	0	0	0.05	70	0.1	0.011356048	25000	2
1395	0	7	0.3	false	1	"NNN\nNNL\nNNH\nNLL\nNHH\nLLL\nLLH\nLHH\nHHH\n"	0	0.4	50	"0 NNN\n1 NNL\n2 NNH\n3 NLL\n4 NHH\n5 LLL\n6 LLH\n7 LHH\n8 HHH\n"	0.1	92	0.1	14	0	0.1	0	0	0.05	70	0.1	0.008204745	25000	1
1396	0	7	0.3	false	1	"NNN\nNNL\nNNH\nNLL\nNHH\nLLL\nLLH\nLHH\nHHH\n"	0	0.4	50	"0 NNN\n1 NNL\n2 NNH\n3 NLL\n4 NHH\n5 LLL\n6 LLH\n7 LHH\n8 HHH\n"	0.1	92	0.1	14	0	0.1	0	0	0.05	70	0.1	0.006974033	25000	2
1397	0	7	0.3	false	1	"NNN\nNNL\nNNH\nNLL\nNHH\nLLL\nLLH\nLHH\nHHH\n"	0	0.4	50	"0 NNN\n1 NNL\n2 NNH\n3 NLL\n4 NHH\n5 LLL\n6 LLH\n7 LHH\n8 HHH\n"	0.1	92	0.1	14	0	0.1	0	0	0.05	70	0.1	0.005927928	25000	2
1398	0	7	0.3	false	1	"NNN\nNNL\nNNH\nNLL\nNHH\nLLL\nLLH\nLHH\nHHH\n"	0	0.4	50	"0 NNN\n1 NNL\n2 NNH\n3 NLL\n4 NHH\n5 LLL\n6 LLH\n7 LHH\n8 HHH\n"	0.1	92	0.1	14	0	0.1	0	0	0.05	70	0.1	0.005038739	25000	2
1399	0	7	0.3	false	1	"NNN\nNNL\nNNH\nNLL\nNHH\nLLL\nLLH\nLHH\nHHH\n"	0	0.4	50	"0 NNN\n1 NNL\n2 NNH\n3 NLL\n4 NHH\n5 LLL\n6 LLH\n7 LHH\n8 HHH\n"	0.1	92	0.1	14	0	0.1	0	0	0.05	70	0.1	0.004282928	25000	2
1400	0	7	0.3	false	1	"NNN\nNNL\nNNH\nNLL\nNHH\nLLL\nLLH\nLHH\nHHH\n"	0	0.4	50	"0 NNN\n1 NNL\n2 NNH\n3 NLL\n4 NHH\n5 LLL\n6 LLH\n7 LHH\n8 HHH\n"	0.1	92	0.1	14	0	0.1	0	0	0.05	70	0.1	0.003640489	25000	2
1401	0	7	0.3	false	1	"NNN\nNNL\nNNH\nNLL\nNHH\nLLL\nLLH\nLHH\nHHH\n"	0	0.4	50	"0 NNN\n1 NNL\n2 NNH\n3 NLL\n4 NHH\n5 LLL\n6 LLH\n7 LHH\n8 HHH\n"	0.1	92	0.1	14	0	0.1	0	0	0.05	70	0.1	0.003094416	25000	0
1403	0	7	0.3	false	1	"NNN\nNNL\nNNH\nNLL\nNHH\nLLL\nLLH\nLHH\nHHH\n"	0	0.4	50	"0 NNN\n1 NNL\n2 NNH\n3 NLL\n4 NHH\n5 LLL\n6 LLH\n7 LHH\n8 HHH\n"	0.1	92	0.1	14	0	0.1	0	0	0.05	70	0.1	0.002235715	25000	2
1404	0	7	0.3	false	1	"NNN\nNNL\nNNH\nNLL\nNHH\nLLL\nLLH\nLHH\nHHH\n"	0	0.4	50	"0 NNN\n1 NNL\n2 NNH\n3 NLL\n4 NHH\n5 LLL\n6 LLH\n7 LHH\n8 HHH\n"	0.1	92	0.1	14	0	0.1	0	0	0.05	70	0.1	0.001900358	25000	2
1402	0	7	0.3	false	1	"NNN\nNNL\nNNH\nNLL\nNHH\nLLL\nLLH\nLHH\nHHH\n"	0	0.4	50	"0 NNN\n1 NNL\n2 NNH\n3 NLL\n4 NHH\n5 LLL\n6 LLH\n7 LHH\n8 HHH\n"	0.1	92	0.1	14	0	0.1	0	0	0.05	70	0.1	0.002630253	25000	1
1405	0	7	0.3	false	1	"NNN\nNNL\nNNH\nNLL\nNHH\nLLL\nLLH\nLHH\nHHH\n"	0	0.4	50	"0 NNN\n1 NNL\n2 NNH\n3 NLL\n4 NHH\n5 LLL\n6 LLH\n7 LHH\n8 HHH\n"	0.1	92	0.1	14	0	0.1	0	0	0.05	70	0.1	0.001615304	25000	2
1406	0	7	0.3	false	1	"NNN\nNNL\nNNH\nNLL\nNHH\nLLL\nLLH\nLHH\nHHH\n"	0	0.4	50	"0 NNN\n1 NNL\n2 NNH\n3 NLL\n4 NHH\n5 LLL\n6 LLH\n7 LHH\n8 HHH\n"	0.1	92	0.1	14	0	0.1	0	0	0.05	70	0.1	0.001373009	25000	2
1407	0	7	0.3	false	1	"NNN\nNNL\nNNH\nNLL\nNHH\nLLL\nLLH\nLHH\nHHH\n"	0	0.4	50	"0 NNN\n1 NNL\n2 NNH\n3 NLL\n4 NHH\n5 LLL\n6 LLH\n7 LHH\n8 HHH\n"	0.1	92	0.1	14	0	0.1	0	0	0.05	70	0.1	0.001167057	25000	2
1409	0	7	0.3	false	1	"NNN\nNNL\nNNH\nNLL\nNHH\nLLL\nLLH\nLHH\nHHH\n"	0	0.4	50	"0 NNN\n1 NNL\n2 NNH\n3 NLL\n4 NHH\n5 LLL\n6 LLH\n7 LHH\n8 HHH\n"	0.1	92	0.1	14	0	0.1	0	0	0.05	70	0.1	8.43199E-4	25000	2
1408	0	7	0.3	false	1	"NNN\nNNL\nNNH\nNLL\nNHH\nLLL\nLLH\nLHH\nHHH\n"	0	0.4	50	"0 NNN\n1 NNL\n2 NNH\n3 NLL\n4 NHH\n5 LLL\n6 LLH\n7 LHH\n8 HHH\n"	0.1	92	0.1	14	0	0.1	0	0	0.05	70	0.1	9.91999E-4	25000	2
1410	0	7	0.3	false	1	"NNN\nNNL\nNNH\nNLL\nNHH\nLLL\nLLH\nLHH\nHHH\n"	0	0.4	50	"0 NNN\n1 NNL\n2 NNH\n3 NLL\n4 NHH\n5 LLL\n6 LLH\n7 LHH\n8 HHH\n"	0.1	92	0.1	14	0	0.1	0	0	0.05	70	0.1	7.16719E-4	25000	2
1411	0	7	0.3	false	1	"NNN\nNNL\nNNH\nNLL\nNHH\nLLL\nLLH\nLHH\nHHH\n"	0	0.4	50	"0 NNN\n1 NNL\n2 NNH\n3 NLL\n4 NHH\n5 LLL\n6 LLH\n7 LHH\n8 HHH\n"	0.1	92	0.1	14	0	0.1	0	0	0.05	70	0.1	6.09211E-4	25000	1
1412	0	7	0.3	false	1	"NNN\nNNL\nNNH\nNLL\nNHH\nLLL\nLLH\nLHH\nHHH\n"	0	0.4	50	"0 NNN\n1 NNL\n2 NNH\n3 NLL\n4 NHH\n5 LLL\n6 LLH\n7 LHH\n8 HHH\n"	0.1	92	0.1	14	0	0.1	0	0	0.05	70	0.1	5.1783E-4	25000	0
1413	0	7	0.3	false	1	"NNN\nNNL\nNNH\nNLL\nNHH\nLLL\nLLH\nLHH\nHHH\n"	0	0.4	50	"0 NNN\n1 NNL\n2 NNH\n3 NLL\n4 NHH\n5 LLL\n6 LLH\n7 LHH\n8 HHH\n"	0.1	92	0.1	14	0	0.1	0	0	0.05	70	0.1	4.40155E-4	25000	2
1414	0	7	0.3	false	1	"NNN\nNNL\nNNH\nNLL\nNHH\nLLL\nLLH\nLHH\nHHH\n"	0	0.4	50	"0 NNN\n1 NNL\n2 NNH\n3 NLL\n4 NHH\n5 LLL\n6 LLH\n7 LHH\n8 HHH\n"	0.1	92	0.1	14	0	0.1	0	0	0.05	70	0.1	3.74132E-4	25000	2
1415	0	7	0.3	false	1	"NNN\nNNL\nNNH\nNLL\nNHH\nLLL\nLLH\nLHH\nHHH\n"	0	0.4	50	"0 NNN\n1 NNL\n2 NNH\n3 NLL\n4 NHH\n5 LLL\n6 LLH\n7 LHH\n8 HHH\n"	0.1	92	0.1	14	0	0.1	0	0	0.05	70	0.1	3.18012E-4	25000	2
1416	0	7	0.3	false	1	"NNN\nNNL\nNNH\nNLL\nNHH\nLLL\nLLH\nLHH\nHHH\n"	0	0.4	50	"0 NNN\n1 NNL\n2 NNH\n3 NLL\n4 NHH\n5 LLL\n6 LLH\n7 LHH\n8 HHH\n"	0.1	92	0.1	14	0	0.1	0	0	0.05	70	0.1	2.7031E-4	25000	2
1418	0	7	0.3	false	1	"NNN\nNNL\nNNH\nNLL\nNHH\nLLL\nLLH\nLHH\nHHH\n"	0	0.4	50	"0 NNN\n1 NNL\n2 NNH\n3 NLL\n4 NHH\n5 LLL\n6 LLH\n7 LHH\n8 HHH\n"	0.1	92	0.1	14	0	0.1	0	0	0.05	70	0.1	1.95299E-4	25000	0
1417	0	7	0.3	false	1	"NNN\nNNL\nNNH\nNLL\nNHH\nLLL\nLLH\nLHH\nHHH\n"	0	0.4	50	"0 NNN\n1 NNL\n2 NNH\n3 NLL\n4 NHH\n5 LLL\n6 LLH\n7 LHH\n8 HHH\n"	0.1	92	0.1	14	0	0.1	0	0	0.05	70	0.1	2.29764E-4	25000	2
1419	0	7	0.3	false	1	"NNN\nNNL\nNNH\nNLL\nNHH\nLLL\nLLH\nLHH\nHHH\n"	0	0.4	50	"0 NNN\n1 NNL\n2 NNH\n3 NLL\n4 NHH\n5 LLL\n6 LLH\n7 LHH\n8 HHH\n"	0.1	92	0.1	14	0	0.1	0	0	0.05	70	0.1	1.66004E-4	25000	1
1420	0	7	0.3	false	1	"NNN\nNNL\nNNH\nNLL\nNHH\nLLL\nLLH\nLHH\nHHH\n"	0	0.4	50	"0 NNN\n1 NNL\n2 NNH\n3 NLL\n4 NHH\n5 LLL\n6 LLH\n7 LHH\n8 HHH\n"	0.1	92	0.1	14	0	0.1	0	0	0.05	70	0.1	1.41104E-4	25000	2
1421	0	7	0.3	false	1	"NNN\nNNL\nNNH\nNLL\nNHH\nLLL\nLLH\nLHH\nHHH\n"	0	0.4	50	"0 NNN\n1 NNL\n2 NNH\n3 NLL\n4 NHH\n5 LLL\n6 LLH\n7 LHH\n8 HHH\n"	0.1	92	0.1	14	0	0.1	0	0	0.05	70	0.1	1.19938E-4	25000	2
1424	0	7	0.3	false	1	"NNN\nNNL\nNNH\nNLL\nNHH\nLLL\nLLH\nLHH\nHHH\n"	0	0.4	50	"0 NNN\n1 NNL\n2 NNH\n3 NLL\n4 NHH\n5 LLL\n6 LLH\n7 LHH\n8 HHH\n"	0.1	92	0.1	14	0	0.1	0	0	0.05	70	0.1	7.3657E-5	25000	2
1423	0	7	0.3	false	1	"NNN\nNNL\nNNH\nNLL\nNHH\nLLL\nLLH\nLHH\nHHH\n"	0	0.4	50	"0 NNN\n1 NNL\n2 NNH\n3 NLL\n4 NHH\n5 LLL\n6 LLH\n7 LHH\n8 HHH\n"	0.1	92	0.1	14	0	0.1	0	0	0.05	70	0.1	8.66553E-5	25000	2
1422	0	7	0.3	false	1	"NNN\nNNL\nNNH\nNLL\nNHH\nLLL\nLLH\nLHH\nHHH\n"	0	0.4	50	"0 NNN\n1 NNL\n2 NNH\n3 NLL\n4 NHH\n5 LLL\n6 LLH\n7 LHH\n8 HHH\n"	0.1	92	0.1	14	0	0.1	0	0	0.05	70	0.1	1.01947E-4	25000	2
1425	0	7	0.3	false	1	"NNN\nNNL\nNNH\nNLL\nNHH\nLLL\nLLH\nLHH\nHHH\n"	0	0.4	50	"0 NNN\n1 NNL\n2 NNH\n3 NLL\n4 NHH\n5 LLL\n6 LLH\n7 LHH\n8 HHH\n"	0.1	92	0.1	14	0	0.1	0	0	0.05	70	0.1	6.26084E-5	25000	2
1426	0	7	0.3	false	1	"NNN\nNNL\nNNH\nNLL\nNHH\nLLL\nLLH\nLHH\nHHH\n"	0	0.4	50	"0 NNN\n1 NNL\n2 NNH\n3 NLL\n4 NHH\n5 LLL\n6 LLH\n7 LHH\n8 HHH\n"	0.1	92	0.1	14	0	0.1	0	0	0.05	70	0.1	5.32172E-5	25000	1
1427	0	7	0.3	false	1	"NNN\nNNL\nNNH\nNLL\nNHH\nLLL\nLLH\nLHH\nHHH\n"	0	0.4	50	"0 NNN\n1 NNL\n2 NNH\n3 NLL\n4 NHH\n5 LLL\n6 LLH\n7 LHH\n8 HHH\n"	0.1	92	0.1	14	0	0.1	0	0	0.05	70	0.1	4.52346E-5	25000	0
1428	0	7	0.3	false	1	"NNN\nNNL\nNNH\nNLL\nNHH\nLLL\nLLH\nLHH\nHHH\n"	0	0.4	50	"0 NNN\n1 NNL\n2 NNH\n3 NLL\n4 NHH\n5 LLL\n6 LLH\n7 LHH\n8 HHH\n"	0.1	92	0.1	14	0	0.1	0	0	0.05	70	0.1	0	25000	2
1429	0	7	0.3	false	1	"NNN\nNNL\nNNH\nNLL\nNHH\nLLL\nLLH\nLHH\nHHH\n"	0	0.4	50	"0 NNN\n1 NNL\n2 NNH\n3 NLL\n4 NHH\n5 LLL\n6 LLH\n7 LHH\n8 HHH\n"	0.1	92	0.1	14	0	0.1	0	0	0.05	70	0.3	0.13	25000	2
1430	0	7	0.3	false	1	"NNN\nNNL\nNNH\nNLL\nNHH\nLLL\nLLH\nLHH\nHHH\n"	0	0.4	50	"0 NNN\n1 NNL\n2 NNH\n3 NLL\n4 NHH\n5 LLL\n6 LLH\n7 LHH\n8 HHH\n"	0.1	92	0.1	14	0	0.1	0	0	0.05	70	0.3	0.1105	25000	2
1431	0	7	0.3	false	1	"NNN\nNNL\nNNH\nNLL\nNHH\nLLL\nLLH\nLHH\nHHH\n"	0	0.4	50	"0 NNN\n1 NNL\n2 NNH\n3 NLL\n4 NHH\n5 LLL\n6 LLH\n7 LHH\n8 HHH\n"	0.1	92	0.1	14	0	0.1	0	0	0.05	70	0.3	0.093925	25000	1
1432	0	7	0.3	false	1	"NNN\nNNL\nNNH\nNLL\nNHH\nLLL\nLLH\nLHH\nHHH\n"	0	0.4	50	"0 NNN\n1 NNL\n2 NNH\n3 NLL\n4 NHH\n5 LLL\n6 LLH\n7 LHH\n8 HHH\n"	0.1	92	0.1	14	0	0.1	0	0	0.05	70	0.3	0.07983625	25000	2
1433	0	7	0.3	false	1	"NNN\nNNL\nNNH\nNLL\nNHH\nLLL\nLLH\nLHH\nHHH\n"	0	0.4	50	"0 NNN\n1 NNL\n2 NNH\n3 NLL\n4 NHH\n5 LLL\n6 LLH\n7 LHH\n8 HHH\n"	0.1	92	0.1	14	0	0.1	0	0	0.05	70	0.3	0.067860813	25000	2
1434	0	7	0.3	false	1	"NNN\nNNL\nNNH\nNLL\nNHH\nLLL\nLLH\nLHH\nHHH\n"	0	0.4	50	"0 NNN\n1 NNL\n2 NNH\n3 NLL\n4 NHH\n5 LLL\n6 LLH\n7 LHH\n8 HHH\n"	0.1	92	0.1	14	0	0.1	0	0	0.05	70	0.3	0.057681691	25000	2
1435	0	7	0.3	false	1	"NNN\nNNL\nNNH\nNLL\nNHH\nLLL\nLLH\nLHH\nHHH\n"	0	0.4	50	"0 NNN\n1 NNL\n2 NNH\n3 NLL\n4 NHH\n5 LLL\n6 LLH\n7 LHH\n8 HHH\n"	0.1	92	0.1	14	0	0.1	0	0	0.05	70	0.3	0.049029437	25000	2
1437	0	7	0.3	false	1	"NNN\nNNL\nNNH\nNLL\nNHH\nLLL\nLLH\nLHH\nHHH\n"	0	0.4	50	"0 NNN\n1 NNL\n2 NNH\n3 NLL\n4 NHH\n5 LLL\n6 LLH\n7 LHH\n8 HHH\n"	0.1	92	0.1	14	0	0.1	0	0	0.05	70	0.3	0.035423768	25000	2
1436	0	7	0.3	false	1	"NNN\nNNL\nNNH\nNLL\nNHH\nLLL\nLLH\nLHH\nHHH\n"	0	0.4	50	"0 NNN\n1 NNL\n2 NNH\n3 NLL\n4 NHH\n5 LLL\n6 LLH\n7 LHH\n8 HHH\n"	0.1	92	0.1	14	0	0.1	0	0	0.05	70	0.3	0.041675021	25000	2
1438	0	7	0.3	false	1	"NNN\nNNL\nNNH\nNLL\nNHH\nLLL\nLLH\nLHH\nHHH\n"	0	0.4	50	"0 NNN\n1 NNL\n2 NNH\n3 NLL\n4 NHH\n5 LLL\n6 LLH\n7 LHH\n8 HHH\n"	0.1	92	0.1	14	0	0.1	0	0	0.05	70	0.3	0.030110203	25000	2
1439	0	7	0.3	false	1	"NNN\nNNL\nNNH\nNLL\nNHH\nLLL\nLLH\nLHH\nHHH\n"	0	0.4	50	"0 NNN\n1 NNL\n2 NNH\n3 NLL\n4 NHH\n5 LLL\n6 LLH\n7 LHH\n8 HHH\n"	0.1	92	0.1	14	0	0.1	0	0	0.05	70	0.3	0.025593673	25000	2
1440	0	7	0.3	false	1	"NNN\nNNL\nNNH\nNLL\nNHH\nLLL\nLLH\nLHH\nHHH\n"	0	0.4	50	"0 NNN\n1 NNL\n2 NNH\n3 NLL\n4 NHH\n5 LLL\n6 LLH\n7 LHH\n8 HHH\n"	0.1	92	0.1	14	0	0.1	0	0	0.05	70	0.3	0.021754622	25000	2
1442	0	7	0.3	false	1	"NNN\nNNL\nNNH\nNLL\nNHH\nLLL\nLLH\nLHH\nHHH\n"	0	0.4	50	"0 NNN\n1 NNL\n2 NNH\n3 NLL\n4 NHH\n5 LLL\n6 LLH\n7 LHH\n8 HHH\n"	0.1	92	0.1	14	0	0.1	0	0	0.05	70	0.3	0.015717714	25000	2
1443	0	7	0.3	false	1	"NNN\nNNL\nNNH\nNLL\nNHH\nLLL\nLLH\nLHH\nHHH\n"	0	0.4	50	"0 NNN\n1 NNL\n2 NNH\n3 NLL\n4 NHH\n5 LLL\n6 LLH\n7 LHH\n8 HHH\n"	0.1	92	0.1	14	0	0.1	0	0	0.05	70	0.3	0.013360057	25000	2
1441	0	7	0.3	false	1	"NNN\nNNL\nNNH\nNLL\nNHH\nLLL\nLLH\nLHH\nHHH\n"	0	0.4	50	"0 NNN\n1 NNL\n2 NNH\n3 NLL\n4 NHH\n5 LLL\n6 LLH\n7 LHH\n8 HHH\n"	0.1	92	0.1	14	0	0.1	0	0	0.05	70	0.3	0.018491428	25000	2
1444	0	7	0.3	false	1	"NNN\nNNL\nNNH\nNLL\nNHH\nLLL\nLLH\nLHH\nHHH\n"	0	0.4	50	"0 NNN\n1 NNL\n2 NNH\n3 NLL\n4 NHH\n5 LLL\n6 LLH\n7 LHH\n8 HHH\n"	0.1	92	0.1	14	0	0.1	0	0	0.05	70	0.3	0.011356048	25000	2
1445	0	7	0.3	false	1	"NNN\nNNL\nNNH\nNLL\nNHH\nLLL\nLLH\nLHH\nHHH\n"	0	0.4	50	"0 NNN\n1 NNL\n2 NNH\n3 NLL\n4 NHH\n5 LLL\n6 LLH\n7 LHH\n8 HHH\n"	0.1	92	0.1	14	0	0.1	0	0	0.05	70	0.3	0.009652641	25000	2
1446	0	7	0.3	false	1	"NNN\nNNL\nNNH\nNLL\nNHH\nLLL\nLLH\nLHH\nHHH\n"	0	0.4	50	"0 NNN\n1 NNL\n2 NNH\n3 NLL\n4 NHH\n5 LLL\n6 LLH\n7 LHH\n8 HHH\n"	0.1	92	0.1	14	0	0.1	0	0	0.05	70	0.3	0.008204745	25000	2
1447	0	7	0.3	false	1	"NNN\nNNL\nNNH\nNLL\nNHH\nLLL\nLLH\nLHH\nHHH\n"	0	0.4	50	"0 NNN\n1 NNL\n2 NNH\n3 NLL\n4 NHH\n5 LLL\n6 LLH\n7 LHH\n8 HHH\n"	0.1	92	0.1	14	0	0.1	0	0	0.05	70	0.3	0.006974033	25000	2
1448	0	7	0.3	false	1	"NNN\nNNL\nNNH\nNLL\nNHH\nLLL\nLLH\nLHH\nHHH\n"	0	0.4	50	"0 NNN\n1 NNL\n2 NNH\n3 NLL\n4 NHH\n5 LLL\n6 LLH\n7 LHH\n8 HHH\n"	0.1	92	0.1	14	0	0.1	0	0	0.05	70	0.3	0.005927928	25000	2
1449	0	7	0.3	false	1	"NNN\nNNL\nNNH\nNLL\nNHH\nLLL\nLLH\nLHH\nHHH\n"	0	0.4	50	"0 NNN\n1 NNL\n2 NNH\n3 NLL\n4 NHH\n5 LLL\n6 LLH\n7 LHH\n8 HHH\n"	0.1	92	0.1	14	0	0.1	0	0	0.05	70	0.3	0.005038739	25000	2
1450	0	7	0.3	false	1	"NNN\nNNL\nNNH\nNLL\nNHH\nLLL\nLLH\nLHH\nHHH\n"	0	0.4	50	"0 NNN\n1 NNL\n2 NNH\n3 NLL\n4 NHH\n5 LLL\n6 LLH\n7 LHH\n8 HHH\n"	0.1	92	0.1	14	0	0.1	0	0	0.05	70	0.3	0.004282928	25000	2
1451	0	7	0.3	false	1	"NNN\nNNL\nNNH\nNLL\nNHH\nLLL\nLLH\nLHH\nHHH\n"	0	0.4	50	"0 NNN\n1 NNL\n2 NNH\n3 NLL\n4 NHH\n5 LLL\n6 LLH\n7 LHH\n8 HHH\n"	0.1	92	0.1	14	0	0.1	0	0	0.05	70	0.3	0.003640489	25000	2
1452	0	7	0.3	false	1	"NNN\nNNL\nNNH\nNLL\nNHH\nLLL\nLLH\nLHH\nHHH\n"	0	0.4	50	"0 NNN\n1 NNL\n2 NNH\n3 NLL\n4 NHH\n5 LLL\n6 LLH\n7 LHH\n8 HHH\n"	0.1	92	0.1	14	0	0.1	0	0	0.05	70	0.3	0.003094416	25000	2
1453	0	7	0.3	false	1	"NNN\nNNL\nNNH\nNLL\nNHH\nLLL\nLLH\nLHH\nHHH\n"	0	0.4	50	"0 NNN\n1 NNL\n2 NNH\n3 NLL\n4 NHH\n5 LLL\n6 LLH\n7 LHH\n8 HHH\n"	0.1	92	0.1	14	0	0.1	0	0	0.05	70	0.3	0.002630253	25000	2
1454	0	7	0.3	false	1	"NNN\nNNL\nNNH\nNLL\nNHH\nLLL\nLLH\nLHH\nHHH\n"	0	0.4	50	"0 NNN\n1 NNL\n2 NNH\n3 NLL\n4 NHH\n5 LLL\n6 LLH\n7 LHH\n8 HHH\n"	0.1	92	0.1	14	0	0.1	0	0	0.05	70	0.3	0.002235715	25000	2
1456	0	7	0.3	false	1	"NNN\nNNL\nNNH\nNLL\nNHH\nLLL\nLLH\nLHH\nHHH\n"	0	0.4	50	"0 NNN\n1 NNL\n2 NNH\n3 NLL\n4 NHH\n5 LLL\n6 LLH\n7 LHH\n8 HHH\n"	0.1	92	0.1	14	0	0.1	0	0	0.05	70	0.3	0.001615304	25000	2
1457	0	7	0.3	false	1	"NNN\nNNL\nNNH\nNLL\nNHH\nLLL\nLLH\nLHH\nHHH\n"	0	0.4	50	"0 NNN\n1 NNL\n2 NNH\n3 NLL\n4 NHH\n5 LLL\n6 LLH\n7 LHH\n8 HHH\n"	0.1	92	0.1	14	0	0.1	0	0	0.05	70	0.3	0.001373009	25000	2
1455	0	7	0.3	false	1	"NNN\nNNL\nNNH\nNLL\nNHH\nLLL\nLLH\nLHH\nHHH\n"	0	0.4	50	"0 NNN\n1 NNL\n2 NNH\n3 NLL\n4 NHH\n5 LLL\n6 LLH\n7 LHH\n8 HHH\n"	0.1	92	0.1	14	0	0.1	0	0	0.05	70	0.3	0.001900358	25000	2
1458	0	7	0.3	false	1	"NNN\nNNL\nNNH\nNLL\nNHH\nLLL\nLLH\nLHH\nHHH\n"	0	0.4	50	"0 NNN\n1 NNL\n2 NNH\n3 NLL\n4 NHH\n5 LLL\n6 LLH\n7 LHH\n8 HHH\n"	0.1	92	0.1	14	0	0.1	0	0	0.05	70	0.3	0.001167057	25000	2
1459	0	7	0.3	false	1	"NNN\nNNL\nNNH\nNLL\nNHH\nLLL\nLLH\nLHH\nHHH\n"	0	0.4	50	"0 NNN\n1 NNL\n2 NNH\n3 NLL\n4 NHH\n5 LLL\n6 LLH\n7 LHH\n8 HHH\n"	0.1	92	0.1	14	0	0.1	0	0	0.05	70	0.3	9.91999E-4	25000	2
1460	0	7	0.3	false	1	"NNN\nNNL\nNNH\nNLL\nNHH\nLLL\nLLH\nLHH\nHHH\n"	0	0.4	50	"0 NNN\n1 NNL\n2 NNH\n3 NLL\n4 NHH\n5 LLL\n6 LLH\n7 LHH\n8 HHH\n"	0.1	92	0.1	14	0	0.1	0	0	0.05	70	0.3	8.43199E-4	25000	2
1461	0	7	0.3	false	1	"NNN\nNNL\nNNH\nNLL\nNHH\nLLL\nLLH\nLHH\nHHH\n"	0	0.4	50	"0 NNN\n1 NNL\n2 NNH\n3 NLL\n4 NHH\n5 LLL\n6 LLH\n7 LHH\n8 HHH\n"	0.1	92	0.1	14	0	0.1	0	0	0.05	70	0.3	7.16719E-4	25000	2
1462	0	7	0.3	false	1	"NNN\nNNL\nNNH\nNLL\nNHH\nLLL\nLLH\nLHH\nHHH\n"	0	0.4	50	"0 NNN\n1 NNL\n2 NNH\n3 NLL\n4 NHH\n5 LLL\n6 LLH\n7 LHH\n8 HHH\n"	0.1	92	0.1	14	0	0.1	0	0	0.05	70	0.3	6.09211E-4	25000	2
1464	0	7	0.3	false	1	"NNN\nNNL\nNNH\nNLL\nNHH\nLLL\nLLH\nLHH\nHHH\n"	0	0.4	50	"0 NNN\n1 NNL\n2 NNH\n3 NLL\n4 NHH\n5 LLL\n6 LLH\n7 LHH\n8 HHH\n"	0.1	92	0.1	14	0	0.1	0	0	0.05	70	0.3	4.40155E-4	25000	2
1463	0	7	0.3	false	1	"NNN\nNNL\nNNH\nNLL\nNHH\nLLL\nLLH\nLHH\nHHH\n"	0	0.4	50	"0 NNN\n1 NNL\n2 NNH\n3 NLL\n4 NHH\n5 LLL\n6 LLH\n7 LHH\n8 HHH\n"	0.1	92	0.1	14	0	0.1	0	0	0.05	70	0.3	5.1783E-4	25000	2
1466	0	7	0.3	false	1	"NNN\nNNL\nNNH\nNLL\nNHH\nLLL\nLLH\nLHH\nHHH\n"	0	0.4	50	"0 NNN\n1 NNL\n2 NNH\n3 NLL\n4 NHH\n5 LLL\n6 LLH\n7 LHH\n8 HHH\n"	0.1	92	0.1	14	0	0.1	0	0	0.05	70	0.3	3.18012E-4	25000	2
1465	0	7	0.3	false	1	"NNN\nNNL\nNNH\nNLL\nNHH\nLLL\nLLH\nLHH\nHHH\n"	0	0.4	50	"0 NNN\n1 NNL\n2 NNH\n3 NLL\n4 NHH\n5 LLL\n6 LLH\n7 LHH\n8 HHH\n"	0.1	92	0.1	14	0	0.1	0	0	0.05	70	0.3	3.74132E-4	25000	2
1467	0	7	0.3	false	1	"NNN\nNNL\nNNH\nNLL\nNHH\nLLL\nLLH\nLHH\nHHH\n"	0	0.4	50	"0 NNN\n1 NNL\n2 NNH\n3 NLL\n4 NHH\n5 LLL\n6 LLH\n7 LHH\n8 HHH\n"	0.1	92	0.1	14	0	0.1	0	0	0.05	70	0.3	2.7031E-4	25000	2
1468	0	7	0.3	false	1	"NNN\nNNL\nNNH\nNLL\nNHH\nLLL\nLLH\nLHH\nHHH\n"	0	0.4	50	"0 NNN\n1 NNL\n2 NNH\n3 NLL\n4 NHH\n5 LLL\n6 LLH\n7 LHH\n8 HHH\n"	0.1	92	0.1	14	0	0.1	0	0	0.05	70	0.3	2.29764E-4	25000	2
1469	0	7	0.3	false	1	"NNN\nNNL\nNNH\nNLL\nNHH\nLLL\nLLH\nLHH\nHHH\n"	0	0.4	50	"0 NNN\n1 NNL\n2 NNH\n3 NLL\n4 NHH\n5 LLL\n6 LLH\n7 LHH\n8 HHH\n"	0.1	92	0.1	14	0	0.1	0	0	0.05	70	0.3	1.95299E-4	25000	2
1470	0	7	0.3	false	1	"NNN\nNNL\nNNH\nNLL\nNHH\nLLL\nLLH\nLHH\nHHH\n"	0	0.4	50	"0 NNN\n1 NNL\n2 NNH\n3 NLL\n4 NHH\n5 LLL\n6 LLH\n7 LHH\n8 HHH\n"	0.1	92	0.1	14	0	0.1	0	0	0.05	70	0.3	1.66004E-4	25000	2
1471	0	7	0.3	false	1	"NNN\nNNL\nNNH\nNLL\nNHH\nLLL\nLLH\nLHH\nHHH\n"	0	0.4	50	"0 NNN\n1 NNL\n2 NNH\n3 NLL\n4 NHH\n5 LLL\n6 LLH\n7 LHH\n8 HHH\n"	0.1	92	0.1	14	0	0.1	0	0	0.05	70	0.3	1.41104E-4	25000	2
1472	0	7	0.3	false	1	"NNN\nNNL\nNNH\nNLL\nNHH\nLLL\nLLH\nLHH\nHHH\n"	0	0.4	50	"0 NNN\n1 NNL\n2 NNH\n3 NLL\n4 NHH\n5 LLL\n6 LLH\n7 LHH\n8 HHH\n"	0.1	92	0.1	14	0	0.1	0	0	0.05	70	0.3	1.19938E-4	25000	2
1473	0	7	0.3	false	1	"NNN\nNNL\nNNH\nNLL\nNHH\nLLL\nLLH\nLHH\nHHH\n"	0	0.4	50	"0 NNN\n1 NNL\n2 NNH\n3 NLL\n4 NHH\n5 LLL\n6 LLH\n7 LHH\n8 HHH\n"	0.1	92	0.1	14	0	0.1	0	0	0.05	70	0.3	1.01947E-4	25000	2
1475	0	7	0.3	false	1	"NNN\nNNL\nNNH\nNLL\nNHH\nLLL\nLLH\nLHH\nHHH\n"	0	0.4	50	"0 NNN\n1 NNL\n2 NNH\n3 NLL\n4 NHH\n5 LLL\n6 LLH\n7 LHH\n8 HHH\n"	0.1	92	0.1	14	0	0.1	0	0	0.05	70	0.3	7.3657E-5	25000	2
1476	0	7	0.3	false	1	"NNN\nNNL\nNNH\nNLL\nNHH\nLLL\nLLH\nLHH\nHHH\n"	0	0.4	50	"0 NNN\n1 NNL\n2 NNH\n3 NLL\n4 NHH\n5 LLL\n6 LLH\n7 LHH\n8 HHH\n"	0.1	92	0.1	14	0	0.1	0	0	0.05	70	0.3	6.26084E-5	25000	2
1474	0	7	0.3	false	1	"NNN\nNNL\nNNH\nNLL\nNHH\nLLL\nLLH\nLHH\nHHH\n"	0	0.4	50	"0 NNN\n1 NNL\n2 NNH\n3 NLL\n4 NHH\n5 LLL\n6 LLH\n7 LHH\n8 HHH\n"	0.1	92	0.1	14	0	0.1	0	0	0.05	70	0.3	8.66553E-5	25000	2
1477	0	7	0.3	false	1	"NNN\nNNL\nNNH\nNLL\nNHH\nLLL\nLLH\nLHH\nHHH\n"	0	0.4	50	"0 NNN\n1 NNL\n2 NNH\n3 NLL\n4 NHH\n5 LLL\n6 LLH\n7 LHH\n8 HHH\n"	0.1	92	0.1	14	0	0.1	0	0	0.05	70	0.3	5.32172E-5	25000	2
1479	0	7	0.3	false	1	"NNN\nNNL\nNNH\nNLL\nNHH\nLLL\nLLH\nLHH\nHHH\n"	0	0.4	50	"0 NNN\n1 NNL\n2 NNH\n3 NLL\n4 NHH\n5 LLL\n6 LLH\n7 LHH\n8 HHH\n"	0.1	92	0.1	14	0	0.1	0	0	0.05	70	0.3	0	25000	2
1478	0	7	0.3	false	1	"NNN\nNNL\nNNH\nNLL\nNHH\nLLL\nLLH\nLHH\nHHH\n"	0	0.4	50	"0 NNN\n1 NNL\n2 NNH\n3 NLL\n4 NHH\n5 LLL\n6 LLH\n7 LHH\n8 HHH\n"	0.1	92	0.1	14	0	0.1	0	0	0.05	70	0.3	4.52346E-5	25000	2
1480	0	7	0.3	false	1	"NNN\nNNL\nNNH\nNLL\nNHH\nLLL\nLLH\nLHH\nHHH\n"	0	0.4	50	"0 NNN\n1 NNL\n2 NNH\n3 NLL\n4 NHH\n5 LLL\n6 LLH\n7 LHH\n8 HHH\n"	0.1	92	0.1	14	0	0.1	0	0	0.05	70	1	0.13	25000	2
1481	0	7	0.3	false	1	"NNN\nNNL\nNNH\nNLL\nNHH\nLLL\nLLH\nLHH\nHHH\n"	0	0.4	50	"0 NNN\n1 NNL\n2 NNH\n3 NLL\n4 NHH\n5 LLL\n6 LLH\n7 LHH\n8 HHH\n"	0.1	92	0.1	14	0	0.1	0	0	0.05	70	1	0.1105	25000	2
1482	0	7	0.3	false	1	"NNN\nNNL\nNNH\nNLL\nNHH\nLLL\nLLH\nLHH\nHHH\n"	0	0.4	50	"0 NNN\n1 NNL\n2 NNH\n3 NLL\n4 NHH\n5 LLL\n6 LLH\n7 LHH\n8 HHH\n"	0.1	92	0.1	14	0	0.1	0	0	0.05	70	1	0.093925	25000	2
1483	0	7	0.3	false	1	"NNN\nNNL\nNNH\nNLL\nNHH\nLLL\nLLH\nLHH\nHHH\n"	0	0.4	50	"0 NNN\n1 NNL\n2 NNH\n3 NLL\n4 NHH\n5 LLL\n6 LLH\n7 LHH\n8 HHH\n"	0.1	92	0.1	14	0	0.1	0	0	0.05	70	1	0.07983625	25000	2
1485	0	7	0.3	false	1	"NNN\nNNL\nNNH\nNLL\nNHH\nLLL\nLLH\nLHH\nHHH\n"	0	0.4	50	"0 NNN\n1 NNL\n2 NNH\n3 NLL\n4 NHH\n5 LLL\n6 LLH\n7 LHH\n8 HHH\n"	0.1	92	0.1	14	0	0.1	0	0	0.05	70	1	0.057681691	25000	2
1484	0	7	0.3	false	1	"NNN\nNNL\nNNH\nNLL\nNHH\nLLL\nLLH\nLHH\nHHH\n"	0	0.4	50	"0 NNN\n1 NNL\n2 NNH\n3 NLL\n4 NHH\n5 LLL\n6 LLH\n7 LHH\n8 HHH\n"	0.1	92	0.1	14	0	0.1	0	0	0.05	70	1	0.067860813	25000	2
1486	0	7	0.3	false	1	"NNN\nNNL\nNNH\nNLL\nNHH\nLLL\nLLH\nLHH\nHHH\n"	0	0.4	50	"0 NNN\n1 NNL\n2 NNH\n3 NLL\n4 NHH\n5 LLL\n6 LLH\n7 LHH\n8 HHH\n"	0.1	92	0.1	14	0	0.1	0	0	0.05	70	1	0.049029437	25000	2
1487	0	7	0.3	false	1	"NNN\nNNL\nNNH\nNLL\nNHH\nLLL\nLLH\nLHH\nHHH\n"	0	0.4	50	"0 NNN\n1 NNL\n2 NNH\n3 NLL\n4 NHH\n5 LLL\n6 LLH\n7 LHH\n8 HHH\n"	0.1	92	0.1	14	0	0.1	0	0	0.05	70	1	0.041675021	25000	2
1488	0	7	0.3	false	1	"NNN\nNNL\nNNH\nNLL\nNHH\nLLL\nLLH\nLHH\nHHH\n"	0	0.4	50	"0 NNN\n1 NNL\n2 NNH\n3 NLL\n4 NHH\n5 LLL\n6 LLH\n7 LHH\n8 HHH\n"	0.1	92	0.1	14	0	0.1	0	0	0.05	70	1	0.035423768	25000	2
1490	0	7	0.3	false	1	"NNN\nNNL\nNNH\nNLL\nNHH\nLLL\nLLH\nLHH\nHHH\n"	0	0.4	50	"0 NNN\n1 NNL\n2 NNH\n3 NLL\n4 NHH\n5 LLL\n6 LLH\n7 LHH\n8 HHH\n"	0.1	92	0.1	14	0	0.1	0	0	0.05	70	1	0.025593673	25000	2
1489	0	7	0.3	false	1	"NNN\nNNL\nNNH\nNLL\nNHH\nLLL\nLLH\nLHH\nHHH\n"	0	0.4	50	"0 NNN\n1 NNL\n2 NNH\n3 NLL\n4 NHH\n5 LLL\n6 LLH\n7 LHH\n8 HHH\n"	0.1	92	0.1	14	0	0.1	0	0	0.05	70	1	0.030110203	25000	2
1491	0	7	0.3	false	1	"NNN\nNNL\nNNH\nNLL\nNHH\nLLL\nLLH\nLHH\nHHH\n"	0	0.4	50	"0 NNN\n1 NNL\n2 NNH\n3 NLL\n4 NHH\n5 LLL\n6 LLH\n7 LHH\n8 HHH\n"	0.1	92	0.1	14	0	0.1	0	0	0.05	70	1	0.021754622	25000	2
1492	0	7	0.3	false	1	"NNN\nNNL\nNNH\nNLL\nNHH\nLLL\nLLH\nLHH\nHHH\n"	0	0.4	50	"0 NNN\n1 NNL\n2 NNH\n3 NLL\n4 NHH\n5 LLL\n6 LLH\n7 LHH\n8 HHH\n"	0.1	92	0.1	14	0	0.1	0	0	0.05	70	1	0.018491428	25000	2
1493	0	7	0.3	false	1	"NNN\nNNL\nNNH\nNLL\nNHH\nLLL\nLLH\nLHH\nHHH\n"	0	0.4	50	"0 NNN\n1 NNL\n2 NNH\n3 NLL\n4 NHH\n5 LLL\n6 LLH\n7 LHH\n8 HHH\n"	0.1	92	0.1	14	0	0.1	0	0	0.05	70	1	0.015717714	25000	2
1495	0	7	0.3	false	1	"NNN\nNNL\nNNH\nNLL\nNHH\nLLL\nLLH\nLHH\nHHH\n"	0	0.4	50	"0 NNN\n1 NNL\n2 NNH\n3 NLL\n4 NHH\n5 LLL\n6 LLH\n7 LHH\n8 HHH\n"	0.1	92	0.1	14	0	0.1	0	0	0.05	70	1	0.011356048	25000	2
1494	0	7	0.3	false	1	"NNN\nNNL\nNNH\nNLL\nNHH\nLLL\nLLH\nLHH\nHHH\n"	0	0.4	50	"0 NNN\n1 NNL\n2 NNH\n3 NLL\n4 NHH\n5 LLL\n6 LLH\n7 LHH\n8 HHH\n"	0.1	92	0.1	14	0	0.1	0	0	0.05	70	1	0.013360057	25000	2
1496	0	7	0.3	false	1	"NNN\nNNL\nNNH\nNLL\nNHH\nLLL\nLLH\nLHH\nHHH\n"	0	0.4	50	"0 NNN\n1 NNL\n2 NNH\n3 NLL\n4 NHH\n5 LLL\n6 LLH\n7 LHH\n8 HHH\n"	0.1	92	0.1	14	0	0.1	0	0	0.05	70	1	0.009652641	25000	2
1497	0	7	0.3	false	1	"NNN\nNNL\nNNH\nNLL\nNHH\nLLL\nLLH\nLHH\nHHH\n"	0	0.4	50	"0 NNN\n1 NNL\n2 NNH\n3 NLL\n4 NHH\n5 LLL\n6 LLH\n7 LHH\n8 HHH\n"	0.1	92	0.1	14	0	0.1	0	0	0.05	70	1	0.008204745	25000	2
1498	0	7	0.3	false	1	"NNN\nNNL\nNNH\nNLL\nNHH\nLLL\nLLH\nLHH\nHHH\n"	0	0.4	50	"0 NNN\n1 NNL\n2 NNH\n3 NLL\n4 NHH\n5 LLL\n6 LLH\n7 LHH\n8 HHH\n"	0.1	92	0.1	14	0	0.1	0	0	0.05	70	1	0.006974033	25000	2
1499	0	7	0.3	false	1	"NNN\nNNL\nNNH\nNLL\nNHH\nLLL\nLLH\nLHH\nHHH\n"	0	0.4	50	"0 NNN\n1 NNL\n2 NNH\n3 NLL\n4 NHH\n5 LLL\n6 LLH\n7 LHH\n8 HHH\n"	0.1	92	0.1	14	0	0.1	0	0	0.05	70	1	0.005927928	25000	2
1500	0	7	0.3	false	1	"NNN\nNNL\nNNH\nNLL\nNHH\nLLL\nLLH\nLHH\nHHH\n"	0	0.4	50	"0 NNN\n1 NNL\n2 NNH\n3 NLL\n4 NHH\n5 LLL\n6 LLH\n7 LHH\n8 HHH\n"	0.1	92	0.1	14	0	0.1	0	0	0.05	70	1	0.005038739	25000	2
1501	0	7	0.3	false	1	"NNN\nNNL\nNNH\nNLL\nNHH\nLLL\nLLH\nLHH\nHHH\n"	0	0.4	50	"0 NNN\n1 NNL\n2 NNH\n3 NLL\n4 NHH\n5 LLL\n6 LLH\n7 LHH\n8 HHH\n"	0.1	92	0.1	14	0	0.1	0	0	0.05	70	1	0.004282928	25000	2
1502	0	7	0.3	false	1	"NNN\nNNL\nNNH\nNLL\nNHH\nLLL\nLLH\nLHH\nHHH\n"	0	0.4	50	"0 NNN\n1 NNL\n2 NNH\n3 NLL\n4 NHH\n5 LLL\n6 LLH\n7 LHH\n8 HHH\n"	0.1	92	0.1	14	0	0.1	0	0	0.05	70	1	0.003640489	25000	2
1503	0	7	0.3	false	1	"NNN\nNNL\nNNH\nNLL\nNHH\nLLL\nLLH\nLHH\nHHH\n"	0	0.4	50	"0 NNN\n1 NNL\n2 NNH\n3 NLL\n4 NHH\n5 LLL\n6 LLH\n7 LHH\n8 HHH\n"	0.1	92	0.1	14	0	0.1	0	0	0.05	70	1	0.003094416	25000	2
1504	0	7	0.3	false	1	"NNN\nNNL\nNNH\nNLL\nNHH\nLLL\nLLH\nLHH\nHHH\n"	0	0.4	50	"0 NNN\n1 NNL\n2 NNH\n3 NLL\n4 NHH\n5 LLL\n6 LLH\n7 LHH\n8 HHH\n"	0.1	92	0.1	14	0	0.1	0	0	0.05	70	1	0.002630253	25000	2
1505	0	7	0.3	false	1	"NNN\nNNL\nNNH\nNLL\nNHH\nLLL\nLLH\nLHH\nHHH\n"	0	0.4	50	"0 NNN\n1 NNL\n2 NNH\n3 NLL\n4 NHH\n5 LLL\n6 LLH\n7 LHH\n8 HHH\n"	0.1	92	0.1	14	0	0.1	0	0	0.05	70	1	0.002235715	25000	2
1506	0	7	0.3	false	1	"NNN\nNNL\nNNH\nNLL\nNHH\nLLL\nLLH\nLHH\nHHH\n"	0	0.4	50	"0 NNN\n1 NNL\n2 NNH\n3 NLL\n4 NHH\n5 LLL\n6 LLH\n7 LHH\n8 HHH\n"	0.1	92	0.1	14	0	0.1	0	0	0.05	70	1	0.001900358	25000	2
1508	0	7	0.3	false	1	"NNN\nNNL\nNNH\nNLL\nNHH\nLLL\nLLH\nLHH\nHHH\n"	0	0.4	50	"0 NNN\n1 NNL\n2 NNH\n3 NLL\n4 NHH\n5 LLL\n6 LLH\n7 LHH\n8 HHH\n"	0.1	92	0.1	14	0	0.1	0	0	0.05	70	1	0.001373009	25000	2
1507	0	7	0.3	false	1	"NNN\nNNL\nNNH\nNLL\nNHH\nLLL\nLLH\nLHH\nHHH\n"	0	0.4	50	"0 NNN\n1 NNL\n2 NNH\n3 NLL\n4 NHH\n5 LLL\n6 LLH\n7 LHH\n8 HHH\n"	0.1	92	0.1	14	0	0.1	0	0	0.05	70	1	0.001615304	25000	2
1509	0	7	0.3	false	1	"NNN\nNNL\nNNH\nNLL\nNHH\nLLL\nLLH\nLHH\nHHH\n"	0	0.4	50	"0 NNN\n1 NNL\n2 NNH\n3 NLL\n4 NHH\n5 LLL\n6 LLH\n7 LHH\n8 HHH\n"	0.1	92	0.1	14	0	0.1	0	0	0.05	70	1	0.001167057	25000	2
1510	0	7	0.3	false	1	"NNN\nNNL\nNNH\nNLL\nNHH\nLLL\nLLH\nLHH\nHHH\n"	0	0.4	50	"0 NNN\n1 NNL\n2 NNH\n3 NLL\n4 NHH\n5 LLL\n6 LLH\n7 LHH\n8 HHH\n"	0.1	92	0.1	14	0	0.1	0	0	0.05	70	1	9.91999E-4	25000	2
1511	0	7	0.3	false	1	"NNN\nNNL\nNNH\nNLL\nNHH\nLLL\nLLH\nLHH\nHHH\n"	0	0.4	50	"0 NNN\n1 NNL\n2 NNH\n3 NLL\n4 NHH\n5 LLL\n6 LLH\n7 LHH\n8 HHH\n"	0.1	92	0.1	14	0	0.1	0	0	0.05	70	1	8.43199E-4	25000	2
1513	0	7	0.3	false	1	"NNN\nNNL\nNNH\nNLL\nNHH\nLLL\nLLH\nLHH\nHHH\n"	0	0.4	50	"0 NNN\n1 NNL\n2 NNH\n3 NLL\n4 NHH\n5 LLL\n6 LLH\n7 LHH\n8 HHH\n"	0.1	92	0.1	14	0	0.1	0	0	0.05	70	1	6.09211E-4	25000	2
1514	0	7	0.3	false	1	"NNN\nNNL\nNNH\nNLL\nNHH\nLLL\nLLH\nLHH\nHHH\n"	0	0.4	50	"0 NNN\n1 NNL\n2 NNH\n3 NLL\n4 NHH\n5 LLL\n6 LLH\n7 LHH\n8 HHH\n"	0.1	92	0.1	14	0	0.1	0	0	0.05	70	1	5.1783E-4	25000	2
1512	0	7	0.3	false	1	"NNN\nNNL\nNNH\nNLL\nNHH\nLLL\nLLH\nLHH\nHHH\n"	0	0.4	50	"0 NNN\n1 NNL\n2 NNH\n3 NLL\n4 NHH\n5 LLL\n6 LLH\n7 LHH\n8 HHH\n"	0.1	92	0.1	14	0	0.1	0	0	0.05	70	1	7.16719E-4	25000	2
1515	0	7	0.3	false	1	"NNN\nNNL\nNNH\nNLL\nNHH\nLLL\nLLH\nLHH\nHHH\n"	0	0.4	50	"0 NNN\n1 NNL\n2 NNH\n3 NLL\n4 NHH\n5 LLL\n6 LLH\n7 LHH\n8 HHH\n"	0.1	92	0.1	14	0	0.1	0	0	0.05	70	1	4.40155E-4	25000	2
1516	0	7	0.3	false	1	"NNN\nNNL\nNNH\nNLL\nNHH\nLLL\nLLH\nLHH\nHHH\n"	0	0.4	50	"0 NNN\n1 NNL\n2 NNH\n3 NLL\n4 NHH\n5 LLL\n6 LLH\n7 LHH\n8 HHH\n"	0.1	92	0.1	14	0	0.1	0	0	0.05	70	1	3.74132E-4	25000	2
1517	0	7	0.3	false	1	"NNN\nNNL\nNNH\nNLL\nNHH\nLLL\nLLH\nLHH\nHHH\n"	0	0.4	50	"0 NNN\n1 NNL\n2 NNH\n3 NLL\n4 NHH\n5 LLL\n6 LLH\n7 LHH\n8 HHH\n"	0.1	92	0.1	14	0	0.1	0	0	0.05	70	1	3.18012E-4	25000	2
1518	0	7	0.3	false	1	"NNN\nNNL\nNNH\nNLL\nNHH\nLLL\nLLH\nLHH\nHHH\n"	0	0.4	50	"0 NNN\n1 NNL\n2 NNH\n3 NLL\n4 NHH\n5 LLL\n6 LLH\n7 LHH\n8 HHH\n"	0.1	92	0.1	14	0	0.1	0	0	0.05	70	1	2.7031E-4	25000	2
1519	0	7	0.3	false	1	"NNN\nNNL\nNNH\nNLL\nNHH\nLLL\nLLH\nLHH\nHHH\n"	0	0.4	50	"0 NNN\n1 NNL\n2 NNH\n3 NLL\n4 NHH\n5 LLL\n6 LLH\n7 LHH\n8 HHH\n"	0.1	92	0.1	14	0	0.1	0	0	0.05	70	1	2.29764E-4	25000	2
1520	0	7	0.3	false	1	"NNN\nNNL\nNNH\nNLL\nNHH\nLLL\nLLH\nLHH\nHHH\n"	0	0.4	50	"0 NNN\n1 NNL\n2 NNH\n3 NLL\n4 NHH\n5 LLL\n6 LLH\n7 LHH\n8 HHH\n"	0.1	92	0.1	14	0	0.1	0	0	0.05	70	1	1.95299E-4	25000	2
1521	0	7	0.3	false	1	"NNN\nNNL\nNNH\nNLL\nNHH\nLLL\nLLH\nLHH\nHHH\n"	0	0.4	50	"0 NNN\n1 NNL\n2 NNH\n3 NLL\n4 NHH\n5 LLL\n6 LLH\n7 LHH\n8 HHH\n"	0.1	92	0.1	14	0	0.1	0	0	0.05	70	1	1.66004E-4	25000	2
1522	0	7	0.3	false	1	"NNN\nNNL\nNNH\nNLL\nNHH\nLLL\nLLH\nLHH\nHHH\n"	0	0.4	50	"0 NNN\n1 NNL\n2 NNH\n3 NLL\n4 NHH\n5 LLL\n6 LLH\n7 LHH\n8 HHH\n"	0.1	92	0.1	14	0	0.1	0	0	0.05	70	1	1.41104E-4	25000	2
1523	0	7	0.3	false	1	"NNN\nNNL\nNNH\nNLL\nNHH\nLLL\nLLH\nLHH\nHHH\n"	0	0.4	50	"0 NNN\n1 NNL\n2 NNH\n3 NLL\n4 NHH\n5 LLL\n6 LLH\n7 LHH\n8 HHH\n"	0.1	92	0.1	14	0	0.1	0	0	0.05	70	1	1.19938E-4	25000	2
1524	0	7	0.3	false	1	"NNN\nNNL\nNNH\nNLL\nNHH\nLLL\nLLH\nLHH\nHHH\n"	0	0.4	50	"0 NNN\n1 NNL\n2 NNH\n3 NLL\n4 NHH\n5 LLL\n6 LLH\n7 LHH\n8 HHH\n"	0.1	92	0.1	14	0	0.1	0	0	0.05	70	1	1.01947E-4	25000	2
1525	0	7	0.3	false	1	"NNN\nNNL\nNNH\nNLL\nNHH\nLLL\nLLH\nLHH\nHHH\n"	0	0.4	50	"0 NNN\n1 NNL\n2 NNH\n3 NLL\n4 NHH\n5 LLL\n6 LLH\n7 LHH\n8 HHH\n"	0.1	92	0.1	14	0	0.1	0	0	0.05	70	1	8.66553E-5	25000	2
1526	0	7	0.3	false	1	"NNN\nNNL\nNNH\nNLL\nNHH\nLLL\nLLH\nLHH\nHHH\n"	0	0.4	50	"0 NNN\n1 NNL\n2 NNH\n3 NLL\n4 NHH\n5 LLL\n6 LLH\n7 LHH\n8 HHH\n"	0.1	92	0.1	14	0	0.1	0	0	0.05	70	1	7.3657E-5	25000	2
1527	0	7	0.3	false	1	"NNN\nNNL\nNNH\nNLL\nNHH\nLLL\nLLH\nLHH\nHHH\n"	0	0.4	50	"0 NNN\n1 NNL\n2 NNH\n3 NLL\n4 NHH\n5 LLL\n6 LLH\n7 LHH\n8 HHH\n"	0.1	92	0.1	14	0	0.1	0	0	0.05	70	1	6.26084E-5	25000	2
1528	0	7	0.3	false	1	"NNN\nNNL\nNNH\nNLL\nNHH\nLLL\nLLH\nLHH\nHHH\n"	0	0.4	50	"0 NNN\n1 NNL\n2 NNH\n3 NLL\n4 NHH\n5 LLL\n6 LLH\n7 LHH\n8 HHH\n"	0.1	92	0.1	14	0	0.1	0	0	0.05	70	1	5.32172E-5	25000	2
1529	0	7	0.3	false	1	"NNN\nNNL\nNNH\nNLL\nNHH\nLLL\nLLH\nLHH\nHHH\n"	0	0.4	50	"0 NNN\n1 NNL\n2 NNH\n3 NLL\n4 NHH\n5 LLL\n6 LLH\n7 LHH\n8 HHH\n"	0.1	92	0.1	14	0	0.1	0	0	0.05	70	1	4.52346E-5	25000	2
1530	0	7	0.3	false	1	"NNN\nNNL\nNNH\nNLL\nNHH\nLLL\nLLH\nLHH\nHHH\n"	0	0.4	50	"0 NNN\n1 NNL\n2 NNH\n3 NLL\n4 NHH\n5 LLL\n6 LLH\n7 LHH\n8 HHH\n"	0.1	92	0.1	14	0	0.1	0	0	0.05	70	1	0	25000	2
1531	0	7	0.3	false	1	"NNN\nNNL\nNNH\nNLL\nNHH\nLLL\nLLH\nLHH\nHHH\n"	0	0.4	50	"0 NNN\n1 NNL\n2 NNH\n3 NLL\n4 NHH\n5 LLL\n6 LLH\n7 LHH\n8 HHH\n"	0.1	92	0.1	14	0	0.1	0	0	0.05	70	3	0.13	25000	2
1532	0	7	0.3	false	1	"NNN\nNNL\nNNH\nNLL\nNHH\nLLL\nLLH\nLHH\nHHH\n"	0	0.4	50	"0 NNN\n1 NNL\n2 NNH\n3 NLL\n4 NHH\n5 LLL\n6 LLH\n7 LHH\n8 HHH\n"	0.1	92	0.1	14	0	0.1	0	0	0.05	70	3	0.1105	25000	2
1533	0	7	0.3	false	1	"NNN\nNNL\nNNH\nNLL\nNHH\nLLL\nLLH\nLHH\nHHH\n"	0	0.4	50	"0 NNN\n1 NNL\n2 NNH\n3 NLL\n4 NHH\n5 LLL\n6 LLH\n7 LHH\n8 HHH\n"	0.1	92	0.1	14	0	0.1	0	0	0.05	70	3	0.093925	25000	2
1535	0	7	0.3	false	1	"NNN\nNNL\nNNH\nNLL\nNHH\nLLL\nLLH\nLHH\nHHH\n"	0	0.4	50	"0 NNN\n1 NNL\n2 NNH\n3 NLL\n4 NHH\n5 LLL\n6 LLH\n7 LHH\n8 HHH\n"	0.1	92	0.1	14	0	0.1	0	0	0.05	70	3	0.067860813	25000	2
1536	0	7	0.3	false	1	"NNN\nNNL\nNNH\nNLL\nNHH\nLLL\nLLH\nLHH\nHHH\n"	0	0.4	50	"0 NNN\n1 NNL\n2 NNH\n3 NLL\n4 NHH\n5 LLL\n6 LLH\n7 LHH\n8 HHH\n"	0.1	92	0.1	14	0	0.1	0	0	0.05	70	3	0.057681691	25000	2
1534	0	7	0.3	false	1	"NNN\nNNL\nNNH\nNLL\nNHH\nLLL\nLLH\nLHH\nHHH\n"	0	0.4	50	"0 NNN\n1 NNL\n2 NNH\n3 NLL\n4 NHH\n5 LLL\n6 LLH\n7 LHH\n8 HHH\n"	0.1	92	0.1	14	0	0.1	0	0	0.05	70	3	0.07983625	25000	2
1537	0	7	0.3	false	1	"NNN\nNNL\nNNH\nNLL\nNHH\nLLL\nLLH\nLHH\nHHH\n"	0	0.4	50	"0 NNN\n1 NNL\n2 NNH\n3 NLL\n4 NHH\n5 LLL\n6 LLH\n7 LHH\n8 HHH\n"	0.1	92	0.1	14	0	0.1	0	0	0.05	70	3	0.049029437	25000	2
1538	0	7	0.3	false	1	"NNN\nNNL\nNNH\nNLL\nNHH\nLLL\nLLH\nLHH\nHHH\n"	0	0.4	50	"0 NNN\n1 NNL\n2 NNH\n3 NLL\n4 NHH\n5 LLL\n6 LLH\n7 LHH\n8 HHH\n"	0.1	92	0.1	14	0	0.1	0	0	0.05	70	3	0.041675021	25000	2
1539	0	7	0.3	false	1	"NNN\nNNL\nNNH\nNLL\nNHH\nLLL\nLLH\nLHH\nHHH\n"	0	0.4	50	"0 NNN\n1 NNL\n2 NNH\n3 NLL\n4 NHH\n5 LLL\n6 LLH\n7 LHH\n8 HHH\n"	0.1	92	0.1	14	0	0.1	0	0	0.05	70	3	0.035423768	25000	2
1541	0	7	0.3	false	1	"NNN\nNNL\nNNH\nNLL\nNHH\nLLL\nLLH\nLHH\nHHH\n"	0	0.4	50	"0 NNN\n1 NNL\n2 NNH\n3 NLL\n4 NHH\n5 LLL\n6 LLH\n7 LHH\n8 HHH\n"	0.1	92	0.1	14	0	0.1	0	0	0.05	70	3	0.025593673	25000	2
1540	0	7	0.3	false	1	"NNN\nNNL\nNNH\nNLL\nNHH\nLLL\nLLH\nLHH\nHHH\n"	0	0.4	50	"0 NNN\n1 NNL\n2 NNH\n3 NLL\n4 NHH\n5 LLL\n6 LLH\n7 LHH\n8 HHH\n"	0.1	92	0.1	14	0	0.1	0	0	0.05	70	3	0.030110203	25000	2
1542	0	7	0.3	false	1	"NNN\nNNL\nNNH\nNLL\nNHH\nLLL\nLLH\nLHH\nHHH\n"	0	0.4	50	"0 NNN\n1 NNL\n2 NNH\n3 NLL\n4 NHH\n5 LLL\n6 LLH\n7 LHH\n8 HHH\n"	0.1	92	0.1	14	0	0.1	0	0	0.05	70	3	0.021754622	25000	2
1543	0	7	0.3	false	1	"NNN\nNNL\nNNH\nNLL\nNHH\nLLL\nLLH\nLHH\nHHH\n"	0	0.4	50	"0 NNN\n1 NNL\n2 NNH\n3 NLL\n4 NHH\n5 LLL\n6 LLH\n7 LHH\n8 HHH\n"	0.1	92	0.1	14	0	0.1	0	0	0.05	70	3	0.018491428	25000	2
1544	0	7	0.3	false	1	"NNN\nNNL\nNNH\nNLL\nNHH\nLLL\nLLH\nLHH\nHHH\n"	0	0.4	50	"0 NNN\n1 NNL\n2 NNH\n3 NLL\n4 NHH\n5 LLL\n6 LLH\n7 LHH\n8 HHH\n"	0.1	92	0.1	14	0	0.1	0	0	0.05	70	3	0.015717714	25000	2
1545	0	7	0.3	false	1	"NNN\nNNL\nNNH\nNLL\nNHH\nLLL\nLLH\nLHH\nHHH\n"	0	0.4	50	"0 NNN\n1 NNL\n2 NNH\n3 NLL\n4 NHH\n5 LLL\n6 LLH\n7 LHH\n8 HHH\n"	0.1	92	0.1	14	0	0.1	0	0	0.05	70	3	0.013360057	25000	2
1546	0	7	0.3	false	1	"NNN\nNNL\nNNH\nNLL\nNHH\nLLL\nLLH\nLHH\nHHH\n"	0	0.4	50	"0 NNN\n1 NNL\n2 NNH\n3 NLL\n4 NHH\n5 LLL\n6 LLH\n7 LHH\n8 HHH\n"	0.1	92	0.1	14	0	0.1	0	0	0.05	70	3	0.011356048	25000	2
1547	0	7	0.3	false	1	"NNN\nNNL\nNNH\nNLL\nNHH\nLLL\nLLH\nLHH\nHHH\n"	0	0.4	50	"0 NNN\n1 NNL\n2 NNH\n3 NLL\n4 NHH\n5 LLL\n6 LLH\n7 LHH\n8 HHH\n"	0.1	92	0.1	14	0	0.1	0	0	0.05	70	3	0.009652641	25000	2
1548	0	7	0.3	false	1	"NNN\nNNL\nNNH\nNLL\nNHH\nLLL\nLLH\nLHH\nHHH\n"	0	0.4	50	"0 NNN\n1 NNL\n2 NNH\n3 NLL\n4 NHH\n5 LLL\n6 LLH\n7 LHH\n8 HHH\n"	0.1	92	0.1	14	0	0.1	0	0	0.05	70	3	0.008204745	25000	2
1549	0	7	0.3	false	1	"NNN\nNNL\nNNH\nNLL\nNHH\nLLL\nLLH\nLHH\nHHH\n"	0	0.4	50	"0 NNN\n1 NNL\n2 NNH\n3 NLL\n4 NHH\n5 LLL\n6 LLH\n7 LHH\n8 HHH\n"	0.1	92	0.1	14	0	0.1	0	0	0.05	70	3	0.006974033	25000	2
1550	0	7	0.3	false	1	"NNN\nNNL\nNNH\nNLL\nNHH\nLLL\nLLH\nLHH\nHHH\n"	0	0.4	50	"0 NNN\n1 NNL\n2 NNH\n3 NLL\n4 NHH\n5 LLL\n6 LLH\n7 LHH\n8 HHH\n"	0.1	92	0.1	14	0	0.1	0	0	0.05	70	3	0.005927928	25000	2
1551	0	7	0.3	false	1	"NNN\nNNL\nNNH\nNLL\nNHH\nLLL\nLLH\nLHH\nHHH\n"	0	0.4	50	"0 NNN\n1 NNL\n2 NNH\n3 NLL\n4 NHH\n5 LLL\n6 LLH\n7 LHH\n8 HHH\n"	0.1	92	0.1	14	0	0.1	0	0	0.05	70	3	0.005038739	25000	2
1552	0	7	0.3	false	1	"NNN\nNNL\nNNH\nNLL\nNHH\nLLL\nLLH\nLHH\nHHH\n"	0	0.4	50	"0 NNN\n1 NNL\n2 NNH\n3 NLL\n4 NHH\n5 LLL\n6 LLH\n7 LHH\n8 HHH\n"	0.1	92	0.1	14	0	0.1	0	0	0.05	70	3	0.004282928	25000	2
1553	0	7	0.3	false	1	"NNN\nNNL\nNNH\nNLL\nNHH\nLLL\nLLH\nLHH\nHHH\n"	0	0.4	50	"0 NNN\n1 NNL\n2 NNH\n3 NLL\n4 NHH\n5 LLL\n6 LLH\n7 LHH\n8 HHH\n"	0.1	92	0.1	14	0	0.1	0	0	0.05	70	3	0.003640489	25000	2
1554	0	7	0.3	false	1	"NNN\nNNL\nNNH\nNLL\nNHH\nLLL\nLLH\nLHH\nHHH\n"	0	0.4	50	"0 NNN\n1 NNL\n2 NNH\n3 NLL\n4 NHH\n5 LLL\n6 LLH\n7 LHH\n8 HHH\n"	0.1	92	0.1	14	0	0.1	0	0	0.05	70	3	0.003094416	25000	2
1555	0	7	0.3	false	1	"NNN\nNNL\nNNH\nNLL\nNHH\nLLL\nLLH\nLHH\nHHH\n"	0	0.4	50	"0 NNN\n1 NNL\n2 NNH\n3 NLL\n4 NHH\n5 LLL\n6 LLH\n7 LHH\n8 HHH\n"	0.1	92	0.1	14	0	0.1	0	0	0.05	70	3	0.002630253	25000	2
1556	0	7	0.3	false	1	"NNN\nNNL\nNNH\nNLL\nNHH\nLLL\nLLH\nLHH\nHHH\n"	0	0.4	50	"0 NNN\n1 NNL\n2 NNH\n3 NLL\n4 NHH\n5 LLL\n6 LLH\n7 LHH\n8 HHH\n"	0.1	92	0.1	14	0	0.1	0	0	0.05	70	3	0.002235715	25000	2
1558	0	7	0.3	false	1	"NNN\nNNL\nNNH\nNLL\nNHH\nLLL\nLLH\nLHH\nHHH\n"	0	0.4	50	"0 NNN\n1 NNL\n2 NNH\n3 NLL\n4 NHH\n5 LLL\n6 LLH\n7 LHH\n8 HHH\n"	0.1	92	0.1	14	0	0.1	0	0	0.05	70	3	0.001615304	25000	2
1560	0	7	0.3	false	1	"NNN\nNNL\nNNH\nNLL\nNHH\nLLL\nLLH\nLHH\nHHH\n"	0	0.4	50	"0 NNN\n1 NNL\n2 NNH\n3 NLL\n4 NHH\n5 LLL\n6 LLH\n7 LHH\n8 HHH\n"	0.1	92	0.1	14	0	0.1	0	0	0.05	70	3	0.001167057	25000	2
1559	0	7	0.3	false	1	"NNN\nNNL\nNNH\nNLL\nNHH\nLLL\nLLH\nLHH\nHHH\n"	0	0.4	50	"0 NNN\n1 NNL\n2 NNH\n3 NLL\n4 NHH\n5 LLL\n6 LLH\n7 LHH\n8 HHH\n"	0.1	92	0.1	14	0	0.1	0	0	0.05	70	3	0.001373009	25000	2
1557	0	7	0.3	false	1	"NNN\nNNL\nNNH\nNLL\nNHH\nLLL\nLLH\nLHH\nHHH\n"	0	0.4	50	"0 NNN\n1 NNL\n2 NNH\n3 NLL\n4 NHH\n5 LLL\n6 LLH\n7 LHH\n8 HHH\n"	0.1	92	0.1	14	0	0.1	0	0	0.05	70	3	0.001900358	25000	2
1562	0	7	0.3	false	1	"NNN\nNNL\nNNH\nNLL\nNHH\nLLL\nLLH\nLHH\nHHH\n"	0	0.4	50	"0 NNN\n1 NNL\n2 NNH\n3 NLL\n4 NHH\n5 LLL\n6 LLH\n7 LHH\n8 HHH\n"	0.1	92	0.1	14	0	0.1	0	0	0.05	70	3	8.43199E-4	25000	2
1563	0	7	0.3	false	1	"NNN\nNNL\nNNH\nNLL\nNHH\nLLL\nLLH\nLHH\nHHH\n"	0	0.4	50	"0 NNN\n1 NNL\n2 NNH\n3 NLL\n4 NHH\n5 LLL\n6 LLH\n7 LHH\n8 HHH\n"	0.1	92	0.1	14	0	0.1	0	0	0.05	70	3	7.16719E-4	25000	2
1561	0	7	0.3	false	1	"NNN\nNNL\nNNH\nNLL\nNHH\nLLL\nLLH\nLHH\nHHH\n"	0	0.4	50	"0 NNN\n1 NNL\n2 NNH\n3 NLL\n4 NHH\n5 LLL\n6 LLH\n7 LHH\n8 HHH\n"	0.1	92	0.1	14	0	0.1	0	0	0.05	70	3	9.91999E-4	25000	2
1564	0	7	0.3	false	1	"NNN\nNNL\nNNH\nNLL\nNHH\nLLL\nLLH\nLHH\nHHH\n"	0	0.4	50	"0 NNN\n1 NNL\n2 NNH\n3 NLL\n4 NHH\n5 LLL\n6 LLH\n7 LHH\n8 HHH\n"	0.1	92	0.1	14	0	0.1	0	0	0.05	70	3	6.09211E-4	25000	2
1565	0	7	0.3	false	1	"NNN\nNNL\nNNH\nNLL\nNHH\nLLL\nLLH\nLHH\nHHH\n"	0	0.4	50	"0 NNN\n1 NNL\n2 NNH\n3 NLL\n4 NHH\n5 LLL\n6 LLH\n7 LHH\n8 HHH\n"	0.1	92	0.1	14	0	0.1	0	0	0.05	70	3	5.1783E-4	25000	2
1566	0	7	0.3	false	1	"NNN\nNNL\nNNH\nNLL\nNHH\nLLL\nLLH\nLHH\nHHH\n"	0	0.4	50	"0 NNN\n1 NNL\n2 NNH\n3 NLL\n4 NHH\n5 LLL\n6 LLH\n7 LHH\n8 HHH\n"	0.1	92	0.1	14	0	0.1	0	0	0.05	70	3	4.40155E-4	25000	2
1567	0	7	0.3	false	1	"NNN\nNNL\nNNH\nNLL\nNHH\nLLL\nLLH\nLHH\nHHH\n"	0	0.4	50	"0 NNN\n1 NNL\n2 NNH\n3 NLL\n4 NHH\n5 LLL\n6 LLH\n7 LHH\n8 HHH\n"	0.1	92	0.1	14	0	0.1	0	0	0.05	70	3	3.74132E-4	25000	2
1568	0	7	0.3	false	1	"NNN\nNNL\nNNH\nNLL\nNHH\nLLL\nLLH\nLHH\nHHH\n"	0	0.4	50	"0 NNN\n1 NNL\n2 NNH\n3 NLL\n4 NHH\n5 LLL\n6 LLH\n7 LHH\n8 HHH\n"	0.1	92	0.1	14	0	0.1	0	0	0.05	70	3	3.18012E-4	25000	2
1569	0	7	0.3	false	1	"NNN\nNNL\nNNH\nNLL\nNHH\nLLL\nLLH\nLHH\nHHH\n"	0	0.4	50	"0 NNN\n1 NNL\n2 NNH\n3 NLL\n4 NHH\n5 LLL\n6 LLH\n7 LHH\n8 HHH\n"	0.1	92	0.1	14	0	0.1	0	0	0.05	70	3	2.7031E-4	25000	2
1570	0	7	0.3	false	1	"NNN\nNNL\nNNH\nNLL\nNHH\nLLL\nLLH\nLHH\nHHH\n"	0	0.4	50	"0 NNN\n1 NNL\n2 NNH\n3 NLL\n4 NHH\n5 LLL\n6 LLH\n7 LHH\n8 HHH\n"	0.1	92	0.1	14	0	0.1	0	0	0.05	70	3	2.29764E-4	25000	2
1571	0	7	0.3	false	1	"NNN\nNNL\nNNH\nNLL\nNHH\nLLL\nLLH\nLHH\nHHH\n"	0	0.4	50	"0 NNN\n1 NNL\n2 NNH\n3 NLL\n4 NHH\n5 LLL\n6 LLH\n7 LHH\n8 HHH\n"	0.1	92	0.1	14	0	0.1	0	0	0.05	70	3	1.95299E-4	25000	2
1572	0	7	0.3	false	1	"NNN\nNNL\nNNH\nNLL\nNHH\nLLL\nLLH\nLHH\nHHH\n"	0	0.4	50	"0 NNN\n1 NNL\n2 NNH\n3 NLL\n4 NHH\n5 LLL\n6 LLH\n7 LHH\n8 HHH\n"	0.1	92	0.1	14	0	0.1	0	0	0.05	70	3	1.66004E-4	25000	2
1573	0	7	0.3	false	1	"NNN\nNNL\nNNH\nNLL\nNHH\nLLL\nLLH\nLHH\nHHH\n"	0	0.4	50	"0 NNN\n1 NNL\n2 NNH\n3 NLL\n4 NHH\n5 LLL\n6 LLH\n7 LHH\n8 HHH\n"	0.1	92	0.1	14	0	0.1	0	0	0.05	70	3	1.41104E-4	25000	2
1574	0	7	0.3	false	1	"NNN\nNNL\nNNH\nNLL\nNHH\nLLL\nLLH\nLHH\nHHH\n"	0	0.4	50	"0 NNN\n1 NNL\n2 NNH\n3 NLL\n4 NHH\n5 LLL\n6 LLH\n7 LHH\n8 HHH\n"	0.1	92	0.1	14	0	0.1	0	0	0.05	70	3	1.19938E-4	25000	2
1575	0	7	0.3	false	1	"NNN\nNNL\nNNH\nNLL\nNHH\nLLL\nLLH\nLHH\nHHH\n"	0	0.4	50	"0 NNN\n1 NNL\n2 NNH\n3 NLL\n4 NHH\n5 LLL\n6 LLH\n7 LHH\n8 HHH\n"	0.1	92	0.1	14	0	0.1	0	0	0.05	70	3	1.01947E-4	25000	2
1577	0	7	0.3	false	1	"NNN\nNNL\nNNH\nNLL\nNHH\nLLL\nLLH\nLHH\nHHH\n"	0	0.4	50	"0 NNN\n1 NNL\n2 NNH\n3 NLL\n4 NHH\n5 LLL\n6 LLH\n7 LHH\n8 HHH\n"	0.1	92	0.1	14	0	0.1	0	0	0.05	70	3	7.3657E-5	25000	2
1578	0	7	0.3	false	1	"NNN\nNNL\nNNH\nNLL\nNHH\nLLL\nLLH\nLHH\nHHH\n"	0	0.4	50	"0 NNN\n1 NNL\n2 NNH\n3 NLL\n4 NHH\n5 LLL\n6 LLH\n7 LHH\n8 HHH\n"	0.1	92	0.1	14	0	0.1	0	0	0.05	70	3	6.26084E-5	25000	2
1579	0	7	0.3	false	1	"NNN\nNNL\nNNH\nNLL\nNHH\nLLL\nLLH\nLHH\nHHH\n"	0	0.4	50	"0 NNN\n1 NNL\n2 NNH\n3 NLL\n4 NHH\n5 LLL\n6 LLH\n7 LHH\n8 HHH\n"	0.1	92	0.1	14	0	0.1	0	0	0.05	70	3	5.32172E-5	25000	2
1576	0	7	0.3	false	1	"NNN\nNNL\nNNH\nNLL\nNHH\nLLL\nLLH\nLHH\nHHH\n"	0	0.4	50	"0 NNN\n1 NNL\n2 NNH\n3 NLL\n4 NHH\n5 LLL\n6 LLH\n7 LHH\n8 HHH\n"	0.1	92	0.1	14	0	0.1	0	0	0.05	70	3	8.66553E-5	25000	2
1581	0	7	0.3	false	1	"NNN\nNNL\nNNH\nNLL\nNHH\nLLL\nLLH\nLHH\nHHH\n"	0	0.4	50	"0 NNN\n1 NNL\n2 NNH\n3 NLL\n4 NHH\n5 LLL\n6 LLH\n7 LHH\n8 HHH\n"	0.1	92	0.1	14	0	0.1	0	0	0.05	70	3	0	25000	2
1580	0	7	0.3	false	1	"NNN\nNNL\nNNH\nNLL\nNHH\nLLL\nLLH\nLHH\nHHH\n"	0	0.4	50	"0 NNN\n1 NNL\n2 NNH\n3 NLL\n4 NHH\n5 LLL\n6 LLH\n7 LHH\n8 HHH\n"	0.1	92	0.1	14	0	0.1	0	0	0.05	70	3	4.52346E-5	25000	2
1582	0	7	0.3	false	1	"NNN\nNNL\nNNH\nNLL\nNHH\nLLL\nLLH\nLHH\nHHH\n"	0	0.4	50	"0 NNN\n1 NNL\n2 NNH\n3 NLL\n4 NHH\n5 LLL\n6 LLH\n7 LHH\n8 HHH\n"	0.1	92	0.1	14	0	0.1	0	0	0.05	70	10	0.13	25000	2
1583	0	7	0.3	false	1	"NNN\nNNL\nNNH\nNLL\nNHH\nLLL\nLLH\nLHH\nHHH\n"	0	0.4	50	"0 NNN\n1 NNL\n2 NNH\n3 NLL\n4 NHH\n5 LLL\n6 LLH\n7 LHH\n8 HHH\n"	0.1	92	0.1	14	0	0.1	0	0	0.05	70	10	0.1105	25000	2
1584	0	7	0.3	false	1	"NNN\nNNL\nNNH\nNLL\nNHH\nLLL\nLLH\nLHH\nHHH\n"	0	0.4	50	"0 NNN\n1 NNL\n2 NNH\n3 NLL\n4 NHH\n5 LLL\n6 LLH\n7 LHH\n8 HHH\n"	0.1	92	0.1	14	0	0.1	0	0	0.05	70	10	0.093925	25000	2
1585	0	7	0.3	false	1	"NNN\nNNL\nNNH\nNLL\nNHH\nLLL\nLLH\nLHH\nHHH\n"	0	0.4	50	"0 NNN\n1 NNL\n2 NNH\n3 NLL\n4 NHH\n5 LLL\n6 LLH\n7 LHH\n8 HHH\n"	0.1	92	0.1	14	0	0.1	0	0	0.05	70	10	0.07983625	25000	2
1586	0	7	0.3	false	1	"NNN\nNNL\nNNH\nNLL\nNHH\nLLL\nLLH\nLHH\nHHH\n"	0	0.4	50	"0 NNN\n1 NNL\n2 NNH\n3 NLL\n4 NHH\n5 LLL\n6 LLH\n7 LHH\n8 HHH\n"	0.1	92	0.1	14	0	0.1	0	0	0.05	70	10	0.067860813	25000	2
1587	0	7	0.3	false	1	"NNN\nNNL\nNNH\nNLL\nNHH\nLLL\nLLH\nLHH\nHHH\n"	0	0.4	50	"0 NNN\n1 NNL\n2 NNH\n3 NLL\n4 NHH\n5 LLL\n6 LLH\n7 LHH\n8 HHH\n"	0.1	92	0.1	14	0	0.1	0	0	0.05	70	10	0.057681691	25000	2
1588	0	7	0.3	false	1	"NNN\nNNL\nNNH\nNLL\nNHH\nLLL\nLLH\nLHH\nHHH\n"	0	0.4	50	"0 NNN\n1 NNL\n2 NNH\n3 NLL\n4 NHH\n5 LLL\n6 LLH\n7 LHH\n8 HHH\n"	0.1	92	0.1	14	0	0.1	0	0	0.05	70	10	0.049029437	25000	2
1589	0	7	0.3	false	1	"NNN\nNNL\nNNH\nNLL\nNHH\nLLL\nLLH\nLHH\nHHH\n"	0	0.4	50	"0 NNN\n1 NNL\n2 NNH\n3 NLL\n4 NHH\n5 LLL\n6 LLH\n7 LHH\n8 HHH\n"	0.1	92	0.1	14	0	0.1	0	0	0.05	70	10	0.041675021	25000	2
1590	0	7	0.3	false	1	"NNN\nNNL\nNNH\nNLL\nNHH\nLLL\nLLH\nLHH\nHHH\n"	0	0.4	50	"0 NNN\n1 NNL\n2 NNH\n3 NLL\n4 NHH\n5 LLL\n6 LLH\n7 LHH\n8 HHH\n"	0.1	92	0.1	14	0	0.1	0	0	0.05	70	10	0.035423768	25000	2
1592	0	7	0.3	false	1	"NNN\nNNL\nNNH\nNLL\nNHH\nLLL\nLLH\nLHH\nHHH\n"	0	0.4	50	"0 NNN\n1 NNL\n2 NNH\n3 NLL\n4 NHH\n5 LLL\n6 LLH\n7 LHH\n8 HHH\n"	0.1	92	0.1	14	0	0.1	0	0	0.05	70	10	0.025593673	25000	2
1591	0	7	0.3	false	1	"NNN\nNNL\nNNH\nNLL\nNHH\nLLL\nLLH\nLHH\nHHH\n"	0	0.4	50	"0 NNN\n1 NNL\n2 NNH\n3 NLL\n4 NHH\n5 LLL\n6 LLH\n7 LHH\n8 HHH\n"	0.1	92	0.1	14	0	0.1	0	0	0.05	70	10	0.030110203	25000	2
1593	0	7	0.3	false	1	"NNN\nNNL\nNNH\nNLL\nNHH\nLLL\nLLH\nLHH\nHHH\n"	0	0.4	50	"0 NNN\n1 NNL\n2 NNH\n3 NLL\n4 NHH\n5 LLL\n6 LLH\n7 LHH\n8 HHH\n"	0.1	92	0.1	14	0	0.1	0	0	0.05	70	10	0.021754622	25000	2
1594	0	7	0.3	false	1	"NNN\nNNL\nNNH\nNLL\nNHH\nLLL\nLLH\nLHH\nHHH\n"	0	0.4	50	"0 NNN\n1 NNL\n2 NNH\n3 NLL\n4 NHH\n5 LLL\n6 LLH\n7 LHH\n8 HHH\n"	0.1	92	0.1	14	0	0.1	0	0	0.05	70	10	0.018491428	25000	2
1595	0	7	0.3	false	1	"NNN\nNNL\nNNH\nNLL\nNHH\nLLL\nLLH\nLHH\nHHH\n"	0	0.4	50	"0 NNN\n1 NNL\n2 NNH\n3 NLL\n4 NHH\n5 LLL\n6 LLH\n7 LHH\n8 HHH\n"	0.1	92	0.1	14	0	0.1	0	0	0.05	70	10	0.015717714	25000	2
1597	0	7	0.3	false	1	"NNN\nNNL\nNNH\nNLL\nNHH\nLLL\nLLH\nLHH\nHHH\n"	0	0.4	50	"0 NNN\n1 NNL\n2 NNH\n3 NLL\n4 NHH\n5 LLL\n6 LLH\n7 LHH\n8 HHH\n"	0.1	92	0.1	14	0	0.1	0	0	0.05	70	10	0.011356048	25000	2
1596	0	7	0.3	false	1	"NNN\nNNL\nNNH\nNLL\nNHH\nLLL\nLLH\nLHH\nHHH\n"	0	0.4	50	"0 NNN\n1 NNL\n2 NNH\n3 NLL\n4 NHH\n5 LLL\n6 LLH\n7 LHH\n8 HHH\n"	0.1	92	0.1	14	0	0.1	0	0	0.05	70	10	0.013360057	25000	2
1598	0	7	0.3	false	1	"NNN\nNNL\nNNH\nNLL\nNHH\nLLL\nLLH\nLHH\nHHH\n"	0	0.4	50	"0 NNN\n1 NNL\n2 NNH\n3 NLL\n4 NHH\n5 LLL\n6 LLH\n7 LHH\n8 HHH\n"	0.1	92	0.1	14	0	0.1	0	0	0.05	70	10	0.009652641	25000	2
1599	0	7	0.3	false	1	"NNN\nNNL\nNNH\nNLL\nNHH\nLLL\nLLH\nLHH\nHHH\n"	0	0.4	50	"0 NNN\n1 NNL\n2 NNH\n3 NLL\n4 NHH\n5 LLL\n6 LLH\n7 LHH\n8 HHH\n"	0.1	92	0.1	14	0	0.1	0	0	0.05	70	10	0.008204745	25000	2
1600	0	7	0.3	false	1	"NNN\nNNL\nNNH\nNLL\nNHH\nLLL\nLLH\nLHH\nHHH\n"	0	0.4	50	"0 NNN\n1 NNL\n2 NNH\n3 NLL\n4 NHH\n5 LLL\n6 LLH\n7 LHH\n8 HHH\n"	0.1	92	0.1	14	0	0.1	0	0	0.05	70	10	0.006974033	25000	2
1602	0	7	0.3	false	1	"NNN\nNNL\nNNH\nNLL\nNHH\nLLL\nLLH\nLHH\nHHH\n"	0	0.4	50	"0 NNN\n1 NNL\n2 NNH\n3 NLL\n4 NHH\n5 LLL\n6 LLH\n7 LHH\n8 HHH\n"	0.1	92	0.1	14	0	0.1	0	0	0.05	70	10	0.005038739	25000	2
1601	0	7	0.3	false	1	"NNN\nNNL\nNNH\nNLL\nNHH\nLLL\nLLH\nLHH\nHHH\n"	0	0.4	50	"0 NNN\n1 NNL\n2 NNH\n3 NLL\n4 NHH\n5 LLL\n6 LLH\n7 LHH\n8 HHH\n"	0.1	92	0.1	14	0	0.1	0	0	0.05	70	10	0.005927928	25000	2
1603	0	7	0.3	false	1	"NNN\nNNL\nNNH\nNLL\nNHH\nLLL\nLLH\nLHH\nHHH\n"	0	0.4	50	"0 NNN\n1 NNL\n2 NNH\n3 NLL\n4 NHH\n5 LLL\n6 LLH\n7 LHH\n8 HHH\n"	0.1	92	0.1	14	0	0.1	0	0	0.05	70	10	0.004282928	25000	2
1604	0	7	0.3	false	1	"NNN\nNNL\nNNH\nNLL\nNHH\nLLL\nLLH\nLHH\nHHH\n"	0	0.4	50	"0 NNN\n1 NNL\n2 NNH\n3 NLL\n4 NHH\n5 LLL\n6 LLH\n7 LHH\n8 HHH\n"	0.1	92	0.1	14	0	0.1	0	0	0.05	70	10	0.003640489	25000	4
1605	0	7	0.3	false	1	"NNN\nNNL\nNNH\nNLL\nNHH\nLLL\nLLH\nLHH\nHHH\n"	0	0.4	50	"0 NNN\n1 NNL\n2 NNH\n3 NLL\n4 NHH\n5 LLL\n6 LLH\n7 LHH\n8 HHH\n"	0.1	92	0.1	14	0	0.1	0	0	0.05	70	10	0.003094416	25000	4
1606	0	7	0.3	false	1	"NNN\nNNL\nNNH\nNLL\nNHH\nLLL\nLLH\nLHH\nHHH\n"	0	0.4	50	"0 NNN\n1 NNL\n2 NNH\n3 NLL\n4 NHH\n5 LLL\n6 LLH\n7 LHH\n8 HHH\n"	0.1	92	0.1	14	0	0.1	0	0	0.05	70	10	0.002630253	25000	4
1607	0	7	0.3	false	1	"NNN\nNNL\nNNH\nNLL\nNHH\nLLL\nLLH\nLHH\nHHH\n"	0	0.4	50	"0 NNN\n1 NNL\n2 NNH\n3 NLL\n4 NHH\n5 LLL\n6 LLH\n7 LHH\n8 HHH\n"	0.1	92	0.1	14	0	0.1	0	0	0.05	70	10	0.002235715	25000	4
1608	0	7	0.3	false	1	"NNN\nNNL\nNNH\nNLL\nNHH\nLLL\nLLH\nLHH\nHHH\n"	0	0.4	50	"0 NNN\n1 NNL\n2 NNH\n3 NLL\n4 NHH\n5 LLL\n6 LLH\n7 LHH\n8 HHH\n"	0.1	92	0.1	14	0	0.1	0	0	0.05	70	10	0.001900358	25000	4
1609	0	7	0.3	false	1	"NNN\nNNL\nNNH\nNLL\nNHH\nLLL\nLLH\nLHH\nHHH\n"	0	0.4	50	"0 NNN\n1 NNL\n2 NNH\n3 NLL\n4 NHH\n5 LLL\n6 LLH\n7 LHH\n8 HHH\n"	0.1	92	0.1	14	0	0.1	0	0	0.05	70	10	0.001615304	25000	4
1610	0	7	0.3	false	1	"NNN\nNNL\nNNH\nNLL\nNHH\nLLL\nLLH\nLHH\nHHH\n"	0	0.4	50	"0 NNN\n1 NNL\n2 NNH\n3 NLL\n4 NHH\n5 LLL\n6 LLH\n7 LHH\n8 HHH\n"	0.1	92	0.1	14	0	0.1	0	0	0.05	70	10	0.001373009	25000	4
1611	0	7	0.3	false	1	"NNN\nNNL\nNNH\nNLL\nNHH\nLLL\nLLH\nLHH\nHHH\n"	0	0.4	50	"0 NNN\n1 NNL\n2 NNH\n3 NLL\n4 NHH\n5 LLL\n6 LLH\n7 LHH\n8 HHH\n"	0.1	92	0.1	14	0	0.1	0	0	0.05	70	10	0.001167057	25000	4
1612	0	7	0.3	false	1	"NNN\nNNL\nNNH\nNLL\nNHH\nLLL\nLLH\nLHH\nHHH\n"	0	0.4	50	"0 NNN\n1 NNL\n2 NNH\n3 NLL\n4 NHH\n5 LLL\n6 LLH\n7 LHH\n8 HHH\n"	0.1	92	0.1	14	0	0.1	0	0	0.05	70	10	9.91999E-4	25000	4
1613	0	7	0.3	false	1	"NNN\nNNL\nNNH\nNLL\nNHH\nLLL\nLLH\nLHH\nHHH\n"	0	0.4	50	"0 NNN\n1 NNL\n2 NNH\n3 NLL\n4 NHH\n5 LLL\n6 LLH\n7 LHH\n8 HHH\n"	0.1	92	0.1	14	0	0.1	0	0	0.05	70	10	8.43199E-4	25000	4
1615	0	7	0.3	false	1	"NNN\nNNL\nNNH\nNLL\nNHH\nLLL\nLLH\nLHH\nHHH\n"	0	0.4	50	"0 NNN\n1 NNL\n2 NNH\n3 NLL\n4 NHH\n5 LLL\n6 LLH\n7 LHH\n8 HHH\n"	0.1	92	0.1	14	0	0.1	0	0	0.05	70	10	6.09211E-4	25000	4
1616	0	7	0.3	false	1	"NNN\nNNL\nNNH\nNLL\nNHH\nLLL\nLLH\nLHH\nHHH\n"	0	0.4	50	"0 NNN\n1 NNL\n2 NNH\n3 NLL\n4 NHH\n5 LLL\n6 LLH\n7 LHH\n8 HHH\n"	0.1	92	0.1	14	0	0.1	0	0	0.05	70	10	5.1783E-4	25000	4
1614	0	7	0.3	false	1	"NNN\nNNL\nNNH\nNLL\nNHH\nLLL\nLLH\nLHH\nHHH\n"	0	0.4	50	"0 NNN\n1 NNL\n2 NNH\n3 NLL\n4 NHH\n5 LLL\n6 LLH\n7 LHH\n8 HHH\n"	0.1	92	0.1	14	0	0.1	0	0	0.05	70	10	7.16719E-4	25000	4
1617	0	7	0.3	false	1	"NNN\nNNL\nNNH\nNLL\nNHH\nLLL\nLLH\nLHH\nHHH\n"	0	0.4	50	"0 NNN\n1 NNL\n2 NNH\n3 NLL\n4 NHH\n5 LLL\n6 LLH\n7 LHH\n8 HHH\n"	0.1	92	0.1	14	0	0.1	0	0	0.05	70	10	4.40155E-4	25000	4
1618	0	7	0.3	false	1	"NNN\nNNL\nNNH\nNLL\nNHH\nLLL\nLLH\nLHH\nHHH\n"	0	0.4	50	"0 NNN\n1 NNL\n2 NNH\n3 NLL\n4 NHH\n5 LLL\n6 LLH\n7 LHH\n8 HHH\n"	0.1	92	0.1	14	0	0.1	0	0	0.05	70	10	3.74132E-4	25000	4
1619	0	7	0.3	false	1	"NNN\nNNL\nNNH\nNLL\nNHH\nLLL\nLLH\nLHH\nHHH\n"	0	0.4	50	"0 NNN\n1 NNL\n2 NNH\n3 NLL\n4 NHH\n5 LLL\n6 LLH\n7 LHH\n8 HHH\n"	0.1	92	0.1	14	0	0.1	0	0	0.05	70	10	3.18012E-4	25000	4
1620	0	7	0.3	false	1	"NNN\nNNL\nNNH\nNLL\nNHH\nLLL\nLLH\nLHH\nHHH\n"	0	0.4	50	"0 NNN\n1 NNL\n2 NNH\n3 NLL\n4 NHH\n5 LLL\n6 LLH\n7 LHH\n8 HHH\n"	0.1	92	0.1	14	0	0.1	0	0	0.05	70	10	2.7031E-4	25000	4
1621	0	7	0.3	false	1	"NNN\nNNL\nNNH\nNLL\nNHH\nLLL\nLLH\nLHH\nHHH\n"	0	0.4	50	"0 NNN\n1 NNL\n2 NNH\n3 NLL\n4 NHH\n5 LLL\n6 LLH\n7 LHH\n8 HHH\n"	0.1	92	0.1	14	0	0.1	0	0	0.05	70	10	2.29764E-4	25000	4
1622	0	7	0.3	false	1	"NNN\nNNL\nNNH\nNLL\nNHH\nLLL\nLLH\nLHH\nHHH\n"	0	0.4	50	"0 NNN\n1 NNL\n2 NNH\n3 NLL\n4 NHH\n5 LLL\n6 LLH\n7 LHH\n8 HHH\n"	0.1	92	0.1	14	0	0.1	0	0	0.05	70	10	1.95299E-4	25000	4
1623	0	7	0.3	false	1	"NNN\nNNL\nNNH\nNLL\nNHH\nLLL\nLLH\nLHH\nHHH\n"	0	0.4	50	"0 NNN\n1 NNL\n2 NNH\n3 NLL\n4 NHH\n5 LLL\n6 LLH\n7 LHH\n8 HHH\n"	0.1	92	0.1	14	0	0.1	0	0	0.05	70	10	1.66004E-4	25000	4
1625	0	7	0.3	false	1	"NNN\nNNL\nNNH\nNLL\nNHH\nLLL\nLLH\nLHH\nHHH\n"	0	0.4	50	"0 NNN\n1 NNL\n2 NNH\n3 NLL\n4 NHH\n5 LLL\n6 LLH\n7 LHH\n8 HHH\n"	0.1	92	0.1	14	0	0.1	0	0	0.05	70	10	1.19938E-4	25000	4
1624	0	7	0.3	false	1	"NNN\nNNL\nNNH\nNLL\nNHH\nLLL\nLLH\nLHH\nHHH\n"	0	0.4	50	"0 NNN\n1 NNL\n2 NNH\n3 NLL\n4 NHH\n5 LLL\n6 LLH\n7 LHH\n8 HHH\n"	0.1	92	0.1	14	0	0.1	0	0	0.05	70	10	1.41104E-4	25000	4
1626	0	7	0.3	false	1	"NNN\nNNL\nNNH\nNLL\nNHH\nLLL\nLLH\nLHH\nHHH\n"	0	0.4	50	"0 NNN\n1 NNL\n2 NNH\n3 NLL\n4 NHH\n5 LLL\n6 LLH\n7 LHH\n8 HHH\n"	0.1	92	0.1	14	0	0.1	0	0	0.05	70	10	1.01947E-4	25000	4
1627	0	7	0.3	false	1	"NNN\nNNL\nNNH\nNLL\nNHH\nLLL\nLLH\nLHH\nHHH\n"	0	0.4	50	"0 NNN\n1 NNL\n2 NNH\n3 NLL\n4 NHH\n5 LLL\n6 LLH\n7 LHH\n8 HHH\n"	0.1	92	0.1	14	0	0.1	0	0	0.05	70	10	8.66553E-5	25000	4
1628	0	7	0.3	false	1	"NNN\nNNL\nNNH\nNLL\nNHH\nLLL\nLLH\nLHH\nHHH\n"	0	0.4	50	"0 NNN\n1 NNL\n2 NNH\n3 NLL\n4 NHH\n5 LLL\n6 LLH\n7 LHH\n8 HHH\n"	0.1	92	0.1	14	0	0.1	0	0	0.05	70	10	7.3657E-5	25000	4
1629	0	7	0.3	false	1	"NNN\nNNL\nNNH\nNLL\nNHH\nLLL\nLLH\nLHH\nHHH\n"	0	0.4	50	"0 NNN\n1 NNL\n2 NNH\n3 NLL\n4 NHH\n5 LLL\n6 LLH\n7 LHH\n8 HHH\n"	0.1	92	0.1	14	0	0.1	0	0	0.05	70	10	6.26084E-5	25000	4
1630	0	7	0.3	false	1	"NNN\nNNL\nNNH\nNLL\nNHH\nLLL\nLLH\nLHH\nHHH\n"	0	0.4	50	"0 NNN\n1 NNL\n2 NNH\n3 NLL\n4 NHH\n5 LLL\n6 LLH\n7 LHH\n8 HHH\n"	0.1	92	0.1	14	0	0.1	0	0	0.05	70	10	5.32172E-5	25000	7
1631	0	7	0.3	false	1	"NNN\nNNL\nNNH\nNLL\nNHH\nLLL\nLLH\nLHH\nHHH\n"	0	0.4	50	"0 NNN\n1 NNL\n2 NNH\n3 NLL\n4 NHH\n5 LLL\n6 LLH\n7 LHH\n8 HHH\n"	0.1	92	0.1	14	0	0.1	0	0	0.05	70	10	4.52346E-5	25000	4
1632	0	7	0.3	false	1	"NNN\nNNL\nNNH\nNLL\nNHH\nLLL\nLLH\nLHH\nHHH\n"	0	0.4	50	"0 NNN\n1 NNL\n2 NNH\n3 NLL\n4 NHH\n5 LLL\n6 LLH\n7 LHH\n8 HHH\n"	0.1	92	0.1	14	0	0.1	0	0	0.05	70	10	0	25000	4
1634	0	7	0.3	false	1	"NNN\nNNL\nNNH\nNLL\nNHH\nLLL\nLLH\nLHH\nHHH\n"	0	0.4	50	"0 NNN\n1 NNL\n2 NNH\n3 NLL\n4 NHH\n5 LLL\n6 LLH\n7 LHH\n8 HHH\n"	0.1	92	0.1	14	0	0.1	0	0	0.05	70	30	0.1105	25000	2
1635	0	7	0.3	false	1	"NNN\nNNL\nNNH\nNLL\nNHH\nLLL\nLLH\nLHH\nHHH\n"	0	0.4	50	"0 NNN\n1 NNL\n2 NNH\n3 NLL\n4 NHH\n5 LLL\n6 LLH\n7 LHH\n8 HHH\n"	0.1	92	0.1	14	0	0.1	0	0	0.05	70	30	0.093925	25000	2
1633	0	7	0.3	false	1	"NNN\nNNL\nNNH\nNLL\nNHH\nLLL\nLLH\nLHH\nHHH\n"	0	0.4	50	"0 NNN\n1 NNL\n2 NNH\n3 NLL\n4 NHH\n5 LLL\n6 LLH\n7 LHH\n8 HHH\n"	0.1	92	0.1	14	0	0.1	0	0	0.05	70	30	0.13	25000	2
1636	0	7	0.3	false	1	"NNN\nNNL\nNNH\nNLL\nNHH\nLLL\nLLH\nLHH\nHHH\n"	0	0.4	50	"0 NNN\n1 NNL\n2 NNH\n3 NLL\n4 NHH\n5 LLL\n6 LLH\n7 LHH\n8 HHH\n"	0.1	92	0.1	14	0	0.1	0	0	0.05	70	30	0.07983625	25000	2
1637	0	7	0.3	false	1	"NNN\nNNL\nNNH\nNLL\nNHH\nLLL\nLLH\nLHH\nHHH\n"	0	0.4	50	"0 NNN\n1 NNL\n2 NNH\n3 NLL\n4 NHH\n5 LLL\n6 LLH\n7 LHH\n8 HHH\n"	0.1	92	0.1	14	0	0.1	0	0	0.05	70	30	0.067860813	25000	2
1638	0	7	0.3	false	1	"NNN\nNNL\nNNH\nNLL\nNHH\nLLL\nLLH\nLHH\nHHH\n"	0	0.4	50	"0 NNN\n1 NNL\n2 NNH\n3 NLL\n4 NHH\n5 LLL\n6 LLH\n7 LHH\n8 HHH\n"	0.1	92	0.1	14	0	0.1	0	0	0.05	70	30	0.057681691	25000	2
1639	0	7	0.3	false	1	"NNN\nNNL\nNNH\nNLL\nNHH\nLLL\nLLH\nLHH\nHHH\n"	0	0.4	50	"0 NNN\n1 NNL\n2 NNH\n3 NLL\n4 NHH\n5 LLL\n6 LLH\n7 LHH\n8 HHH\n"	0.1	92	0.1	14	0	0.1	0	0	0.05	70	30	0.049029437	25000	2
1640	0	7	0.3	false	1	"NNN\nNNL\nNNH\nNLL\nNHH\nLLL\nLLH\nLHH\nHHH\n"	0	0.4	50	"0 NNN\n1 NNL\n2 NNH\n3 NLL\n4 NHH\n5 LLL\n6 LLH\n7 LHH\n8 HHH\n"	0.1	92	0.1	14	0	0.1	0	0	0.05	70	30	0.041675021	25000	2
1641	0	7	0.3	false	1	"NNN\nNNL\nNNH\nNLL\nNHH\nLLL\nLLH\nLHH\nHHH\n"	0	0.4	50	"0 NNN\n1 NNL\n2 NNH\n3 NLL\n4 NHH\n5 LLL\n6 LLH\n7 LHH\n8 HHH\n"	0.1	92	0.1	14	0	0.1	0	0	0.05	70	30	0.035423768	25000	2
1642	0	7	0.3	false	1	"NNN\nNNL\nNNH\nNLL\nNHH\nLLL\nLLH\nLHH\nHHH\n"	0	0.4	50	"0 NNN\n1 NNL\n2 NNH\n3 NLL\n4 NHH\n5 LLL\n6 LLH\n7 LHH\n8 HHH\n"	0.1	92	0.1	14	0	0.1	0	0	0.05	70	30	0.030110203	25000	2
1644	0	7	0.3	false	1	"NNN\nNNL\nNNH\nNLL\nNHH\nLLL\nLLH\nLHH\nHHH\n"	0	0.4	50	"0 NNN\n1 NNL\n2 NNH\n3 NLL\n4 NHH\n5 LLL\n6 LLH\n7 LHH\n8 HHH\n"	0.1	92	0.1	14	0	0.1	0	0	0.05	70	30	0.021754622	25000	2
1643	0	7	0.3	false	1	"NNN\nNNL\nNNH\nNLL\nNHH\nLLL\nLLH\nLHH\nHHH\n"	0	0.4	50	"0 NNN\n1 NNL\n2 NNH\n3 NLL\n4 NHH\n5 LLL\n6 LLH\n7 LHH\n8 HHH\n"	0.1	92	0.1	14	0	0.1	0	0	0.05	70	30	0.025593673	25000	2
1645	0	7	0.3	false	1	"NNN\nNNL\nNNH\nNLL\nNHH\nLLL\nLLH\nLHH\nHHH\n"	0	0.4	50	"0 NNN\n1 NNL\n2 NNH\n3 NLL\n4 NHH\n5 LLL\n6 LLH\n7 LHH\n8 HHH\n"	0.1	92	0.1	14	0	0.1	0	0	0.05	70	30	0.018491428	25000	2
1646	0	7	0.3	false	1	"NNN\nNNL\nNNH\nNLL\nNHH\nLLL\nLLH\nLHH\nHHH\n"	0	0.4	50	"0 NNN\n1 NNL\n2 NNH\n3 NLL\n4 NHH\n5 LLL\n6 LLH\n7 LHH\n8 HHH\n"	0.1	92	0.1	14	0	0.1	0	0	0.05	70	30	0.015717714	25000	2
1647	0	7	0.3	false	1	"NNN\nNNL\nNNH\nNLL\nNHH\nLLL\nLLH\nLHH\nHHH\n"	0	0.4	50	"0 NNN\n1 NNL\n2 NNH\n3 NLL\n4 NHH\n5 LLL\n6 LLH\n7 LHH\n8 HHH\n"	0.1	92	0.1	14	0	0.1	0	0	0.05	70	30	0.013360057	25000	2
1649	0	7	0.3	false	1	"NNN\nNNL\nNNH\nNLL\nNHH\nLLL\nLLH\nLHH\nHHH\n"	0	0.4	50	"0 NNN\n1 NNL\n2 NNH\n3 NLL\n4 NHH\n5 LLL\n6 LLH\n7 LHH\n8 HHH\n"	0.1	92	0.1	14	0	0.1	0	0	0.05	70	30	0.009652641	25000	2
1648	0	7	0.3	false	1	"NNN\nNNL\nNNH\nNLL\nNHH\nLLL\nLLH\nLHH\nHHH\n"	0	0.4	50	"0 NNN\n1 NNL\n2 NNH\n3 NLL\n4 NHH\n5 LLL\n6 LLH\n7 LHH\n8 HHH\n"	0.1	92	0.1	14	0	0.1	0	0	0.05	70	30	0.011356048	25000	2
1650	0	7	0.3	false	1	"NNN\nNNL\nNNH\nNLL\nNHH\nLLL\nLLH\nLHH\nHHH\n"	0	0.4	50	"0 NNN\n1 NNL\n2 NNH\n3 NLL\n4 NHH\n5 LLL\n6 LLH\n7 LHH\n8 HHH\n"	0.1	92	0.1	14	0	0.1	0	0	0.05	70	30	0.008204745	25000	2
1651	0	7	0.3	false	1	"NNN\nNNL\nNNH\nNLL\nNHH\nLLL\nLLH\nLHH\nHHH\n"	0	0.4	50	"0 NNN\n1 NNL\n2 NNH\n3 NLL\n4 NHH\n5 LLL\n6 LLH\n7 LHH\n8 HHH\n"	0.1	92	0.1	14	0	0.1	0	0	0.05	70	30	0.006974033	25000	2
1652	0	7	0.3	false	1	"NNN\nNNL\nNNH\nNLL\nNHH\nLLL\nLLH\nLHH\nHHH\n"	0	0.4	50	"0 NNN\n1 NNL\n2 NNH\n3 NLL\n4 NHH\n5 LLL\n6 LLH\n7 LHH\n8 HHH\n"	0.1	92	0.1	14	0	0.1	0	0	0.05	70	30	0.005927928	25000	2
1654	0	7	0.3	false	1	"NNN\nNNL\nNNH\nNLL\nNHH\nLLL\nLLH\nLHH\nHHH\n"	0	0.4	50	"0 NNN\n1 NNL\n2 NNH\n3 NLL\n4 NHH\n5 LLL\n6 LLH\n7 LHH\n8 HHH\n"	0.1	92	0.1	14	0	0.1	0	0	0.05	70	30	0.004282928	25000	2
1653	0	7	0.3	false	1	"NNN\nNNL\nNNH\nNLL\nNHH\nLLL\nLLH\nLHH\nHHH\n"	0	0.4	50	"0 NNN\n1 NNL\n2 NNH\n3 NLL\n4 NHH\n5 LLL\n6 LLH\n7 LHH\n8 HHH\n"	0.1	92	0.1	14	0	0.1	0	0	0.05	70	30	0.005038739	25000	2
1655	0	7	0.3	false	1	"NNN\nNNL\nNNH\nNLL\nNHH\nLLL\nLLH\nLHH\nHHH\n"	0	0.4	50	"0 NNN\n1 NNL\n2 NNH\n3 NLL\n4 NHH\n5 LLL\n6 LLH\n7 LHH\n8 HHH\n"	0.1	92	0.1	14	0	0.1	0	0	0.05	70	30	0.003640489	25000	2
1656	0	7	0.3	false	1	"NNN\nNNL\nNNH\nNLL\nNHH\nLLL\nLLH\nLHH\nHHH\n"	0	0.4	50	"0 NNN\n1 NNL\n2 NNH\n3 NLL\n4 NHH\n5 LLL\n6 LLH\n7 LHH\n8 HHH\n"	0.1	92	0.1	14	0	0.1	0	0	0.05	70	30	0.003094416	25000	4
1657	0	7	0.3	false	1	"NNN\nNNL\nNNH\nNLL\nNHH\nLLL\nLLH\nLHH\nHHH\n"	0	0.4	50	"0 NNN\n1 NNL\n2 NNH\n3 NLL\n4 NHH\n5 LLL\n6 LLH\n7 LHH\n8 HHH\n"	0.1	92	0.1	14	0	0.1	0	0	0.05	70	30	0.002630253	25000	4
1658	0	7	0.3	false	1	"NNN\nNNL\nNNH\nNLL\nNHH\nLLL\nLLH\nLHH\nHHH\n"	0	0.4	50	"0 NNN\n1 NNL\n2 NNH\n3 NLL\n4 NHH\n5 LLL\n6 LLH\n7 LHH\n8 HHH\n"	0.1	92	0.1	14	0	0.1	0	0	0.05	70	30	0.002235715	25000	4
1659	0	7	0.3	false	1	"NNN\nNNL\nNNH\nNLL\nNHH\nLLL\nLLH\nLHH\nHHH\n"	0	0.4	50	"0 NNN\n1 NNL\n2 NNH\n3 NLL\n4 NHH\n5 LLL\n6 LLH\n7 LHH\n8 HHH\n"	0.1	92	0.1	14	0	0.1	0	0	0.05	70	30	0.001900358	25000	4
1660	0	7	0.3	false	1	"NNN\nNNL\nNNH\nNLL\nNHH\nLLL\nLLH\nLHH\nHHH\n"	0	0.4	50	"0 NNN\n1 NNL\n2 NNH\n3 NLL\n4 NHH\n5 LLL\n6 LLH\n7 LHH\n8 HHH\n"	0.1	92	0.1	14	0	0.1	0	0	0.05	70	30	0.001615304	25000	4
1661	0	7	0.3	false	1	"NNN\nNNL\nNNH\nNLL\nNHH\nLLL\nLLH\nLHH\nHHH\n"	0	0.4	50	"0 NNN\n1 NNL\n2 NNH\n3 NLL\n4 NHH\n5 LLL\n6 LLH\n7 LHH\n8 HHH\n"	0.1	92	0.1	14	0	0.1	0	0	0.05	70	30	0.001373009	25000	4
1663	0	7	0.3	false	1	"NNN\nNNL\nNNH\nNLL\nNHH\nLLL\nLLH\nLHH\nHHH\n"	0	0.4	50	"0 NNN\n1 NNL\n2 NNH\n3 NLL\n4 NHH\n5 LLL\n6 LLH\n7 LHH\n8 HHH\n"	0.1	92	0.1	14	0	0.1	0	0	0.05	70	30	9.91999E-4	25000	4
1662	0	7	0.3	false	1	"NNN\nNNL\nNNH\nNLL\nNHH\nLLL\nLLH\nLHH\nHHH\n"	0	0.4	50	"0 NNN\n1 NNL\n2 NNH\n3 NLL\n4 NHH\n5 LLL\n6 LLH\n7 LHH\n8 HHH\n"	0.1	92	0.1	14	0	0.1	0	0	0.05	70	30	0.001167057	25000	4
1664	0	7	0.3	false	1	"NNN\nNNL\nNNH\nNLL\nNHH\nLLL\nLLH\nLHH\nHHH\n"	0	0.4	50	"0 NNN\n1 NNL\n2 NNH\n3 NLL\n4 NHH\n5 LLL\n6 LLH\n7 LHH\n8 HHH\n"	0.1	92	0.1	14	0	0.1	0	0	0.05	70	30	8.43199E-4	25000	4
1665	0	7	0.3	false	1	"NNN\nNNL\nNNH\nNLL\nNHH\nLLL\nLLH\nLHH\nHHH\n"	0	0.4	50	"0 NNN\n1 NNL\n2 NNH\n3 NLL\n4 NHH\n5 LLL\n6 LLH\n7 LHH\n8 HHH\n"	0.1	92	0.1	14	0	0.1	0	0	0.05	70	30	7.16719E-4	25000	4
1666	0	7	0.3	false	1	"NNN\nNNL\nNNH\nNLL\nNHH\nLLL\nLLH\nLHH\nHHH\n"	0	0.4	50	"0 NNN\n1 NNL\n2 NNH\n3 NLL\n4 NHH\n5 LLL\n6 LLH\n7 LHH\n8 HHH\n"	0.1	92	0.1	14	0	0.1	0	0	0.05	70	30	6.09211E-4	25000	4
1668	0	7	0.3	false	1	"NNN\nNNL\nNNH\nNLL\nNHH\nLLL\nLLH\nLHH\nHHH\n"	0	0.4	50	"0 NNN\n1 NNL\n2 NNH\n3 NLL\n4 NHH\n5 LLL\n6 LLH\n7 LHH\n8 HHH\n"	0.1	92	0.1	14	0	0.1	0	0	0.05	70	30	4.40155E-4	25000	4
1669	0	7	0.3	false	1	"NNN\nNNL\nNNH\nNLL\nNHH\nLLL\nLLH\nLHH\nHHH\n"	0	0.4	50	"0 NNN\n1 NNL\n2 NNH\n3 NLL\n4 NHH\n5 LLL\n6 LLH\n7 LHH\n8 HHH\n"	0.1	92	0.1	14	0	0.1	0	0	0.05	70	30	3.74132E-4	25000	6
1667	0	7	0.3	false	1	"NNN\nNNL\nNNH\nNLL\nNHH\nLLL\nLLH\nLHH\nHHH\n"	0	0.4	50	"0 NNN\n1 NNL\n2 NNH\n3 NLL\n4 NHH\n5 LLL\n6 LLH\n7 LHH\n8 HHH\n"	0.1	92	0.1	14	0	0.1	0	0	0.05	70	30	5.1783E-4	25000	4
1670	0	7	0.3	false	1	"NNN\nNNL\nNNH\nNLL\nNHH\nLLL\nLLH\nLHH\nHHH\n"	0	0.4	50	"0 NNN\n1 NNL\n2 NNH\n3 NLL\n4 NHH\n5 LLL\n6 LLH\n7 LHH\n8 HHH\n"	0.1	92	0.1	14	0	0.1	0	0	0.05	70	30	3.18012E-4	25000	4
1672	0	7	0.3	false	1	"NNN\nNNL\nNNH\nNLL\nNHH\nLLL\nLLH\nLHH\nHHH\n"	0	0.4	50	"0 NNN\n1 NNL\n2 NNH\n3 NLL\n4 NHH\n5 LLL\n6 LLH\n7 LHH\n8 HHH\n"	0.1	92	0.1	14	0	0.1	0	0	0.05	70	30	2.29764E-4	25000	4
1671	0	7	0.3	false	1	"NNN\nNNL\nNNH\nNLL\nNHH\nLLL\nLLH\nLHH\nHHH\n"	0	0.4	50	"0 NNN\n1 NNL\n2 NNH\n3 NLL\n4 NHH\n5 LLL\n6 LLH\n7 LHH\n8 HHH\n"	0.1	92	0.1	14	0	0.1	0	0	0.05	70	30	2.7031E-4	25000	4
1673	0	7	0.3	false	1	"NNN\nNNL\nNNH\nNLL\nNHH\nLLL\nLLH\nLHH\nHHH\n"	0	0.4	50	"0 NNN\n1 NNL\n2 NNH\n3 NLL\n4 NHH\n5 LLL\n6 LLH\n7 LHH\n8 HHH\n"	0.1	92	0.1	14	0	0.1	0	0	0.05	70	30	1.95299E-4	25000	6
1674	0	7	0.3	false	1	"NNN\nNNL\nNNH\nNLL\nNHH\nLLL\nLLH\nLHH\nHHH\n"	0	0.4	50	"0 NNN\n1 NNL\n2 NNH\n3 NLL\n4 NHH\n5 LLL\n6 LLH\n7 LHH\n8 HHH\n"	0.1	92	0.1	14	0	0.1	0	0	0.05	70	30	1.66004E-4	25000	4
1675	0	7	0.3	false	1	"NNN\nNNL\nNNH\nNLL\nNHH\nLLL\nLLH\nLHH\nHHH\n"	0	0.4	50	"0 NNN\n1 NNL\n2 NNH\n3 NLL\n4 NHH\n5 LLL\n6 LLH\n7 LHH\n8 HHH\n"	0.1	92	0.1	14	0	0.1	0	0	0.05	70	30	1.41104E-4	25000	6
1676	0	7	0.3	false	1	"NNN\nNNL\nNNH\nNLL\nNHH\nLLL\nLLH\nLHH\nHHH\n"	0	0.4	50	"0 NNN\n1 NNL\n2 NNH\n3 NLL\n4 NHH\n5 LLL\n6 LLH\n7 LHH\n8 HHH\n"	0.1	92	0.1	14	0	0.1	0	0	0.05	70	30	1.19938E-4	25000	6
1677	0	7	0.3	false	1	"NNN\nNNL\nNNH\nNLL\nNHH\nLLL\nLLH\nLHH\nHHH\n"	0	0.4	50	"0 NNN\n1 NNL\n2 NNH\n3 NLL\n4 NHH\n5 LLL\n6 LLH\n7 LHH\n8 HHH\n"	0.1	92	0.1	14	0	0.1	0	0	0.05	70	30	1.01947E-4	25000	6
1678	0	7	0.3	false	1	"NNN\nNNL\nNNH\nNLL\nNHH\nLLL\nLLH\nLHH\nHHH\n"	0	0.4	50	"0 NNN\n1 NNL\n2 NNH\n3 NLL\n4 NHH\n5 LLL\n6 LLH\n7 LHH\n8 HHH\n"	0.1	92	0.1	14	0	0.1	0	0	0.05	70	30	8.66553E-5	25000	6
1679	0	7	0.3	false	1	"NNN\nNNL\nNNH\nNLL\nNHH\nLLL\nLLH\nLHH\nHHH\n"	0	0.4	50	"0 NNN\n1 NNL\n2 NNH\n3 NLL\n4 NHH\n5 LLL\n6 LLH\n7 LHH\n8 HHH\n"	0.1	92	0.1	14	0	0.1	0	0	0.05	70	30	7.3657E-5	25000	6
1680	0	7	0.3	false	1	"NNN\nNNL\nNNH\nNLL\nNHH\nLLL\nLLH\nLHH\nHHH\n"	0	0.4	50	"0 NNN\n1 NNL\n2 NNH\n3 NLL\n4 NHH\n5 LLL\n6 LLH\n7 LHH\n8 HHH\n"	0.1	92	0.1	14	0	0.1	0	0	0.05	70	30	6.26084E-5	25000	6
1681	0	7	0.3	false	1	"NNN\nNNL\nNNH\nNLL\nNHH\nLLL\nLLH\nLHH\nHHH\n"	0	0.4	50	"0 NNN\n1 NNL\n2 NNH\n3 NLL\n4 NHH\n5 LLL\n6 LLH\n7 LHH\n8 HHH\n"	0.1	92	0.1	14	0	0.1	0	0	0.05	70	30	5.32172E-5	25000	6
1683	0	7	0.3	false	1	"NNN\nNNL\nNNH\nNLL\nNHH\nLLL\nLLH\nLHH\nHHH\n"	0	0.4	50	"0 NNN\n1 NNL\n2 NNH\n3 NLL\n4 NHH\n5 LLL\n6 LLH\n7 LHH\n8 HHH\n"	0.1	92	0.1	14	0	0.1	0	0	0.05	70	30	0	25000	6
1682	0	7	0.3	false	1	"NNN\nNNL\nNNH\nNLL\nNHH\nLLL\nLLH\nLHH\nHHH\n"	0	0.4	50	"0 NNN\n1 NNL\n2 NNH\n3 NLL\n4 NHH\n5 LLL\n6 LLH\n7 LHH\n8 HHH\n"	0.1	92	0.1	14	0	0.1	0	0	0.05	70	30	4.52346E-5	25000	6
1684	0	7	0.3	false	1	"NNN\nNNL\nNNH\nNLL\nNHH\nLLL\nLLH\nLHH\nHHH\n"	0	0.4	50	"0 NNN\n1 NNL\n2 NNH\n3 NLL\n4 NHH\n5 LLL\n6 LLH\n7 LHH\n8 HHH\n"	0.1	92	0.1	14	0	0.1	0	0	0.05	70	100	0.13	25000	1
1686	0	7	0.3	false	1	"NNN\nNNL\nNNH\nNLL\nNHH\nLLL\nLLH\nLHH\nHHH\n"	0	0.4	50	"0 NNN\n1 NNL\n2 NNH\n3 NLL\n4 NHH\n5 LLL\n6 LLH\n7 LHH\n8 HHH\n"	0.1	92	0.1	14	0	0.1	0	0	0.05	70	100	0.093925	25000	1
1687	0	7	0.3	false	1	"NNN\nNNL\nNNH\nNLL\nNHH\nLLL\nLLH\nLHH\nHHH\n"	0	0.4	50	"0 NNN\n1 NNL\n2 NNH\n3 NLL\n4 NHH\n5 LLL\n6 LLH\n7 LHH\n8 HHH\n"	0.1	92	0.1	14	0	0.1	0	0	0.05	70	100	0.07983625	25000	2
1685	0	7	0.3	false	1	"NNN\nNNL\nNNH\nNLL\nNHH\nLLL\nLLH\nLHH\nHHH\n"	0	0.4	50	"0 NNN\n1 NNL\n2 NNH\n3 NLL\n4 NHH\n5 LLL\n6 LLH\n7 LHH\n8 HHH\n"	0.1	92	0.1	14	0	0.1	0	0	0.05	70	100	0.1105	25000	1
1688	0	7	0.3	false	1	"NNN\nNNL\nNNH\nNLL\nNHH\nLLL\nLLH\nLHH\nHHH\n"	0	0.4	50	"0 NNN\n1 NNL\n2 NNH\n3 NLL\n4 NHH\n5 LLL\n6 LLH\n7 LHH\n8 HHH\n"	0.1	92	0.1	14	0	0.1	0	0	0.05	70	100	0.067860813	25000	1
1689	0	7	0.3	false	1	"NNN\nNNL\nNNH\nNLL\nNHH\nLLL\nLLH\nLHH\nHHH\n"	0	0.4	50	"0 NNN\n1 NNL\n2 NNH\n3 NLL\n4 NHH\n5 LLL\n6 LLH\n7 LHH\n8 HHH\n"	0.1	92	0.1	14	0	0.1	0	0	0.05	70	100	0.057681691	25000	1
1690	0	7	0.3	false	1	"NNN\nNNL\nNNH\nNLL\nNHH\nLLL\nLLH\nLHH\nHHH\n"	0	0.4	50	"0 NNN\n1 NNL\n2 NNH\n3 NLL\n4 NHH\n5 LLL\n6 LLH\n7 LHH\n8 HHH\n"	0.1	92	0.1	14	0	0.1	0	0	0.05	70	100	0.049029437	25000	1
1692	0	7	0.3	false	1	"NNN\nNNL\nNNH\nNLL\nNHH\nLLL\nLLH\nLHH\nHHH\n"	0	0.4	50	"0 NNN\n1 NNL\n2 NNH\n3 NLL\n4 NHH\n5 LLL\n6 LLH\n7 LHH\n8 HHH\n"	0.1	92	0.1	14	0	0.1	0	0	0.05	70	100	0.035423768	25000	1
1691	0	7	0.3	false	1	"NNN\nNNL\nNNH\nNLL\nNHH\nLLL\nLLH\nLHH\nHHH\n"	0	0.4	50	"0 NNN\n1 NNL\n2 NNH\n3 NLL\n4 NHH\n5 LLL\n6 LLH\n7 LHH\n8 HHH\n"	0.1	92	0.1	14	0	0.1	0	0	0.05	70	100	0.041675021	25000	1
1693	0	7	0.3	false	1	"NNN\nNNL\nNNH\nNLL\nNHH\nLLL\nLLH\nLHH\nHHH\n"	0	0.4	50	"0 NNN\n1 NNL\n2 NNH\n3 NLL\n4 NHH\n5 LLL\n6 LLH\n7 LHH\n8 HHH\n"	0.1	92	0.1	14	0	0.1	0	0	0.05	70	100	0.030110203	25000	2
1694	0	7	0.3	false	1	"NNN\nNNL\nNNH\nNLL\nNHH\nLLL\nLLH\nLHH\nHHH\n"	0	0.4	50	"0 NNN\n1 NNL\n2 NNH\n3 NLL\n4 NHH\n5 LLL\n6 LLH\n7 LHH\n8 HHH\n"	0.1	92	0.1	14	0	0.1	0	0	0.05	70	100	0.025593673	25000	1
1695	0	7	0.3	false	1	"NNN\nNNL\nNNH\nNLL\nNHH\nLLL\nLLH\nLHH\nHHH\n"	0	0.4	50	"0 NNN\n1 NNL\n2 NNH\n3 NLL\n4 NHH\n5 LLL\n6 LLH\n7 LHH\n8 HHH\n"	0.1	92	0.1	14	0	0.1	0	0	0.05	70	100	0.021754622	25000	2
1696	0	7	0.3	false	1	"NNN\nNNL\nNNH\nNLL\nNHH\nLLL\nLLH\nLHH\nHHH\n"	0	0.4	50	"0 NNN\n1 NNL\n2 NNH\n3 NLL\n4 NHH\n5 LLL\n6 LLH\n7 LHH\n8 HHH\n"	0.1	92	0.1	14	0	0.1	0	0	0.05	70	100	0.018491428	25000	1
1697	0	7	0.3	false	1	"NNN\nNNL\nNNH\nNLL\nNHH\nLLL\nLLH\nLHH\nHHH\n"	0	0.4	50	"0 NNN\n1 NNL\n2 NNH\n3 NLL\n4 NHH\n5 LLL\n6 LLH\n7 LHH\n8 HHH\n"	0.1	92	0.1	14	0	0.1	0	0	0.05	70	100	0.015717714	25000	1
1698	0	7	0.3	false	1	"NNN\nNNL\nNNH\nNLL\nNHH\nLLL\nLLH\nLHH\nHHH\n"	0	0.4	50	"0 NNN\n1 NNL\n2 NNH\n3 NLL\n4 NHH\n5 LLL\n6 LLH\n7 LHH\n8 HHH\n"	0.1	92	0.1	14	0	0.1	0	0	0.05	70	100	0.013360057	25000	1
1699	0	7	0.3	false	1	"NNN\nNNL\nNNH\nNLL\nNHH\nLLL\nLLH\nLHH\nHHH\n"	0	0.4	50	"0 NNN\n1 NNL\n2 NNH\n3 NLL\n4 NHH\n5 LLL\n6 LLH\n7 LHH\n8 HHH\n"	0.1	92	0.1	14	0	0.1	0	0	0.05	70	100	0.011356048	25000	2
1700	0	7	0.3	false	1	"NNN\nNNL\nNNH\nNLL\nNHH\nLLL\nLLH\nLHH\nHHH\n"	0	0.4	50	"0 NNN\n1 NNL\n2 NNH\n3 NLL\n4 NHH\n5 LLL\n6 LLH\n7 LHH\n8 HHH\n"	0.1	92	0.1	14	0	0.1	0	0	0.05	70	100	0.009652641	25000	2
1701	0	7	0.3	false	1	"NNN\nNNL\nNNH\nNLL\nNHH\nLLL\nLLH\nLHH\nHHH\n"	0	0.4	50	"0 NNN\n1 NNL\n2 NNH\n3 NLL\n4 NHH\n5 LLL\n6 LLH\n7 LHH\n8 HHH\n"	0.1	92	0.1	14	0	0.1	0	0	0.05	70	100	0.008204745	25000	1
1702	0	7	0.3	false	1	"NNN\nNNL\nNNH\nNLL\nNHH\nLLL\nLLH\nLHH\nHHH\n"	0	0.4	50	"0 NNN\n1 NNL\n2 NNH\n3 NLL\n4 NHH\n5 LLL\n6 LLH\n7 LHH\n8 HHH\n"	0.1	92	0.1	14	0	0.1	0	0	0.05	70	100	0.006974033	25000	2
1703	0	7	0.3	false	1	"NNN\nNNL\nNNH\nNLL\nNHH\nLLL\nLLH\nLHH\nHHH\n"	0	0.4	50	"0 NNN\n1 NNL\n2 NNH\n3 NLL\n4 NHH\n5 LLL\n6 LLH\n7 LHH\n8 HHH\n"	0.1	92	0.1	14	0	0.1	0	0	0.05	70	100	0.005927928	25000	3
1705	0	7	0.3	false	1	"NNN\nNNL\nNNH\nNLL\nNHH\nLLL\nLLH\nLHH\nHHH\n"	0	0.4	50	"0 NNN\n1 NNL\n2 NNH\n3 NLL\n4 NHH\n5 LLL\n6 LLH\n7 LHH\n8 HHH\n"	0.1	92	0.1	14	0	0.1	0	0	0.05	70	100	0.004282928	25000	2
1704	0	7	0.3	false	1	"NNN\nNNL\nNNH\nNLL\nNHH\nLLL\nLLH\nLHH\nHHH\n"	0	0.4	50	"0 NNN\n1 NNL\n2 NNH\n3 NLL\n4 NHH\n5 LLL\n6 LLH\n7 LHH\n8 HHH\n"	0.1	92	0.1	14	0	0.1	0	0	0.05	70	100	0.005038739	25000	2
1706	0	7	0.3	false	1	"NNN\nNNL\nNNH\nNLL\nNHH\nLLL\nLLH\nLHH\nHHH\n"	0	0.4	50	"0 NNN\n1 NNL\n2 NNH\n3 NLL\n4 NHH\n5 LLL\n6 LLH\n7 LHH\n8 HHH\n"	0.1	92	0.1	14	0	0.1	0	0	0.05	70	100	0.003640489	25000	1
1707	0	7	0.3	false	1	"NNN\nNNL\nNNH\nNLL\nNHH\nLLL\nLLH\nLHH\nHHH\n"	0	0.4	50	"0 NNN\n1 NNL\n2 NNH\n3 NLL\n4 NHH\n5 LLL\n6 LLH\n7 LHH\n8 HHH\n"	0.1	92	0.1	14	0	0.1	0	0	0.05	70	100	0.003094416	25000	1
1708	0	7	0.3	false	1	"NNN\nNNL\nNNH\nNLL\nNHH\nLLL\nLLH\nLHH\nHHH\n"	0	0.4	50	"0 NNN\n1 NNL\n2 NNH\n3 NLL\n4 NHH\n5 LLL\n6 LLH\n7 LHH\n8 HHH\n"	0.1	92	0.1	14	0	0.1	0	0	0.05	70	100	0.002630253	25000	2
1710	0	7	0.3	false	1	"NNN\nNNL\nNNH\nNLL\nNHH\nLLL\nLLH\nLHH\nHHH\n"	0	0.4	50	"0 NNN\n1 NNL\n2 NNH\n3 NLL\n4 NHH\n5 LLL\n6 LLH\n7 LHH\n8 HHH\n"	0.1	92	0.1	14	0	0.1	0	0	0.05	70	100	0.001900358	25000	1
1709	0	7	0.3	false	1	"NNN\nNNL\nNNH\nNLL\nNHH\nLLL\nLLH\nLHH\nHHH\n"	0	0.4	50	"0 NNN\n1 NNL\n2 NNH\n3 NLL\n4 NHH\n5 LLL\n6 LLH\n7 LHH\n8 HHH\n"	0.1	92	0.1	14	0	0.1	0	0	0.05	70	100	0.002235715	25000	2
1711	0	7	0.3	false	1	"NNN\nNNL\nNNH\nNLL\nNHH\nLLL\nLLH\nLHH\nHHH\n"	0	0.4	50	"0 NNN\n1 NNL\n2 NNH\n3 NLL\n4 NHH\n5 LLL\n6 LLH\n7 LHH\n8 HHH\n"	0.1	92	0.1	14	0	0.1	0	0	0.05	70	100	0.001615304	25000	1
1712	0	7	0.3	false	1	"NNN\nNNL\nNNH\nNLL\nNHH\nLLL\nLLH\nLHH\nHHH\n"	0	0.4	50	"0 NNN\n1 NNL\n2 NNH\n3 NLL\n4 NHH\n5 LLL\n6 LLH\n7 LHH\n8 HHH\n"	0.1	92	0.1	14	0	0.1	0	0	0.05	70	100	0.001373009	25000	2
1713	0	7	0.3	false	1	"NNN\nNNL\nNNH\nNLL\nNHH\nLLL\nLLH\nLHH\nHHH\n"	0	0.4	50	"0 NNN\n1 NNL\n2 NNH\n3 NLL\n4 NHH\n5 LLL\n6 LLH\n7 LHH\n8 HHH\n"	0.1	92	0.1	14	0	0.1	0	0	0.05	70	100	0.001167057	25000	2
1715	0	7	0.3	false	1	"NNN\nNNL\nNNH\nNLL\nNHH\nLLL\nLLH\nLHH\nHHH\n"	0	0.4	50	"0 NNN\n1 NNL\n2 NNH\n3 NLL\n4 NHH\n5 LLL\n6 LLH\n7 LHH\n8 HHH\n"	0.1	92	0.1	14	0	0.1	0	0	0.05	70	100	8.43199E-4	25000	3
1714	0	7	0.3	false	1	"NNN\nNNL\nNNH\nNLL\nNHH\nLLL\nLLH\nLHH\nHHH\n"	0	0.4	50	"0 NNN\n1 NNL\n2 NNH\n3 NLL\n4 NHH\n5 LLL\n6 LLH\n7 LHH\n8 HHH\n"	0.1	92	0.1	14	0	0.1	0	0	0.05	70	100	9.91999E-4	25000	3
1716	0	7	0.3	false	1	"NNN\nNNL\nNNH\nNLL\nNHH\nLLL\nLLH\nLHH\nHHH\n"	0	0.4	50	"0 NNN\n1 NNL\n2 NNH\n3 NLL\n4 NHH\n5 LLL\n6 LLH\n7 LHH\n8 HHH\n"	0.1	92	0.1	14	0	0.1	0	0	0.05	70	100	7.16719E-4	25000	3
1717	0	7	0.3	false	1	"NNN\nNNL\nNNH\nNLL\nNHH\nLLL\nLLH\nLHH\nHHH\n"	0	0.4	50	"0 NNN\n1 NNL\n2 NNH\n3 NLL\n4 NHH\n5 LLL\n6 LLH\n7 LHH\n8 HHH\n"	0.1	92	0.1	14	0	0.1	0	0	0.05	70	100	6.09211E-4	25000	3
1718	0	7	0.3	false	1	"NNN\nNNL\nNNH\nNLL\nNHH\nLLL\nLLH\nLHH\nHHH\n"	0	0.4	50	"0 NNN\n1 NNL\n2 NNH\n3 NLL\n4 NHH\n5 LLL\n6 LLH\n7 LHH\n8 HHH\n"	0.1	92	0.1	14	0	0.1	0	0	0.05	70	100	5.1783E-4	25000	3
1719	0	7	0.3	false	1	"NNN\nNNL\nNNH\nNLL\nNHH\nLLL\nLLH\nLHH\nHHH\n"	0	0.4	50	"0 NNN\n1 NNL\n2 NNH\n3 NLL\n4 NHH\n5 LLL\n6 LLH\n7 LHH\n8 HHH\n"	0.1	92	0.1	14	0	0.1	0	0	0.05	70	100	4.40155E-4	25000	2
1720	0	7	0.3	false	1	"NNN\nNNL\nNNH\nNLL\nNHH\nLLL\nLLH\nLHH\nHHH\n"	0	0.4	50	"0 NNN\n1 NNL\n2 NNH\n3 NLL\n4 NHH\n5 LLL\n6 LLH\n7 LHH\n8 HHH\n"	0.1	92	0.1	14	0	0.1	0	0	0.05	70	100	3.74132E-4	25000	3
1721	0	7	0.3	false	1	"NNN\nNNL\nNNH\nNLL\nNHH\nLLL\nLLH\nLHH\nHHH\n"	0	0.4	50	"0 NNN\n1 NNL\n2 NNH\n3 NLL\n4 NHH\n5 LLL\n6 LLH\n7 LHH\n8 HHH\n"	0.1	92	0.1	14	0	0.1	0	0	0.05	70	100	3.18012E-4	25000	3
1722	0	7	0.3	false	1	"NNN\nNNL\nNNH\nNLL\nNHH\nLLL\nLLH\nLHH\nHHH\n"	0	0.4	50	"0 NNN\n1 NNL\n2 NNH\n3 NLL\n4 NHH\n5 LLL\n6 LLH\n7 LHH\n8 HHH\n"	0.1	92	0.1	14	0	0.1	0	0	0.05	70	100	2.7031E-4	25000	3
1724	0	7	0.3	false	1	"NNN\nNNL\nNNH\nNLL\nNHH\nLLL\nLLH\nLHH\nHHH\n"	0	0.4	50	"0 NNN\n1 NNL\n2 NNH\n3 NLL\n4 NHH\n5 LLL\n6 LLH\n7 LHH\n8 HHH\n"	0.1	92	0.1	14	0	0.1	0	0	0.05	70	100	1.95299E-4	25000	3
1723	0	7	0.3	false	1	"NNN\nNNL\nNNH\nNLL\nNHH\nLLL\nLLH\nLHH\nHHH\n"	0	0.4	50	"0 NNN\n1 NNL\n2 NNH\n3 NLL\n4 NHH\n5 LLL\n6 LLH\n7 LHH\n8 HHH\n"	0.1	92	0.1	14	0	0.1	0	0	0.05	70	100	2.29764E-4	25000	3
1725	0	7	0.3	false	1	"NNN\nNNL\nNNH\nNLL\nNHH\nLLL\nLLH\nLHH\nHHH\n"	0	0.4	50	"0 NNN\n1 NNL\n2 NNH\n3 NLL\n4 NHH\n5 LLL\n6 LLH\n7 LHH\n8 HHH\n"	0.1	92	0.1	14	0	0.1	0	0	0.05	70	100	1.66004E-4	25000	3
1726	0	7	0.3	false	1	"NNN\nNNL\nNNH\nNLL\nNHH\nLLL\nLLH\nLHH\nHHH\n"	0	0.4	50	"0 NNN\n1 NNL\n2 NNH\n3 NLL\n4 NHH\n5 LLL\n6 LLH\n7 LHH\n8 HHH\n"	0.1	92	0.1	14	0	0.1	0	0	0.05	70	100	1.41104E-4	25000	3
1727	0	7	0.3	false	1	"NNN\nNNL\nNNH\nNLL\nNHH\nLLL\nLLH\nLHH\nHHH\n"	0	0.4	50	"0 NNN\n1 NNL\n2 NNH\n3 NLL\n4 NHH\n5 LLL\n6 LLH\n7 LHH\n8 HHH\n"	0.1	92	0.1	14	0	0.1	0	0	0.05	70	100	1.19938E-4	25000	3
1728	0	7	0.3	false	1	"NNN\nNNL\nNNH\nNLL\nNHH\nLLL\nLLH\nLHH\nHHH\n"	0	0.4	50	"0 NNN\n1 NNL\n2 NNH\n3 NLL\n4 NHH\n5 LLL\n6 LLH\n7 LHH\n8 HHH\n"	0.1	92	0.1	14	0	0.1	0	0	0.05	70	100	1.01947E-4	25000	2
1729	0	7	0.3	false	1	"NNN\nNNL\nNNH\nNLL\nNHH\nLLL\nLLH\nLHH\nHHH\n"	0	0.4	50	"0 NNN\n1 NNL\n2 NNH\n3 NLL\n4 NHH\n5 LLL\n6 LLH\n7 LHH\n8 HHH\n"	0.1	92	0.1	14	0	0.1	0	0	0.05	70	100	8.66553E-5	25000	3
1730	0	7	0.3	false	1	"NNN\nNNL\nNNH\nNLL\nNHH\nLLL\nLLH\nLHH\nHHH\n"	0	0.4	50	"0 NNN\n1 NNL\n2 NNH\n3 NLL\n4 NHH\n5 LLL\n6 LLH\n7 LHH\n8 HHH\n"	0.1	92	0.1	14	0	0.1	0	0	0.05	70	100	7.3657E-5	25000	5
1731	0	7	0.3	false	1	"NNN\nNNL\nNNH\nNLL\nNHH\nLLL\nLLH\nLHH\nHHH\n"	0	0.4	50	"0 NNN\n1 NNL\n2 NNH\n3 NLL\n4 NHH\n5 LLL\n6 LLH\n7 LHH\n8 HHH\n"	0.1	92	0.1	14	0	0.1	0	0	0.05	70	100	6.26084E-5	25000	6
1734	0	7	0.3	false	1	"NNN\nNNL\nNNH\nNLL\nNHH\nLLL\nLLH\nLHH\nHHH\n"	0	0.4	50	"0 NNN\n1 NNL\n2 NNH\n3 NLL\n4 NHH\n5 LLL\n6 LLH\n7 LHH\n8 HHH\n"	0.1	92	0.1	14	0	0.1	0	0	0.05	70	100	0	25000	6
1733	0	7	0.3	false	1	"NNN\nNNL\nNNH\nNLL\nNHH\nLLL\nLLH\nLHH\nHHH\n"	0	0.4	50	"0 NNN\n1 NNL\n2 NNH\n3 NLL\n4 NHH\n5 LLL\n6 LLH\n7 LHH\n8 HHH\n"	0.1	92	0.1	14	0	0.1	0	0	0.05	70	100	4.52346E-5	25000	6
1732	0	7	0.3	false	1	"NNN\nNNL\nNNH\nNLL\nNHH\nLLL\nLLH\nLHH\nHHH\n"	0	0.4	50	"0 NNN\n1 NNL\n2 NNH\n3 NLL\n4 NHH\n5 LLL\n6 LLH\n7 LHH\n8 HHH\n"	0.1	92	0.1	14	0	0.1	0	0	0.05	70	100	5.32172E-5	25000	3
1735	0	7	0.3	false	1	"NNN\nNNL\nNNH\nNLL\nNHH\nLLL\nLLH\nLHH\nHHH\n"	0	0.4	50	"0 NNN\n1 NNL\n2 NNH\n3 NLL\n4 NHH\n5 LLL\n6 LLH\n7 LHH\n8 HHH\n"	0.1	92	0.1	14	0	0.1	0	0	0.05	70	300	0.13	25000	2
1736	0	7	0.3	false	1	"NNN\nNNL\nNNH\nNLL\nNHH\nLLL\nLLH\nLHH\nHHH\n"	0	0.4	50	"0 NNN\n1 NNL\n2 NNH\n3 NLL\n4 NHH\n5 LLL\n6 LLH\n7 LHH\n8 HHH\n"	0.1	92	0.1	14	0	0.1	0	0	0.05	70	300	0.1105	25000	1
1737	0	7	0.3	false	1	"NNN\nNNL\nNNH\nNLL\nNHH\nLLL\nLLH\nLHH\nHHH\n"	0	0.4	50	"0 NNN\n1 NNL\n2 NNH\n3 NLL\n4 NHH\n5 LLL\n6 LLH\n7 LHH\n8 HHH\n"	0.1	92	0.1	14	0	0.1	0	0	0.05	70	300	0.093925	25000	1
1738	0	7	0.3	false	1	"NNN\nNNL\nNNH\nNLL\nNHH\nLLL\nLLH\nLHH\nHHH\n"	0	0.4	50	"0 NNN\n1 NNL\n2 NNH\n3 NLL\n4 NHH\n5 LLL\n6 LLH\n7 LHH\n8 HHH\n"	0.1	92	0.1	14	0	0.1	0	0	0.05	70	300	0.07983625	25000	1
1739	0	7	0.3	false	1	"NNN\nNNL\nNNH\nNLL\nNHH\nLLL\nLLH\nLHH\nHHH\n"	0	0.4	50	"0 NNN\n1 NNL\n2 NNH\n3 NLL\n4 NHH\n5 LLL\n6 LLH\n7 LHH\n8 HHH\n"	0.1	92	0.1	14	0	0.1	0	0	0.05	70	300	0.067860813	25000	1
1740	0	7	0.3	false	1	"NNN\nNNL\nNNH\nNLL\nNHH\nLLL\nLLH\nLHH\nHHH\n"	0	0.4	50	"0 NNN\n1 NNL\n2 NNH\n3 NLL\n4 NHH\n5 LLL\n6 LLH\n7 LHH\n8 HHH\n"	0.1	92	0.1	14	0	0.1	0	0	0.05	70	300	0.057681691	25000	1
1741	0	7	0.3	false	1	"NNN\nNNL\nNNH\nNLL\nNHH\nLLL\nLLH\nLHH\nHHH\n"	0	0.4	50	"0 NNN\n1 NNL\n2 NNH\n3 NLL\n4 NHH\n5 LLL\n6 LLH\n7 LHH\n8 HHH\n"	0.1	92	0.1	14	0	0.1	0	0	0.05	70	300	0.049029437	25000	1
1743	0	7	0.3	false	1	"NNN\nNNL\nNNH\nNLL\nNHH\nLLL\nLLH\nLHH\nHHH\n"	0	0.4	50	"0 NNN\n1 NNL\n2 NNH\n3 NLL\n4 NHH\n5 LLL\n6 LLH\n7 LHH\n8 HHH\n"	0.1	92	0.1	14	0	0.1	0	0	0.05	70	300	0.035423768	25000	2
1742	0	7	0.3	false	1	"NNN\nNNL\nNNH\nNLL\nNHH\nLLL\nLLH\nLHH\nHHH\n"	0	0.4	50	"0 NNN\n1 NNL\n2 NNH\n3 NLL\n4 NHH\n5 LLL\n6 LLH\n7 LHH\n8 HHH\n"	0.1	92	0.1	14	0	0.1	0	0	0.05	70	300	0.041675021	25000	1
1744	0	7	0.3	false	1	"NNN\nNNL\nNNH\nNLL\nNHH\nLLL\nLLH\nLHH\nHHH\n"	0	0.4	50	"0 NNN\n1 NNL\n2 NNH\n3 NLL\n4 NHH\n5 LLL\n6 LLH\n7 LHH\n8 HHH\n"	0.1	92	0.1	14	0	0.1	0	0	0.05	70	300	0.030110203	25000	1
1745	0	7	0.3	false	1	"NNN\nNNL\nNNH\nNLL\nNHH\nLLL\nLLH\nLHH\nHHH\n"	0	0.4	50	"0 NNN\n1 NNL\n2 NNH\n3 NLL\n4 NHH\n5 LLL\n6 LLH\n7 LHH\n8 HHH\n"	0.1	92	0.1	14	0	0.1	0	0	0.05	70	300	0.025593673	25000	2
1746	0	7	0.3	false	1	"NNN\nNNL\nNNH\nNLL\nNHH\nLLL\nLLH\nLHH\nHHH\n"	0	0.4	50	"0 NNN\n1 NNL\n2 NNH\n3 NLL\n4 NHH\n5 LLL\n6 LLH\n7 LHH\n8 HHH\n"	0.1	92	0.1	14	0	0.1	0	0	0.05	70	300	0.021754622	25000	2
1748	0	7	0.3	false	1	"NNN\nNNL\nNNH\nNLL\nNHH\nLLL\nLLH\nLHH\nHHH\n"	0	0.4	50	"0 NNN\n1 NNL\n2 NNH\n3 NLL\n4 NHH\n5 LLL\n6 LLH\n7 LHH\n8 HHH\n"	0.1	92	0.1	14	0	0.1	0	0	0.05	70	300	0.015717714	25000	2
1747	0	7	0.3	false	1	"NNN\nNNL\nNNH\nNLL\nNHH\nLLL\nLLH\nLHH\nHHH\n"	0	0.4	50	"0 NNN\n1 NNL\n2 NNH\n3 NLL\n4 NHH\n5 LLL\n6 LLH\n7 LHH\n8 HHH\n"	0.1	92	0.1	14	0	0.1	0	0	0.05	70	300	0.018491428	25000	1
1749	0	7	0.3	false	1	"NNN\nNNL\nNNH\nNLL\nNHH\nLLL\nLLH\nLHH\nHHH\n"	0	0.4	50	"0 NNN\n1 NNL\n2 NNH\n3 NLL\n4 NHH\n5 LLL\n6 LLH\n7 LHH\n8 HHH\n"	0.1	92	0.1	14	0	0.1	0	0	0.05	70	300	0.013360057	25000	2
1750	0	7	0.3	false	1	"NNN\nNNL\nNNH\nNLL\nNHH\nLLL\nLLH\nLHH\nHHH\n"	0	0.4	50	"0 NNN\n1 NNL\n2 NNH\n3 NLL\n4 NHH\n5 LLL\n6 LLH\n7 LHH\n8 HHH\n"	0.1	92	0.1	14	0	0.1	0	0	0.05	70	300	0.011356048	25000	1
1751	0	7	0.3	false	1	"NNN\nNNL\nNNH\nNLL\nNHH\nLLL\nLLH\nLHH\nHHH\n"	0	0.4	50	"0 NNN\n1 NNL\n2 NNH\n3 NLL\n4 NHH\n5 LLL\n6 LLH\n7 LHH\n8 HHH\n"	0.1	92	0.1	14	0	0.1	0	0	0.05	70	300	0.009652641	25000	1
1752	0	7	0.3	false	1	"NNN\nNNL\nNNH\nNLL\nNHH\nLLL\nLLH\nLHH\nHHH\n"	0	0.4	50	"0 NNN\n1 NNL\n2 NNH\n3 NLL\n4 NHH\n5 LLL\n6 LLH\n7 LHH\n8 HHH\n"	0.1	92	0.1	14	0	0.1	0	0	0.05	70	300	0.008204745	25000	1
1753	0	7	0.3	false	1	"NNN\nNNL\nNNH\nNLL\nNHH\nLLL\nLLH\nLHH\nHHH\n"	0	0.4	50	"0 NNN\n1 NNL\n2 NNH\n3 NLL\n4 NHH\n5 LLL\n6 LLH\n7 LHH\n8 HHH\n"	0.1	92	0.1	14	0	0.1	0	0	0.05	70	300	0.006974033	25000	2
1754	0	7	0.3	false	1	"NNN\nNNL\nNNH\nNLL\nNHH\nLLL\nLLH\nLHH\nHHH\n"	0	0.4	50	"0 NNN\n1 NNL\n2 NNH\n3 NLL\n4 NHH\n5 LLL\n6 LLH\n7 LHH\n8 HHH\n"	0.1	92	0.1	14	0	0.1	0	0	0.05	70	300	0.005927928	25000	1
1755	0	7	0.3	false	1	"NNN\nNNL\nNNH\nNLL\nNHH\nLLL\nLLH\nLHH\nHHH\n"	0	0.4	50	"0 NNN\n1 NNL\n2 NNH\n3 NLL\n4 NHH\n5 LLL\n6 LLH\n7 LHH\n8 HHH\n"	0.1	92	0.1	14	0	0.1	0	0	0.05	70	300	0.005038739	25000	2
1757	0	7	0.3	false	1	"NNN\nNNL\nNNH\nNLL\nNHH\nLLL\nLLH\nLHH\nHHH\n"	0	0.4	50	"0 NNN\n1 NNL\n2 NNH\n3 NLL\n4 NHH\n5 LLL\n6 LLH\n7 LHH\n8 HHH\n"	0.1	92	0.1	14	0	0.1	0	0	0.05	70	300	0.003640489	25000	1
1756	0	7	0.3	false	1	"NNN\nNNL\nNNH\nNLL\nNHH\nLLL\nLLH\nLHH\nHHH\n"	0	0.4	50	"0 NNN\n1 NNL\n2 NNH\n3 NLL\n4 NHH\n5 LLL\n6 LLH\n7 LHH\n8 HHH\n"	0.1	92	0.1	14	0	0.1	0	0	0.05	70	300	0.004282928	25000	1
1758	0	7	0.3	false	1	"NNN\nNNL\nNNH\nNLL\nNHH\nLLL\nLLH\nLHH\nHHH\n"	0	0.4	50	"0 NNN\n1 NNL\n2 NNH\n3 NLL\n4 NHH\n5 LLL\n6 LLH\n7 LHH\n8 HHH\n"	0.1	92	0.1	14	0	0.1	0	0	0.05	70	300	0.003094416	25000	1
1759	0	7	0.3	false	1	"NNN\nNNL\nNNH\nNLL\nNHH\nLLL\nLLH\nLHH\nHHH\n"	0	0.4	50	"0 NNN\n1 NNL\n2 NNH\n3 NLL\n4 NHH\n5 LLL\n6 LLH\n7 LHH\n8 HHH\n"	0.1	92	0.1	14	0	0.1	0	0	0.05	70	300	0.002630253	25000	1
1760	0	7	0.3	false	1	"NNN\nNNL\nNNH\nNLL\nNHH\nLLL\nLLH\nLHH\nHHH\n"	0	0.4	50	"0 NNN\n1 NNL\n2 NNH\n3 NLL\n4 NHH\n5 LLL\n6 LLH\n7 LHH\n8 HHH\n"	0.1	92	0.1	14	0	0.1	0	0	0.05	70	300	0.002235715	25000	2
1762	0	7	0.3	false	1	"NNN\nNNL\nNNH\nNLL\nNHH\nLLL\nLLH\nLHH\nHHH\n"	0	0.4	50	"0 NNN\n1 NNL\n2 NNH\n3 NLL\n4 NHH\n5 LLL\n6 LLH\n7 LHH\n8 HHH\n"	0.1	92	0.1	14	0	0.1	0	0	0.05	70	300	0.001615304	25000	2
1761	0	7	0.3	false	1	"NNN\nNNL\nNNH\nNLL\nNHH\nLLL\nLLH\nLHH\nHHH\n"	0	0.4	50	"0 NNN\n1 NNL\n2 NNH\n3 NLL\n4 NHH\n5 LLL\n6 LLH\n7 LHH\n8 HHH\n"	0.1	92	0.1	14	0	0.1	0	0	0.05	70	300	0.001900358	25000	2
1763	0	7	0.3	false	1	"NNN\nNNL\nNNH\nNLL\nNHH\nLLL\nLLH\nLHH\nHHH\n"	0	0.4	50	"0 NNN\n1 NNL\n2 NNH\n3 NLL\n4 NHH\n5 LLL\n6 LLH\n7 LHH\n8 HHH\n"	0.1	92	0.1	14	0	0.1	0	0	0.05	70	300	0.001373009	25000	1
1764	0	7	0.3	false	1	"NNN\nNNL\nNNH\nNLL\nNHH\nLLL\nLLH\nLHH\nHHH\n"	0	0.4	50	"0 NNN\n1 NNL\n2 NNH\n3 NLL\n4 NHH\n5 LLL\n6 LLH\n7 LHH\n8 HHH\n"	0.1	92	0.1	14	0	0.1	0	0	0.05	70	300	0.001167057	25000	1
1765	0	7	0.3	false	1	"NNN\nNNL\nNNH\nNLL\nNHH\nLLL\nLLH\nLHH\nHHH\n"	0	0.4	50	"0 NNN\n1 NNL\n2 NNH\n3 NLL\n4 NHH\n5 LLL\n6 LLH\n7 LHH\n8 HHH\n"	0.1	92	0.1	14	0	0.1	0	0	0.05	70	300	9.91999E-4	25000	1
1767	0	7	0.3	false	1	"NNN\nNNL\nNNH\nNLL\nNHH\nLLL\nLLH\nLHH\nHHH\n"	0	0.4	50	"0 NNN\n1 NNL\n2 NNH\n3 NLL\n4 NHH\n5 LLL\n6 LLH\n7 LHH\n8 HHH\n"	0.1	92	0.1	14	0	0.1	0	0	0.05	70	300	7.16719E-4	25000	1
1766	0	7	0.3	false	1	"NNN\nNNL\nNNH\nNLL\nNHH\nLLL\nLLH\nLHH\nHHH\n"	0	0.4	50	"0 NNN\n1 NNL\n2 NNH\n3 NLL\n4 NHH\n5 LLL\n6 LLH\n7 LHH\n8 HHH\n"	0.1	92	0.1	14	0	0.1	0	0	0.05	70	300	8.43199E-4	25000	2
1768	0	7	0.3	false	1	"NNN\nNNL\nNNH\nNLL\nNHH\nLLL\nLLH\nLHH\nHHH\n"	0	0.4	50	"0 NNN\n1 NNL\n2 NNH\n3 NLL\n4 NHH\n5 LLL\n6 LLH\n7 LHH\n8 HHH\n"	0.1	92	0.1	14	0	0.1	0	0	0.05	70	300	6.09211E-4	25000	2
1769	0	7	0.3	false	1	"NNN\nNNL\nNNH\nNLL\nNHH\nLLL\nLLH\nLHH\nHHH\n"	0	0.4	50	"0 NNN\n1 NNL\n2 NNH\n3 NLL\n4 NHH\n5 LLL\n6 LLH\n7 LHH\n8 HHH\n"	0.1	92	0.1	14	0	0.1	0	0	0.05	70	300	5.1783E-4	25000	1
1770	0	7	0.3	false	1	"NNN\nNNL\nNNH\nNLL\nNHH\nLLL\nLLH\nLHH\nHHH\n"	0	0.4	50	"0 NNN\n1 NNL\n2 NNH\n3 NLL\n4 NHH\n5 LLL\n6 LLH\n7 LHH\n8 HHH\n"	0.1	92	0.1	14	0	0.1	0	0	0.05	70	300	4.40155E-4	25000	1
1771	0	7	0.3	false	1	"NNN\nNNL\nNNH\nNLL\nNHH\nLLL\nLLH\nLHH\nHHH\n"	0	0.4	50	"0 NNN\n1 NNL\n2 NNH\n3 NLL\n4 NHH\n5 LLL\n6 LLH\n7 LHH\n8 HHH\n"	0.1	92	0.1	14	0	0.1	0	0	0.05	70	300	3.74132E-4	25000	2
1772	0	7	0.3	false	1	"NNN\nNNL\nNNH\nNLL\nNHH\nLLL\nLLH\nLHH\nHHH\n"	0	0.4	50	"0 NNN\n1 NNL\n2 NNH\n3 NLL\n4 NHH\n5 LLL\n6 LLH\n7 LHH\n8 HHH\n"	0.1	92	0.1	14	0	0.1	0	0	0.05	70	300	3.18012E-4	25000	2
1773	0	7	0.3	false	1	"NNN\nNNL\nNNH\nNLL\nNHH\nLLL\nLLH\nLHH\nHHH\n"	0	0.4	50	"0 NNN\n1 NNL\n2 NNH\n3 NLL\n4 NHH\n5 LLL\n6 LLH\n7 LHH\n8 HHH\n"	0.1	92	0.1	14	0	0.1	0	0	0.05	70	300	2.7031E-4	25000	1
1774	0	7	0.3	false	1	"NNN\nNNL\nNNH\nNLL\nNHH\nLLL\nLLH\nLHH\nHHH\n"	0	0.4	50	"0 NNN\n1 NNL\n2 NNH\n3 NLL\n4 NHH\n5 LLL\n6 LLH\n7 LHH\n8 HHH\n"	0.1	92	0.1	14	0	0.1	0	0	0.05	70	300	2.29764E-4	25000	2
1776	0	7	0.3	false	1	"NNN\nNNL\nNNH\nNLL\nNHH\nLLL\nLLH\nLHH\nHHH\n"	0	0.4	50	"0 NNN\n1 NNL\n2 NNH\n3 NLL\n4 NHH\n5 LLL\n6 LLH\n7 LHH\n8 HHH\n"	0.1	92	0.1	14	0	0.1	0	0	0.05	70	300	1.66004E-4	25000	2
1775	0	7	0.3	false	1	"NNN\nNNL\nNNH\nNLL\nNHH\nLLL\nLLH\nLHH\nHHH\n"	0	0.4	50	"0 NNN\n1 NNL\n2 NNH\n3 NLL\n4 NHH\n5 LLL\n6 LLH\n7 LHH\n8 HHH\n"	0.1	92	0.1	14	0	0.1	0	0	0.05	70	300	1.95299E-4	25000	2
1777	0	7	0.3	false	1	"NNN\nNNL\nNNH\nNLL\nNHH\nLLL\nLLH\nLHH\nHHH\n"	0	0.4	50	"0 NNN\n1 NNL\n2 NNH\n3 NLL\n4 NHH\n5 LLL\n6 LLH\n7 LHH\n8 HHH\n"	0.1	92	0.1	14	0	0.1	0	0	0.05	70	300	1.41104E-4	25000	2
1778	0	7	0.3	false	1	"NNN\nNNL\nNNH\nNLL\nNHH\nLLL\nLLH\nLHH\nHHH\n"	0	0.4	50	"0 NNN\n1 NNL\n2 NNH\n3 NLL\n4 NHH\n5 LLL\n6 LLH\n7 LHH\n8 HHH\n"	0.1	92	0.1	14	0	0.1	0	0	0.05	70	300	1.19938E-4	25000	2
1779	0	7	0.3	false	1	"NNN\nNNL\nNNH\nNLL\nNHH\nLLL\nLLH\nLHH\nHHH\n"	0	0.4	50	"0 NNN\n1 NNL\n2 NNH\n3 NLL\n4 NHH\n5 LLL\n6 LLH\n7 LHH\n8 HHH\n"	0.1	92	0.1	14	0	0.1	0	0	0.05	70	300	1.01947E-4	25000	1
1781	0	7	0.3	false	1	"NNN\nNNL\nNNH\nNLL\nNHH\nLLL\nLLH\nLHH\nHHH\n"	0	0.4	50	"0 NNN\n1 NNL\n2 NNH\n3 NLL\n4 NHH\n5 LLL\n6 LLH\n7 LHH\n8 HHH\n"	0.1	92	0.1	14	0	0.1	0	0	0.05	70	300	7.3657E-5	25000	1
1780	0	7	0.3	false	1	"NNN\nNNL\nNNH\nNLL\nNHH\nLLL\nLLH\nLHH\nHHH\n"	0	0.4	50	"0 NNN\n1 NNL\n2 NNH\n3 NLL\n4 NHH\n5 LLL\n6 LLH\n7 LHH\n8 HHH\n"	0.1	92	0.1	14	0	0.1	0	0	0.05	70	300	8.66553E-5	25000	2
1782	0	7	0.3	false	1	"NNN\nNNL\nNNH\nNLL\nNHH\nLLL\nLLH\nLHH\nHHH\n"	0	0.4	50	"0 NNN\n1 NNL\n2 NNH\n3 NLL\n4 NHH\n5 LLL\n6 LLH\n7 LHH\n8 HHH\n"	0.1	92	0.1	14	0	0.1	0	0	0.05	70	300	6.26084E-5	25000	2
1783	0	7	0.3	false	1	"NNN\nNNL\nNNH\nNLL\nNHH\nLLL\nLLH\nLHH\nHHH\n"	0	0.4	50	"0 NNN\n1 NNL\n2 NNH\n3 NLL\n4 NHH\n5 LLL\n6 LLH\n7 LHH\n8 HHH\n"	0.1	92	0.1	14	0	0.1	0	0	0.05	70	300	5.32172E-5	25000	1
1785	0	7	0.3	false	1	"NNN\nNNL\nNNH\nNLL\nNHH\nLLL\nLLH\nLHH\nHHH\n"	0	0.4	50	"0 NNN\n1 NNL\n2 NNH\n3 NLL\n4 NHH\n5 LLL\n6 LLH\n7 LHH\n8 HHH\n"	0.1	92	0.1	14	0	0.1	0	0	0.05	70	300	0	25000	1
1784	0	7	0.3	false	1	"NNN\nNNL\nNNH\nNLL\nNHH\nLLL\nLLH\nLHH\nHHH\n"	0	0.4	50	"0 NNN\n1 NNL\n2 NNH\n3 NLL\n4 NHH\n5 LLL\n6 LLH\n7 LHH\n8 HHH\n"	0.1	92	0.1	14	0	0.1	0	0	0.05	70	300	4.52346E-5	25000	2
1786	0	7	0.3	false	1	"NNN\nNNL\nNNH\nNLL\nNHH\nLLL\nLLH\nLHH\nHHH\n"	0	0.4	50	"0 NNN\n1 NNL\n2 NNH\n3 NLL\n4 NHH\n5 LLL\n6 LLH\n7 LHH\n8 HHH\n"	0.1	92	0.1	14	0	0.1	0	0	0.05	70	1000	0.13	25000	0
1787	0	7	0.3	false	1	"NNN\nNNL\nNNH\nNLL\nNHH\nLLL\nLLH\nLHH\nHHH\n"	0	0.4	50	"0 NNN\n1 NNL\n2 NNH\n3 NLL\n4 NHH\n5 LLL\n6 LLH\n7 LHH\n8 HHH\n"	0.1	92	0.1	14	0	0.1	0	0	0.05	70	1000	0.1105	25000	0
1789	0	7	0.3	false	1	"NNN\nNNL\nNNH\nNLL\nNHH\nLLL\nLLH\nLHH\nHHH\n"	0	0.4	50	"0 NNN\n1 NNL\n2 NNH\n3 NLL\n4 NHH\n5 LLL\n6 LLH\n7 LHH\n8 HHH\n"	0.1	92	0.1	14	0	0.1	0	0	0.05	70	1000	0.07983625	25000	0
1788	0	7	0.3	false	1	"NNN\nNNL\nNNH\nNLL\nNHH\nLLL\nLLH\nLHH\nHHH\n"	0	0.4	50	"0 NNN\n1 NNL\n2 NNH\n3 NLL\n4 NHH\n5 LLL\n6 LLH\n7 LHH\n8 HHH\n"	0.1	92	0.1	14	0	0.1	0	0	0.05	70	1000	0.093925	25000	1
1790	0	7	0.3	false	1	"NNN\nNNL\nNNH\nNLL\nNHH\nLLL\nLLH\nLHH\nHHH\n"	0	0.4	50	"0 NNN\n1 NNL\n2 NNH\n3 NLL\n4 NHH\n5 LLL\n6 LLH\n7 LHH\n8 HHH\n"	0.1	92	0.1	14	0	0.1	0	0	0.05	70	1000	0.067860813	25000	0
1791	0	7	0.3	false	1	"NNN\nNNL\nNNH\nNLL\nNHH\nLLL\nLLH\nLHH\nHHH\n"	0	0.4	50	"0 NNN\n1 NNL\n2 NNH\n3 NLL\n4 NHH\n5 LLL\n6 LLH\n7 LHH\n8 HHH\n"	0.1	92	0.1	14	0	0.1	0	0	0.05	70	1000	0.057681691	25000	0
1792	0	7	0.3	false	1	"NNN\nNNL\nNNH\nNLL\nNHH\nLLL\nLLH\nLHH\nHHH\n"	0	0.4	50	"0 NNN\n1 NNL\n2 NNH\n3 NLL\n4 NHH\n5 LLL\n6 LLH\n7 LHH\n8 HHH\n"	0.1	92	0.1	14	0	0.1	0	0	0.05	70	1000	0.049029437	25000	2
1794	0	7	0.3	false	1	"NNN\nNNL\nNNH\nNLL\nNHH\nLLL\nLLH\nLHH\nHHH\n"	0	0.4	50	"0 NNN\n1 NNL\n2 NNH\n3 NLL\n4 NHH\n5 LLL\n6 LLH\n7 LHH\n8 HHH\n"	0.1	92	0.1	14	0	0.1	0	0	0.05	70	1000	0.035423768	25000	1
1793	0	7	0.3	false	1	"NNN\nNNL\nNNH\nNLL\nNHH\nLLL\nLLH\nLHH\nHHH\n"	0	0.4	50	"0 NNN\n1 NNL\n2 NNH\n3 NLL\n4 NHH\n5 LLL\n6 LLH\n7 LHH\n8 HHH\n"	0.1	92	0.1	14	0	0.1	0	0	0.05	70	1000	0.041675021	25000	0
1795	0	7	0.3	false	1	"NNN\nNNL\nNNH\nNLL\nNHH\nLLL\nLLH\nLHH\nHHH\n"	0	0.4	50	"0 NNN\n1 NNL\n2 NNH\n3 NLL\n4 NHH\n5 LLL\n6 LLH\n7 LHH\n8 HHH\n"	0.1	92	0.1	14	0	0.1	0	0	0.05	70	1000	0.030110203	25000	0
1796	0	7	0.3	false	1	"NNN\nNNL\nNNH\nNLL\nNHH\nLLL\nLLH\nLHH\nHHH\n"	0	0.4	50	"0 NNN\n1 NNL\n2 NNH\n3 NLL\n4 NHH\n5 LLL\n6 LLH\n7 LHH\n8 HHH\n"	0.1	92	0.1	14	0	0.1	0	0	0.05	70	1000	0.025593673	25000	0
1797	0	7	0.3	false	1	"NNN\nNNL\nNNH\nNLL\nNHH\nLLL\nLLH\nLHH\nHHH\n"	0	0.4	50	"0 NNN\n1 NNL\n2 NNH\n3 NLL\n4 NHH\n5 LLL\n6 LLH\n7 LHH\n8 HHH\n"	0.1	92	0.1	14	0	0.1	0	0	0.05	70	1000	0.021754622	25000	0
1798	0	7	0.3	false	1	"NNN\nNNL\nNNH\nNLL\nNHH\nLLL\nLLH\nLHH\nHHH\n"	0	0.4	50	"0 NNN\n1 NNL\n2 NNH\n3 NLL\n4 NHH\n5 LLL\n6 LLH\n7 LHH\n8 HHH\n"	0.1	92	0.1	14	0	0.1	0	0	0.05	70	1000	0.018491428	25000	0
1799	0	7	0.3	false	1	"NNN\nNNL\nNNH\nNLL\nNHH\nLLL\nLLH\nLHH\nHHH\n"	0	0.4	50	"0 NNN\n1 NNL\n2 NNH\n3 NLL\n4 NHH\n5 LLL\n6 LLH\n7 LHH\n8 HHH\n"	0.1	92	0.1	14	0	0.1	0	0	0.05	70	1000	0.015717714	25000	0
1800	0	7	0.3	false	1	"NNN\nNNL\nNNH\nNLL\nNHH\nLLL\nLLH\nLHH\nHHH\n"	0	0.4	50	"0 NNN\n1 NNL\n2 NNH\n3 NLL\n4 NHH\n5 LLL\n6 LLH\n7 LHH\n8 HHH\n"	0.1	92	0.1	14	0	0.1	0	0	0.05	70	1000	0.013360057	25000	1
1801	0	7	0.3	false	1	"NNN\nNNL\nNNH\nNLL\nNHH\nLLL\nLLH\nLHH\nHHH\n"	0	0.4	50	"0 NNN\n1 NNL\n2 NNH\n3 NLL\n4 NHH\n5 LLL\n6 LLH\n7 LHH\n8 HHH\n"	0.1	92	0.1	14	0	0.1	0	0	0.05	70	1000	0.011356048	25000	2
1803	0	7	0.3	false	1	"NNN\nNNL\nNNH\nNLL\nNHH\nLLL\nLLH\nLHH\nHHH\n"	0	0.4	50	"0 NNN\n1 NNL\n2 NNH\n3 NLL\n4 NHH\n5 LLL\n6 LLH\n7 LHH\n8 HHH\n"	0.1	92	0.1	14	0	0.1	0	0	0.05	70	1000	0.008204745	25000	2
1804	0	7	0.3	false	1	"NNN\nNNL\nNNH\nNLL\nNHH\nLLL\nLLH\nLHH\nHHH\n"	0	0.4	50	"0 NNN\n1 NNL\n2 NNH\n3 NLL\n4 NHH\n5 LLL\n6 LLH\n7 LHH\n8 HHH\n"	0.1	92	0.1	14	0	0.1	0	0	0.05	70	1000	0.006974033	25000	0
1802	0	7	0.3	false	1	"NNN\nNNL\nNNH\nNLL\nNHH\nLLL\nLLH\nLHH\nHHH\n"	0	0.4	50	"0 NNN\n1 NNL\n2 NNH\n3 NLL\n4 NHH\n5 LLL\n6 LLH\n7 LHH\n8 HHH\n"	0.1	92	0.1	14	0	0.1	0	0	0.05	70	1000	0.009652641	25000	0
1805	0	7	0.3	false	1	"NNN\nNNL\nNNH\nNLL\nNHH\nLLL\nLLH\nLHH\nHHH\n"	0	0.4	50	"0 NNN\n1 NNL\n2 NNH\n3 NLL\n4 NHH\n5 LLL\n6 LLH\n7 LHH\n8 HHH\n"	0.1	92	0.1	14	0	0.1	0	0	0.05	70	1000	0.005927928	25000	2
1807	0	7	0.3	false	1	"NNN\nNNL\nNNH\nNLL\nNHH\nLLL\nLLH\nLHH\nHHH\n"	0	0.4	50	"0 NNN\n1 NNL\n2 NNH\n3 NLL\n4 NHH\n5 LLL\n6 LLH\n7 LHH\n8 HHH\n"	0.1	92	0.1	14	0	0.1	0	0	0.05	70	1000	0.004282928	25000	1
1806	0	7	0.3	false	1	"NNN\nNNL\nNNH\nNLL\nNHH\nLLL\nLLH\nLHH\nHHH\n"	0	0.4	50	"0 NNN\n1 NNL\n2 NNH\n3 NLL\n4 NHH\n5 LLL\n6 LLH\n7 LHH\n8 HHH\n"	0.1	92	0.1	14	0	0.1	0	0	0.05	70	1000	0.005038739	25000	2
1808	0	7	0.3	false	1	"NNN\nNNL\nNNH\nNLL\nNHH\nLLL\nLLH\nLHH\nHHH\n"	0	0.4	50	"0 NNN\n1 NNL\n2 NNH\n3 NLL\n4 NHH\n5 LLL\n6 LLH\n7 LHH\n8 HHH\n"	0.1	92	0.1	14	0	0.1	0	0	0.05	70	1000	0.003640489	25000	1
1809	0	7	0.3	false	1	"NNN\nNNL\nNNH\nNLL\nNHH\nLLL\nLLH\nLHH\nHHH\n"	0	0.4	50	"0 NNN\n1 NNL\n2 NNH\n3 NLL\n4 NHH\n5 LLL\n6 LLH\n7 LHH\n8 HHH\n"	0.1	92	0.1	14	0	0.1	0	0	0.05	70	1000	0.003094416	25000	1
1810	0	7	0.3	false	1	"NNN\nNNL\nNNH\nNLL\nNHH\nLLL\nLLH\nLHH\nHHH\n"	0	0.4	50	"0 NNN\n1 NNL\n2 NNH\n3 NLL\n4 NHH\n5 LLL\n6 LLH\n7 LHH\n8 HHH\n"	0.1	92	0.1	14	0	0.1	0	0	0.05	70	1000	0.002630253	25000	0
1811	0	7	0.3	false	1	"NNN\nNNL\nNNH\nNLL\nNHH\nLLL\nLLH\nLHH\nHHH\n"	0	0.4	50	"0 NNN\n1 NNL\n2 NNH\n3 NLL\n4 NHH\n5 LLL\n6 LLH\n7 LHH\n8 HHH\n"	0.1	92	0.1	14	0	0.1	0	0	0.05	70	1000	0.002235715	25000	2
1813	0	7	0.3	false	1	"NNN\nNNL\nNNH\nNLL\nNHH\nLLL\nLLH\nLHH\nHHH\n"	0	0.4	50	"0 NNN\n1 NNL\n2 NNH\n3 NLL\n4 NHH\n5 LLL\n6 LLH\n7 LHH\n8 HHH\n"	0.1	92	0.1	14	0	0.1	0	0	0.05	70	1000	0.001615304	25000	0
1812	0	7	0.3	false	1	"NNN\nNNL\nNNH\nNLL\nNHH\nLLL\nLLH\nLHH\nHHH\n"	0	0.4	50	"0 NNN\n1 NNL\n2 NNH\n3 NLL\n4 NHH\n5 LLL\n6 LLH\n7 LHH\n8 HHH\n"	0.1	92	0.1	14	0	0.1	0	0	0.05	70	1000	0.001900358	25000	2
1814	0	7	0.3	false	1	"NNN\nNNL\nNNH\nNLL\nNHH\nLLL\nLLH\nLHH\nHHH\n"	0	0.4	50	"0 NNN\n1 NNL\n2 NNH\n3 NLL\n4 NHH\n5 LLL\n6 LLH\n7 LHH\n8 HHH\n"	0.1	92	0.1	14	0	0.1	0	0	0.05	70	1000	0.001373009	25000	0
1815	0	7	0.3	false	1	"NNN\nNNL\nNNH\nNLL\nNHH\nLLL\nLLH\nLHH\nHHH\n"	0	0.4	50	"0 NNN\n1 NNL\n2 NNH\n3 NLL\n4 NHH\n5 LLL\n6 LLH\n7 LHH\n8 HHH\n"	0.1	92	0.1	14	0	0.1	0	0	0.05	70	1000	0.001167057	25000	1
1816	0	7	0.3	false	1	"NNN\nNNL\nNNH\nNLL\nNHH\nLLL\nLLH\nLHH\nHHH\n"	0	0.4	50	"0 NNN\n1 NNL\n2 NNH\n3 NLL\n4 NHH\n5 LLL\n6 LLH\n7 LHH\n8 HHH\n"	0.1	92	0.1	14	0	0.1	0	0	0.05	70	1000	9.91999E-4	25000	1
1817	0	7	0.3	false	1	"NNN\nNNL\nNNH\nNLL\nNHH\nLLL\nLLH\nLHH\nHHH\n"	0	0.4	50	"0 NNN\n1 NNL\n2 NNH\n3 NLL\n4 NHH\n5 LLL\n6 LLH\n7 LHH\n8 HHH\n"	0.1	92	0.1	14	0	0.1	0	0	0.05	70	1000	8.43199E-4	25000	0
1818	0	7	0.3	false	1	"NNN\nNNL\nNNH\nNLL\nNHH\nLLL\nLLH\nLHH\nHHH\n"	0	0.4	50	"0 NNN\n1 NNL\n2 NNH\n3 NLL\n4 NHH\n5 LLL\n6 LLH\n7 LHH\n8 HHH\n"	0.1	92	0.1	14	0	0.1	0	0	0.05	70	1000	7.16719E-4	25000	2
1819	0	7	0.3	false	1	"NNN\nNNL\nNNH\nNLL\nNHH\nLLL\nLLH\nLHH\nHHH\n"	0	0.4	50	"0 NNN\n1 NNL\n2 NNH\n3 NLL\n4 NHH\n5 LLL\n6 LLH\n7 LHH\n8 HHH\n"	0.1	92	0.1	14	0	0.1	0	0	0.05	70	1000	6.09211E-4	25000	0
1820	0	7	0.3	false	1	"NNN\nNNL\nNNH\nNLL\nNHH\nLLL\nLLH\nLHH\nHHH\n"	0	0.4	50	"0 NNN\n1 NNL\n2 NNH\n3 NLL\n4 NHH\n5 LLL\n6 LLH\n7 LHH\n8 HHH\n"	0.1	92	0.1	14	0	0.1	0	0	0.05	70	1000	5.1783E-4	25000	2
1822	0	7	0.3	false	1	"NNN\nNNL\nNNH\nNLL\nNHH\nLLL\nLLH\nLHH\nHHH\n"	0	0.4	50	"0 NNN\n1 NNL\n2 NNH\n3 NLL\n4 NHH\n5 LLL\n6 LLH\n7 LHH\n8 HHH\n"	0.1	92	0.1	14	0	0.1	0	0	0.05	70	1000	3.74132E-4	25000	0
1821	0	7	0.3	false	1	"NNN\nNNL\nNNH\nNLL\nNHH\nLLL\nLLH\nLHH\nHHH\n"	0	0.4	50	"0 NNN\n1 NNL\n2 NNH\n3 NLL\n4 NHH\n5 LLL\n6 LLH\n7 LHH\n8 HHH\n"	0.1	92	0.1	14	0	0.1	0	0	0.05	70	1000	4.40155E-4	25000	0
1823	0	7	0.3	false	1	"NNN\nNNL\nNNH\nNLL\nNHH\nLLL\nLLH\nLHH\nHHH\n"	0	0.4	50	"0 NNN\n1 NNL\n2 NNH\n3 NLL\n4 NHH\n5 LLL\n6 LLH\n7 LHH\n8 HHH\n"	0.1	92	0.1	14	0	0.1	0	0	0.05	70	1000	3.18012E-4	25000	0
1824	0	7	0.3	false	1	"NNN\nNNL\nNNH\nNLL\nNHH\nLLL\nLLH\nLHH\nHHH\n"	0	0.4	50	"0 NNN\n1 NNL\n2 NNH\n3 NLL\n4 NHH\n5 LLL\n6 LLH\n7 LHH\n8 HHH\n"	0.1	92	0.1	14	0	0.1	0	0	0.05	70	1000	2.7031E-4	25000	0
1825	0	7	0.3	false	1	"NNN\nNNL\nNNH\nNLL\nNHH\nLLL\nLLH\nLHH\nHHH\n"	0	0.4	50	"0 NNN\n1 NNL\n2 NNH\n3 NLL\n4 NHH\n5 LLL\n6 LLH\n7 LHH\n8 HHH\n"	0.1	92	0.1	14	0	0.1	0	0	0.05	70	1000	2.29764E-4	25000	1
1827	0	7	0.3	false	1	"NNN\nNNL\nNNH\nNLL\nNHH\nLLL\nLLH\nLHH\nHHH\n"	0	0.4	50	"0 NNN\n1 NNL\n2 NNH\n3 NLL\n4 NHH\n5 LLL\n6 LLH\n7 LHH\n8 HHH\n"	0.1	92	0.1	14	0	0.1	0	0	0.05	70	1000	1.66004E-4	25000	0
1826	0	7	0.3	false	1	"NNN\nNNL\nNNH\nNLL\nNHH\nLLL\nLLH\nLHH\nHHH\n"	0	0.4	50	"0 NNN\n1 NNL\n2 NNH\n3 NLL\n4 NHH\n5 LLL\n6 LLH\n7 LHH\n8 HHH\n"	0.1	92	0.1	14	0	0.1	0	0	0.05	70	1000	1.95299E-4	25000	1
1828	0	7	0.3	false	1	"NNN\nNNL\nNNH\nNLL\nNHH\nLLL\nLLH\nLHH\nHHH\n"	0	0.4	50	"0 NNN\n1 NNL\n2 NNH\n3 NLL\n4 NHH\n5 LLL\n6 LLH\n7 LHH\n8 HHH\n"	0.1	92	0.1	14	0	0.1	0	0	0.05	70	1000	1.41104E-4	25000	0
1829	0	7	0.3	false	1	"NNN\nNNL\nNNH\nNLL\nNHH\nLLL\nLLH\nLHH\nHHH\n"	0	0.4	50	"0 NNN\n1 NNL\n2 NNH\n3 NLL\n4 NHH\n5 LLL\n6 LLH\n7 LHH\n8 HHH\n"	0.1	92	0.1	14	0	0.1	0	0	0.05	70	1000	1.19938E-4	25000	0
1830	0	7	0.3	false	1	"NNN\nNNL\nNNH\nNLL\nNHH\nLLL\nLLH\nLHH\nHHH\n"	0	0.4	50	"0 NNN\n1 NNL\n2 NNH\n3 NLL\n4 NHH\n5 LLL\n6 LLH\n7 LHH\n8 HHH\n"	0.1	92	0.1	14	0	0.1	0	0	0.05	70	1000	1.01947E-4	25000	0
1832	0	7	0.3	false	1	"NNN\nNNL\nNNH\nNLL\nNHH\nLLL\nLLH\nLHH\nHHH\n"	0	0.4	50	"0 NNN\n1 NNL\n2 NNH\n3 NLL\n4 NHH\n5 LLL\n6 LLH\n7 LHH\n8 HHH\n"	0.1	92	0.1	14	0	0.1	0	0	0.05	70	1000	7.3657E-5	25000	0
1831	0	7	0.3	false	1	"NNN\nNNL\nNNH\nNLL\nNHH\nLLL\nLLH\nLHH\nHHH\n"	0	0.4	50	"0 NNN\n1 NNL\n2 NNH\n3 NLL\n4 NHH\n5 LLL\n6 LLH\n7 LHH\n8 HHH\n"	0.1	92	0.1	14	0	0.1	0	0	0.05	70	1000	8.66553E-5	25000	0
1833	0	7	0.3	false	1	"NNN\nNNL\nNNH\nNLL\nNHH\nLLL\nLLH\nLHH\nHHH\n"	0	0.4	50	"0 NNN\n1 NNL\n2 NNH\n3 NLL\n4 NHH\n5 LLL\n6 LLH\n7 LHH\n8 HHH\n"	0.1	92	0.1	14	0	0.1	0	0	0.05	70	1000	6.26084E-5	25000	0
1834	0	7	0.3	false	1	"NNN\nNNL\nNNH\nNLL\nNHH\nLLL\nLLH\nLHH\nHHH\n"	0	0.4	50	"0 NNN\n1 NNL\n2 NNH\n3 NLL\n4 NHH\n5 LLL\n6 LLH\n7 LHH\n8 HHH\n"	0.1	92	0.1	14	0	0.1	0	0	0.05	70	1000	5.32172E-5	25000	2
1835	0	7	0.3	false	1	"NNN\nNNL\nNNH\nNLL\nNHH\nLLL\nLLH\nLHH\nHHH\n"	0	0.4	50	"0 NNN\n1 NNL\n2 NNH\n3 NLL\n4 NHH\n5 LLL\n6 LLH\n7 LHH\n8 HHH\n"	0.1	92	0.1	14	0	0.1	0	0	0.05	70	1000	4.52346E-5	25000	1
1836	0	7	0.3	false	1	"NNN\nNNL\nNNH\nNLL\nNHH\nLLL\nLLH\nLHH\nHHH\n"	0	0.4	50	"0 NNN\n1 NNL\n2 NNH\n3 NLL\n4 NHH\n5 LLL\n6 LLH\n7 LHH\n8 HHH\n"	0.1	92	0.1	14	0	0.1	0	0	0.05	70	1000	0	25000	1
1837	0	7	0.3	false	1	"NNN\nNNL\nNNH\nNLL\nNHH\nLLL\nLLH\nLHH\nHHH\n"	0	0.4	50	"0 NNN\n1 NNL\n2 NNH\n3 NLL\n4 NHH\n5 LLL\n6 LLH\n7 LHH\n8 HHH\n"	0.1	92	0.1	14	0	0.1	0	0	0.05	100	0	0.13	25000	0
1838	0	7	0.3	false	1	"NNN\nNNL\nNNH\nNLL\nNHH\nLLL\nLLH\nLHH\nHHH\n"	0	0.4	50	"0 NNN\n1 NNL\n2 NNH\n3 NLL\n4 NHH\n5 LLL\n6 LLH\n7 LHH\n8 HHH\n"	0.1	92	0.1	14	0	0.1	0	0	0.05	100	0	0.1105	25000	0
1839	0	7	0.3	false	1	"NNN\nNNL\nNNH\nNLL\nNHH\nLLL\nLLH\nLHH\nHHH\n"	0	0.4	50	"0 NNN\n1 NNL\n2 NNH\n3 NLL\n4 NHH\n5 LLL\n6 LLH\n7 LHH\n8 HHH\n"	0.1	92	0.1	14	0	0.1	0	0	0.05	100	0	0.093925	25000	0
1840	0	7	0.3	false	1	"NNN\nNNL\nNNH\nNLL\nNHH\nLLL\nLLH\nLHH\nHHH\n"	0	0.4	50	"0 NNN\n1 NNL\n2 NNH\n3 NLL\n4 NHH\n5 LLL\n6 LLH\n7 LHH\n8 HHH\n"	0.1	92	0.1	14	0	0.1	0	0	0.05	100	0	0.07983625	25000	2
1841	0	7	0.3	false	1	"NNN\nNNL\nNNH\nNLL\nNHH\nLLL\nLLH\nLHH\nHHH\n"	0	0.4	50	"0 NNN\n1 NNL\n2 NNH\n3 NLL\n4 NHH\n5 LLL\n6 LLH\n7 LHH\n8 HHH\n"	0.1	92	0.1	14	0	0.1	0	0	0.05	100	0	0.067860813	25000	0
1842	0	7	0.3	false	1	"NNN\nNNL\nNNH\nNLL\nNHH\nLLL\nLLH\nLHH\nHHH\n"	0	0.4	50	"0 NNN\n1 NNL\n2 NNH\n3 NLL\n4 NHH\n5 LLL\n6 LLH\n7 LHH\n8 HHH\n"	0.1	92	0.1	14	0	0.1	0	0	0.05	100	0	0.057681691	25000	1
1843	0	7	0.3	false	1	"NNN\nNNL\nNNH\nNLL\nNHH\nLLL\nLLH\nLHH\nHHH\n"	0	0.4	50	"0 NNN\n1 NNL\n2 NNH\n3 NLL\n4 NHH\n5 LLL\n6 LLH\n7 LHH\n8 HHH\n"	0.1	92	0.1	14	0	0.1	0	0	0.05	100	0	0.049029437	25000	2
1845	0	7	0.3	false	1	"NNN\nNNL\nNNH\nNLL\nNHH\nLLL\nLLH\nLHH\nHHH\n"	0	0.4	50	"0 NNN\n1 NNL\n2 NNH\n3 NLL\n4 NHH\n5 LLL\n6 LLH\n7 LHH\n8 HHH\n"	0.1	92	0.1	14	0	0.1	0	0	0.05	100	0	0.035423768	25000	2
1844	0	7	0.3	false	1	"NNN\nNNL\nNNH\nNLL\nNHH\nLLL\nLLH\nLHH\nHHH\n"	0	0.4	50	"0 NNN\n1 NNL\n2 NNH\n3 NLL\n4 NHH\n5 LLL\n6 LLH\n7 LHH\n8 HHH\n"	0.1	92	0.1	14	0	0.1	0	0	0.05	100	0	0.041675021	25000	1
1846	0	7	0.3	false	1	"NNN\nNNL\nNNH\nNLL\nNHH\nLLL\nLLH\nLHH\nHHH\n"	0	0.4	50	"0 NNN\n1 NNL\n2 NNH\n3 NLL\n4 NHH\n5 LLL\n6 LLH\n7 LHH\n8 HHH\n"	0.1	92	0.1	14	0	0.1	0	0	0.05	100	0	0.030110203	25000	0
1847	0	7	0.3	false	1	"NNN\nNNL\nNNH\nNLL\nNHH\nLLL\nLLH\nLHH\nHHH\n"	0	0.4	50	"0 NNN\n1 NNL\n2 NNH\n3 NLL\n4 NHH\n5 LLL\n6 LLH\n7 LHH\n8 HHH\n"	0.1	92	0.1	14	0	0.1	0	0	0.05	100	0	0.025593673	25000	1
1848	0	7	0.3	false	1	"NNN\nNNL\nNNH\nNLL\nNHH\nLLL\nLLH\nLHH\nHHH\n"	0	0.4	50	"0 NNN\n1 NNL\n2 NNH\n3 NLL\n4 NHH\n5 LLL\n6 LLH\n7 LHH\n8 HHH\n"	0.1	92	0.1	14	0	0.1	0	0	0.05	100	0	0.021754622	25000	0
1849	0	7	0.3	false	1	"NNN\nNNL\nNNH\nNLL\nNHH\nLLL\nLLH\nLHH\nHHH\n"	0	0.4	50	"0 NNN\n1 NNL\n2 NNH\n3 NLL\n4 NHH\n5 LLL\n6 LLH\n7 LHH\n8 HHH\n"	0.1	92	0.1	14	0	0.1	0	0	0.05	100	0	0.018491428	25000	0
1850	0	7	0.3	false	1	"NNN\nNNL\nNNH\nNLL\nNHH\nLLL\nLLH\nLHH\nHHH\n"	0	0.4	50	"0 NNN\n1 NNL\n2 NNH\n3 NLL\n4 NHH\n5 LLL\n6 LLH\n7 LHH\n8 HHH\n"	0.1	92	0.1	14	0	0.1	0	0	0.05	100	0	0.015717714	25000	2
1851	0	7	0.3	false	1	"NNN\nNNL\nNNH\nNLL\nNHH\nLLL\nLLH\nLHH\nHHH\n"	0	0.4	50	"0 NNN\n1 NNL\n2 NNH\n3 NLL\n4 NHH\n5 LLL\n6 LLH\n7 LHH\n8 HHH\n"	0.1	92	0.1	14	0	0.1	0	0	0.05	100	0	0.013360057	25000	1
1852	0	7	0.3	false	1	"NNN\nNNL\nNNH\nNLL\nNHH\nLLL\nLLH\nLHH\nHHH\n"	0	0.4	50	"0 NNN\n1 NNL\n2 NNH\n3 NLL\n4 NHH\n5 LLL\n6 LLH\n7 LHH\n8 HHH\n"	0.1	92	0.1	14	0	0.1	0	0	0.05	100	0	0.011356048	25000	0
1854	0	7	0.3	false	1	"NNN\nNNL\nNNH\nNLL\nNHH\nLLL\nLLH\nLHH\nHHH\n"	0	0.4	50	"0 NNN\n1 NNL\n2 NNH\n3 NLL\n4 NHH\n5 LLL\n6 LLH\n7 LHH\n8 HHH\n"	0.1	92	0.1	14	0	0.1	0	0	0.05	100	0	0.008204745	25000	1
1855	0	7	0.3	false	1	"NNN\nNNL\nNNH\nNLL\nNHH\nLLL\nLLH\nLHH\nHHH\n"	0	0.4	50	"0 NNN\n1 NNL\n2 NNH\n3 NLL\n4 NHH\n5 LLL\n6 LLH\n7 LHH\n8 HHH\n"	0.1	92	0.1	14	0	0.1	0	0	0.05	100	0	0.006974033	25000	0
1853	0	7	0.3	false	1	"NNN\nNNL\nNNH\nNLL\nNHH\nLLL\nLLH\nLHH\nHHH\n"	0	0.4	50	"0 NNN\n1 NNL\n2 NNH\n3 NLL\n4 NHH\n5 LLL\n6 LLH\n7 LHH\n8 HHH\n"	0.1	92	0.1	14	0	0.1	0	0	0.05	100	0	0.009652641	25000	2
1856	0	7	0.3	false	1	"NNN\nNNL\nNNH\nNLL\nNHH\nLLL\nLLH\nLHH\nHHH\n"	0	0.4	50	"0 NNN\n1 NNL\n2 NNH\n3 NLL\n4 NHH\n5 LLL\n6 LLH\n7 LHH\n8 HHH\n"	0.1	92	0.1	14	0	0.1	0	0	0.05	100	0	0.005927928	25000	0
1858	0	7	0.3	false	1	"NNN\nNNL\nNNH\nNLL\nNHH\nLLL\nLLH\nLHH\nHHH\n"	0	0.4	50	"0 NNN\n1 NNL\n2 NNH\n3 NLL\n4 NHH\n5 LLL\n6 LLH\n7 LHH\n8 HHH\n"	0.1	92	0.1	14	0	0.1	0	0	0.05	100	0	0.004282928	25000	0
1857	0	7	0.3	false	1	"NNN\nNNL\nNNH\nNLL\nNHH\nLLL\nLLH\nLHH\nHHH\n"	0	0.4	50	"0 NNN\n1 NNL\n2 NNH\n3 NLL\n4 NHH\n5 LLL\n6 LLH\n7 LHH\n8 HHH\n"	0.1	92	0.1	14	0	0.1	0	0	0.05	100	0	0.005038739	25000	2
1859	0	7	0.3	false	1	"NNN\nNNL\nNNH\nNLL\nNHH\nLLL\nLLH\nLHH\nHHH\n"	0	0.4	50	"0 NNN\n1 NNL\n2 NNH\n3 NLL\n4 NHH\n5 LLL\n6 LLH\n7 LHH\n8 HHH\n"	0.1	92	0.1	14	0	0.1	0	0	0.05	100	0	0.003640489	25000	0
1860	0	7	0.3	false	1	"NNN\nNNL\nNNH\nNLL\nNHH\nLLL\nLLH\nLHH\nHHH\n"	0	0.4	50	"0 NNN\n1 NNL\n2 NNH\n3 NLL\n4 NHH\n5 LLL\n6 LLH\n7 LHH\n8 HHH\n"	0.1	92	0.1	14	0	0.1	0	0	0.05	100	0	0.003094416	25000	2
1861	0	7	0.3	false	1	"NNN\nNNL\nNNH\nNLL\nNHH\nLLL\nLLH\nLHH\nHHH\n"	0	0.4	50	"0 NNN\n1 NNL\n2 NNH\n3 NLL\n4 NHH\n5 LLL\n6 LLH\n7 LHH\n8 HHH\n"	0.1	92	0.1	14	0	0.1	0	0	0.05	100	0	0.002630253	25000	1
1862	0	7	0.3	false	1	"NNN\nNNL\nNNH\nNLL\nNHH\nLLL\nLLH\nLHH\nHHH\n"	0	0.4	50	"0 NNN\n1 NNL\n2 NNH\n3 NLL\n4 NHH\n5 LLL\n6 LLH\n7 LHH\n8 HHH\n"	0.1	92	0.1	14	0	0.1	0	0	0.05	100	0	0.002235715	25000	1
1864	0	7	0.3	false	1	"NNN\nNNL\nNNH\nNLL\nNHH\nLLL\nLLH\nLHH\nHHH\n"	0	0.4	50	"0 NNN\n1 NNL\n2 NNH\n3 NLL\n4 NHH\n5 LLL\n6 LLH\n7 LHH\n8 HHH\n"	0.1	92	0.1	14	0	0.1	0	0	0.05	100	0	0.001615304	25000	1
1863	0	7	0.3	false	1	"NNN\nNNL\nNNH\nNLL\nNHH\nLLL\nLLH\nLHH\nHHH\n"	0	0.4	50	"0 NNN\n1 NNL\n2 NNH\n3 NLL\n4 NHH\n5 LLL\n6 LLH\n7 LHH\n8 HHH\n"	0.1	92	0.1	14	0	0.1	0	0	0.05	100	0	0.001900358	25000	2
1865	0	7	0.3	false	1	"NNN\nNNL\nNNH\nNLL\nNHH\nLLL\nLLH\nLHH\nHHH\n"	0	0.4	50	"0 NNN\n1 NNL\n2 NNH\n3 NLL\n4 NHH\n5 LLL\n6 LLH\n7 LHH\n8 HHH\n"	0.1	92	0.1	14	0	0.1	0	0	0.05	100	0	0.001373009	25000	1
1866	0	7	0.3	false	1	"NNN\nNNL\nNNH\nNLL\nNHH\nLLL\nLLH\nLHH\nHHH\n"	0	0.4	50	"0 NNN\n1 NNL\n2 NNH\n3 NLL\n4 NHH\n5 LLL\n6 LLH\n7 LHH\n8 HHH\n"	0.1	92	0.1	14	0	0.1	0	0	0.05	100	0	0.001167057	25000	1
1867	0	7	0.3	false	1	"NNN\nNNL\nNNH\nNLL\nNHH\nLLL\nLLH\nLHH\nHHH\n"	0	0.4	50	"0 NNN\n1 NNL\n2 NNH\n3 NLL\n4 NHH\n5 LLL\n6 LLH\n7 LHH\n8 HHH\n"	0.1	92	0.1	14	0	0.1	0	0	0.05	100	0	9.91999E-4	25000	2
1868	0	7	0.3	false	1	"NNN\nNNL\nNNH\nNLL\nNHH\nLLL\nLLH\nLHH\nHHH\n"	0	0.4	50	"0 NNN\n1 NNL\n2 NNH\n3 NLL\n4 NHH\n5 LLL\n6 LLH\n7 LHH\n8 HHH\n"	0.1	92	0.1	14	0	0.1	0	0	0.05	100	0	8.43199E-4	25000	0
1869	0	7	0.3	false	1	"NNN\nNNL\nNNH\nNLL\nNHH\nLLL\nLLH\nLHH\nHHH\n"	0	0.4	50	"0 NNN\n1 NNL\n2 NNH\n3 NLL\n4 NHH\n5 LLL\n6 LLH\n7 LHH\n8 HHH\n"	0.1	92	0.1	14	0	0.1	0	0	0.05	100	0	7.16719E-4	25000	2
1870	0	7	0.3	false	1	"NNN\nNNL\nNNH\nNLL\nNHH\nLLL\nLLH\nLHH\nHHH\n"	0	0.4	50	"0 NNN\n1 NNL\n2 NNH\n3 NLL\n4 NHH\n5 LLL\n6 LLH\n7 LHH\n8 HHH\n"	0.1	92	0.1	14	0	0.1	0	0	0.05	100	0	6.09211E-4	25000	0
1871	0	7	0.3	false	1	"NNN\nNNL\nNNH\nNLL\nNHH\nLLL\nLLH\nLHH\nHHH\n"	0	0.4	50	"0 NNN\n1 NNL\n2 NNH\n3 NLL\n4 NHH\n5 LLL\n6 LLH\n7 LHH\n8 HHH\n"	0.1	92	0.1	14	0	0.1	0	0	0.05	100	0	5.1783E-4	25000	0
1873	0	7	0.3	false	1	"NNN\nNNL\nNNH\nNLL\nNHH\nLLL\nLLH\nLHH\nHHH\n"	0	0.4	50	"0 NNN\n1 NNL\n2 NNH\n3 NLL\n4 NHH\n5 LLL\n6 LLH\n7 LHH\n8 HHH\n"	0.1	92	0.1	14	0	0.1	0	0	0.05	100	0	3.74132E-4	25000	0
1872	0	7	0.3	false	1	"NNN\nNNL\nNNH\nNLL\nNHH\nLLL\nLLH\nLHH\nHHH\n"	0	0.4	50	"0 NNN\n1 NNL\n2 NNH\n3 NLL\n4 NHH\n5 LLL\n6 LLH\n7 LHH\n8 HHH\n"	0.1	92	0.1	14	0	0.1	0	0	0.05	100	0	4.40155E-4	25000	1
1874	0	7	0.3	false	1	"NNN\nNNL\nNNH\nNLL\nNHH\nLLL\nLLH\nLHH\nHHH\n"	0	0.4	50	"0 NNN\n1 NNL\n2 NNH\n3 NLL\n4 NHH\n5 LLL\n6 LLH\n7 LHH\n8 HHH\n"	0.1	92	0.1	14	0	0.1	0	0	0.05	100	0	3.18012E-4	25000	1
1875	0	7	0.3	false	1	"NNN\nNNL\nNNH\nNLL\nNHH\nLLL\nLLH\nLHH\nHHH\n"	0	0.4	50	"0 NNN\n1 NNL\n2 NNH\n3 NLL\n4 NHH\n5 LLL\n6 LLH\n7 LHH\n8 HHH\n"	0.1	92	0.1	14	0	0.1	0	0	0.05	100	0	2.7031E-4	25000	2
1876	0	7	0.3	false	1	"NNN\nNNL\nNNH\nNLL\nNHH\nLLL\nLLH\nLHH\nHHH\n"	0	0.4	50	"0 NNN\n1 NNL\n2 NNH\n3 NLL\n4 NHH\n5 LLL\n6 LLH\n7 LHH\n8 HHH\n"	0.1	92	0.1	14	0	0.1	0	0	0.05	100	0	2.29764E-4	25000	1
1878	0	7	0.3	false	1	"NNN\nNNL\nNNH\nNLL\nNHH\nLLL\nLLH\nLHH\nHHH\n"	0	0.4	50	"0 NNN\n1 NNL\n2 NNH\n3 NLL\n4 NHH\n5 LLL\n6 LLH\n7 LHH\n8 HHH\n"	0.1	92	0.1	14	0	0.1	0	0	0.05	100	0	1.66004E-4	25000	2
1877	0	7	0.3	false	1	"NNN\nNNL\nNNH\nNLL\nNHH\nLLL\nLLH\nLHH\nHHH\n"	0	0.4	50	"0 NNN\n1 NNL\n2 NNH\n3 NLL\n4 NHH\n5 LLL\n6 LLH\n7 LHH\n8 HHH\n"	0.1	92	0.1	14	0	0.1	0	0	0.05	100	0	1.95299E-4	25000	1
1879	0	7	0.3	false	1	"NNN\nNNL\nNNH\nNLL\nNHH\nLLL\nLLH\nLHH\nHHH\n"	0	0.4	50	"0 NNN\n1 NNL\n2 NNH\n3 NLL\n4 NHH\n5 LLL\n6 LLH\n7 LHH\n8 HHH\n"	0.1	92	0.1	14	0	0.1	0	0	0.05	100	0	1.41104E-4	25000	2
1880	0	7	0.3	false	1	"NNN\nNNL\nNNH\nNLL\nNHH\nLLL\nLLH\nLHH\nHHH\n"	0	0.4	50	"0 NNN\n1 NNL\n2 NNH\n3 NLL\n4 NHH\n5 LLL\n6 LLH\n7 LHH\n8 HHH\n"	0.1	92	0.1	14	0	0.1	0	0	0.05	100	0	1.19938E-4	25000	0
1881	0	7	0.3	false	1	"NNN\nNNL\nNNH\nNLL\nNHH\nLLL\nLLH\nLHH\nHHH\n"	0	0.4	50	"0 NNN\n1 NNL\n2 NNH\n3 NLL\n4 NHH\n5 LLL\n6 LLH\n7 LHH\n8 HHH\n"	0.1	92	0.1	14	0	0.1	0	0	0.05	100	0	1.01947E-4	25000	1
1883	0	7	0.3	false	1	"NNN\nNNL\nNNH\nNLL\nNHH\nLLL\nLLH\nLHH\nHHH\n"	0	0.4	50	"0 NNN\n1 NNL\n2 NNH\n3 NLL\n4 NHH\n5 LLL\n6 LLH\n7 LHH\n8 HHH\n"	0.1	92	0.1	14	0	0.1	0	0	0.05	100	0	7.3657E-5	25000	0
1882	0	7	0.3	false	1	"NNN\nNNL\nNNH\nNLL\nNHH\nLLL\nLLH\nLHH\nHHH\n"	0	0.4	50	"0 NNN\n1 NNL\n2 NNH\n3 NLL\n4 NHH\n5 LLL\n6 LLH\n7 LHH\n8 HHH\n"	0.1	92	0.1	14	0	0.1	0	0	0.05	100	0	8.66553E-5	25000	0
1884	0	7	0.3	false	1	"NNN\nNNL\nNNH\nNLL\nNHH\nLLL\nLLH\nLHH\nHHH\n"	0	0.4	50	"0 NNN\n1 NNL\n2 NNH\n3 NLL\n4 NHH\n5 LLL\n6 LLH\n7 LHH\n8 HHH\n"	0.1	92	0.1	14	0	0.1	0	0	0.05	100	0	6.26084E-5	25000	0
1885	0	7	0.3	false	1	"NNN\nNNL\nNNH\nNLL\nNHH\nLLL\nLLH\nLHH\nHHH\n"	0	0.4	50	"0 NNN\n1 NNL\n2 NNH\n3 NLL\n4 NHH\n5 LLL\n6 LLH\n7 LHH\n8 HHH\n"	0.1	92	0.1	14	0	0.1	0	0	0.05	100	0	5.32172E-5	25000	0
1886	0	7	0.3	false	1	"NNN\nNNL\nNNH\nNLL\nNHH\nLLL\nLLH\nLHH\nHHH\n"	0	0.4	50	"0 NNN\n1 NNL\n2 NNH\n3 NLL\n4 NHH\n5 LLL\n6 LLH\n7 LHH\n8 HHH\n"	0.1	92	0.1	14	0	0.1	0	0	0.05	100	0	4.52346E-5	25000	1
1887	0	7	0.3	false	1	"NNN\nNNL\nNNH\nNLL\nNHH\nLLL\nLLH\nLHH\nHHH\n"	0	0.4	50	"0 NNN\n1 NNL\n2 NNH\n3 NLL\n4 NHH\n5 LLL\n6 LLH\n7 LHH\n8 HHH\n"	0.1	92	0.1	14	0	0.1	0	0	0.05	100	0	0	25000	0
1888	0	7	0.3	false	1	"NNN\nNNL\nNNH\nNLL\nNHH\nLLL\nLLH\nLHH\nHHH\n"	0	0.4	50	"0 NNN\n1 NNL\n2 NNH\n3 NLL\n4 NHH\n5 LLL\n6 LLH\n7 LHH\n8 HHH\n"	0.1	92	0.1	14	0	0.1	0	0	0.05	100	0.01	0.13	25000	0
1889	0	7	0.3	false	1	"NNN\nNNL\nNNH\nNLL\nNHH\nLLL\nLLH\nLHH\nHHH\n"	0	0.4	50	"0 NNN\n1 NNL\n2 NNH\n3 NLL\n4 NHH\n5 LLL\n6 LLH\n7 LHH\n8 HHH\n"	0.1	92	0.1	14	0	0.1	0	0	0.05	100	0.01	0.1105	25000	0
1890	0	7	0.3	false	1	"NNN\nNNL\nNNH\nNLL\nNHH\nLLL\nLLH\nLHH\nHHH\n"	0	0.4	50	"0 NNN\n1 NNL\n2 NNH\n3 NLL\n4 NHH\n5 LLL\n6 LLH\n7 LHH\n8 HHH\n"	0.1	92	0.1	14	0	0.1	0	0	0.05	100	0.01	0.093925	25000	0
1891	0	7	0.3	false	1	"NNN\nNNL\nNNH\nNLL\nNHH\nLLL\nLLH\nLHH\nHHH\n"	0	0.4	50	"0 NNN\n1 NNL\n2 NNH\n3 NLL\n4 NHH\n5 LLL\n6 LLH\n7 LHH\n8 HHH\n"	0.1	92	0.1	14	0	0.1	0	0	0.05	100	0.01	0.07983625	25000	0
1892	0	7	0.3	false	1	"NNN\nNNL\nNNH\nNLL\nNHH\nLLL\nLLH\nLHH\nHHH\n"	0	0.4	50	"0 NNN\n1 NNL\n2 NNH\n3 NLL\n4 NHH\n5 LLL\n6 LLH\n7 LHH\n8 HHH\n"	0.1	92	0.1	14	0	0.1	0	0	0.05	100	0.01	0.067860813	25000	1
1893	0	7	0.3	false	1	"NNN\nNNL\nNNH\nNLL\nNHH\nLLL\nLLH\nLHH\nHHH\n"	0	0.4	50	"0 NNN\n1 NNL\n2 NNH\n3 NLL\n4 NHH\n5 LLL\n6 LLH\n7 LHH\n8 HHH\n"	0.1	92	0.1	14	0	0.1	0	0	0.05	100	0.01	0.057681691	25000	0
1894	0	7	0.3	false	1	"NNN\nNNL\nNNH\nNLL\nNHH\nLLL\nLLH\nLHH\nHHH\n"	0	0.4	50	"0 NNN\n1 NNL\n2 NNH\n3 NLL\n4 NHH\n5 LLL\n6 LLH\n7 LHH\n8 HHH\n"	0.1	92	0.1	14	0	0.1	0	0	0.05	100	0.01	0.049029437	25000	1
1895	0	7	0.3	false	1	"NNN\nNNL\nNNH\nNLL\nNHH\nLLL\nLLH\nLHH\nHHH\n"	0	0.4	50	"0 NNN\n1 NNL\n2 NNH\n3 NLL\n4 NHH\n5 LLL\n6 LLH\n7 LHH\n8 HHH\n"	0.1	92	0.1	14	0	0.1	0	0	0.05	100	0.01	0.041675021	25000	2
1896	0	7	0.3	false	1	"NNN\nNNL\nNNH\nNLL\nNHH\nLLL\nLLH\nLHH\nHHH\n"	0	0.4	50	"0 NNN\n1 NNL\n2 NNH\n3 NLL\n4 NHH\n5 LLL\n6 LLH\n7 LHH\n8 HHH\n"	0.1	92	0.1	14	0	0.1	0	0	0.05	100	0.01	0.035423768	25000	1
1897	0	7	0.3	false	1	"NNN\nNNL\nNNH\nNLL\nNHH\nLLL\nLLH\nLHH\nHHH\n"	0	0.4	50	"0 NNN\n1 NNL\n2 NNH\n3 NLL\n4 NHH\n5 LLL\n6 LLH\n7 LHH\n8 HHH\n"	0.1	92	0.1	14	0	0.1	0	0	0.05	100	0.01	0.030110203	25000	2
1898	0	7	0.3	false	1	"NNN\nNNL\nNNH\nNLL\nNHH\nLLL\nLLH\nLHH\nHHH\n"	0	0.4	50	"0 NNN\n1 NNL\n2 NNH\n3 NLL\n4 NHH\n5 LLL\n6 LLH\n7 LHH\n8 HHH\n"	0.1	92	0.1	14	0	0.1	0	0	0.05	100	0.01	0.025593673	25000	0
1899	0	7	0.3	false	1	"NNN\nNNL\nNNH\nNLL\nNHH\nLLL\nLLH\nLHH\nHHH\n"	0	0.4	50	"0 NNN\n1 NNL\n2 NNH\n3 NLL\n4 NHH\n5 LLL\n6 LLH\n7 LHH\n8 HHH\n"	0.1	92	0.1	14	0	0.1	0	0	0.05	100	0.01	0.021754622	25000	0
1900	0	7	0.3	false	1	"NNN\nNNL\nNNH\nNLL\nNHH\nLLL\nLLH\nLHH\nHHH\n"	0	0.4	50	"0 NNN\n1 NNL\n2 NNH\n3 NLL\n4 NHH\n5 LLL\n6 LLH\n7 LHH\n8 HHH\n"	0.1	92	0.1	14	0	0.1	0	0	0.05	100	0.01	0.018491428	25000	2
1901	0	7	0.3	false	1	"NNN\nNNL\nNNH\nNLL\nNHH\nLLL\nLLH\nLHH\nHHH\n"	0	0.4	50	"0 NNN\n1 NNL\n2 NNH\n3 NLL\n4 NHH\n5 LLL\n6 LLH\n7 LHH\n8 HHH\n"	0.1	92	0.1	14	0	0.1	0	0	0.05	100	0.01	0.015717714	25000	0
1902	0	7	0.3	false	1	"NNN\nNNL\nNNH\nNLL\nNHH\nLLL\nLLH\nLHH\nHHH\n"	0	0.4	50	"0 NNN\n1 NNL\n2 NNH\n3 NLL\n4 NHH\n5 LLL\n6 LLH\n7 LHH\n8 HHH\n"	0.1	92	0.1	14	0	0.1	0	0	0.05	100	0.01	0.013360057	25000	2
1904	0	7	0.3	false	1	"NNN\nNNL\nNNH\nNLL\nNHH\nLLL\nLLH\nLHH\nHHH\n"	0	0.4	50	"0 NNN\n1 NNL\n2 NNH\n3 NLL\n4 NHH\n5 LLL\n6 LLH\n7 LHH\n8 HHH\n"	0.1	92	0.1	14	0	0.1	0	0	0.05	100	0.01	0.009652641	25000	0
1905	0	7	0.3	false	1	"NNN\nNNL\nNNH\nNLL\nNHH\nLLL\nLLH\nLHH\nHHH\n"	0	0.4	50	"0 NNN\n1 NNL\n2 NNH\n3 NLL\n4 NHH\n5 LLL\n6 LLH\n7 LHH\n8 HHH\n"	0.1	92	0.1	14	0	0.1	0	0	0.05	100	0.01	0.008204745	25000	0
1903	0	7	0.3	false	1	"NNN\nNNL\nNNH\nNLL\nNHH\nLLL\nLLH\nLHH\nHHH\n"	0	0.4	50	"0 NNN\n1 NNL\n2 NNH\n3 NLL\n4 NHH\n5 LLL\n6 LLH\n7 LHH\n8 HHH\n"	0.1	92	0.1	14	0	0.1	0	0	0.05	100	0.01	0.011356048	25000	0
1906	0	7	0.3	false	1	"NNN\nNNL\nNNH\nNLL\nNHH\nLLL\nLLH\nLHH\nHHH\n"	0	0.4	50	"0 NNN\n1 NNL\n2 NNH\n3 NLL\n4 NHH\n5 LLL\n6 LLH\n7 LHH\n8 HHH\n"	0.1	92	0.1	14	0	0.1	0	0	0.05	100	0.01	0.006974033	25000	2
1907	0	7	0.3	false	1	"NNN\nNNL\nNNH\nNLL\nNHH\nLLL\nLLH\nLHH\nHHH\n"	0	0.4	50	"0 NNN\n1 NNL\n2 NNH\n3 NLL\n4 NHH\n5 LLL\n6 LLH\n7 LHH\n8 HHH\n"	0.1	92	0.1	14	0	0.1	0	0	0.05	100	0.01	0.005927928	25000	0
1908	0	7	0.3	false	1	"NNN\nNNL\nNNH\nNLL\nNHH\nLLL\nLLH\nLHH\nHHH\n"	0	0.4	50	"0 NNN\n1 NNL\n2 NNH\n3 NLL\n4 NHH\n5 LLL\n6 LLH\n7 LHH\n8 HHH\n"	0.1	92	0.1	14	0	0.1	0	0	0.05	100	0.01	0.005038739	25000	1
1910	0	7	0.3	false	1	"NNN\nNNL\nNNH\nNLL\nNHH\nLLL\nLLH\nLHH\nHHH\n"	0	0.4	50	"0 NNN\n1 NNL\n2 NNH\n3 NLL\n4 NHH\n5 LLL\n6 LLH\n7 LHH\n8 HHH\n"	0.1	92	0.1	14	0	0.1	0	0	0.05	100	0.01	0.003640489	25000	0
1909	0	7	0.3	false	1	"NNN\nNNL\nNNH\nNLL\nNHH\nLLL\nLLH\nLHH\nHHH\n"	0	0.4	50	"0 NNN\n1 NNL\n2 NNH\n3 NLL\n4 NHH\n5 LLL\n6 LLH\n7 LHH\n8 HHH\n"	0.1	92	0.1	14	0	0.1	0	0	0.05	100	0.01	0.004282928	25000	2
1911	0	7	0.3	false	1	"NNN\nNNL\nNNH\nNLL\nNHH\nLLL\nLLH\nLHH\nHHH\n"	0	0.4	50	"0 NNN\n1 NNL\n2 NNH\n3 NLL\n4 NHH\n5 LLL\n6 LLH\n7 LHH\n8 HHH\n"	0.1	92	0.1	14	0	0.1	0	0	0.05	100	0.01	0.003094416	25000	2
1912	0	7	0.3	false	1	"NNN\nNNL\nNNH\nNLL\nNHH\nLLL\nLLH\nLHH\nHHH\n"	0	0.4	50	"0 NNN\n1 NNL\n2 NNH\n3 NLL\n4 NHH\n5 LLL\n6 LLH\n7 LHH\n8 HHH\n"	0.1	92	0.1	14	0	0.1	0	0	0.05	100	0.01	0.002630253	25000	1
1913	0	7	0.3	false	1	"NNN\nNNL\nNNH\nNLL\nNHH\nLLL\nLLH\nLHH\nHHH\n"	0	0.4	50	"0 NNN\n1 NNL\n2 NNH\n3 NLL\n4 NHH\n5 LLL\n6 LLH\n7 LHH\n8 HHH\n"	0.1	92	0.1	14	0	0.1	0	0	0.05	100	0.01	0.002235715	25000	1
1914	0	7	0.3	false	1	"NNN\nNNL\nNNH\nNLL\nNHH\nLLL\nLLH\nLHH\nHHH\n"	0	0.4	50	"0 NNN\n1 NNL\n2 NNH\n3 NLL\n4 NHH\n5 LLL\n6 LLH\n7 LHH\n8 HHH\n"	0.1	92	0.1	14	0	0.1	0	0	0.05	100	0.01	0.001900358	25000	0
1915	0	7	0.3	false	1	"NNN\nNNL\nNNH\nNLL\nNHH\nLLL\nLLH\nLHH\nHHH\n"	0	0.4	50	"0 NNN\n1 NNL\n2 NNH\n3 NLL\n4 NHH\n5 LLL\n6 LLH\n7 LHH\n8 HHH\n"	0.1	92	0.1	14	0	0.1	0	0	0.05	100	0.01	0.001615304	25000	0
1916	0	7	0.3	false	1	"NNN\nNNL\nNNH\nNLL\nNHH\nLLL\nLLH\nLHH\nHHH\n"	0	0.4	50	"0 NNN\n1 NNL\n2 NNH\n3 NLL\n4 NHH\n5 LLL\n6 LLH\n7 LHH\n8 HHH\n"	0.1	92	0.1	14	0	0.1	0	0	0.05	100	0.01	0.001373009	25000	2
1917	0	7	0.3	false	1	"NNN\nNNL\nNNH\nNLL\nNHH\nLLL\nLLH\nLHH\nHHH\n"	0	0.4	50	"0 NNN\n1 NNL\n2 NNH\n3 NLL\n4 NHH\n5 LLL\n6 LLH\n7 LHH\n8 HHH\n"	0.1	92	0.1	14	0	0.1	0	0	0.05	100	0.01	0.001167057	25000	0
1918	0	7	0.3	false	1	"NNN\nNNL\nNNH\nNLL\nNHH\nLLL\nLLH\nLHH\nHHH\n"	0	0.4	50	"0 NNN\n1 NNL\n2 NNH\n3 NLL\n4 NHH\n5 LLL\n6 LLH\n7 LHH\n8 HHH\n"	0.1	92	0.1	14	0	0.1	0	0	0.05	100	0.01	9.91999E-4	25000	0
1919	0	7	0.3	false	1	"NNN\nNNL\nNNH\nNLL\nNHH\nLLL\nLLH\nLHH\nHHH\n"	0	0.4	50	"0 NNN\n1 NNL\n2 NNH\n3 NLL\n4 NHH\n5 LLL\n6 LLH\n7 LHH\n8 HHH\n"	0.1	92	0.1	14	0	0.1	0	0	0.05	100	0.01	8.43199E-4	25000	0
1920	0	7	0.3	false	1	"NNN\nNNL\nNNH\nNLL\nNHH\nLLL\nLLH\nLHH\nHHH\n"	0	0.4	50	"0 NNN\n1 NNL\n2 NNH\n3 NLL\n4 NHH\n5 LLL\n6 LLH\n7 LHH\n8 HHH\n"	0.1	92	0.1	14	0	0.1	0	0	0.05	100	0.01	7.16719E-4	25000	1
1921	0	7	0.3	false	1	"NNN\nNNL\nNNH\nNLL\nNHH\nLLL\nLLH\nLHH\nHHH\n"	0	0.4	50	"0 NNN\n1 NNL\n2 NNH\n3 NLL\n4 NHH\n5 LLL\n6 LLH\n7 LHH\n8 HHH\n"	0.1	92	0.1	14	0	0.1	0	0	0.05	100	0.01	6.09211E-4	25000	1
1923	0	7	0.3	false	1	"NNN\nNNL\nNNH\nNLL\nNHH\nLLL\nLLH\nLHH\nHHH\n"	0	0.4	50	"0 NNN\n1 NNL\n2 NNH\n3 NLL\n4 NHH\n5 LLL\n6 LLH\n7 LHH\n8 HHH\n"	0.1	92	0.1	14	0	0.1	0	0	0.05	100	0.01	4.40155E-4	25000	0
1922	0	7	0.3	false	1	"NNN\nNNL\nNNH\nNLL\nNHH\nLLL\nLLH\nLHH\nHHH\n"	0	0.4	50	"0 NNN\n1 NNL\n2 NNH\n3 NLL\n4 NHH\n5 LLL\n6 LLH\n7 LHH\n8 HHH\n"	0.1	92	0.1	14	0	0.1	0	0	0.05	100	0.01	5.1783E-4	25000	1
1924	0	7	0.3	false	1	"NNN\nNNL\nNNH\nNLL\nNHH\nLLL\nLLH\nLHH\nHHH\n"	0	0.4	50	"0 NNN\n1 NNL\n2 NNH\n3 NLL\n4 NHH\n5 LLL\n6 LLH\n7 LHH\n8 HHH\n"	0.1	92	0.1	14	0	0.1	0	0	0.05	100	0.01	3.74132E-4	25000	1
1925	0	7	0.3	false	1	"NNN\nNNL\nNNH\nNLL\nNHH\nLLL\nLLH\nLHH\nHHH\n"	0	0.4	50	"0 NNN\n1 NNL\n2 NNH\n3 NLL\n4 NHH\n5 LLL\n6 LLH\n7 LHH\n8 HHH\n"	0.1	92	0.1	14	0	0.1	0	0	0.05	100	0.01	3.18012E-4	25000	2
1926	0	7	0.3	false	1	"NNN\nNNL\nNNH\nNLL\nNHH\nLLL\nLLH\nLHH\nHHH\n"	0	0.4	50	"0 NNN\n1 NNL\n2 NNH\n3 NLL\n4 NHH\n5 LLL\n6 LLH\n7 LHH\n8 HHH\n"	0.1	92	0.1	14	0	0.1	0	0	0.05	100	0.01	2.7031E-4	25000	0
1928	0	7	0.3	false	1	"NNN\nNNL\nNNH\nNLL\nNHH\nLLL\nLLH\nLHH\nHHH\n"	0	0.4	50	"0 NNN\n1 NNL\n2 NNH\n3 NLL\n4 NHH\n5 LLL\n6 LLH\n7 LHH\n8 HHH\n"	0.1	92	0.1	14	0	0.1	0	0	0.05	100	0.01	1.95299E-4	25000	1
1929	0	7	0.3	false	1	"NNN\nNNL\nNNH\nNLL\nNHH\nLLL\nLLH\nLHH\nHHH\n"	0	0.4	50	"0 NNN\n1 NNL\n2 NNH\n3 NLL\n4 NHH\n5 LLL\n6 LLH\n7 LHH\n8 HHH\n"	0.1	92	0.1	14	0	0.1	0	0	0.05	100	0.01	1.66004E-4	25000	0
1927	0	7	0.3	false	1	"NNN\nNNL\nNNH\nNLL\nNHH\nLLL\nLLH\nLHH\nHHH\n"	0	0.4	50	"0 NNN\n1 NNL\n2 NNH\n3 NLL\n4 NHH\n5 LLL\n6 LLH\n7 LHH\n8 HHH\n"	0.1	92	0.1	14	0	0.1	0	0	0.05	100	0.01	2.29764E-4	25000	0
1930	0	7	0.3	false	1	"NNN\nNNL\nNNH\nNLL\nNHH\nLLL\nLLH\nLHH\nHHH\n"	0	0.4	50	"0 NNN\n1 NNL\n2 NNH\n3 NLL\n4 NHH\n5 LLL\n6 LLH\n7 LHH\n8 HHH\n"	0.1	92	0.1	14	0	0.1	0	0	0.05	100	0.01	1.41104E-4	25000	0
1931	0	7	0.3	false	1	"NNN\nNNL\nNNH\nNLL\nNHH\nLLL\nLLH\nLHH\nHHH\n"	0	0.4	50	"0 NNN\n1 NNL\n2 NNH\n3 NLL\n4 NHH\n5 LLL\n6 LLH\n7 LHH\n8 HHH\n"	0.1	92	0.1	14	0	0.1	0	0	0.05	100	0.01	1.19938E-4	25000	0
1932	0	7	0.3	false	1	"NNN\nNNL\nNNH\nNLL\nNHH\nLLL\nLLH\nLHH\nHHH\n"	0	0.4	50	"0 NNN\n1 NNL\n2 NNH\n3 NLL\n4 NHH\n5 LLL\n6 LLH\n7 LHH\n8 HHH\n"	0.1	92	0.1	14	0	0.1	0	0	0.05	100	0.01	1.01947E-4	25000	1
1933	0	7	0.3	false	1	"NNN\nNNL\nNNH\nNLL\nNHH\nLLL\nLLH\nLHH\nHHH\n"	0	0.4	50	"0 NNN\n1 NNL\n2 NNH\n3 NLL\n4 NHH\n5 LLL\n6 LLH\n7 LHH\n8 HHH\n"	0.1	92	0.1	14	0	0.1	0	0	0.05	100	0.01	8.66553E-5	25000	2
1934	0	7	0.3	false	1	"NNN\nNNL\nNNH\nNLL\nNHH\nLLL\nLLH\nLHH\nHHH\n"	0	0.4	50	"0 NNN\n1 NNL\n2 NNH\n3 NLL\n4 NHH\n5 LLL\n6 LLH\n7 LHH\n8 HHH\n"	0.1	92	0.1	14	0	0.1	0	0	0.05	100	0.01	7.3657E-5	25000	0
1936	0	7	0.3	false	1	"NNN\nNNL\nNNH\nNLL\nNHH\nLLL\nLLH\nLHH\nHHH\n"	0	0.4	50	"0 NNN\n1 NNL\n2 NNH\n3 NLL\n4 NHH\n5 LLL\n6 LLH\n7 LHH\n8 HHH\n"	0.1	92	0.1	14	0	0.1	0	0	0.05	100	0.01	5.32172E-5	25000	0
1935	0	7	0.3	false	1	"NNN\nNNL\nNNH\nNLL\nNHH\nLLL\nLLH\nLHH\nHHH\n"	0	0.4	50	"0 NNN\n1 NNL\n2 NNH\n3 NLL\n4 NHH\n5 LLL\n6 LLH\n7 LHH\n8 HHH\n"	0.1	92	0.1	14	0	0.1	0	0	0.05	100	0.01	6.26084E-5	25000	0
1938	0	7	0.3	false	1	"NNN\nNNL\nNNH\nNLL\nNHH\nLLL\nLLH\nLHH\nHHH\n"	0	0.4	50	"0 NNN\n1 NNL\n2 NNH\n3 NLL\n4 NHH\n5 LLL\n6 LLH\n7 LHH\n8 HHH\n"	0.1	92	0.1	14	0	0.1	0	0	0.05	100	0.01	0	25000	2
1937	0	7	0.3	false	1	"NNN\nNNL\nNNH\nNLL\nNHH\nLLL\nLLH\nLHH\nHHH\n"	0	0.4	50	"0 NNN\n1 NNL\n2 NNH\n3 NLL\n4 NHH\n5 LLL\n6 LLH\n7 LHH\n8 HHH\n"	0.1	92	0.1	14	0	0.1	0	0	0.05	100	0.01	4.52346E-5	25000	1
1939	0	7	0.3	false	1	"NNN\nNNL\nNNH\nNLL\nNHH\nLLL\nLLH\nLHH\nHHH\n"	0	0.4	50	"0 NNN\n1 NNL\n2 NNH\n3 NLL\n4 NHH\n5 LLL\n6 LLH\n7 LHH\n8 HHH\n"	0.1	92	0.1	14	0	0.1	0	0	0.05	100	0.03	0.13	25000	1
1940	0	7	0.3	false	1	"NNN\nNNL\nNNH\nNLL\nNHH\nLLL\nLLH\nLHH\nHHH\n"	0	0.4	50	"0 NNN\n1 NNL\n2 NNH\n3 NLL\n4 NHH\n5 LLL\n6 LLH\n7 LHH\n8 HHH\n"	0.1	92	0.1	14	0	0.1	0	0	0.05	100	0.03	0.1105	25000	1
1941	0	7	0.3	false	1	"NNN\nNNL\nNNH\nNLL\nNHH\nLLL\nLLH\nLHH\nHHH\n"	0	0.4	50	"0 NNN\n1 NNL\n2 NNH\n3 NLL\n4 NHH\n5 LLL\n6 LLH\n7 LHH\n8 HHH\n"	0.1	92	0.1	14	0	0.1	0	0	0.05	100	0.03	0.093925	25000	0
1942	0	7	0.3	false	1	"NNN\nNNL\nNNH\nNLL\nNHH\nLLL\nLLH\nLHH\nHHH\n"	0	0.4	50	"0 NNN\n1 NNL\n2 NNH\n3 NLL\n4 NHH\n5 LLL\n6 LLH\n7 LHH\n8 HHH\n"	0.1	92	0.1	14	0	0.1	0	0	0.05	100	0.03	0.07983625	25000	0
1943	0	7	0.3	false	1	"NNN\nNNL\nNNH\nNLL\nNHH\nLLL\nLLH\nLHH\nHHH\n"	0	0.4	50	"0 NNN\n1 NNL\n2 NNH\n3 NLL\n4 NHH\n5 LLL\n6 LLH\n7 LHH\n8 HHH\n"	0.1	92	0.1	14	0	0.1	0	0	0.05	100	0.03	0.067860813	25000	1
1944	0	7	0.3	false	1	"NNN\nNNL\nNNH\nNLL\nNHH\nLLL\nLLH\nLHH\nHHH\n"	0	0.4	50	"0 NNN\n1 NNL\n2 NNH\n3 NLL\n4 NHH\n5 LLL\n6 LLH\n7 LHH\n8 HHH\n"	0.1	92	0.1	14	0	0.1	0	0	0.05	100	0.03	0.057681691	25000	0
1945	0	7	0.3	false	1	"NNN\nNNL\nNNH\nNLL\nNHH\nLLL\nLLH\nLHH\nHHH\n"	0	0.4	50	"0 NNN\n1 NNL\n2 NNH\n3 NLL\n4 NHH\n5 LLL\n6 LLH\n7 LHH\n8 HHH\n"	0.1	92	0.1	14	0	0.1	0	0	0.05	100	0.03	0.049029437	25000	1
1947	0	7	0.3	false	1	"NNN\nNNL\nNNH\nNLL\nNHH\nLLL\nLLH\nLHH\nHHH\n"	0	0.4	50	"0 NNN\n1 NNL\n2 NNH\n3 NLL\n4 NHH\n5 LLL\n6 LLH\n7 LHH\n8 HHH\n"	0.1	92	0.1	14	0	0.1	0	0	0.05	100	0.03	0.035423768	25000	2
1948	0	7	0.3	false	1	"NNN\nNNL\nNNH\nNLL\nNHH\nLLL\nLLH\nLHH\nHHH\n"	0	0.4	50	"0 NNN\n1 NNL\n2 NNH\n3 NLL\n4 NHH\n5 LLL\n6 LLH\n7 LHH\n8 HHH\n"	0.1	92	0.1	14	0	0.1	0	0	0.05	100	0.03	0.030110203	25000	2
1946	0	7	0.3	false	1	"NNN\nNNL\nNNH\nNLL\nNHH\nLLL\nLLH\nLHH\nHHH\n"	0	0.4	50	"0 NNN\n1 NNL\n2 NNH\n3 NLL\n4 NHH\n5 LLL\n6 LLH\n7 LHH\n8 HHH\n"	0.1	92	0.1	14	0	0.1	0	0	0.05	100	0.03	0.041675021	25000	0
1949	0	7	0.3	false	1	"NNN\nNNL\nNNH\nNLL\nNHH\nLLL\nLLH\nLHH\nHHH\n"	0	0.4	50	"0 NNN\n1 NNL\n2 NNH\n3 NLL\n4 NHH\n5 LLL\n6 LLH\n7 LHH\n8 HHH\n"	0.1	92	0.1	14	0	0.1	0	0	0.05	100	0.03	0.025593673	25000	1
1950	0	7	0.3	false	1	"NNN\nNNL\nNNH\nNLL\nNHH\nLLL\nLLH\nLHH\nHHH\n"	0	0.4	50	"0 NNN\n1 NNL\n2 NNH\n3 NLL\n4 NHH\n5 LLL\n6 LLH\n7 LHH\n8 HHH\n"	0.1	92	0.1	14	0	0.1	0	0	0.05	100	0.03	0.021754622	25000	1
1951	0	7	0.3	false	1	"NNN\nNNL\nNNH\nNLL\nNHH\nLLL\nLLH\nLHH\nHHH\n"	0	0.4	50	"0 NNN\n1 NNL\n2 NNH\n3 NLL\n4 NHH\n5 LLL\n6 LLH\n7 LHH\n8 HHH\n"	0.1	92	0.1	14	0	0.1	0	0	0.05	100	0.03	0.018491428	25000	1
1952	0	7	0.3	false	1	"NNN\nNNL\nNNH\nNLL\nNHH\nLLL\nLLH\nLHH\nHHH\n"	0	0.4	50	"0 NNN\n1 NNL\n2 NNH\n3 NLL\n4 NHH\n5 LLL\n6 LLH\n7 LHH\n8 HHH\n"	0.1	92	0.1	14	0	0.1	0	0	0.05	100	0.03	0.015717714	25000	0
1953	0	7	0.3	false	1	"NNN\nNNL\nNNH\nNLL\nNHH\nLLL\nLLH\nLHH\nHHH\n"	0	0.4	50	"0 NNN\n1 NNL\n2 NNH\n3 NLL\n4 NHH\n5 LLL\n6 LLH\n7 LHH\n8 HHH\n"	0.1	92	0.1	14	0	0.1	0	0	0.05	100	0.03	0.013360057	25000	2
1954	0	7	0.3	false	1	"NNN\nNNL\nNNH\nNLL\nNHH\nLLL\nLLH\nLHH\nHHH\n"	0	0.4	50	"0 NNN\n1 NNL\n2 NNH\n3 NLL\n4 NHH\n5 LLL\n6 LLH\n7 LHH\n8 HHH\n"	0.1	92	0.1	14	0	0.1	0	0	0.05	100	0.03	0.011356048	25000	0
1955	0	7	0.3	false	1	"NNN\nNNL\nNNH\nNLL\nNHH\nLLL\nLLH\nLHH\nHHH\n"	0	0.4	50	"0 NNN\n1 NNL\n2 NNH\n3 NLL\n4 NHH\n5 LLL\n6 LLH\n7 LHH\n8 HHH\n"	0.1	92	0.1	14	0	0.1	0	0	0.05	100	0.03	0.009652641	25000	1
1957	0	7	0.3	false	1	"NNN\nNNL\nNNH\nNLL\nNHH\nLLL\nLLH\nLHH\nHHH\n"	0	0.4	50	"0 NNN\n1 NNL\n2 NNH\n3 NLL\n4 NHH\n5 LLL\n6 LLH\n7 LHH\n8 HHH\n"	0.1	92	0.1	14	0	0.1	0	0	0.05	100	0.03	0.006974033	25000	2
1956	0	7	0.3	false	1	"NNN\nNNL\nNNH\nNLL\nNHH\nLLL\nLLH\nLHH\nHHH\n"	0	0.4	50	"0 NNN\n1 NNL\n2 NNH\n3 NLL\n4 NHH\n5 LLL\n6 LLH\n7 LHH\n8 HHH\n"	0.1	92	0.1	14	0	0.1	0	0	0.05	100	0.03	0.008204745	25000	2
1958	0	7	0.3	false	1	"NNN\nNNL\nNNH\nNLL\nNHH\nLLL\nLLH\nLHH\nHHH\n"	0	0.4	50	"0 NNN\n1 NNL\n2 NNH\n3 NLL\n4 NHH\n5 LLL\n6 LLH\n7 LHH\n8 HHH\n"	0.1	92	0.1	14	0	0.1	0	0	0.05	100	0.03	0.005927928	25000	2
1959	0	7	0.3	false	1	"NNN\nNNL\nNNH\nNLL\nNHH\nLLL\nLLH\nLHH\nHHH\n"	0	0.4	50	"0 NNN\n1 NNL\n2 NNH\n3 NLL\n4 NHH\n5 LLL\n6 LLH\n7 LHH\n8 HHH\n"	0.1	92	0.1	14	0	0.1	0	0	0.05	100	0.03	0.005038739	25000	2
1960	0	7	0.3	false	1	"NNN\nNNL\nNNH\nNLL\nNHH\nLLL\nLLH\nLHH\nHHH\n"	0	0.4	50	"0 NNN\n1 NNL\n2 NNH\n3 NLL\n4 NHH\n5 LLL\n6 LLH\n7 LHH\n8 HHH\n"	0.1	92	0.1	14	0	0.1	0	0	0.05	100	0.03	0.004282928	25000	2
1961	0	7	0.3	false	1	"NNN\nNNL\nNNH\nNLL\nNHH\nLLL\nLLH\nLHH\nHHH\n"	0	0.4	50	"0 NNN\n1 NNL\n2 NNH\n3 NLL\n4 NHH\n5 LLL\n6 LLH\n7 LHH\n8 HHH\n"	0.1	92	0.1	14	0	0.1	0	0	0.05	100	0.03	0.003640489	25000	2
1962	0	7	0.3	false	1	"NNN\nNNL\nNNH\nNLL\nNHH\nLLL\nLLH\nLHH\nHHH\n"	0	0.4	50	"0 NNN\n1 NNL\n2 NNH\n3 NLL\n4 NHH\n5 LLL\n6 LLH\n7 LHH\n8 HHH\n"	0.1	92	0.1	14	0	0.1	0	0	0.05	100	0.03	0.003094416	25000	0
1963	0	7	0.3	false	1	"NNN\nNNL\nNNH\nNLL\nNHH\nLLL\nLLH\nLHH\nHHH\n"	0	0.4	50	"0 NNN\n1 NNL\n2 NNH\n3 NLL\n4 NHH\n5 LLL\n6 LLH\n7 LHH\n8 HHH\n"	0.1	92	0.1	14	0	0.1	0	0	0.05	100	0.03	0.002630253	25000	1
1964	0	7	0.3	false	1	"NNN\nNNL\nNNH\nNLL\nNHH\nLLL\nLLH\nLHH\nHHH\n"	0	0.4	50	"0 NNN\n1 NNL\n2 NNH\n3 NLL\n4 NHH\n5 LLL\n6 LLH\n7 LHH\n8 HHH\n"	0.1	92	0.1	14	0	0.1	0	0	0.05	100	0.03	0.002235715	25000	2
1966	0	7	0.3	false	1	"NNN\nNNL\nNNH\nNLL\nNHH\nLLL\nLLH\nLHH\nHHH\n"	0	0.4	50	"0 NNN\n1 NNL\n2 NNH\n3 NLL\n4 NHH\n5 LLL\n6 LLH\n7 LHH\n8 HHH\n"	0.1	92	0.1	14	0	0.1	0	0	0.05	100	0.03	0.001615304	25000	0
1965	0	7	0.3	false	1	"NNN\nNNL\nNNH\nNLL\nNHH\nLLL\nLLH\nLHH\nHHH\n"	0	0.4	50	"0 NNN\n1 NNL\n2 NNH\n3 NLL\n4 NHH\n5 LLL\n6 LLH\n7 LHH\n8 HHH\n"	0.1	92	0.1	14	0	0.1	0	0	0.05	100	0.03	0.001900358	25000	0
1967	0	7	0.3	false	1	"NNN\nNNL\nNNH\nNLL\nNHH\nLLL\nLLH\nLHH\nHHH\n"	0	0.4	50	"0 NNN\n1 NNL\n2 NNH\n3 NLL\n4 NHH\n5 LLL\n6 LLH\n7 LHH\n8 HHH\n"	0.1	92	0.1	14	0	0.1	0	0	0.05	100	0.03	0.001373009	25000	1
1968	0	7	0.3	false	1	"NNN\nNNL\nNNH\nNLL\nNHH\nLLL\nLLH\nLHH\nHHH\n"	0	0.4	50	"0 NNN\n1 NNL\n2 NNH\n3 NLL\n4 NHH\n5 LLL\n6 LLH\n7 LHH\n8 HHH\n"	0.1	92	0.1	14	0	0.1	0	0	0.05	100	0.03	0.001167057	25000	2
1969	0	7	0.3	false	1	"NNN\nNNL\nNNH\nNLL\nNHH\nLLL\nLLH\nLHH\nHHH\n"	0	0.4	50	"0 NNN\n1 NNL\n2 NNH\n3 NLL\n4 NHH\n5 LLL\n6 LLH\n7 LHH\n8 HHH\n"	0.1	92	0.1	14	0	0.1	0	0	0.05	100	0.03	9.91999E-4	25000	1
1971	0	7	0.3	false	1	"NNN\nNNL\nNNH\nNLL\nNHH\nLLL\nLLH\nLHH\nHHH\n"	0	0.4	50	"0 NNN\n1 NNL\n2 NNH\n3 NLL\n4 NHH\n5 LLL\n6 LLH\n7 LHH\n8 HHH\n"	0.1	92	0.1	14	0	0.1	0	0	0.05	100	0.03	7.16719E-4	25000	0
1970	0	7	0.3	false	1	"NNN\nNNL\nNNH\nNLL\nNHH\nLLL\nLLH\nLHH\nHHH\n"	0	0.4	50	"0 NNN\n1 NNL\n2 NNH\n3 NLL\n4 NHH\n5 LLL\n6 LLH\n7 LHH\n8 HHH\n"	0.1	92	0.1	14	0	0.1	0	0	0.05	100	0.03	8.43199E-4	25000	1
1972	0	7	0.3	false	1	"NNN\nNNL\nNNH\nNLL\nNHH\nLLL\nLLH\nLHH\nHHH\n"	0	0.4	50	"0 NNN\n1 NNL\n2 NNH\n3 NLL\n4 NHH\n5 LLL\n6 LLH\n7 LHH\n8 HHH\n"	0.1	92	0.1	14	0	0.1	0	0	0.05	100	0.03	6.09211E-4	25000	2
1973	0	7	0.3	false	1	"NNN\nNNL\nNNH\nNLL\nNHH\nLLL\nLLH\nLHH\nHHH\n"	0	0.4	50	"0 NNN\n1 NNL\n2 NNH\n3 NLL\n4 NHH\n5 LLL\n6 LLH\n7 LHH\n8 HHH\n"	0.1	92	0.1	14	0	0.1	0	0	0.05	100	0.03	5.1783E-4	25000	1
1974	0	7	0.3	false	1	"NNN\nNNL\nNNH\nNLL\nNHH\nLLL\nLLH\nLHH\nHHH\n"	0	0.4	50	"0 NNN\n1 NNL\n2 NNH\n3 NLL\n4 NHH\n5 LLL\n6 LLH\n7 LHH\n8 HHH\n"	0.1	92	0.1	14	0	0.1	0	0	0.05	100	0.03	4.40155E-4	25000	2
1976	0	7	0.3	false	1	"NNN\nNNL\nNNH\nNLL\nNHH\nLLL\nLLH\nLHH\nHHH\n"	0	0.4	50	"0 NNN\n1 NNL\n2 NNH\n3 NLL\n4 NHH\n5 LLL\n6 LLH\n7 LHH\n8 HHH\n"	0.1	92	0.1	14	0	0.1	0	0	0.05	100	0.03	3.18012E-4	25000	2
1975	0	7	0.3	false	1	"NNN\nNNL\nNNH\nNLL\nNHH\nLLL\nLLH\nLHH\nHHH\n"	0	0.4	50	"0 NNN\n1 NNL\n2 NNH\n3 NLL\n4 NHH\n5 LLL\n6 LLH\n7 LHH\n8 HHH\n"	0.1	92	0.1	14	0	0.1	0	0	0.05	100	0.03	3.74132E-4	25000	0
1977	0	7	0.3	false	1	"NNN\nNNL\nNNH\nNLL\nNHH\nLLL\nLLH\nLHH\nHHH\n"	0	0.4	50	"0 NNN\n1 NNL\n2 NNH\n3 NLL\n4 NHH\n5 LLL\n6 LLH\n7 LHH\n8 HHH\n"	0.1	92	0.1	14	0	0.1	0	0	0.05	100	0.03	2.7031E-4	25000	1
1978	0	7	0.3	false	1	"NNN\nNNL\nNNH\nNLL\nNHH\nLLL\nLLH\nLHH\nHHH\n"	0	0.4	50	"0 NNN\n1 NNL\n2 NNH\n3 NLL\n4 NHH\n5 LLL\n6 LLH\n7 LHH\n8 HHH\n"	0.1	92	0.1	14	0	0.1	0	0	0.05	100	0.03	2.29764E-4	25000	1
1979	0	7	0.3	false	1	"NNN\nNNL\nNNH\nNLL\nNHH\nLLL\nLLH\nLHH\nHHH\n"	0	0.4	50	"0 NNN\n1 NNL\n2 NNH\n3 NLL\n4 NHH\n5 LLL\n6 LLH\n7 LHH\n8 HHH\n"	0.1	92	0.1	14	0	0.1	0	0	0.05	100	0.03	1.95299E-4	25000	2
1980	0	7	0.3	false	1	"NNN\nNNL\nNNH\nNLL\nNHH\nLLL\nLLH\nLHH\nHHH\n"	0	0.4	50	"0 NNN\n1 NNL\n2 NNH\n3 NLL\n4 NHH\n5 LLL\n6 LLH\n7 LHH\n8 HHH\n"	0.1	92	0.1	14	0	0.1	0	0	0.05	100	0.03	1.66004E-4	25000	1
1981	0	7	0.3	false	1	"NNN\nNNL\nNNH\nNLL\nNHH\nLLL\nLLH\nLHH\nHHH\n"	0	0.4	50	"0 NNN\n1 NNL\n2 NNH\n3 NLL\n4 NHH\n5 LLL\n6 LLH\n7 LHH\n8 HHH\n"	0.1	92	0.1	14	0	0.1	0	0	0.05	100	0.03	1.41104E-4	25000	2
1982	0	7	0.3	false	1	"NNN\nNNL\nNNH\nNLL\nNHH\nLLL\nLLH\nLHH\nHHH\n"	0	0.4	50	"0 NNN\n1 NNL\n2 NNH\n3 NLL\n4 NHH\n5 LLL\n6 LLH\n7 LHH\n8 HHH\n"	0.1	92	0.1	14	0	0.1	0	0	0.05	100	0.03	1.19938E-4	25000	2
1983	0	7	0.3	false	1	"NNN\nNNL\nNNH\nNLL\nNHH\nLLL\nLLH\nLHH\nHHH\n"	0	0.4	50	"0 NNN\n1 NNL\n2 NNH\n3 NLL\n4 NHH\n5 LLL\n6 LLH\n7 LHH\n8 HHH\n"	0.1	92	0.1	14	0	0.1	0	0	0.05	100	0.03	1.01947E-4	25000	2
1985	0	7	0.3	false	1	"NNN\nNNL\nNNH\nNLL\nNHH\nLLL\nLLH\nLHH\nHHH\n"	0	0.4	50	"0 NNN\n1 NNL\n2 NNH\n3 NLL\n4 NHH\n5 LLL\n6 LLH\n7 LHH\n8 HHH\n"	0.1	92	0.1	14	0	0.1	0	0	0.05	100	0.03	7.3657E-5	25000	1
1984	0	7	0.3	false	1	"NNN\nNNL\nNNH\nNLL\nNHH\nLLL\nLLH\nLHH\nHHH\n"	0	0.4	50	"0 NNN\n1 NNL\n2 NNH\n3 NLL\n4 NHH\n5 LLL\n6 LLH\n7 LHH\n8 HHH\n"	0.1	92	0.1	14	0	0.1	0	0	0.05	100	0.03	8.66553E-5	25000	1
1986	0	7	0.3	false	1	"NNN\nNNL\nNNH\nNLL\nNHH\nLLL\nLLH\nLHH\nHHH\n"	0	0.4	50	"0 NNN\n1 NNL\n2 NNH\n3 NLL\n4 NHH\n5 LLL\n6 LLH\n7 LHH\n8 HHH\n"	0.1	92	0.1	14	0	0.1	0	0	0.05	100	0.03	6.26084E-5	25000	2
1987	0	7	0.3	false	1	"NNN\nNNL\nNNH\nNLL\nNHH\nLLL\nLLH\nLHH\nHHH\n"	0	0.4	50	"0 NNN\n1 NNL\n2 NNH\n3 NLL\n4 NHH\n5 LLL\n6 LLH\n7 LHH\n8 HHH\n"	0.1	92	0.1	14	0	0.1	0	0	0.05	100	0.03	5.32172E-5	25000	1
1988	0	7	0.3	false	1	"NNN\nNNL\nNNH\nNLL\nNHH\nLLL\nLLH\nLHH\nHHH\n"	0	0.4	50	"0 NNN\n1 NNL\n2 NNH\n3 NLL\n4 NHH\n5 LLL\n6 LLH\n7 LHH\n8 HHH\n"	0.1	92	0.1	14	0	0.1	0	0	0.05	100	0.03	4.52346E-5	25000	1
1989	0	7	0.3	false	1	"NNN\nNNL\nNNH\nNLL\nNHH\nLLL\nLLH\nLHH\nHHH\n"	0	0.4	50	"0 NNN\n1 NNL\n2 NNH\n3 NLL\n4 NHH\n5 LLL\n6 LLH\n7 LHH\n8 HHH\n"	0.1	92	0.1	14	0	0.1	0	0	0.05	100	0.03	0	25000	1
1990	0	7	0.3	false	1	"NNN\nNNL\nNNH\nNLL\nNHH\nLLL\nLLH\nLHH\nHHH\n"	0	0.4	50	"0 NNN\n1 NNL\n2 NNH\n3 NLL\n4 NHH\n5 LLL\n6 LLH\n7 LHH\n8 HHH\n"	0.1	92	0.1	14	0	0.1	0	0	0.05	100	0.1	0.13	25000	0
1991	0	7	0.3	false	1	"NNN\nNNL\nNNH\nNLL\nNHH\nLLL\nLLH\nLHH\nHHH\n"	0	0.4	50	"0 NNN\n1 NNL\n2 NNH\n3 NLL\n4 NHH\n5 LLL\n6 LLH\n7 LHH\n8 HHH\n"	0.1	92	0.1	14	0	0.1	0	0	0.05	100	0.1	0.1105	25000	0
1992	0	7	0.3	false	1	"NNN\nNNL\nNNH\nNLL\nNHH\nLLL\nLLH\nLHH\nHHH\n"	0	0.4	50	"0 NNN\n1 NNL\n2 NNH\n3 NLL\n4 NHH\n5 LLL\n6 LLH\n7 LHH\n8 HHH\n"	0.1	92	0.1	14	0	0.1	0	0	0.05	100	0.1	0.093925	25000	1
1993	0	7	0.3	false	1	"NNN\nNNL\nNNH\nNLL\nNHH\nLLL\nLLH\nLHH\nHHH\n"	0	0.4	50	"0 NNN\n1 NNL\n2 NNH\n3 NLL\n4 NHH\n5 LLL\n6 LLH\n7 LHH\n8 HHH\n"	0.1	92	0.1	14	0	0.1	0	0	0.05	100	0.1	0.07983625	25000	0
[truncated: 17,591 more rows]
