# Supplementary material for: Evolution of switchable aposematism: insights from individual-based simulations
Source: PeerJ. 2020 Apr 10;8:e8915. doi: 10.7717/peerj.8915 (PMC7153555; doi:10.7717/peerj.8915)
Supplement: Supplemental Information 2 [file peerj-08-8915-s002.zip › Datasets_resubmission/Supplementary_Figure_1.csv]

BehaviorSpace results (NetLogo 5.3.1)
lycorma-classic-v2.2-2019-Rewrite-190802InfoTab.nlogo
experiment-2.2-startlerevised-standardswitch-aidstartle
08/13/2019 16:29:51:746 +0900
min-pxcor	max-pxcor	min-pycor	max-pycor
0	14	0	14
[run number]	HABITUATION-SPEED	PREDATOR-FREQUENCY	L-COLOR	PLOT-ON	H-COLOR	RULES-LIST	STARTLE-EFFECT	FINAL-ATTACK-DAMAGE	GENERATION-LENGTH	PARSED-RULES	INITIAL-ATTACK-DAMAGE	PREY-FREQUENCY	BASAL-COGNITIVE-CUE	WORLD-SIZE	LEARNING-AID-EFFECT	BAD-TASTE	SWITCHING-COST	SWITCHABILITY-MAINTENANCE-COST	BASAL-DETECTABILITY	PREDATOR-TURNOVER	LEARNING-SPEED	SIGNAL-PENALTY	[step]	result
2	0.2	23	0.3	false	1	"NNN\nNNL\nNNH\nNLL\nNHH\nLLL\nLLH\nLHH\nHHH\n"	0.2	0.4	50	"0 NNN\n1 NNL\n2 NNH\n3 NLL\n4 NHH\n5 LLL\n6 LLH\n7 LHH\n8 HHH\n"	0.1	92	0.1	14	0.2	0.1	5.0E-4	0.03	0.05	1	0	0.1105	25000	0
4	0.2	23	0.3	false	1	"NNN\nNNL\nNNH\nNLL\nNHH\nLLL\nLLH\nLHH\nHHH\n"	0.2	0.4	50	"0 NNN\n1 NNL\n2 NNH\n3 NLL\n4 NHH\n5 LLL\n6 LLH\n7 LHH\n8 HHH\n"	0.1	92	0.1	14	0.2	0.1	5.0E-4	0.03	0.05	1	0	0.07983625	25000	0
3	0.2	23	0.3	false	1	"NNN\nNNL\nNNH\nNLL\nNHH\nLLL\nLLH\nLHH\nHHH\n"	0.2	0.4	50	"0 NNN\n1 NNL\n2 NNH\n3 NLL\n4 NHH\n5 LLL\n6 LLH\n7 LHH\n8 HHH\n"	0.1	92	0.1	14	0.2	0.1	5.0E-4	0.03	0.05	1	0	0.093925	25000	0
1	0.2	23	0.3	false	1	"NNN\nNNL\nNNH\nNLL\nNHH\nLLL\nLLH\nLHH\nHHH\n"	0.2	0.4	50	"0 NNN\n1 NNL\n2 NNH\n3 NLL\n4 NHH\n5 LLL\n6 LLH\n7 LHH\n8 HHH\n"	0.1	92	0.1	14	0.2	0.1	5.0E-4	0.03	0.05	1	0	0.13	25000	0
6	0.2	23	0.3	false	1	"NNN\nNNL\nNNH\nNLL\nNHH\nLLL\nLLH\nLHH\nHHH\n"	0.2	0.4	50	"0 NNN\n1 NNL\n2 NNH\n3 NLL\n4 NHH\n5 LLL\n6 LLH\n7 LHH\n8 HHH\n"	0.1	92	0.1	14	0.2	0.1	5.0E-4	0.03	0.05	1	0	0.057681691	25000	0
5	0.2	23	0.3	false	1	"NNN\nNNL\nNNH\nNLL\nNHH\nLLL\nLLH\nLHH\nHHH\n"	0.2	0.4	50	"0 NNN\n1 NNL\n2 NNH\n3 NLL\n4 NHH\n5 LLL\n6 LLH\n7 LHH\n8 HHH\n"	0.1	92	0.1	14	0.2	0.1	5.0E-4	0.03	0.05	1	0	0.067860813	25000	0
7	0.2	23	0.3	false	1	"NNN\nNNL\nNNH\nNLL\nNHH\nLLL\nLLH\nLHH\nHHH\n"	0.2	0.4	50	"0 NNN\n1 NNL\n2 NNH\n3 NLL\n4 NHH\n5 LLL\n6 LLH\n7 LHH\n8 HHH\n"	0.1	92	0.1	14	0.2	0.1	5.0E-4	0.03	0.05	1	0	0.049029437	25000	0
9	0.2	23	0.3	false	1	"NNN\nNNL\nNNH\nNLL\nNHH\nLLL\nLLH\nLHH\nHHH\n"	0.2	0.4	50	"0 NNN\n1 NNL\n2 NNH\n3 NLL\n4 NHH\n5 LLL\n6 LLH\n7 LHH\n8 HHH\n"	0.1	92	0.1	14	0.2	0.1	5.0E-4	0.03	0.05	1	0	0.035423768	25000	0
10	0.2	23	0.3	false	1	"NNN\nNNL\nNNH\nNLL\nNHH\nLLL\nLLH\nLHH\nHHH\n"	0.2	0.4	50	"0 NNN\n1 NNL\n2 NNH\n3 NLL\n4 NHH\n5 LLL\n6 LLH\n7 LHH\n8 HHH\n"	0.1	92	0.1	14	0.2	0.1	5.0E-4	0.03	0.05	1	0	0.030110203	25000	0
8	0.2	23	0.3	false	1	"NNN\nNNL\nNNH\nNLL\nNHH\nLLL\nLLH\nLHH\nHHH\n"	0.2	0.4	50	"0 NNN\n1 NNL\n2 NNH\n3 NLL\n4 NHH\n5 LLL\n6 LLH\n7 LHH\n8 HHH\n"	0.1	92	0.1	14	0.2	0.1	5.0E-4	0.03	0.05	1	0	0.041675021	25000	0
11	0.2	23	0.3	false	1	"NNN\nNNL\nNNH\nNLL\nNHH\nLLL\nLLH\nLHH\nHHH\n"	0.2	0.4	50	"0 NNN\n1 NNL\n2 NNH\n3 NLL\n4 NHH\n5 LLL\n6 LLH\n7 LHH\n8 HHH\n"	0.1	92	0.1	14	0.2	0.1	5.0E-4	0.03	0.05	1	0	0.025593673	25000	0
12	0.2	23	0.3	false	1	"NNN\nNNL\nNNH\nNLL\nNHH\nLLL\nLLH\nLHH\nHHH\n"	0.2	0.4	50	"0 NNN\n1 NNL\n2 NNH\n3 NLL\n4 NHH\n5 LLL\n6 LLH\n7 LHH\n8 HHH\n"	0.1	92	0.1	14	0.2	0.1	5.0E-4	0.03	0.05	1	0	0.021754622	25000	0
13	0.2	23	0.3	false	1	"NNN\nNNL\nNNH\nNLL\nNHH\nLLL\nLLH\nLHH\nHHH\n"	0.2	0.4	50	"0 NNN\n1 NNL\n2 NNH\n3 NLL\n4 NHH\n5 LLL\n6 LLH\n7 LHH\n8 HHH\n"	0.1	92	0.1	14	0.2	0.1	5.0E-4	0.03	0.05	1	0	0.018491428	25000	0
14	0.2	23	0.3	false	1	"NNN\nNNL\nNNH\nNLL\nNHH\nLLL\nLLH\nLHH\nHHH\n"	0.2	0.4	50	"0 NNN\n1 NNL\n2 NNH\n3 NLL\n4 NHH\n5 LLL\n6 LLH\n7 LHH\n8 HHH\n"	0.1	92	0.1	14	0.2	0.1	5.0E-4	0.03	0.05	1	0	0.015717714	25000	0
15	0.2	23	0.3	false	1	"NNN\nNNL\nNNH\nNLL\nNHH\nLLL\nLLH\nLHH\nHHH\n"	0.2	0.4	50	"0 NNN\n1 NNL\n2 NNH\n3 NLL\n4 NHH\n5 LLL\n6 LLH\n7 LHH\n8 HHH\n"	0.1	92	0.1	14	0.2	0.1	5.0E-4	0.03	0.05	1	0	0.013360057	25000	0
16	0.2	23	0.3	false	1	"NNN\nNNL\nNNH\nNLL\nNHH\nLLL\nLLH\nLHH\nHHH\n"	0.2	0.4	50	"0 NNN\n1 NNL\n2 NNH\n3 NLL\n4 NHH\n5 LLL\n6 LLH\n7 LHH\n8 HHH\n"	0.1	92	0.1	14	0.2	0.1	5.0E-4	0.03	0.05	1	0	0.011356048	25000	0
17	0.2	23	0.3	false	1	"NNN\nNNL\nNNH\nNLL\nNHH\nLLL\nLLH\nLHH\nHHH\n"	0.2	0.4	50	"0 NNN\n1 NNL\n2 NNH\n3 NLL\n4 NHH\n5 LLL\n6 LLH\n7 LHH\n8 HHH\n"	0.1	92	0.1	14	0.2	0.1	5.0E-4	0.03	0.05	1	0	0.009652641	25000	0
20	0.2	23	0.3	false	1	"NNN\nNNL\nNNH\nNLL\nNHH\nLLL\nLLH\nLHH\nHHH\n"	0.2	0.4	50	"0 NNN\n1 NNL\n2 NNH\n3 NLL\n4 NHH\n5 LLL\n6 LLH\n7 LHH\n8 HHH\n"	0.1	92	0.1	14	0.2	0.1	5.0E-4	0.03	0.05	1	0	0.005927928	25000	0
21	0.2	23	0.3	false	1	"NNN\nNNL\nNNH\nNLL\nNHH\nLLL\nLLH\nLHH\nHHH\n"	0.2	0.4	50	"0 NNN\n1 NNL\n2 NNH\n3 NLL\n4 NHH\n5 LLL\n6 LLH\n7 LHH\n8 HHH\n"	0.1	92	0.1	14	0.2	0.1	5.0E-4	0.03	0.05	1	0	0.005038739	25000	0
19	0.2	23	0.3	false	1	"NNN\nNNL\nNNH\nNLL\nNHH\nLLL\nLLH\nLHH\nHHH\n"	0.2	0.4	50	"0 NNN\n1 NNL\n2 NNH\n3 NLL\n4 NHH\n5 LLL\n6 LLH\n7 LHH\n8 HHH\n"	0.1	92	0.1	14	0.2	0.1	5.0E-4	0.03	0.05	1	0	0.006974033	25000	0
18	0.2	23	0.3	false	1	"NNN\nNNL\nNNH\nNLL\nNHH\nLLL\nLLH\nLHH\nHHH\n"	0.2	0.4	50	"0 NNN\n1 NNL\n2 NNH\n3 NLL\n4 NHH\n5 LLL\n6 LLH\n7 LHH\n8 HHH\n"	0.1	92	0.1	14	0.2	0.1	5.0E-4	0.03	0.05	1	0	0.008204745	25000	0
22	0.2	23	0.3	false	1	"NNN\nNNL\nNNH\nNLL\nNHH\nLLL\nLLH\nLHH\nHHH\n"	0.2	0.4	50	"0 NNN\n1 NNL\n2 NNH\n3 NLL\n4 NHH\n5 LLL\n6 LLH\n7 LHH\n8 HHH\n"	0.1	92	0.1	14	0.2	0.1	5.0E-4	0.03	0.05	1	0	0.004282928	25000	0
23	0.2	23	0.3	false	1	"NNN\nNNL\nNNH\nNLL\nNHH\nLLL\nLLH\nLHH\nHHH\n"	0.2	0.4	50	"0 NNN\n1 NNL\n2 NNH\n3 NLL\n4 NHH\n5 LLL\n6 LLH\n7 LHH\n8 HHH\n"	0.1	92	0.1	14	0.2	0.1	5.0E-4	0.03	0.05	1	0	0.003640489	25000	0
24	0.2	23	0.3	false	1	"NNN\nNNL\nNNH\nNLL\nNHH\nLLL\nLLH\nLHH\nHHH\n"	0.2	0.4	50	"0 NNN\n1 NNL\n2 NNH\n3 NLL\n4 NHH\n5 LLL\n6 LLH\n7 LHH\n8 HHH\n"	0.1	92	0.1	14	0.2	0.1	5.0E-4	0.03	0.05	1	0	0.003094416	25000	0
25	0.2	23	0.3	false	1	"NNN\nNNL\nNNH\nNLL\nNHH\nLLL\nLLH\nLHH\nHHH\n"	0.2	0.4	50	"0 NNN\n1 NNL\n2 NNH\n3 NLL\n4 NHH\n5 LLL\n6 LLH\n7 LHH\n8 HHH\n"	0.1	92	0.1	14	0.2	0.1	5.0E-4	0.03	0.05	1	0	0.002630253	25000	0
26	0.2	23	0.3	false	1	"NNN\nNNL\nNNH\nNLL\nNHH\nLLL\nLLH\nLHH\nHHH\n"	0.2	0.4	50	"0 NNN\n1 NNL\n2 NNH\n3 NLL\n4 NHH\n5 LLL\n6 LLH\n7 LHH\n8 HHH\n"	0.1	92	0.1	14	0.2	0.1	5.0E-4	0.03	0.05	1	0	0.002235715	25000	0
27	0.2	23	0.3	false	1	"NNN\nNNL\nNNH\nNLL\nNHH\nLLL\nLLH\nLHH\nHHH\n"	0.2	0.4	50	"0 NNN\n1 NNL\n2 NNH\n3 NLL\n4 NHH\n5 LLL\n6 LLH\n7 LHH\n8 HHH\n"	0.1	92	0.1	14	0.2	0.1	5.0E-4	0.03	0.05	1	0	0.001900358	25000	0
28	0.2	23	0.3	false	1	"NNN\nNNL\nNNH\nNLL\nNHH\nLLL\nLLH\nLHH\nHHH\n"	0.2	0.4	50	"0 NNN\n1 NNL\n2 NNH\n3 NLL\n4 NHH\n5 LLL\n6 LLH\n7 LHH\n8 HHH\n"	0.1	92	0.1	14	0.2	0.1	5.0E-4	0.03	0.05	1	0	0.001615304	25000	0
30	0.2	23	0.3	false	1	"NNN\nNNL\nNNH\nNLL\nNHH\nLLL\nLLH\nLHH\nHHH\n"	0.2	0.4	50	"0 NNN\n1 NNL\n2 NNH\n3 NLL\n4 NHH\n5 LLL\n6 LLH\n7 LHH\n8 HHH\n"	0.1	92	0.1	14	0.2	0.1	5.0E-4	0.03	0.05	1	0	0.001167057	25000	0
31	0.2	23	0.3	false	1	"NNN\nNNL\nNNH\nNLL\nNHH\nLLL\nLLH\nLHH\nHHH\n"	0.2	0.4	50	"0 NNN\n1 NNL\n2 NNH\n3 NLL\n4 NHH\n5 LLL\n6 LLH\n7 LHH\n8 HHH\n"	0.1	92	0.1	14	0.2	0.1	5.0E-4	0.03	0.05	1	0	9.91999E-4	25000	0
29	0.2	23	0.3	false	1	"NNN\nNNL\nNNH\nNLL\nNHH\nLLL\nLLH\nLHH\nHHH\n"	0.2	0.4	50	"0 NNN\n1 NNL\n2 NNH\n3 NLL\n4 NHH\n5 LLL\n6 LLH\n7 LHH\n8 HHH\n"	0.1	92	0.1	14	0.2	0.1	5.0E-4	0.03	0.05	1	0	0.001373009	25000	0
32	0.2	23	0.3	false	1	"NNN\nNNL\nNNH\nNLL\nNHH\nLLL\nLLH\nLHH\nHHH\n"	0.2	0.4	50	"0 NNN\n1 NNL\n2 NNH\n3 NLL\n4 NHH\n5 LLL\n6 LLH\n7 LHH\n8 HHH\n"	0.1	92	0.1	14	0.2	0.1	5.0E-4	0.03	0.05	1	0	8.43199E-4	25000	0
33	0.2	23	0.3	false	1	"NNN\nNNL\nNNH\nNLL\nNHH\nLLL\nLLH\nLHH\nHHH\n"	0.2	0.4	50	"0 NNN\n1 NNL\n2 NNH\n3 NLL\n4 NHH\n5 LLL\n6 LLH\n7 LHH\n8 HHH\n"	0.1	92	0.1	14	0.2	0.1	5.0E-4	0.03	0.05	1	0	7.16719E-4	25000	0
34	0.2	23	0.3	false	1	"NNN\nNNL\nNNH\nNLL\nNHH\nLLL\nLLH\nLHH\nHHH\n"	0.2	0.4	50	"0 NNN\n1 NNL\n2 NNH\n3 NLL\n4 NHH\n5 LLL\n6 LLH\n7 LHH\n8 HHH\n"	0.1	92	0.1	14	0.2	0.1	5.0E-4	0.03	0.05	1	0	6.09211E-4	25000	0
35	0.2	23	0.3	false	1	"NNN\nNNL\nNNH\nNLL\nNHH\nLLL\nLLH\nLHH\nHHH\n"	0.2	0.4	50	"0 NNN\n1 NNL\n2 NNH\n3 NLL\n4 NHH\n5 LLL\n6 LLH\n7 LHH\n8 HHH\n"	0.1	92	0.1	14	0.2	0.1	5.0E-4	0.03	0.05	1	0	5.1783E-4	25000	0
37	0.2	23	0.3	false	1	"NNN\nNNL\nNNH\nNLL\nNHH\nLLL\nLLH\nLHH\nHHH\n"	0.2	0.4	50	"0 NNN\n1 NNL\n2 NNH\n3 NLL\n4 NHH\n5 LLL\n6 LLH\n7 LHH\n8 HHH\n"	0.1	92	0.1	14	0.2	0.1	5.0E-4	0.03	0.05	1	0	3.74132E-4	25000	0
36	0.2	23	0.3	false	1	"NNN\nNNL\nNNH\nNLL\nNHH\nLLL\nLLH\nLHH\nHHH\n"	0.2	0.4	50	"0 NNN\n1 NNL\n2 NNH\n3 NLL\n4 NHH\n5 LLL\n6 LLH\n7 LHH\n8 HHH\n"	0.1	92	0.1	14	0.2	0.1	5.0E-4	0.03	0.05	1	0	4.40155E-4	25000	0
38	0.2	23	0.3	false	1	"NNN\nNNL\nNNH\nNLL\nNHH\nLLL\nLLH\nLHH\nHHH\n"	0.2	0.4	50	"0 NNN\n1 NNL\n2 NNH\n3 NLL\n4 NHH\n5 LLL\n6 LLH\n7 LHH\n8 HHH\n"	0.1	92	0.1	14	0.2	0.1	5.0E-4	0.03	0.05	1	0	3.18012E-4	25000	0
40	0.2	23	0.3	false	1	"NNN\nNNL\nNNH\nNLL\nNHH\nLLL\nLLH\nLHH\nHHH\n"	0.2	0.4	50	"0 NNN\n1 NNL\n2 NNH\n3 NLL\n4 NHH\n5 LLL\n6 LLH\n7 LHH\n8 HHH\n"	0.1	92	0.1	14	0.2	0.1	5.0E-4	0.03	0.05	1	0	2.29764E-4	25000	0
39	0.2	23	0.3	false	1	"NNN\nNNL\nNNH\nNLL\nNHH\nLLL\nLLH\nLHH\nHHH\n"	0.2	0.4	50	"0 NNN\n1 NNL\n2 NNH\n3 NLL\n4 NHH\n5 LLL\n6 LLH\n7 LHH\n8 HHH\n"	0.1	92	0.1	14	0.2	0.1	5.0E-4	0.03	0.05	1	0	2.7031E-4	25000	0
42	0.2	23	0.3	false	1	"NNN\nNNL\nNNH\nNLL\nNHH\nLLL\nLLH\nLHH\nHHH\n"	0.2	0.4	50	"0 NNN\n1 NNL\n2 NNH\n3 NLL\n4 NHH\n5 LLL\n6 LLH\n7 LHH\n8 HHH\n"	0.1	92	0.1	14	0.2	0.1	5.0E-4	0.03	0.05	1	0	1.66004E-4	25000	0
41	0.2	23	0.3	false	1	"NNN\nNNL\nNNH\nNLL\nNHH\nLLL\nLLH\nLHH\nHHH\n"	0.2	0.4	50	"0 NNN\n1 NNL\n2 NNH\n3 NLL\n4 NHH\n5 LLL\n6 LLH\n7 LHH\n8 HHH\n"	0.1	92	0.1	14	0.2	0.1	5.0E-4	0.03	0.05	1	0	1.95299E-4	25000	0
43	0.2	23	0.3	false	1	"NNN\nNNL\nNNH\nNLL\nNHH\nLLL\nLLH\nLHH\nHHH\n"	0.2	0.4	50	"0 NNN\n1 NNL\n2 NNH\n3 NLL\n4 NHH\n5 LLL\n6 LLH\n7 LHH\n8 HHH\n"	0.1	92	0.1	14	0.2	0.1	5.0E-4	0.03	0.05	1	0	1.41104E-4	25000	0
45	0.2	23	0.3	false	1	"NNN\nNNL\nNNH\nNLL\nNHH\nLLL\nLLH\nLHH\nHHH\n"	0.2	0.4	50	"0 NNN\n1 NNL\n2 NNH\n3 NLL\n4 NHH\n5 LLL\n6 LLH\n7 LHH\n8 HHH\n"	0.1	92	0.1	14	0.2	0.1	5.0E-4	0.03	0.05	1	0	1.01947E-4	25000	0
46	0.2	23	0.3	false	1	"NNN\nNNL\nNNH\nNLL\nNHH\nLLL\nLLH\nLHH\nHHH\n"	0.2	0.4	50	"0 NNN\n1 NNL\n2 NNH\n3 NLL\n4 NHH\n5 LLL\n6 LLH\n7 LHH\n8 HHH\n"	0.1	92	0.1	14	0.2	0.1	5.0E-4	0.03	0.05	1	0	8.66553E-5	25000	0
44	0.2	23	0.3	false	1	"NNN\nNNL\nNNH\nNLL\nNHH\nLLL\nLLH\nLHH\nHHH\n"	0.2	0.4	50	"0 NNN\n1 NNL\n2 NNH\n3 NLL\n4 NHH\n5 LLL\n6 LLH\n7 LHH\n8 HHH\n"	0.1	92	0.1	14	0.2	0.1	5.0E-4	0.03	0.05	1	0	1.19938E-4	25000	0
47	0.2	23	0.3	false	1	"NNN\nNNL\nNNH\nNLL\nNHH\nLLL\nLLH\nLHH\nHHH\n"	0.2	0.4	50	"0 NNN\n1 NNL\n2 NNH\n3 NLL\n4 NHH\n5 LLL\n6 LLH\n7 LHH\n8 HHH\n"	0.1	92	0.1	14	0.2	0.1	5.0E-4	0.03	0.05	1	0	7.3657E-5	25000	0
48	0.2	23	0.3	false	1	"NNN\nNNL\nNNH\nNLL\nNHH\nLLL\nLLH\nLHH\nHHH\n"	0.2	0.4	50	"0 NNN\n1 NNL\n2 NNH\n3 NLL\n4 NHH\n5 LLL\n6 LLH\n7 LHH\n8 HHH\n"	0.1	92	0.1	14	0.2	0.1	5.0E-4	0.03	0.05	1	0	6.26084E-5	25000	0
51	0.2	23	0.3	false	1	"NNN\nNNL\nNNH\nNLL\nNHH\nLLL\nLLH\nLHH\nHHH\n"	0.2	0.4	50	"0 NNN\n1 NNL\n2 NNH\n3 NLL\n4 NHH\n5 LLL\n6 LLH\n7 LHH\n8 HHH\n"	0.1	92	0.1	14	0.2	0.1	5.0E-4	0.03	0.05	1	0	0	25000	0
49	0.2	23	0.3	false	1	"NNN\nNNL\nNNH\nNLL\nNHH\nLLL\nLLH\nLHH\nHHH\n"	0.2	0.4	50	"0 NNN\n1 NNL\n2 NNH\n3 NLL\n4 NHH\n5 LLL\n6 LLH\n7 LHH\n8 HHH\n"	0.1	92	0.1	14	0.2	0.1	5.0E-4	0.03	0.05	1	0	5.32172E-5	25000	0
50	0.2	23	0.3	false	1	"NNN\nNNL\nNNH\nNLL\nNHH\nLLL\nLLH\nLHH\nHHH\n"	0.2	0.4	50	"0 NNN\n1 NNL\n2 NNH\n3 NLL\n4 NHH\n5 LLL\n6 LLH\n7 LHH\n8 HHH\n"	0.1	92	0.1	14	0.2	0.1	5.0E-4	0.03	0.05	1	0	4.52346E-5	25000	0
52	0.2	23	0.3	false	1	"NNN\nNNL\nNNH\nNLL\nNHH\nLLL\nLLH\nLHH\nHHH\n"	0.2	0.4	50	"0 NNN\n1 NNL\n2 NNH\n3 NLL\n4 NHH\n5 LLL\n6 LLH\n7 LHH\n8 HHH\n"	0.1	92	0.1	14	0.2	0.1	5.0E-4	0.03	0.05	1	0.01	0.13	25000	0
53	0.2	23	0.3	false	1	"NNN\nNNL\nNNH\nNLL\nNHH\nLLL\nLLH\nLHH\nHHH\n"	0.2	0.4	50	"0 NNN\n1 NNL\n2 NNH\n3 NLL\n4 NHH\n5 LLL\n6 LLH\n7 LHH\n8 HHH\n"	0.1	92	0.1	14	0.2	0.1	5.0E-4	0.03	0.05	1	0.01	0.1105	25000	0
54	0.2	23	0.3	false	1	"NNN\nNNL\nNNH\nNLL\nNHH\nLLL\nLLH\nLHH\nHHH\n"	0.2	0.4	50	"0 NNN\n1 NNL\n2 NNH\n3 NLL\n4 NHH\n5 LLL\n6 LLH\n7 LHH\n8 HHH\n"	0.1	92	0.1	14	0.2	0.1	5.0E-4	0.03	0.05	1	0.01	0.093925	25000	0
56	0.2	23	0.3	false	1	"NNN\nNNL\nNNH\nNLL\nNHH\nLLL\nLLH\nLHH\nHHH\n"	0.2	0.4	50	"0 NNN\n1 NNL\n2 NNH\n3 NLL\n4 NHH\n5 LLL\n6 LLH\n7 LHH\n8 HHH\n"	0.1	92	0.1	14	0.2	0.1	5.0E-4	0.03	0.05	1	0.01	0.067860813	25000	2
57	0.2	23	0.3	false	1	"NNN\nNNL\nNNH\nNLL\nNHH\nLLL\nLLH\nLHH\nHHH\n"	0.2	0.4	50	"0 NNN\n1 NNL\n2 NNH\n3 NLL\n4 NHH\n5 LLL\n6 LLH\n7 LHH\n8 HHH\n"	0.1	92	0.1	14	0.2	0.1	5.0E-4	0.03	0.05	1	0.01	0.057681691	25000	2
55	0.2	23	0.3	false	1	"NNN\nNNL\nNNH\nNLL\nNHH\nLLL\nLLH\nLHH\nHHH\n"	0.2	0.4	50	"0 NNN\n1 NNL\n2 NNH\n3 NLL\n4 NHH\n5 LLL\n6 LLH\n7 LHH\n8 HHH\n"	0.1	92	0.1	14	0.2	0.1	5.0E-4	0.03	0.05	1	0.01	0.07983625	25000	2
59	0.2	23	0.3	false	1	"NNN\nNNL\nNNH\nNLL\nNHH\nLLL\nLLH\nLHH\nHHH\n"	0.2	0.4	50	"0 NNN\n1 NNL\n2 NNH\n3 NLL\n4 NHH\n5 LLL\n6 LLH\n7 LHH\n8 HHH\n"	0.1	92	0.1	14	0.2	0.1	5.0E-4	0.03	0.05	1	0.01	0.041675021	25000	0
58	0.2	23	0.3	false	1	"NNN\nNNL\nNNH\nNLL\nNHH\nLLL\nLLH\nLHH\nHHH\n"	0.2	0.4	50	"0 NNN\n1 NNL\n2 NNH\n3 NLL\n4 NHH\n5 LLL\n6 LLH\n7 LHH\n8 HHH\n"	0.1	92	0.1	14	0.2	0.1	5.0E-4	0.03	0.05	1	0.01	0.049029437	25000	2
60	0.2	23	0.3	false	1	"NNN\nNNL\nNNH\nNLL\nNHH\nLLL\nLLH\nLHH\nHHH\n"	0.2	0.4	50	"0 NNN\n1 NNL\n2 NNH\n3 NLL\n4 NHH\n5 LLL\n6 LLH\n7 LHH\n8 HHH\n"	0.1	92	0.1	14	0.2	0.1	5.0E-4	0.03	0.05	1	0.01	0.035423768	25000	0
61	0.2	23	0.3	false	1	"NNN\nNNL\nNNH\nNLL\nNHH\nLLL\nLLH\nLHH\nHHH\n"	0.2	0.4	50	"0 NNN\n1 NNL\n2 NNH\n3 NLL\n4 NHH\n5 LLL\n6 LLH\n7 LHH\n8 HHH\n"	0.1	92	0.1	14	0.2	0.1	5.0E-4	0.03	0.05	1	0.01	0.030110203	25000	2
62	0.2	23	0.3	false	1	"NNN\nNNL\nNNH\nNLL\nNHH\nLLL\nLLH\nLHH\nHHH\n"	0.2	0.4	50	"0 NNN\n1 NNL\n2 NNH\n3 NLL\n4 NHH\n5 LLL\n6 LLH\n7 LHH\n8 HHH\n"	0.1	92	0.1	14	0.2	0.1	5.0E-4	0.03	0.05	1	0.01	0.025593673	25000	2
64	0.2	23	0.3	false	1	"NNN\nNNL\nNNH\nNLL\nNHH\nLLL\nLLH\nLHH\nHHH\n"	0.2	0.4	50	"0 NNN\n1 NNL\n2 NNH\n3 NLL\n4 NHH\n5 LLL\n6 LLH\n7 LHH\n8 HHH\n"	0.1	92	0.1	14	0.2	0.1	5.0E-4	0.03	0.05	1	0.01	0.018491428	25000	2
63	0.2	23	0.3	false	1	"NNN\nNNL\nNNH\nNLL\nNHH\nLLL\nLLH\nLHH\nHHH\n"	0.2	0.4	50	"0 NNN\n1 NNL\n2 NNH\n3 NLL\n4 NHH\n5 LLL\n6 LLH\n7 LHH\n8 HHH\n"	0.1	92	0.1	14	0.2	0.1	5.0E-4	0.03	0.05	1	0.01	0.021754622	25000	2
66	0.2	23	0.3	false	1	"NNN\nNNL\nNNH\nNLL\nNHH\nLLL\nLLH\nLHH\nHHH\n"	0.2	0.4	50	"0 NNN\n1 NNL\n2 NNH\n3 NLL\n4 NHH\n5 LLL\n6 LLH\n7 LHH\n8 HHH\n"	0.1	92	0.1	14	0.2	0.1	5.0E-4	0.03	0.05	1	0.01	0.013360057	25000	2
67	0.2	23	0.3	false	1	"NNN\nNNL\nNNH\nNLL\nNHH\nLLL\nLLH\nLHH\nHHH\n"	0.2	0.4	50	"0 NNN\n1 NNL\n2 NNH\n3 NLL\n4 NHH\n5 LLL\n6 LLH\n7 LHH\n8 HHH\n"	0.1	92	0.1	14	0.2	0.1	5.0E-4	0.03	0.05	1	0.01	0.011356048	25000	2
65	0.2	23	0.3	false	1	"NNN\nNNL\nNNH\nNLL\nNHH\nLLL\nLLH\nLHH\nHHH\n"	0.2	0.4	50	"0 NNN\n1 NNL\n2 NNH\n3 NLL\n4 NHH\n5 LLL\n6 LLH\n7 LHH\n8 HHH\n"	0.1	92	0.1	14	0.2	0.1	5.0E-4	0.03	0.05	1	0.01	0.015717714	25000	0
68	0.2	23	0.3	false	1	"NNN\nNNL\nNNH\nNLL\nNHH\nLLL\nLLH\nLHH\nHHH\n"	0.2	0.4	50	"0 NNN\n1 NNL\n2 NNH\n3 NLL\n4 NHH\n5 LLL\n6 LLH\n7 LHH\n8 HHH\n"	0.1	92	0.1	14	0.2	0.1	5.0E-4	0.03	0.05	1	0.01	0.009652641	25000	2
69	0.2	23	0.3	false	1	"NNN\nNNL\nNNH\nNLL\nNHH\nLLL\nLLH\nLHH\nHHH\n"	0.2	0.4	50	"0 NNN\n1 NNL\n2 NNH\n3 NLL\n4 NHH\n5 LLL\n6 LLH\n7 LHH\n8 HHH\n"	0.1	92	0.1	14	0.2	0.1	5.0E-4	0.03	0.05	1	0.01	0.008204745	25000	2
70	0.2	23	0.3	false	1	"NNN\nNNL\nNNH\nNLL\nNHH\nLLL\nLLH\nLHH\nHHH\n"	0.2	0.4	50	"0 NNN\n1 NNL\n2 NNH\n3 NLL\n4 NHH\n5 LLL\n6 LLH\n7 LHH\n8 HHH\n"	0.1	92	0.1	14	0.2	0.1	5.0E-4	0.03	0.05	1	0.01	0.006974033	25000	2
72	0.2	23	0.3	false	1	"NNN\nNNL\nNNH\nNLL\nNHH\nLLL\nLLH\nLHH\nHHH\n"	0.2	0.4	50	"0 NNN\n1 NNL\n2 NNH\n3 NLL\n4 NHH\n5 LLL\n6 LLH\n7 LHH\n8 HHH\n"	0.1	92	0.1	14	0.2	0.1	5.0E-4	0.03	0.05	1	0.01	0.005038739	25000	2
71	0.2	23	0.3	false	1	"NNN\nNNL\nNNH\nNLL\nNHH\nLLL\nLLH\nLHH\nHHH\n"	0.2	0.4	50	"0 NNN\n1 NNL\n2 NNH\n3 NLL\n4 NHH\n5 LLL\n6 LLH\n7 LHH\n8 HHH\n"	0.1	92	0.1	14	0.2	0.1	5.0E-4	0.03	0.05	1	0.01	0.005927928	25000	2
73	0.2	23	0.3	false	1	"NNN\nNNL\nNNH\nNLL\nNHH\nLLL\nLLH\nLHH\nHHH\n"	0.2	0.4	50	"0 NNN\n1 NNL\n2 NNH\n3 NLL\n4 NHH\n5 LLL\n6 LLH\n7 LHH\n8 HHH\n"	0.1	92	0.1	14	0.2	0.1	5.0E-4	0.03	0.05	1	0.01	0.004282928	25000	2
74	0.2	23	0.3	false	1	"NNN\nNNL\nNNH\nNLL\nNHH\nLLL\nLLH\nLHH\nHHH\n"	0.2	0.4	50	"0 NNN\n1 NNL\n2 NNH\n3 NLL\n4 NHH\n5 LLL\n6 LLH\n7 LHH\n8 HHH\n"	0.1	92	0.1	14	0.2	0.1	5.0E-4	0.03	0.05	1	0.01	0.003640489	25000	2
77	0.2	23	0.3	false	1	"NNN\nNNL\nNNH\nNLL\nNHH\nLLL\nLLH\nLHH\nHHH\n"	0.2	0.4	50	"0 NNN\n1 NNL\n2 NNH\n3 NLL\n4 NHH\n5 LLL\n6 LLH\n7 LHH\n8 HHH\n"	0.1	92	0.1	14	0.2	0.1	5.0E-4	0.03	0.05	1	0.01	0.002235715	25000	2
78	0.2	23	0.3	false	1	"NNN\nNNL\nNNH\nNLL\nNHH\nLLL\nLLH\nLHH\nHHH\n"	0.2	0.4	50	"0 NNN\n1 NNL\n2 NNH\n3 NLL\n4 NHH\n5 LLL\n6 LLH\n7 LHH\n8 HHH\n"	0.1	92	0.1	14	0.2	0.1	5.0E-4	0.03	0.05	1	0.01	0.001900358	25000	2
75	0.2	23	0.3	false	1	"NNN\nNNL\nNNH\nNLL\nNHH\nLLL\nLLH\nLHH\nHHH\n"	0.2	0.4	50	"0 NNN\n1 NNL\n2 NNH\n3 NLL\n4 NHH\n5 LLL\n6 LLH\n7 LHH\n8 HHH\n"	0.1	92	0.1	14	0.2	0.1	5.0E-4	0.03	0.05	1	0.01	0.003094416	25000	2
76	0.2	23	0.3	false	1	"NNN\nNNL\nNNH\nNLL\nNHH\nLLL\nLLH\nLHH\nHHH\n"	0.2	0.4	50	"0 NNN\n1 NNL\n2 NNH\n3 NLL\n4 NHH\n5 LLL\n6 LLH\n7 LHH\n8 HHH\n"	0.1	92	0.1	14	0.2	0.1	5.0E-4	0.03	0.05	1	0.01	0.002630253	25000	2
79	0.2	23	0.3	false	1	"NNN\nNNL\nNNH\nNLL\nNHH\nLLL\nLLH\nLHH\nHHH\n"	0.2	0.4	50	"0 NNN\n1 NNL\n2 NNH\n3 NLL\n4 NHH\n5 LLL\n6 LLH\n7 LHH\n8 HHH\n"	0.1	92	0.1	14	0.2	0.1	5.0E-4	0.03	0.05	1	0.01	0.001615304	25000	2
80	0.2	23	0.3	false	1	"NNN\nNNL\nNNH\nNLL\nNHH\nLLL\nLLH\nLHH\nHHH\n"	0.2	0.4	50	"0 NNN\n1 NNL\n2 NNH\n3 NLL\n4 NHH\n5 LLL\n6 LLH\n7 LHH\n8 HHH\n"	0.1	92	0.1	14	0.2	0.1	5.0E-4	0.03	0.05	1	0.01	0.001373009	25000	0
81	0.2	23	0.3	false	1	"NNN\nNNL\nNNH\nNLL\nNHH\nLLL\nLLH\nLHH\nHHH\n"	0.2	0.4	50	"0 NNN\n1 NNL\n2 NNH\n3 NLL\n4 NHH\n5 LLL\n6 LLH\n7 LHH\n8 HHH\n"	0.1	92	0.1	14	0.2	0.1	5.0E-4	0.03	0.05	1	0.01	0.001167057	25000	2
82	0.2	23	0.3	false	1	"NNN\nNNL\nNNH\nNLL\nNHH\nLLL\nLLH\nLHH\nHHH\n"	0.2	0.4	50	"0 NNN\n1 NNL\n2 NNH\n3 NLL\n4 NHH\n5 LLL\n6 LLH\n7 LHH\n8 HHH\n"	0.1	92	0.1	14	0.2	0.1	5.0E-4	0.03	0.05	1	0.01	9.91999E-4	25000	2
84	0.2	23	0.3	false	1	"NNN\nNNL\nNNH\nNLL\nNHH\nLLL\nLLH\nLHH\nHHH\n"	0.2	0.4	50	"0 NNN\n1 NNL\n2 NNH\n3 NLL\n4 NHH\n5 LLL\n6 LLH\n7 LHH\n8 HHH\n"	0.1	92	0.1	14	0.2	0.1	5.0E-4	0.03	0.05	1	0.01	7.16719E-4	25000	2
83	0.2	23	0.3	false	1	"NNN\nNNL\nNNH\nNLL\nNHH\nLLL\nLLH\nLHH\nHHH\n"	0.2	0.4	50	"0 NNN\n1 NNL\n2 NNH\n3 NLL\n4 NHH\n5 LLL\n6 LLH\n7 LHH\n8 HHH\n"	0.1	92	0.1	14	0.2	0.1	5.0E-4	0.03	0.05	1	0.01	8.43199E-4	25000	2
85	0.2	23	0.3	false	1	"NNN\nNNL\nNNH\nNLL\nNHH\nLLL\nLLH\nLHH\nHHH\n"	0.2	0.4	50	"0 NNN\n1 NNL\n2 NNH\n3 NLL\n4 NHH\n5 LLL\n6 LLH\n7 LHH\n8 HHH\n"	0.1	92	0.1	14	0.2	0.1	5.0E-4	0.03	0.05	1	0.01	6.09211E-4	25000	2
87	0.2	23	0.3	false	1	"NNN\nNNL\nNNH\nNLL\nNHH\nLLL\nLLH\nLHH\nHHH\n"	0.2	0.4	50	"0 NNN\n1 NNL\n2 NNH\n3 NLL\n4 NHH\n5 LLL\n6 LLH\n7 LHH\n8 HHH\n"	0.1	92	0.1	14	0.2	0.1	5.0E-4	0.03	0.05	1	0.01	4.40155E-4	25000	2
88	0.2	23	0.3	false	1	"NNN\nNNL\nNNH\nNLL\nNHH\nLLL\nLLH\nLHH\nHHH\n"	0.2	0.4	50	"0 NNN\n1 NNL\n2 NNH\n3 NLL\n4 NHH\n5 LLL\n6 LLH\n7 LHH\n8 HHH\n"	0.1	92	0.1	14	0.2	0.1	5.0E-4	0.03	0.05	1	0.01	3.74132E-4	25000	2
86	0.2	23	0.3	false	1	"NNN\nNNL\nNNH\nNLL\nNHH\nLLL\nLLH\nLHH\nHHH\n"	0.2	0.4	50	"0 NNN\n1 NNL\n2 NNH\n3 NLL\n4 NHH\n5 LLL\n6 LLH\n7 LHH\n8 HHH\n"	0.1	92	0.1	14	0.2	0.1	5.0E-4	0.03	0.05	1	0.01	5.1783E-4	25000	2
89	0.2	23	0.3	false	1	"NNN\nNNL\nNNH\nNLL\nNHH\nLLL\nLLH\nLHH\nHHH\n"	0.2	0.4	50	"0 NNN\n1 NNL\n2 NNH\n3 NLL\n4 NHH\n5 LLL\n6 LLH\n7 LHH\n8 HHH\n"	0.1	92	0.1	14	0.2	0.1	5.0E-4	0.03	0.05	1	0.01	3.18012E-4	25000	2
90	0.2	23	0.3	false	1	"NNN\nNNL\nNNH\nNLL\nNHH\nLLL\nLLH\nLHH\nHHH\n"	0.2	0.4	50	"0 NNN\n1 NNL\n2 NNH\n3 NLL\n4 NHH\n5 LLL\n6 LLH\n7 LHH\n8 HHH\n"	0.1	92	0.1	14	0.2	0.1	5.0E-4	0.03	0.05	1	0.01	2.7031E-4	25000	2
91	0.2	23	0.3	false	1	"NNN\nNNL\nNNH\nNLL\nNHH\nLLL\nLLH\nLHH\nHHH\n"	0.2	0.4	50	"0 NNN\n1 NNL\n2 NNH\n3 NLL\n4 NHH\n5 LLL\n6 LLH\n7 LHH\n8 HHH\n"	0.1	92	0.1	14	0.2	0.1	5.0E-4	0.03	0.05	1	0.01	2.29764E-4	25000	2
92	0.2	23	0.3	false	1	"NNN\nNNL\nNNH\nNLL\nNHH\nLLL\nLLH\nLHH\nHHH\n"	0.2	0.4	50	"0 NNN\n1 NNL\n2 NNH\n3 NLL\n4 NHH\n5 LLL\n6 LLH\n7 LHH\n8 HHH\n"	0.1	92	0.1	14	0.2	0.1	5.0E-4	0.03	0.05	1	0.01	1.95299E-4	25000	2
94	0.2	23	0.3	false	1	"NNN\nNNL\nNNH\nNLL\nNHH\nLLL\nLLH\nLHH\nHHH\n"	0.2	0.4	50	"0 NNN\n1 NNL\n2 NNH\n3 NLL\n4 NHH\n5 LLL\n6 LLH\n7 LHH\n8 HHH\n"	0.1	92	0.1	14	0.2	0.1	5.0E-4	0.03	0.05	1	0.01	1.41104E-4	25000	2
95	0.2	23	0.3	false	1	"NNN\nNNL\nNNH\nNLL\nNHH\nLLL\nLLH\nLHH\nHHH\n"	0.2	0.4	50	"0 NNN\n1 NNL\n2 NNH\n3 NLL\n4 NHH\n5 LLL\n6 LLH\n7 LHH\n8 HHH\n"	0.1	92	0.1	14	0.2	0.1	5.0E-4	0.03	0.05	1	0.01	1.19938E-4	25000	2
93	0.2	23	0.3	false	1	"NNN\nNNL\nNNH\nNLL\nNHH\nLLL\nLLH\nLHH\nHHH\n"	0.2	0.4	50	"0 NNN\n1 NNL\n2 NNH\n3 NLL\n4 NHH\n5 LLL\n6 LLH\n7 LHH\n8 HHH\n"	0.1	92	0.1	14	0.2	0.1	5.0E-4	0.03	0.05	1	0.01	1.66004E-4	25000	2
97	0.2	23	0.3	false	1	"NNN\nNNL\nNNH\nNLL\nNHH\nLLL\nLLH\nLHH\nHHH\n"	0.2	0.4	50	"0 NNN\n1 NNL\n2 NNH\n3 NLL\n4 NHH\n5 LLL\n6 LLH\n7 LHH\n8 HHH\n"	0.1	92	0.1	14	0.2	0.1	5.0E-4	0.03	0.05	1	0.01	8.66553E-5	25000	2
98	0.2	23	0.3	false	1	"NNN\nNNL\nNNH\nNLL\nNHH\nLLL\nLLH\nLHH\nHHH\n"	0.2	0.4	50	"0 NNN\n1 NNL\n2 NNH\n3 NLL\n4 NHH\n5 LLL\n6 LLH\n7 LHH\n8 HHH\n"	0.1	92	0.1	14	0.2	0.1	5.0E-4	0.03	0.05	1	0.01	7.3657E-5	25000	2
96	0.2	23	0.3	false	1	"NNN\nNNL\nNNH\nNLL\nNHH\nLLL\nLLH\nLHH\nHHH\n"	0.2	0.4	50	"0 NNN\n1 NNL\n2 NNH\n3 NLL\n4 NHH\n5 LLL\n6 LLH\n7 LHH\n8 HHH\n"	0.1	92	0.1	14	0.2	0.1	5.0E-4	0.03	0.05	1	0.01	1.01947E-4	25000	2
99	0.2	23	0.3	false	1	"NNN\nNNL\nNNH\nNLL\nNHH\nLLL\nLLH\nLHH\nHHH\n"	0.2	0.4	50	"0 NNN\n1 NNL\n2 NNH\n3 NLL\n4 NHH\n5 LLL\n6 LLH\n7 LHH\n8 HHH\n"	0.1	92	0.1	14	0.2	0.1	5.0E-4	0.03	0.05	1	0.01	6.26084E-5	25000	2
100	0.2	23	0.3	false	1	"NNN\nNNL\nNNH\nNLL\nNHH\nLLL\nLLH\nLHH\nHHH\n"	0.2	0.4	50	"0 NNN\n1 NNL\n2 NNH\n3 NLL\n4 NHH\n5 LLL\n6 LLH\n7 LHH\n8 HHH\n"	0.1	92	0.1	14	0.2	0.1	5.0E-4	0.03	0.05	1	0.01	5.32172E-5	25000	2
101	0.2	23	0.3	false	1	"NNN\nNNL\nNNH\nNLL\nNHH\nLLL\nLLH\nLHH\nHHH\n"	0.2	0.4	50	"0 NNN\n1 NNL\n2 NNH\n3 NLL\n4 NHH\n5 LLL\n6 LLH\n7 LHH\n8 HHH\n"	0.1	92	0.1	14	0.2	0.1	5.0E-4	0.03	0.05	1	0.01	4.52346E-5	25000	2
102	0.2	23	0.3	false	1	"NNN\nNNL\nNNH\nNLL\nNHH\nLLL\nLLH\nLHH\nHHH\n"	0.2	0.4	50	"0 NNN\n1 NNL\n2 NNH\n3 NLL\n4 NHH\n5 LLL\n6 LLH\n7 LHH\n8 HHH\n"	0.1	92	0.1	14	0.2	0.1	5.0E-4	0.03	0.05	1	0.01	0	25000	2
103	0.2	23	0.3	false	1	"NNN\nNNL\nNNH\nNLL\nNHH\nLLL\nLLH\nLHH\nHHH\n"	0.2	0.4	50	"0 NNN\n1 NNL\n2 NNH\n3 NLL\n4 NHH\n5 LLL\n6 LLH\n7 LHH\n8 HHH\n"	0.1	92	0.1	14	0.2	0.1	5.0E-4	0.03	0.05	1	0.03	0.13	25000	2
104	0.2	23	0.3	false	1	"NNN\nNNL\nNNH\nNLL\nNHH\nLLL\nLLH\nLHH\nHHH\n"	0.2	0.4	50	"0 NNN\n1 NNL\n2 NNH\n3 NLL\n4 NHH\n5 LLL\n6 LLH\n7 LHH\n8 HHH\n"	0.1	92	0.1	14	0.2	0.1	5.0E-4	0.03	0.05	1	0.03	0.1105	25000	2
105	0.2	23	0.3	false	1	"NNN\nNNL\nNNH\nNLL\nNHH\nLLL\nLLH\nLHH\nHHH\n"	0.2	0.4	50	"0 NNN\n1 NNL\n2 NNH\n3 NLL\n4 NHH\n5 LLL\n6 LLH\n7 LHH\n8 HHH\n"	0.1	92	0.1	14	0.2	0.1	5.0E-4	0.03	0.05	1	0.03	0.093925	25000	2
107	0.2	23	0.3	false	1	"NNN\nNNL\nNNH\nNLL\nNHH\nLLL\nLLH\nLHH\nHHH\n"	0.2	0.4	50	"0 NNN\n1 NNL\n2 NNH\n3 NLL\n4 NHH\n5 LLL\n6 LLH\n7 LHH\n8 HHH\n"	0.1	92	0.1	14	0.2	0.1	5.0E-4	0.03	0.05	1	0.03	0.067860813	25000	2
108	0.2	23	0.3	false	1	"NNN\nNNL\nNNH\nNLL\nNHH\nLLL\nLLH\nLHH\nHHH\n"	0.2	0.4	50	"0 NNN\n1 NNL\n2 NNH\n3 NLL\n4 NHH\n5 LLL\n6 LLH\n7 LHH\n8 HHH\n"	0.1	92	0.1	14	0.2	0.1	5.0E-4	0.03	0.05	1	0.03	0.057681691	25000	2
106	0.2	23	0.3	false	1	"NNN\nNNL\nNNH\nNLL\nNHH\nLLL\nLLH\nLHH\nHHH\n"	0.2	0.4	50	"0 NNN\n1 NNL\n2 NNH\n3 NLL\n4 NHH\n5 LLL\n6 LLH\n7 LHH\n8 HHH\n"	0.1	92	0.1	14	0.2	0.1	5.0E-4	0.03	0.05	1	0.03	0.07983625	25000	2
109	0.2	23	0.3	false	1	"NNN\nNNL\nNNH\nNLL\nNHH\nLLL\nLLH\nLHH\nHHH\n"	0.2	0.4	50	"0 NNN\n1 NNL\n2 NNH\n3 NLL\n4 NHH\n5 LLL\n6 LLH\n7 LHH\n8 HHH\n"	0.1	92	0.1	14	0.2	0.1	5.0E-4	0.03	0.05	1	0.03	0.049029437	25000	2
111	0.2	23	0.3	false	1	"NNN\nNNL\nNNH\nNLL\nNHH\nLLL\nLLH\nLHH\nHHH\n"	0.2	0.4	50	"0 NNN\n1 NNL\n2 NNH\n3 NLL\n4 NHH\n5 LLL\n6 LLH\n7 LHH\n8 HHH\n"	0.1	92	0.1	14	0.2	0.1	5.0E-4	0.03	0.05	1	0.03	0.035423768	25000	2
110	0.2	23	0.3	false	1	"NNN\nNNL\nNNH\nNLL\nNHH\nLLL\nLLH\nLHH\nHHH\n"	0.2	0.4	50	"0 NNN\n1 NNL\n2 NNH\n3 NLL\n4 NHH\n5 LLL\n6 LLH\n7 LHH\n8 HHH\n"	0.1	92	0.1	14	0.2	0.1	5.0E-4	0.03	0.05	1	0.03	0.041675021	25000	2
113	0.2	23	0.3	false	1	"NNN\nNNL\nNNH\nNLL\nNHH\nLLL\nLLH\nLHH\nHHH\n"	0.2	0.4	50	"0 NNN\n1 NNL\n2 NNH\n3 NLL\n4 NHH\n5 LLL\n6 LLH\n7 LHH\n8 HHH\n"	0.1	92	0.1	14	0.2	0.1	5.0E-4	0.03	0.05	1	0.03	0.025593673	25000	2
112	0.2	23	0.3	false	1	"NNN\nNNL\nNNH\nNLL\nNHH\nLLL\nLLH\nLHH\nHHH\n"	0.2	0.4	50	"0 NNN\n1 NNL\n2 NNH\n3 NLL\n4 NHH\n5 LLL\n6 LLH\n7 LHH\n8 HHH\n"	0.1	92	0.1	14	0.2	0.1	5.0E-4	0.03	0.05	1	0.03	0.030110203	25000	2
114	0.2	23	0.3	false	1	"NNN\nNNL\nNNH\nNLL\nNHH\nLLL\nLLH\nLHH\nHHH\n"	0.2	0.4	50	"0 NNN\n1 NNL\n2 NNH\n3 NLL\n4 NHH\n5 LLL\n6 LLH\n7 LHH\n8 HHH\n"	0.1	92	0.1	14	0.2	0.1	5.0E-4	0.03	0.05	1	0.03	0.021754622	25000	2
116	0.2	23	0.3	false	1	"NNN\nNNL\nNNH\nNLL\nNHH\nLLL\nLLH\nLHH\nHHH\n"	0.2	0.4	50	"0 NNN\n1 NNL\n2 NNH\n3 NLL\n4 NHH\n5 LLL\n6 LLH\n7 LHH\n8 HHH\n"	0.1	92	0.1	14	0.2	0.1	5.0E-4	0.03	0.05	1	0.03	0.015717714	25000	2
115	0.2	23	0.3	false	1	"NNN\nNNL\nNNH\nNLL\nNHH\nLLL\nLLH\nLHH\nHHH\n"	0.2	0.4	50	"0 NNN\n1 NNL\n2 NNH\n3 NLL\n4 NHH\n5 LLL\n6 LLH\n7 LHH\n8 HHH\n"	0.1	92	0.1	14	0.2	0.1	5.0E-4	0.03	0.05	1	0.03	0.018491428	25000	2
118	0.2	23	0.3	false	1	"NNN\nNNL\nNNH\nNLL\nNHH\nLLL\nLLH\nLHH\nHHH\n"	0.2	0.4	50	"0 NNN\n1 NNL\n2 NNH\n3 NLL\n4 NHH\n5 LLL\n6 LLH\n7 LHH\n8 HHH\n"	0.1	92	0.1	14	0.2	0.1	5.0E-4	0.03	0.05	1	0.03	0.011356048	25000	2
117	0.2	23	0.3	false	1	"NNN\nNNL\nNNH\nNLL\nNHH\nLLL\nLLH\nLHH\nHHH\n"	0.2	0.4	50	"0 NNN\n1 NNL\n2 NNH\n3 NLL\n4 NHH\n5 LLL\n6 LLH\n7 LHH\n8 HHH\n"	0.1	92	0.1	14	0.2	0.1	5.0E-4	0.03	0.05	1	0.03	0.013360057	25000	2
119	0.2	23	0.3	false	1	"NNN\nNNL\nNNH\nNLL\nNHH\nLLL\nLLH\nLHH\nHHH\n"	0.2	0.4	50	"0 NNN\n1 NNL\n2 NNH\n3 NLL\n4 NHH\n5 LLL\n6 LLH\n7 LHH\n8 HHH\n"	0.1	92	0.1	14	0.2	0.1	5.0E-4	0.03	0.05	1	0.03	0.009652641	25000	2
120	0.2	23	0.3	false	1	"NNN\nNNL\nNNH\nNLL\nNHH\nLLL\nLLH\nLHH\nHHH\n"	0.2	0.4	50	"0 NNN\n1 NNL\n2 NNH\n3 NLL\n4 NHH\n5 LLL\n6 LLH\n7 LHH\n8 HHH\n"	0.1	92	0.1	14	0.2	0.1	5.0E-4	0.03	0.05	1	0.03	0.008204745	25000	2
121	0.2	23	0.3	false	1	"NNN\nNNL\nNNH\nNLL\nNHH\nLLL\nLLH\nLHH\nHHH\n"	0.2	0.4	50	"0 NNN\n1 NNL\n2 NNH\n3 NLL\n4 NHH\n5 LLL\n6 LLH\n7 LHH\n8 HHH\n"	0.1	92	0.1	14	0.2	0.1	5.0E-4	0.03	0.05	1	0.03	0.006974033	25000	2
123	0.2	23	0.3	false	1	"NNN\nNNL\nNNH\nNLL\nNHH\nLLL\nLLH\nLHH\nHHH\n"	0.2	0.4	50	"0 NNN\n1 NNL\n2 NNH\n3 NLL\n4 NHH\n5 LLL\n6 LLH\n7 LHH\n8 HHH\n"	0.1	92	0.1	14	0.2	0.1	5.0E-4	0.03	0.05	1	0.03	0.005038739	25000	2
122	0.2	23	0.3	false	1	"NNN\nNNL\nNNH\nNLL\nNHH\nLLL\nLLH\nLHH\nHHH\n"	0.2	0.4	50	"0 NNN\n1 NNL\n2 NNH\n3 NLL\n4 NHH\n5 LLL\n6 LLH\n7 LHH\n8 HHH\n"	0.1	92	0.1	14	0.2	0.1	5.0E-4	0.03	0.05	1	0.03	0.005927928	25000	2
125	0.2	23	0.3	false	1	"NNN\nNNL\nNNH\nNLL\nNHH\nLLL\nLLH\nLHH\nHHH\n"	0.2	0.4	50	"0 NNN\n1 NNL\n2 NNH\n3 NLL\n4 NHH\n5 LLL\n6 LLH\n7 LHH\n8 HHH\n"	0.1	92	0.1	14	0.2	0.1	5.0E-4	0.03	0.05	1	0.03	0.003640489	25000	2
124	0.2	23	0.3	false	1	"NNN\nNNL\nNNH\nNLL\nNHH\nLLL\nLLH\nLHH\nHHH\n"	0.2	0.4	50	"0 NNN\n1 NNL\n2 NNH\n3 NLL\n4 NHH\n5 LLL\n6 LLH\n7 LHH\n8 HHH\n"	0.1	92	0.1	14	0.2	0.1	5.0E-4	0.03	0.05	1	0.03	0.004282928	25000	2
126	0.2	23	0.3	false	1	"NNN\nNNL\nNNH\nNLL\nNHH\nLLL\nLLH\nLHH\nHHH\n"	0.2	0.4	50	"0 NNN\n1 NNL\n2 NNH\n3 NLL\n4 NHH\n5 LLL\n6 LLH\n7 LHH\n8 HHH\n"	0.1	92	0.1	14	0.2	0.1	5.0E-4	0.03	0.05	1	0.03	0.003094416	25000	2
128	0.2	23	0.3	false	1	"NNN\nNNL\nNNH\nNLL\nNHH\nLLL\nLLH\nLHH\nHHH\n"	0.2	0.4	50	"0 NNN\n1 NNL\n2 NNH\n3 NLL\n4 NHH\n5 LLL\n6 LLH\n7 LHH\n8 HHH\n"	0.1	92	0.1	14	0.2	0.1	5.0E-4	0.03	0.05	1	0.03	0.002235715	25000	2
127	0.2	23	0.3	false	1	"NNN\nNNL\nNNH\nNLL\nNHH\nLLL\nLLH\nLHH\nHHH\n"	0.2	0.4	50	"0 NNN\n1 NNL\n2 NNH\n3 NLL\n4 NHH\n5 LLL\n6 LLH\n7 LHH\n8 HHH\n"	0.1	92	0.1	14	0.2	0.1	5.0E-4	0.03	0.05	1	0.03	0.002630253	25000	2
129	0.2	23	0.3	false	1	"NNN\nNNL\nNNH\nNLL\nNHH\nLLL\nLLH\nLHH\nHHH\n"	0.2	0.4	50	"0 NNN\n1 NNL\n2 NNH\n3 NLL\n4 NHH\n5 LLL\n6 LLH\n7 LHH\n8 HHH\n"	0.1	92	0.1	14	0.2	0.1	5.0E-4	0.03	0.05	1	0.03	0.001900358	25000	2
130	0.2	23	0.3	false	1	"NNN\nNNL\nNNH\nNLL\nNHH\nLLL\nLLH\nLHH\nHHH\n"	0.2	0.4	50	"0 NNN\n1 NNL\n2 NNH\n3 NLL\n4 NHH\n5 LLL\n6 LLH\n7 LHH\n8 HHH\n"	0.1	92	0.1	14	0.2	0.1	5.0E-4	0.03	0.05	1	0.03	0.001615304	25000	2
131	0.2	23	0.3	false	1	"NNN\nNNL\nNNH\nNLL\nNHH\nLLL\nLLH\nLHH\nHHH\n"	0.2	0.4	50	"0 NNN\n1 NNL\n2 NNH\n3 NLL\n4 NHH\n5 LLL\n6 LLH\n7 LHH\n8 HHH\n"	0.1	92	0.1	14	0.2	0.1	5.0E-4	0.03	0.05	1	0.03	0.001373009	25000	2
134	0.2	23	0.3	false	1	"NNN\nNNL\nNNH\nNLL\nNHH\nLLL\nLLH\nLHH\nHHH\n"	0.2	0.4	50	"0 NNN\n1 NNL\n2 NNH\n3 NLL\n4 NHH\n5 LLL\n6 LLH\n7 LHH\n8 HHH\n"	0.1	92	0.1	14	0.2	0.1	5.0E-4	0.03	0.05	1	0.03	8.43199E-4	25000	2
133	0.2	23	0.3	false	1	"NNN\nNNL\nNNH\nNLL\nNHH\nLLL\nLLH\nLHH\nHHH\n"	0.2	0.4	50	"0 NNN\n1 NNL\n2 NNH\n3 NLL\n4 NHH\n5 LLL\n6 LLH\n7 LHH\n8 HHH\n"	0.1	92	0.1	14	0.2	0.1	5.0E-4	0.03	0.05	1	0.03	9.91999E-4	25000	2
132	0.2	23	0.3	false	1	"NNN\nNNL\nNNH\nNLL\nNHH\nLLL\nLLH\nLHH\nHHH\n"	0.2	0.4	50	"0 NNN\n1 NNL\n2 NNH\n3 NLL\n4 NHH\n5 LLL\n6 LLH\n7 LHH\n8 HHH\n"	0.1	92	0.1	14	0.2	0.1	5.0E-4	0.03	0.05	1	0.03	0.001167057	25000	2
135	0.2	23	0.3	false	1	"NNN\nNNL\nNNH\nNLL\nNHH\nLLL\nLLH\nLHH\nHHH\n"	0.2	0.4	50	"0 NNN\n1 NNL\n2 NNH\n3 NLL\n4 NHH\n5 LLL\n6 LLH\n7 LHH\n8 HHH\n"	0.1	92	0.1	14	0.2	0.1	5.0E-4	0.03	0.05	1	0.03	7.16719E-4	25000	2
136	0.2	23	0.3	false	1	"NNN\nNNL\nNNH\nNLL\nNHH\nLLL\nLLH\nLHH\nHHH\n"	0.2	0.4	50	"0 NNN\n1 NNL\n2 NNH\n3 NLL\n4 NHH\n5 LLL\n6 LLH\n7 LHH\n8 HHH\n"	0.1	92	0.1	14	0.2	0.1	5.0E-4	0.03	0.05	1	0.03	6.09211E-4	25000	2
137	0.2	23	0.3	false	1	"NNN\nNNL\nNNH\nNLL\nNHH\nLLL\nLLH\nLHH\nHHH\n"	0.2	0.4	50	"0 NNN\n1 NNL\n2 NNH\n3 NLL\n4 NHH\n5 LLL\n6 LLH\n7 LHH\n8 HHH\n"	0.1	92	0.1	14	0.2	0.1	5.0E-4	0.03	0.05	1	0.03	5.1783E-4	25000	2
139	0.2	23	0.3	false	1	"NNN\nNNL\nNNH\nNLL\nNHH\nLLL\nLLH\nLHH\nHHH\n"	0.2	0.4	50	"0 NNN\n1 NNL\n2 NNH\n3 NLL\n4 NHH\n5 LLL\n6 LLH\n7 LHH\n8 HHH\n"	0.1	92	0.1	14	0.2	0.1	5.0E-4	0.03	0.05	1	0.03	3.74132E-4	25000	2
138	0.2	23	0.3	false	1	"NNN\nNNL\nNNH\nNLL\nNHH\nLLL\nLLH\nLHH\nHHH\n"	0.2	0.4	50	"0 NNN\n1 NNL\n2 NNH\n3 NLL\n4 NHH\n5 LLL\n6 LLH\n7 LHH\n8 HHH\n"	0.1	92	0.1	14	0.2	0.1	5.0E-4	0.03	0.05	1	0.03	4.40155E-4	25000	2
140	0.2	23	0.3	false	1	"NNN\nNNL\nNNH\nNLL\nNHH\nLLL\nLLH\nLHH\nHHH\n"	0.2	0.4	50	"0 NNN\n1 NNL\n2 NNH\n3 NLL\n4 NHH\n5 LLL\n6 LLH\n7 LHH\n8 HHH\n"	0.1	92	0.1	14	0.2	0.1	5.0E-4	0.03	0.05	1	0.03	3.18012E-4	25000	2
142	0.2	23	0.3	false	1	"NNN\nNNL\nNNH\nNLL\nNHH\nLLL\nLLH\nLHH\nHHH\n"	0.2	0.4	50	"0 NNN\n1 NNL\n2 NNH\n3 NLL\n4 NHH\n5 LLL\n6 LLH\n7 LHH\n8 HHH\n"	0.1	92	0.1	14	0.2	0.1	5.0E-4	0.03	0.05	1	0.03	2.29764E-4	25000	2
141	0.2	23	0.3	false	1	"NNN\nNNL\nNNH\nNLL\nNHH\nLLL\nLLH\nLHH\nHHH\n"	0.2	0.4	50	"0 NNN\n1 NNL\n2 NNH\n3 NLL\n4 NHH\n5 LLL\n6 LLH\n7 LHH\n8 HHH\n"	0.1	92	0.1	14	0.2	0.1	5.0E-4	0.03	0.05	1	0.03	2.7031E-4	25000	2
144	0.2	23	0.3	false	1	"NNN\nNNL\nNNH\nNLL\nNHH\nLLL\nLLH\nLHH\nHHH\n"	0.2	0.4	50	"0 NNN\n1 NNL\n2 NNH\n3 NLL\n4 NHH\n5 LLL\n6 LLH\n7 LHH\n8 HHH\n"	0.1	92	0.1	14	0.2	0.1	5.0E-4	0.03	0.05	1	0.03	1.66004E-4	25000	2
143	0.2	23	0.3	false	1	"NNN\nNNL\nNNH\nNLL\nNHH\nLLL\nLLH\nLHH\nHHH\n"	0.2	0.4	50	"0 NNN\n1 NNL\n2 NNH\n3 NLL\n4 NHH\n5 LLL\n6 LLH\n7 LHH\n8 HHH\n"	0.1	92	0.1	14	0.2	0.1	5.0E-4	0.03	0.05	1	0.03	1.95299E-4	25000	2
145	0.2	23	0.3	false	1	"NNN\nNNL\nNNH\nNLL\nNHH\nLLL\nLLH\nLHH\nHHH\n"	0.2	0.4	50	"0 NNN\n1 NNL\n2 NNH\n3 NLL\n4 NHH\n5 LLL\n6 LLH\n7 LHH\n8 HHH\n"	0.1	92	0.1	14	0.2	0.1	5.0E-4	0.03	0.05	1	0.03	1.41104E-4	25000	2
146	0.2	23	0.3	false	1	"NNN\nNNL\nNNH\nNLL\nNHH\nLLL\nLLH\nLHH\nHHH\n"	0.2	0.4	50	"0 NNN\n1 NNL\n2 NNH\n3 NLL\n4 NHH\n5 LLL\n6 LLH\n7 LHH\n8 HHH\n"	0.1	92	0.1	14	0.2	0.1	5.0E-4	0.03	0.05	1	0.03	1.19938E-4	25000	2
147	0.2	23	0.3	false	1	"NNN\nNNL\nNNH\nNLL\nNHH\nLLL\nLLH\nLHH\nHHH\n"	0.2	0.4	50	"0 NNN\n1 NNL\n2 NNH\n3 NLL\n4 NHH\n5 LLL\n6 LLH\n7 LHH\n8 HHH\n"	0.1	92	0.1	14	0.2	0.1	5.0E-4	0.03	0.05	1	0.03	1.01947E-4	25000	2
149	0.2	23	0.3	false	1	"NNN\nNNL\nNNH\nNLL\nNHH\nLLL\nLLH\nLHH\nHHH\n"	0.2	0.4	50	"0 NNN\n1 NNL\n2 NNH\n3 NLL\n4 NHH\n5 LLL\n6 LLH\n7 LHH\n8 HHH\n"	0.1	92	0.1	14	0.2	0.1	5.0E-4	0.03	0.05	1	0.03	7.3657E-5	25000	2
148	0.2	23	0.3	false	1	"NNN\nNNL\nNNH\nNLL\nNHH\nLLL\nLLH\nLHH\nHHH\n"	0.2	0.4	50	"0 NNN\n1 NNL\n2 NNH\n3 NLL\n4 NHH\n5 LLL\n6 LLH\n7 LHH\n8 HHH\n"	0.1	92	0.1	14	0.2	0.1	5.0E-4	0.03	0.05	1	0.03	8.66553E-5	25000	2
151	0.2	23	0.3	false	1	"NNN\nNNL\nNNH\nNLL\nNHH\nLLL\nLLH\nLHH\nHHH\n"	0.2	0.4	50	"0 NNN\n1 NNL\n2 NNH\n3 NLL\n4 NHH\n5 LLL\n6 LLH\n7 LHH\n8 HHH\n"	0.1	92	0.1	14	0.2	0.1	5.0E-4	0.03	0.05	1	0.03	5.32172E-5	25000	2
150	0.2	23	0.3	false	1	"NNN\nNNL\nNNH\nNLL\nNHH\nLLL\nLLH\nLHH\nHHH\n"	0.2	0.4	50	"0 NNN\n1 NNL\n2 NNH\n3 NLL\n4 NHH\n5 LLL\n6 LLH\n7 LHH\n8 HHH\n"	0.1	92	0.1	14	0.2	0.1	5.0E-4	0.03	0.05	1	0.03	6.26084E-5	25000	2
152	0.2	23	0.3	false	1	"NNN\nNNL\nNNH\nNLL\nNHH\nLLL\nLLH\nLHH\nHHH\n"	0.2	0.4	50	"0 NNN\n1 NNL\n2 NNH\n3 NLL\n4 NHH\n5 LLL\n6 LLH\n7 LHH\n8 HHH\n"	0.1	92	0.1	14	0.2	0.1	5.0E-4	0.03	0.05	1	0.03	4.52346E-5	25000	2
154	0.2	23	0.3	false	1	"NNN\nNNL\nNNH\nNLL\nNHH\nLLL\nLLH\nLHH\nHHH\n"	0.2	0.4	50	"0 NNN\n1 NNL\n2 NNH\n3 NLL\n4 NHH\n5 LLL\n6 LLH\n7 LHH\n8 HHH\n"	0.1	92	0.1	14	0.2	0.1	5.0E-4	0.03	0.05	1	0.1	0.13	25000	2
153	0.2	23	0.3	false	1	"NNN\nNNL\nNNH\nNLL\nNHH\nLLL\nLLH\nLHH\nHHH\n"	0.2	0.4	50	"0 NNN\n1 NNL\n2 NNH\n3 NLL\n4 NHH\n5 LLL\n6 LLH\n7 LHH\n8 HHH\n"	0.1	92	0.1	14	0.2	0.1	5.0E-4	0.03	0.05	1	0.03	0	25000	2
156	0.2	23	0.3	false	1	"NNN\nNNL\nNNH\nNLL\nNHH\nLLL\nLLH\nLHH\nHHH\n"	0.2	0.4	50	"0 NNN\n1 NNL\n2 NNH\n3 NLL\n4 NHH\n5 LLL\n6 LLH\n7 LHH\n8 HHH\n"	0.1	92	0.1	14	0.2	0.1	5.0E-4	0.03	0.05	1	0.1	0.093925	25000	2
155	0.2	23	0.3	false	1	"NNN\nNNL\nNNH\nNLL\nNHH\nLLL\nLLH\nLHH\nHHH\n"	0.2	0.4	50	"0 NNN\n1 NNL\n2 NNH\n3 NLL\n4 NHH\n5 LLL\n6 LLH\n7 LHH\n8 HHH\n"	0.1	92	0.1	14	0.2	0.1	5.0E-4	0.03	0.05	1	0.1	0.1105	25000	2
157	0.2	23	0.3	false	1	"NNN\nNNL\nNNH\nNLL\nNHH\nLLL\nLLH\nLHH\nHHH\n"	0.2	0.4	50	"0 NNN\n1 NNL\n2 NNH\n3 NLL\n4 NHH\n5 LLL\n6 LLH\n7 LHH\n8 HHH\n"	0.1	92	0.1	14	0.2	0.1	5.0E-4	0.03	0.05	1	0.1	0.07983625	25000	2
159	0.2	23	0.3	false	1	"NNN\nNNL\nNNH\nNLL\nNHH\nLLL\nLLH\nLHH\nHHH\n"	0.2	0.4	50	"0 NNN\n1 NNL\n2 NNH\n3 NLL\n4 NHH\n5 LLL\n6 LLH\n7 LHH\n8 HHH\n"	0.1	92	0.1	14	0.2	0.1	5.0E-4	0.03	0.05	1	0.1	0.057681691	25000	2
158	0.2	23	0.3	false	1	"NNN\nNNL\nNNH\nNLL\nNHH\nLLL\nLLH\nLHH\nHHH\n"	0.2	0.4	50	"0 NNN\n1 NNL\n2 NNH\n3 NLL\n4 NHH\n5 LLL\n6 LLH\n7 LHH\n8 HHH\n"	0.1	92	0.1	14	0.2	0.1	5.0E-4	0.03	0.05	1	0.1	0.067860813	25000	2
160	0.2	23	0.3	false	1	"NNN\nNNL\nNNH\nNLL\nNHH\nLLL\nLLH\nLHH\nHHH\n"	0.2	0.4	50	"0 NNN\n1 NNL\n2 NNH\n3 NLL\n4 NHH\n5 LLL\n6 LLH\n7 LHH\n8 HHH\n"	0.1	92	0.1	14	0.2	0.1	5.0E-4	0.03	0.05	1	0.1	0.049029437	25000	2
161	0.2	23	0.3	false	1	"NNN\nNNL\nNNH\nNLL\nNHH\nLLL\nLLH\nLHH\nHHH\n"	0.2	0.4	50	"0 NNN\n1 NNL\n2 NNH\n3 NLL\n4 NHH\n5 LLL\n6 LLH\n7 LHH\n8 HHH\n"	0.1	92	0.1	14	0.2	0.1	5.0E-4	0.03	0.05	1	0.1	0.041675021	25000	2
162	0.2	23	0.3	false	1	"NNN\nNNL\nNNH\nNLL\nNHH\nLLL\nLLH\nLHH\nHHH\n"	0.2	0.4	50	"0 NNN\n1 NNL\n2 NNH\n3 NLL\n4 NHH\n5 LLL\n6 LLH\n7 LHH\n8 HHH\n"	0.1	92	0.1	14	0.2	0.1	5.0E-4	0.03	0.05	1	0.1	0.035423768	25000	2
164	0.2	23	0.3	false	1	"NNN\nNNL\nNNH\nNLL\nNHH\nLLL\nLLH\nLHH\nHHH\n"	0.2	0.4	50	"0 NNN\n1 NNL\n2 NNH\n3 NLL\n4 NHH\n5 LLL\n6 LLH\n7 LHH\n8 HHH\n"	0.1	92	0.1	14	0.2	0.1	5.0E-4	0.03	0.05	1	0.1	0.025593673	25000	2
163	0.2	23	0.3	false	1	"NNN\nNNL\nNNH\nNLL\nNHH\nLLL\nLLH\nLHH\nHHH\n"	0.2	0.4	50	"0 NNN\n1 NNL\n2 NNH\n3 NLL\n4 NHH\n5 LLL\n6 LLH\n7 LHH\n8 HHH\n"	0.1	92	0.1	14	0.2	0.1	5.0E-4	0.03	0.05	1	0.1	0.030110203	25000	2
165	0.2	23	0.3	false	1	"NNN\nNNL\nNNH\nNLL\nNHH\nLLL\nLLH\nLHH\nHHH\n"	0.2	0.4	50	"0 NNN\n1 NNL\n2 NNH\n3 NLL\n4 NHH\n5 LLL\n6 LLH\n7 LHH\n8 HHH\n"	0.1	92	0.1	14	0.2	0.1	5.0E-4	0.03	0.05	1	0.1	0.021754622	25000	2
166	0.2	23	0.3	false	1	"NNN\nNNL\nNNH\nNLL\nNHH\nLLL\nLLH\nLHH\nHHH\n"	0.2	0.4	50	"0 NNN\n1 NNL\n2 NNH\n3 NLL\n4 NHH\n5 LLL\n6 LLH\n7 LHH\n8 HHH\n"	0.1	92	0.1	14	0.2	0.1	5.0E-4	0.03	0.05	1	0.1	0.018491428	25000	2
169	0.2	23	0.3	false	1	"NNN\nNNL\nNNH\nNLL\nNHH\nLLL\nLLH\nLHH\nHHH\n"	0.2	0.4	50	"0 NNN\n1 NNL\n2 NNH\n3 NLL\n4 NHH\n5 LLL\n6 LLH\n7 LHH\n8 HHH\n"	0.1	92	0.1	14	0.2	0.1	5.0E-4	0.03	0.05	1	0.1	0.011356048	25000	2
167	0.2	23	0.3	false	1	"NNN\nNNL\nNNH\nNLL\nNHH\nLLL\nLLH\nLHH\nHHH\n"	0.2	0.4	50	"0 NNN\n1 NNL\n2 NNH\n3 NLL\n4 NHH\n5 LLL\n6 LLH\n7 LHH\n8 HHH\n"	0.1	92	0.1	14	0.2	0.1	5.0E-4	0.03	0.05	1	0.1	0.015717714	25000	2
170	0.2	23	0.3	false	1	"NNN\nNNL\nNNH\nNLL\nNHH\nLLL\nLLH\nLHH\nHHH\n"	0.2	0.4	50	"0 NNN\n1 NNL\n2 NNH\n3 NLL\n4 NHH\n5 LLL\n6 LLH\n7 LHH\n8 HHH\n"	0.1	92	0.1	14	0.2	0.1	5.0E-4	0.03	0.05	1	0.1	0.009652641	25000	2
168	0.2	23	0.3	false	1	"NNN\nNNL\nNNH\nNLL\nNHH\nLLL\nLLH\nLHH\nHHH\n"	0.2	0.4	50	"0 NNN\n1 NNL\n2 NNH\n3 NLL\n4 NHH\n5 LLL\n6 LLH\n7 LHH\n8 HHH\n"	0.1	92	0.1	14	0.2	0.1	5.0E-4	0.03	0.05	1	0.1	0.013360057	25000	2
171	0.2	23	0.3	false	1	"NNN\nNNL\nNNH\nNLL\nNHH\nLLL\nLLH\nLHH\nHHH\n"	0.2	0.4	50	"0 NNN\n1 NNL\n2 NNH\n3 NLL\n4 NHH\n5 LLL\n6 LLH\n7 LHH\n8 HHH\n"	0.1	92	0.1	14	0.2	0.1	5.0E-4	0.03	0.05	1	0.1	0.008204745	25000	2
173	0.2	23	0.3	false	1	"NNN\nNNL\nNNH\nNLL\nNHH\nLLL\nLLH\nLHH\nHHH\n"	0.2	0.4	50	"0 NNN\n1 NNL\n2 NNH\n3 NLL\n4 NHH\n5 LLL\n6 LLH\n7 LHH\n8 HHH\n"	0.1	92	0.1	14	0.2	0.1	5.0E-4	0.03	0.05	1	0.1	0.005927928	25000	2
172	0.2	23	0.3	false	1	"NNN\nNNL\nNNH\nNLL\nNHH\nLLL\nLLH\nLHH\nHHH\n"	0.2	0.4	50	"0 NNN\n1 NNL\n2 NNH\n3 NLL\n4 NHH\n5 LLL\n6 LLH\n7 LHH\n8 HHH\n"	0.1	92	0.1	14	0.2	0.1	5.0E-4	0.03	0.05	1	0.1	0.006974033	25000	2
174	0.2	23	0.3	false	1	"NNN\nNNL\nNNH\nNLL\nNHH\nLLL\nLLH\nLHH\nHHH\n"	0.2	0.4	50	"0 NNN\n1 NNL\n2 NNH\n3 NLL\n4 NHH\n5 LLL\n6 LLH\n7 LHH\n8 HHH\n"	0.1	92	0.1	14	0.2	0.1	5.0E-4	0.03	0.05	1	0.1	0.005038739	25000	2
175	0.2	23	0.3	false	1	"NNN\nNNL\nNNH\nNLL\nNHH\nLLL\nLLH\nLHH\nHHH\n"	0.2	0.4	50	"0 NNN\n1 NNL\n2 NNH\n3 NLL\n4 NHH\n5 LLL\n6 LLH\n7 LHH\n8 HHH\n"	0.1	92	0.1	14	0.2	0.1	5.0E-4	0.03	0.05	1	0.1	0.004282928	25000	2
176	0.2	23	0.3	false	1	"NNN\nNNL\nNNH\nNLL\nNHH\nLLL\nLLH\nLHH\nHHH\n"	0.2	0.4	50	"0 NNN\n1 NNL\n2 NNH\n3 NLL\n4 NHH\n5 LLL\n6 LLH\n7 LHH\n8 HHH\n"	0.1	92	0.1	14	0.2	0.1	5.0E-4	0.03	0.05	1	0.1	0.003640489	25000	2
177	0.2	23	0.3	false	1	"NNN\nNNL\nNNH\nNLL\nNHH\nLLL\nLLH\nLHH\nHHH\n"	0.2	0.4	50	"0 NNN\n1 NNL\n2 NNH\n3 NLL\n4 NHH\n5 LLL\n6 LLH\n7 LHH\n8 HHH\n"	0.1	92	0.1	14	0.2	0.1	5.0E-4	0.03	0.05	1	0.1	0.003094416	25000	2
179	0.2	23	0.3	false	1	"NNN\nNNL\nNNH\nNLL\nNHH\nLLL\nLLH\nLHH\nHHH\n"	0.2	0.4	50	"0 NNN\n1 NNL\n2 NNH\n3 NLL\n4 NHH\n5 LLL\n6 LLH\n7 LHH\n8 HHH\n"	0.1	92	0.1	14	0.2	0.1	5.0E-4	0.03	0.05	1	0.1	0.002235715	25000	2
180	0.2	23	0.3	false	1	"NNN\nNNL\nNNH\nNLL\nNHH\nLLL\nLLH\nLHH\nHHH\n"	0.2	0.4	50	"0 NNN\n1 NNL\n2 NNH\n3 NLL\n4 NHH\n5 LLL\n6 LLH\n7 LHH\n8 HHH\n"	0.1	92	0.1	14	0.2	0.1	5.0E-4	0.03	0.05	1	0.1	0.001900358	25000	2
178	0.2	23	0.3	false	1	"NNN\nNNL\nNNH\nNLL\nNHH\nLLL\nLLH\nLHH\nHHH\n"	0.2	0.4	50	"0 NNN\n1 NNL\n2 NNH\n3 NLL\n4 NHH\n5 LLL\n6 LLH\n7 LHH\n8 HHH\n"	0.1	92	0.1	14	0.2	0.1	5.0E-4	0.03	0.05	1	0.1	0.002630253	25000	2
181	0.2	23	0.3	false	1	"NNN\nNNL\nNNH\nNLL\nNHH\nLLL\nLLH\nLHH\nHHH\n"	0.2	0.4	50	"0 NNN\n1 NNL\n2 NNH\n3 NLL\n4 NHH\n5 LLL\n6 LLH\n7 LHH\n8 HHH\n"	0.1	92	0.1	14	0.2	0.1	5.0E-4	0.03	0.05	1	0.1	0.001615304	25000	2
183	0.2	23	0.3	false	1	"NNN\nNNL\nNNH\nNLL\nNHH\nLLL\nLLH\nLHH\nHHH\n"	0.2	0.4	50	"0 NNN\n1 NNL\n2 NNH\n3 NLL\n4 NHH\n5 LLL\n6 LLH\n7 LHH\n8 HHH\n"	0.1	92	0.1	14	0.2	0.1	5.0E-4	0.03	0.05	1	0.1	0.001167057	25000	2
182	0.2	23	0.3	false	1	"NNN\nNNL\nNNH\nNLL\nNHH\nLLL\nLLH\nLHH\nHHH\n"	0.2	0.4	50	"0 NNN\n1 NNL\n2 NNH\n3 NLL\n4 NHH\n5 LLL\n6 LLH\n7 LHH\n8 HHH\n"	0.1	92	0.1	14	0.2	0.1	5.0E-4	0.03	0.05	1	0.1	0.001373009	25000	2
184	0.2	23	0.3	false	1	"NNN\nNNL\nNNH\nNLL\nNHH\nLLL\nLLH\nLHH\nHHH\n"	0.2	0.4	50	"0 NNN\n1 NNL\n2 NNH\n3 NLL\n4 NHH\n5 LLL\n6 LLH\n7 LHH\n8 HHH\n"	0.1	92	0.1	14	0.2	0.1	5.0E-4	0.03	0.05	1	0.1	9.91999E-4	25000	2
186	0.2	23	0.3	false	1	"NNN\nNNL\nNNH\nNLL\nNHH\nLLL\nLLH\nLHH\nHHH\n"	0.2	0.4	50	"0 NNN\n1 NNL\n2 NNH\n3 NLL\n4 NHH\n5 LLL\n6 LLH\n7 LHH\n8 HHH\n"	0.1	92	0.1	14	0.2	0.1	5.0E-4	0.03	0.05	1	0.1	7.16719E-4	25000	2
187	0.2	23	0.3	false	1	"NNN\nNNL\nNNH\nNLL\nNHH\nLLL\nLLH\nLHH\nHHH\n"	0.2	0.4	50	"0 NNN\n1 NNL\n2 NNH\n3 NLL\n4 NHH\n5 LLL\n6 LLH\n7 LHH\n8 HHH\n"	0.1	92	0.1	14	0.2	0.1	5.0E-4	0.03	0.05	1	0.1	6.09211E-4	25000	2
185	0.2	23	0.3	false	1	"NNN\nNNL\nNNH\nNLL\nNHH\nLLL\nLLH\nLHH\nHHH\n"	0.2	0.4	50	"0 NNN\n1 NNL\n2 NNH\n3 NLL\n4 NHH\n5 LLL\n6 LLH\n7 LHH\n8 HHH\n"	0.1	92	0.1	14	0.2	0.1	5.0E-4	0.03	0.05	1	0.1	8.43199E-4	25000	2
189	0.2	23	0.3	false	1	"NNN\nNNL\nNNH\nNLL\nNHH\nLLL\nLLH\nLHH\nHHH\n"	0.2	0.4	50	"0 NNN\n1 NNL\n2 NNH\n3 NLL\n4 NHH\n5 LLL\n6 LLH\n7 LHH\n8 HHH\n"	0.1	92	0.1	14	0.2	0.1	5.0E-4	0.03	0.05	1	0.1	4.40155E-4	25000	2
190	0.2	23	0.3	false	1	"NNN\nNNL\nNNH\nNLL\nNHH\nLLL\nLLH\nLHH\nHHH\n"	0.2	0.4	50	"0 NNN\n1 NNL\n2 NNH\n3 NLL\n4 NHH\n5 LLL\n6 LLH\n7 LHH\n8 HHH\n"	0.1	92	0.1	14	0.2	0.1	5.0E-4	0.03	0.05	1	0.1	3.74132E-4	25000	2
188	0.2	23	0.3	false	1	"NNN\nNNL\nNNH\nNLL\nNHH\nLLL\nLLH\nLHH\nHHH\n"	0.2	0.4	50	"0 NNN\n1 NNL\n2 NNH\n3 NLL\n4 NHH\n5 LLL\n6 LLH\n7 LHH\n8 HHH\n"	0.1	92	0.1	14	0.2	0.1	5.0E-4	0.03	0.05	1	0.1	5.1783E-4	25000	2
191	0.2	23	0.3	false	1	"NNN\nNNL\nNNH\nNLL\nNHH\nLLL\nLLH\nLHH\nHHH\n"	0.2	0.4	50	"0 NNN\n1 NNL\n2 NNH\n3 NLL\n4 NHH\n5 LLL\n6 LLH\n7 LHH\n8 HHH\n"	0.1	92	0.1	14	0.2	0.1	5.0E-4	0.03	0.05	1	0.1	3.18012E-4	25000	2
192	0.2	23	0.3	false	1	"NNN\nNNL\nNNH\nNLL\nNHH\nLLL\nLLH\nLHH\nHHH\n"	0.2	0.4	50	"0 NNN\n1 NNL\n2 NNH\n3 NLL\n4 NHH\n5 LLL\n6 LLH\n7 LHH\n8 HHH\n"	0.1	92	0.1	14	0.2	0.1	5.0E-4	0.03	0.05	1	0.1	2.7031E-4	25000	2
193	0.2	23	0.3	false	1	"NNN\nNNL\nNNH\nNLL\nNHH\nLLL\nLLH\nLHH\nHHH\n"	0.2	0.4	50	"0 NNN\n1 NNL\n2 NNH\n3 NLL\n4 NHH\n5 LLL\n6 LLH\n7 LHH\n8 HHH\n"	0.1	92	0.1	14	0.2	0.1	5.0E-4	0.03	0.05	1	0.1	2.29764E-4	25000	2
195	0.2	23	0.3	false	1	"NNN\nNNL\nNNH\nNLL\nNHH\nLLL\nLLH\nLHH\nHHH\n"	0.2	0.4	50	"0 NNN\n1 NNL\n2 NNH\n3 NLL\n4 NHH\n5 LLL\n6 LLH\n7 LHH\n8 HHH\n"	0.1	92	0.1	14	0.2	0.1	5.0E-4	0.03	0.05	1	0.1	1.66004E-4	25000	2
194	0.2	23	0.3	false	1	"NNN\nNNL\nNNH\nNLL\nNHH\nLLL\nLLH\nLHH\nHHH\n"	0.2	0.4	50	"0 NNN\n1 NNL\n2 NNH\n3 NLL\n4 NHH\n5 LLL\n6 LLH\n7 LHH\n8 HHH\n"	0.1	92	0.1	14	0.2	0.1	5.0E-4	0.03	0.05	1	0.1	1.95299E-4	25000	2
196	0.2	23	0.3	false	1	"NNN\nNNL\nNNH\nNLL\nNHH\nLLL\nLLH\nLHH\nHHH\n"	0.2	0.4	50	"0 NNN\n1 NNL\n2 NNH\n3 NLL\n4 NHH\n5 LLL\n6 LLH\n7 LHH\n8 HHH\n"	0.1	92	0.1	14	0.2	0.1	5.0E-4	0.03	0.05	1	0.1	1.41104E-4	25000	2
197	0.2	23	0.3	false	1	"NNN\nNNL\nNNH\nNLL\nNHH\nLLL\nLLH\nLHH\nHHH\n"	0.2	0.4	50	"0 NNN\n1 NNL\n2 NNH\n3 NLL\n4 NHH\n5 LLL\n6 LLH\n7 LHH\n8 HHH\n"	0.1	92	0.1	14	0.2	0.1	5.0E-4	0.03	0.05	1	0.1	1.19938E-4	25000	2
198	0.2	23	0.3	false	1	"NNN\nNNL\nNNH\nNLL\nNHH\nLLL\nLLH\nLHH\nHHH\n"	0.2	0.4	50	"0 NNN\n1 NNL\n2 NNH\n3 NLL\n4 NHH\n5 LLL\n6 LLH\n7 LHH\n8 HHH\n"	0.1	92	0.1	14	0.2	0.1	5.0E-4	0.03	0.05	1	0.1	1.01947E-4	25000	2
200	0.2	23	0.3	false	1	"NNN\nNNL\nNNH\nNLL\nNHH\nLLL\nLLH\nLHH\nHHH\n"	0.2	0.4	50	"0 NNN\n1 NNL\n2 NNH\n3 NLL\n4 NHH\n5 LLL\n6 LLH\n7 LHH\n8 HHH\n"	0.1	92	0.1	14	0.2	0.1	5.0E-4	0.03	0.05	1	0.1	7.3657E-5	25000	2
201	0.2	23	0.3	false	1	"NNN\nNNL\nNNH\nNLL\nNHH\nLLL\nLLH\nLHH\nHHH\n"	0.2	0.4	50	"0 NNN\n1 NNL\n2 NNH\n3 NLL\n4 NHH\n5 LLL\n6 LLH\n7 LHH\n8 HHH\n"	0.1	92	0.1	14	0.2	0.1	5.0E-4	0.03	0.05	1	0.1	6.26084E-5	25000	2
199	0.2	23	0.3	false	1	"NNN\nNNL\nNNH\nNLL\nNHH\nLLL\nLLH\nLHH\nHHH\n"	0.2	0.4	50	"0 NNN\n1 NNL\n2 NNH\n3 NLL\n4 NHH\n5 LLL\n6 LLH\n7 LHH\n8 HHH\n"	0.1	92	0.1	14	0.2	0.1	5.0E-4	0.03	0.05	1	0.1	8.66553E-5	25000	2
203	0.2	23	0.3	false	1	"NNN\nNNL\nNNH\nNLL\nNHH\nLLL\nLLH\nLHH\nHHH\n"	0.2	0.4	50	"0 NNN\n1 NNL\n2 NNH\n3 NLL\n4 NHH\n5 LLL\n6 LLH\n7 LHH\n8 HHH\n"	0.1	92	0.1	14	0.2	0.1	5.0E-4	0.03	0.05	1	0.1	4.52346E-5	25000	2
204	0.2	23	0.3	false	1	"NNN\nNNL\nNNH\nNLL\nNHH\nLLL\nLLH\nLHH\nHHH\n"	0.2	0.4	50	"0 NNN\n1 NNL\n2 NNH\n3 NLL\n4 NHH\n5 LLL\n6 LLH\n7 LHH\n8 HHH\n"	0.1	92	0.1	14	0.2	0.1	5.0E-4	0.03	0.05	1	0.1	0	25000	2
202	0.2	23	0.3	false	1	"NNN\nNNL\nNNH\nNLL\nNHH\nLLL\nLLH\nLHH\nHHH\n"	0.2	0.4	50	"0 NNN\n1 NNL\n2 NNH\n3 NLL\n4 NHH\n5 LLL\n6 LLH\n7 LHH\n8 HHH\n"	0.1	92	0.1	14	0.2	0.1	5.0E-4	0.03	0.05	1	0.1	5.32172E-5	25000	2
205	0.2	23	0.3	false	1	"NNN\nNNL\nNNH\nNLL\nNHH\nLLL\nLLH\nLHH\nHHH\n"	0.2	0.4	50	"0 NNN\n1 NNL\n2 NNH\n3 NLL\n4 NHH\n5 LLL\n6 LLH\n7 LHH\n8 HHH\n"	0.1	92	0.1	14	0.2	0.1	5.0E-4	0.03	0.05	1	0.3	0.13	25000	1
206	0.2	23	0.3	false	1	"NNN\nNNL\nNNH\nNLL\nNHH\nLLL\nLLH\nLHH\nHHH\n"	0.2	0.4	50	"0 NNN\n1 NNL\n2 NNH\n3 NLL\n4 NHH\n5 LLL\n6 LLH\n7 LHH\n8 HHH\n"	0.1	92	0.1	14	0.2	0.1	5.0E-4	0.03	0.05	1	0.3	0.1105	25000	1
207	0.2	23	0.3	false	1	"NNN\nNNL\nNNH\nNLL\nNHH\nLLL\nLLH\nLHH\nHHH\n"	0.2	0.4	50	"0 NNN\n1 NNL\n2 NNH\n3 NLL\n4 NHH\n5 LLL\n6 LLH\n7 LHH\n8 HHH\n"	0.1	92	0.1	14	0.2	0.1	5.0E-4	0.03	0.05	1	0.3	0.093925	25000	2
208	0.2	23	0.3	false	1	"NNN\nNNL\nNNH\nNLL\nNHH\nLLL\nLLH\nLHH\nHHH\n"	0.2	0.4	50	"0 NNN\n1 NNL\n2 NNH\n3 NLL\n4 NHH\n5 LLL\n6 LLH\n7 LHH\n8 HHH\n"	0.1	92	0.1	14	0.2	0.1	5.0E-4	0.03	0.05	1	0.3	0.07983625	25000	2
210	0.2	23	0.3	false	1	"NNN\nNNL\nNNH\nNLL\nNHH\nLLL\nLLH\nLHH\nHHH\n"	0.2	0.4	50	"0 NNN\n1 NNL\n2 NNH\n3 NLL\n4 NHH\n5 LLL\n6 LLH\n7 LHH\n8 HHH\n"	0.1	92	0.1	14	0.2	0.1	5.0E-4	0.03	0.05	1	0.3	0.057681691	25000	2
211	0.2	23	0.3	false	1	"NNN\nNNL\nNNH\nNLL\nNHH\nLLL\nLLH\nLHH\nHHH\n"	0.2	0.4	50	"0 NNN\n1 NNL\n2 NNH\n3 NLL\n4 NHH\n5 LLL\n6 LLH\n7 LHH\n8 HHH\n"	0.1	92	0.1	14	0.2	0.1	5.0E-4	0.03	0.05	1	0.3	0.049029437	25000	2
209	0.2	23	0.3	false	1	"NNN\nNNL\nNNH\nNLL\nNHH\nLLL\nLLH\nLHH\nHHH\n"	0.2	0.4	50	"0 NNN\n1 NNL\n2 NNH\n3 NLL\n4 NHH\n5 LLL\n6 LLH\n7 LHH\n8 HHH\n"	0.1	92	0.1	14	0.2	0.1	5.0E-4	0.03	0.05	1	0.3	0.067860813	25000	2
212	0.2	23	0.3	false	1	"NNN\nNNL\nNNH\nNLL\nNHH\nLLL\nLLH\nLHH\nHHH\n"	0.2	0.4	50	"0 NNN\n1 NNL\n2 NNH\n3 NLL\n4 NHH\n5 LLL\n6 LLH\n7 LHH\n8 HHH\n"	0.1	92	0.1	14	0.2	0.1	5.0E-4	0.03	0.05	1	0.3	0.041675021	25000	2
213	0.2	23	0.3	false	1	"NNN\nNNL\nNNH\nNLL\nNHH\nLLL\nLLH\nLHH\nHHH\n"	0.2	0.4	50	"0 NNN\n1 NNL\n2 NNH\n3 NLL\n4 NHH\n5 LLL\n6 LLH\n7 LHH\n8 HHH\n"	0.1	92	0.1	14	0.2	0.1	5.0E-4	0.03	0.05	1	0.3	0.035423768	25000	2
214	0.2	23	0.3	false	1	"NNN\nNNL\nNNH\nNLL\nNHH\nLLL\nLLH\nLHH\nHHH\n"	0.2	0.4	50	"0 NNN\n1 NNL\n2 NNH\n3 NLL\n4 NHH\n5 LLL\n6 LLH\n7 LHH\n8 HHH\n"	0.1	92	0.1	14	0.2	0.1	5.0E-4	0.03	0.05	1	0.3	0.030110203	25000	2
215	0.2	23	0.3	false	1	"NNN\nNNL\nNNH\nNLL\nNHH\nLLL\nLLH\nLHH\nHHH\n"	0.2	0.4	50	"0 NNN\n1 NNL\n2 NNH\n3 NLL\n4 NHH\n5 LLL\n6 LLH\n7 LHH\n8 HHH\n"	0.1	92	0.1	14	0.2	0.1	5.0E-4	0.03	0.05	1	0.3	0.025593673	25000	2
216	0.2	23	0.3	false	1	"NNN\nNNL\nNNH\nNLL\nNHH\nLLL\nLLH\nLHH\nHHH\n"	0.2	0.4	50	"0 NNN\n1 NNL\n2 NNH\n3 NLL\n4 NHH\n5 LLL\n6 LLH\n7 LHH\n8 HHH\n"	0.1	92	0.1	14	0.2	0.1	5.0E-4	0.03	0.05	1	0.3	0.021754622	25000	2
217	0.2	23	0.3	false	1	"NNN\nNNL\nNNH\nNLL\nNHH\nLLL\nLLH\nLHH\nHHH\n"	0.2	0.4	50	"0 NNN\n1 NNL\n2 NNH\n3 NLL\n4 NHH\n5 LLL\n6 LLH\n7 LHH\n8 HHH\n"	0.1	92	0.1	14	0.2	0.1	5.0E-4	0.03	0.05	1	0.3	0.018491428	25000	2
218	0.2	23	0.3	false	1	"NNN\nNNL\nNNH\nNLL\nNHH\nLLL\nLLH\nLHH\nHHH\n"	0.2	0.4	50	"0 NNN\n1 NNL\n2 NNH\n3 NLL\n4 NHH\n5 LLL\n6 LLH\n7 LHH\n8 HHH\n"	0.1	92	0.1	14	0.2	0.1	5.0E-4	0.03	0.05	1	0.3	0.015717714	25000	2
221	0.2	23	0.3	false	1	"NNN\nNNL\nNNH\nNLL\nNHH\nLLL\nLLH\nLHH\nHHH\n"	0.2	0.4	50	"0 NNN\n1 NNL\n2 NNH\n3 NLL\n4 NHH\n5 LLL\n6 LLH\n7 LHH\n8 HHH\n"	0.1	92	0.1	14	0.2	0.1	5.0E-4	0.03	0.05	1	0.3	0.009652641	25000	2
222	0.2	23	0.3	false	1	"NNN\nNNL\nNNH\nNLL\nNHH\nLLL\nLLH\nLHH\nHHH\n"	0.2	0.4	50	"0 NNN\n1 NNL\n2 NNH\n3 NLL\n4 NHH\n5 LLL\n6 LLH\n7 LHH\n8 HHH\n"	0.1	92	0.1	14	0.2	0.1	5.0E-4	0.03	0.05	1	0.3	0.008204745	25000	2
220	0.2	23	0.3	false	1	"NNN\nNNL\nNNH\nNLL\nNHH\nLLL\nLLH\nLHH\nHHH\n"	0.2	0.4	50	"0 NNN\n1 NNL\n2 NNH\n3 NLL\n4 NHH\n5 LLL\n6 LLH\n7 LHH\n8 HHH\n"	0.1	92	0.1	14	0.2	0.1	5.0E-4	0.03	0.05	1	0.3	0.011356048	25000	2
219	0.2	23	0.3	false	1	"NNN\nNNL\nNNH\nNLL\nNHH\nLLL\nLLH\nLHH\nHHH\n"	0.2	0.4	50	"0 NNN\n1 NNL\n2 NNH\n3 NLL\n4 NHH\n5 LLL\n6 LLH\n7 LHH\n8 HHH\n"	0.1	92	0.1	14	0.2	0.1	5.0E-4	0.03	0.05	1	0.3	0.013360057	25000	2
223	0.2	23	0.3	false	1	"NNN\nNNL\nNNH\nNLL\nNHH\nLLL\nLLH\nLHH\nHHH\n"	0.2	0.4	50	"0 NNN\n1 NNL\n2 NNH\n3 NLL\n4 NHH\n5 LLL\n6 LLH\n7 LHH\n8 HHH\n"	0.1	92	0.1	14	0.2	0.1	5.0E-4	0.03	0.05	1	0.3	0.006974033	25000	2
224	0.2	23	0.3	false	1	"NNN\nNNL\nNNH\nNLL\nNHH\nLLL\nLLH\nLHH\nHHH\n"	0.2	0.4	50	"0 NNN\n1 NNL\n2 NNH\n3 NLL\n4 NHH\n5 LLL\n6 LLH\n7 LHH\n8 HHH\n"	0.1	92	0.1	14	0.2	0.1	5.0E-4	0.03	0.05	1	0.3	0.005927928	25000	2
225	0.2	23	0.3	false	1	"NNN\nNNL\nNNH\nNLL\nNHH\nLLL\nLLH\nLHH\nHHH\n"	0.2	0.4	50	"0 NNN\n1 NNL\n2 NNH\n3 NLL\n4 NHH\n5 LLL\n6 LLH\n7 LHH\n8 HHH\n"	0.1	92	0.1	14	0.2	0.1	5.0E-4	0.03	0.05	1	0.3	0.005038739	25000	2
226	0.2	23	0.3	false	1	"NNN\nNNL\nNNH\nNLL\nNHH\nLLL\nLLH\nLHH\nHHH\n"	0.2	0.4	50	"0 NNN\n1 NNL\n2 NNH\n3 NLL\n4 NHH\n5 LLL\n6 LLH\n7 LHH\n8 HHH\n"	0.1	92	0.1	14	0.2	0.1	5.0E-4	0.03	0.05	1	0.3	0.004282928	25000	2
227	0.2	23	0.3	false	1	"NNN\nNNL\nNNH\nNLL\nNHH\nLLL\nLLH\nLHH\nHHH\n"	0.2	0.4	50	"0 NNN\n1 NNL\n2 NNH\n3 NLL\n4 NHH\n5 LLL\n6 LLH\n7 LHH\n8 HHH\n"	0.1	92	0.1	14	0.2	0.1	5.0E-4	0.03	0.05	1	0.3	0.003640489	25000	2
228	0.2	23	0.3	false	1	"NNN\nNNL\nNNH\nNLL\nNHH\nLLL\nLLH\nLHH\nHHH\n"	0.2	0.4	50	"0 NNN\n1 NNL\n2 NNH\n3 NLL\n4 NHH\n5 LLL\n6 LLH\n7 LHH\n8 HHH\n"	0.1	92	0.1	14	0.2	0.1	5.0E-4	0.03	0.05	1	0.3	0.003094416	25000	2
229	0.2	23	0.3	false	1	"NNN\nNNL\nNNH\nNLL\nNHH\nLLL\nLLH\nLHH\nHHH\n"	0.2	0.4	50	"0 NNN\n1 NNL\n2 NNH\n3 NLL\n4 NHH\n5 LLL\n6 LLH\n7 LHH\n8 HHH\n"	0.1	92	0.1	14	0.2	0.1	5.0E-4	0.03	0.05	1	0.3	0.002630253	25000	2
231	0.2	23	0.3	false	1	"NNN\nNNL\nNNH\nNLL\nNHH\nLLL\nLLH\nLHH\nHHH\n"	0.2	0.4	50	"0 NNN\n1 NNL\n2 NNH\n3 NLL\n4 NHH\n5 LLL\n6 LLH\n7 LHH\n8 HHH\n"	0.1	92	0.1	14	0.2	0.1	5.0E-4	0.03	0.05	1	0.3	0.001900358	25000	2
232	0.2	23	0.3	false	1	"NNN\nNNL\nNNH\nNLL\nNHH\nLLL\nLLH\nLHH\nHHH\n"	0.2	0.4	50	"0 NNN\n1 NNL\n2 NNH\n3 NLL\n4 NHH\n5 LLL\n6 LLH\n7 LHH\n8 HHH\n"	0.1	92	0.1	14	0.2	0.1	5.0E-4	0.03	0.05	1	0.3	0.001615304	25000	2
230	0.2	23	0.3	false	1	"NNN\nNNL\nNNH\nNLL\nNHH\nLLL\nLLH\nLHH\nHHH\n"	0.2	0.4	50	"0 NNN\n1 NNL\n2 NNH\n3 NLL\n4 NHH\n5 LLL\n6 LLH\n7 LHH\n8 HHH\n"	0.1	92	0.1	14	0.2	0.1	5.0E-4	0.03	0.05	1	0.3	0.002235715	25000	2
234	0.2	23	0.3	false	1	"NNN\nNNL\nNNH\nNLL\nNHH\nLLL\nLLH\nLHH\nHHH\n"	0.2	0.4	50	"0 NNN\n1 NNL\n2 NNH\n3 NLL\n4 NHH\n5 LLL\n6 LLH\n7 LHH\n8 HHH\n"	0.1	92	0.1	14	0.2	0.1	5.0E-4	0.03	0.05	1	0.3	0.001167057	25000	2
233	0.2	23	0.3	false	1	"NNN\nNNL\nNNH\nNLL\nNHH\nLLL\nLLH\nLHH\nHHH\n"	0.2	0.4	50	"0 NNN\n1 NNL\n2 NNH\n3 NLL\n4 NHH\n5 LLL\n6 LLH\n7 LHH\n8 HHH\n"	0.1	92	0.1	14	0.2	0.1	5.0E-4	0.03	0.05	1	0.3	0.001373009	25000	2
235	0.2	23	0.3	false	1	"NNN\nNNL\nNNH\nNLL\nNHH\nLLL\nLLH\nLHH\nHHH\n"	0.2	0.4	50	"0 NNN\n1 NNL\n2 NNH\n3 NLL\n4 NHH\n5 LLL\n6 LLH\n7 LHH\n8 HHH\n"	0.1	92	0.1	14	0.2	0.1	5.0E-4	0.03	0.05	1	0.3	9.91999E-4	25000	2
236	0.2	23	0.3	false	1	"NNN\nNNL\nNNH\nNLL\nNHH\nLLL\nLLH\nLHH\nHHH\n"	0.2	0.4	50	"0 NNN\n1 NNL\n2 NNH\n3 NLL\n4 NHH\n5 LLL\n6 LLH\n7 LHH\n8 HHH\n"	0.1	92	0.1	14	0.2	0.1	5.0E-4	0.03	0.05	1	0.3	8.43199E-4	25000	2
237	0.2	23	0.3	false	1	"NNN\nNNL\nNNH\nNLL\nNHH\nLLL\nLLH\nLHH\nHHH\n"	0.2	0.4	50	"0 NNN\n1 NNL\n2 NNH\n3 NLL\n4 NHH\n5 LLL\n6 LLH\n7 LHH\n8 HHH\n"	0.1	92	0.1	14	0.2	0.1	5.0E-4	0.03	0.05	1	0.3	7.16719E-4	25000	8
238	0.2	23	0.3	false	1	"NNN\nNNL\nNNH\nNLL\nNHH\nLLL\nLLH\nLHH\nHHH\n"	0.2	0.4	50	"0 NNN\n1 NNL\n2 NNH\n3 NLL\n4 NHH\n5 LLL\n6 LLH\n7 LHH\n8 HHH\n"	0.1	92	0.1	14	0.2	0.1	5.0E-4	0.03	0.05	1	0.3	6.09211E-4	25000	8
239	0.2	23	0.3	false	1	"NNN\nNNL\nNNH\nNLL\nNHH\nLLL\nLLH\nLHH\nHHH\n"	0.2	0.4	50	"0 NNN\n1 NNL\n2 NNH\n3 NLL\n4 NHH\n5 LLL\n6 LLH\n7 LHH\n8 HHH\n"	0.1	92	0.1	14	0.2	0.1	5.0E-4	0.03	0.05	1	0.3	5.1783E-4	25000	2
241	0.2	23	0.3	false	1	"NNN\nNNL\nNNH\nNLL\nNHH\nLLL\nLLH\nLHH\nHHH\n"	0.2	0.4	50	"0 NNN\n1 NNL\n2 NNH\n3 NLL\n4 NHH\n5 LLL\n6 LLH\n7 LHH\n8 HHH\n"	0.1	92	0.1	14	0.2	0.1	5.0E-4	0.03	0.05	1	0.3	3.74132E-4	25000	8
243	0.2	23	0.3	false	1	"NNN\nNNL\nNNH\nNLL\nNHH\nLLL\nLLH\nLHH\nHHH\n"	0.2	0.4	50	"0 NNN\n1 NNL\n2 NNH\n3 NLL\n4 NHH\n5 LLL\n6 LLH\n7 LHH\n8 HHH\n"	0.1	92	0.1	14	0.2	0.1	5.0E-4	0.03	0.05	1	0.3	2.7031E-4	25000	8
240	0.2	23	0.3	false	1	"NNN\nNNL\nNNH\nNLL\nNHH\nLLL\nLLH\nLHH\nHHH\n"	0.2	0.4	50	"0 NNN\n1 NNL\n2 NNH\n3 NLL\n4 NHH\n5 LLL\n6 LLH\n7 LHH\n8 HHH\n"	0.1	92	0.1	14	0.2	0.1	5.0E-4	0.03	0.05	1	0.3	4.40155E-4	25000	8
242	0.2	23	0.3	false	1	"NNN\nNNL\nNNH\nNLL\nNHH\nLLL\nLLH\nLHH\nHHH\n"	0.2	0.4	50	"0 NNN\n1 NNL\n2 NNH\n3 NLL\n4 NHH\n5 LLL\n6 LLH\n7 LHH\n8 HHH\n"	0.1	92	0.1	14	0.2	0.1	5.0E-4	0.03	0.05	1	0.3	3.18012E-4	25000	2
244	0.2	23	0.3	false	1	"NNN\nNNL\nNNH\nNLL\nNHH\nLLL\nLLH\nLHH\nHHH\n"	0.2	0.4	50	"0 NNN\n1 NNL\n2 NNH\n3 NLL\n4 NHH\n5 LLL\n6 LLH\n7 LHH\n8 HHH\n"	0.1	92	0.1	14	0.2	0.1	5.0E-4	0.03	0.05	1	0.3	2.29764E-4	25000	8
245	0.2	23	0.3	false	1	"NNN\nNNL\nNNH\nNLL\nNHH\nLLL\nLLH\nLHH\nHHH\n"	0.2	0.4	50	"0 NNN\n1 NNL\n2 NNH\n3 NLL\n4 NHH\n5 LLL\n6 LLH\n7 LHH\n8 HHH\n"	0.1	92	0.1	14	0.2	0.1	5.0E-4	0.03	0.05	1	0.3	1.95299E-4	25000	2
247	0.2	23	0.3	false	1	"NNN\nNNL\nNNH\nNLL\nNHH\nLLL\nLLH\nLHH\nHHH\n"	0.2	0.4	50	"0 NNN\n1 NNL\n2 NNH\n3 NLL\n4 NHH\n5 LLL\n6 LLH\n7 LHH\n8 HHH\n"	0.1	92	0.1	14	0.2	0.1	5.0E-4	0.03	0.05	1	0.3	1.41104E-4	25000	8
248	0.2	23	0.3	false	1	"NNN\nNNL\nNNH\nNLL\nNHH\nLLL\nLLH\nLHH\nHHH\n"	0.2	0.4	50	"0 NNN\n1 NNL\n2 NNH\n3 NLL\n4 NHH\n5 LLL\n6 LLH\n7 LHH\n8 HHH\n"	0.1	92	0.1	14	0.2	0.1	5.0E-4	0.03	0.05	1	0.3	1.19938E-4	25000	8
246	0.2	23	0.3	false	1	"NNN\nNNL\nNNH\nNLL\nNHH\nLLL\nLLH\nLHH\nHHH\n"	0.2	0.4	50	"0 NNN\n1 NNL\n2 NNH\n3 NLL\n4 NHH\n5 LLL\n6 LLH\n7 LHH\n8 HHH\n"	0.1	92	0.1	14	0.2	0.1	5.0E-4	0.03	0.05	1	0.3	1.66004E-4	25000	8
249	0.2	23	0.3	false	1	"NNN\nNNL\nNNH\nNLL\nNHH\nLLL\nLLH\nLHH\nHHH\n"	0.2	0.4	50	"0 NNN\n1 NNL\n2 NNH\n3 NLL\n4 NHH\n5 LLL\n6 LLH\n7 LHH\n8 HHH\n"	0.1	92	0.1	14	0.2	0.1	5.0E-4	0.03	0.05	1	0.3	1.01947E-4	25000	8
251	0.2	23	0.3	false	1	"NNN\nNNL\nNNH\nNLL\nNHH\nLLL\nLLH\nLHH\nHHH\n"	0.2	0.4	50	"0 NNN\n1 NNL\n2 NNH\n3 NLL\n4 NHH\n5 LLL\n6 LLH\n7 LHH\n8 HHH\n"	0.1	92	0.1	14	0.2	0.1	5.0E-4	0.03	0.05	1	0.3	7.3657E-5	25000	2
250	0.2	23	0.3	false	1	"NNN\nNNL\nNNH\nNLL\nNHH\nLLL\nLLH\nLHH\nHHH\n"	0.2	0.4	50	"0 NNN\n1 NNL\n2 NNH\n3 NLL\n4 NHH\n5 LLL\n6 LLH\n7 LHH\n8 HHH\n"	0.1	92	0.1	14	0.2	0.1	5.0E-4	0.03	0.05	1	0.3	8.66553E-5	25000	8
252	0.2	23	0.3	false	1	"NNN\nNNL\nNNH\nNLL\nNHH\nLLL\nLLH\nLHH\nHHH\n"	0.2	0.4	50	"0 NNN\n1 NNL\n2 NNH\n3 NLL\n4 NHH\n5 LLL\n6 LLH\n7 LHH\n8 HHH\n"	0.1	92	0.1	14	0.2	0.1	5.0E-4	0.03	0.05	1	0.3	6.26084E-5	25000	8
253	0.2	23	0.3	false	1	"NNN\nNNL\nNNH\nNLL\nNHH\nLLL\nLLH\nLHH\nHHH\n"	0.2	0.4	50	"0 NNN\n1 NNL\n2 NNH\n3 NLL\n4 NHH\n5 LLL\n6 LLH\n7 LHH\n8 HHH\n"	0.1	92	0.1	14	0.2	0.1	5.0E-4	0.03	0.05	1	0.3	5.32172E-5	25000	8
254	0.2	23	0.3	false	1	"NNN\nNNL\nNNH\nNLL\nNHH\nLLL\nLLH\nLHH\nHHH\n"	0.2	0.4	50	"0 NNN\n1 NNL\n2 NNH\n3 NLL\n4 NHH\n5 LLL\n6 LLH\n7 LHH\n8 HHH\n"	0.1	92	0.1	14	0.2	0.1	5.0E-4	0.03	0.05	1	0.3	4.52346E-5	25000	8
255	0.2	23	0.3	false	1	"NNN\nNNL\nNNH\nNLL\nNHH\nLLL\nLLH\nLHH\nHHH\n"	0.2	0.4	50	"0 NNN\n1 NNL\n2 NNH\n3 NLL\n4 NHH\n5 LLL\n6 LLH\n7 LHH\n8 HHH\n"	0.1	92	0.1	14	0.2	0.1	5.0E-4	0.03	0.05	1	0.3	0	25000	2
257	0.2	23	0.3	false	1	"NNN\nNNL\nNNH\nNLL\nNHH\nLLL\nLLH\nLHH\nHHH\n"	0.2	0.4	50	"0 NNN\n1 NNL\n2 NNH\n3 NLL\n4 NHH\n5 LLL\n6 LLH\n7 LHH\n8 HHH\n"	0.1	92	0.1	14	0.2	0.1	5.0E-4	0.03	0.05	1	1	0.1105	25000	0
258	0.2	23	0.3	false	1	"NNN\nNNL\nNNH\nNLL\nNHH\nLLL\nLLH\nLHH\nHHH\n"	0.2	0.4	50	"0 NNN\n1 NNL\n2 NNH\n3 NLL\n4 NHH\n5 LLL\n6 LLH\n7 LHH\n8 HHH\n"	0.1	92	0.1	14	0.2	0.1	5.0E-4	0.03	0.05	1	1	0.093925	25000	0
256	0.2	23	0.3	false	1	"NNN\nNNL\nNNH\nNLL\nNHH\nLLL\nLLH\nLHH\nHHH\n"	0.2	0.4	50	"0 NNN\n1 NNL\n2 NNH\n3 NLL\n4 NHH\n5 LLL\n6 LLH\n7 LHH\n8 HHH\n"	0.1	92	0.1	14	0.2	0.1	5.0E-4	0.03	0.05	1	1	0.13	25000	0
259	0.2	23	0.3	false	1	"NNN\nNNL\nNNH\nNLL\nNHH\nLLL\nLLH\nLHH\nHHH\n"	0.2	0.4	50	"0 NNN\n1 NNL\n2 NNH\n3 NLL\n4 NHH\n5 LLL\n6 LLH\n7 LHH\n8 HHH\n"	0.1	92	0.1	14	0.2	0.1	5.0E-4	0.03	0.05	1	1	0.07983625	25000	0
260	0.2	23	0.3	false	1	"NNN\nNNL\nNNH\nNLL\nNHH\nLLL\nLLH\nLHH\nHHH\n"	0.2	0.4	50	"0 NNN\n1 NNL\n2 NNH\n3 NLL\n4 NHH\n5 LLL\n6 LLH\n7 LHH\n8 HHH\n"	0.1	92	0.1	14	0.2	0.1	5.0E-4	0.03	0.05	1	1	0.067860813	25000	0
261	0.2	23	0.3	false	1	"NNN\nNNL\nNNH\nNLL\nNHH\nLLL\nLLH\nLHH\nHHH\n"	0.2	0.4	50	"0 NNN\n1 NNL\n2 NNH\n3 NLL\n4 NHH\n5 LLL\n6 LLH\n7 LHH\n8 HHH\n"	0.1	92	0.1	14	0.2	0.1	5.0E-4	0.03	0.05	1	1	0.057681691	25000	0
262	0.2	23	0.3	false	1	"NNN\nNNL\nNNH\nNLL\nNHH\nLLL\nLLH\nLHH\nHHH\n"	0.2	0.4	50	"0 NNN\n1 NNL\n2 NNH\n3 NLL\n4 NHH\n5 LLL\n6 LLH\n7 LHH\n8 HHH\n"	0.1	92	0.1	14	0.2	0.1	5.0E-4	0.03	0.05	1	1	0.049029437	25000	0
264	0.2	23	0.3	false	1	"NNN\nNNL\nNNH\nNLL\nNHH\nLLL\nLLH\nLHH\nHHH\n"	0.2	0.4	50	"0 NNN\n1 NNL\n2 NNH\n3 NLL\n4 NHH\n5 LLL\n6 LLH\n7 LHH\n8 HHH\n"	0.1	92	0.1	14	0.2	0.1	5.0E-4	0.03	0.05	1	1	0.035423768	25000	0
263	0.2	23	0.3	false	1	"NNN\nNNL\nNNH\nNLL\nNHH\nLLL\nLLH\nLHH\nHHH\n"	0.2	0.4	50	"0 NNN\n1 NNL\n2 NNH\n3 NLL\n4 NHH\n5 LLL\n6 LLH\n7 LHH\n8 HHH\n"	0.1	92	0.1	14	0.2	0.1	5.0E-4	0.03	0.05	1	1	0.041675021	25000	0
265	0.2	23	0.3	false	1	"NNN\nNNL\nNNH\nNLL\nNHH\nLLL\nLLH\nLHH\nHHH\n"	0.2	0.4	50	"0 NNN\n1 NNL\n2 NNH\n3 NLL\n4 NHH\n5 LLL\n6 LLH\n7 LHH\n8 HHH\n"	0.1	92	0.1	14	0.2	0.1	5.0E-4	0.03	0.05	1	1	0.030110203	25000	2
267	0.2	23	0.3	false	1	"NNN\nNNL\nNNH\nNLL\nNHH\nLLL\nLLH\nLHH\nHHH\n"	0.2	0.4	50	"0 NNN\n1 NNL\n2 NNH\n3 NLL\n4 NHH\n5 LLL\n6 LLH\n7 LHH\n8 HHH\n"	0.1	92	0.1	14	0.2	0.1	5.0E-4	0.03	0.05	1	1	0.021754622	25000	0
269	0.2	23	0.3	false	1	"NNN\nNNL\nNNH\nNLL\nNHH\nLLL\nLLH\nLHH\nHHH\n"	0.2	0.4	50	"0 NNN\n1 NNL\n2 NNH\n3 NLL\n4 NHH\n5 LLL\n6 LLH\n7 LHH\n8 HHH\n"	0.1	92	0.1	14	0.2	0.1	5.0E-4	0.03	0.05	1	1	0.015717714	25000	0
268	0.2	23	0.3	false	1	"NNN\nNNL\nNNH\nNLL\nNHH\nLLL\nLLH\nLHH\nHHH\n"	0.2	0.4	50	"0 NNN\n1 NNL\n2 NNH\n3 NLL\n4 NHH\n5 LLL\n6 LLH\n7 LHH\n8 HHH\n"	0.1	92	0.1	14	0.2	0.1	5.0E-4	0.03	0.05	1	1	0.018491428	25000	0
266	0.2	23	0.3	false	1	"NNN\nNNL\nNNH\nNLL\nNHH\nLLL\nLLH\nLHH\nHHH\n"	0.2	0.4	50	"0 NNN\n1 NNL\n2 NNH\n3 NLL\n4 NHH\n5 LLL\n6 LLH\n7 LHH\n8 HHH\n"	0.1	92	0.1	14	0.2	0.1	5.0E-4	0.03	0.05	1	1	0.025593673	25000	0
270	0.2	23	0.3	false	1	"NNN\nNNL\nNNH\nNLL\nNHH\nLLL\nLLH\nLHH\nHHH\n"	0.2	0.4	50	"0 NNN\n1 NNL\n2 NNH\n3 NLL\n4 NHH\n5 LLL\n6 LLH\n7 LHH\n8 HHH\n"	0.1	92	0.1	14	0.2	0.1	5.0E-4	0.03	0.05	1	1	0.013360057	25000	1
271	0.2	23	0.3	false	1	"NNN\nNNL\nNNH\nNLL\nNHH\nLLL\nLLH\nLHH\nHHH\n"	0.2	0.4	50	"0 NNN\n1 NNL\n2 NNH\n3 NLL\n4 NHH\n5 LLL\n6 LLH\n7 LHH\n8 HHH\n"	0.1	92	0.1	14	0.2	0.1	5.0E-4	0.03	0.05	1	1	0.011356048	25000	0
272	0.2	23	0.3	false	1	"NNN\nNNL\nNNH\nNLL\nNHH\nLLL\nLLH\nLHH\nHHH\n"	0.2	0.4	50	"0 NNN\n1 NNL\n2 NNH\n3 NLL\n4 NHH\n5 LLL\n6 LLH\n7 LHH\n8 HHH\n"	0.1	92	0.1	14	0.2	0.1	5.0E-4	0.03	0.05	1	1	0.009652641	25000	0
273	0.2	23	0.3	false	1	"NNN\nNNL\nNNH\nNLL\nNHH\nLLL\nLLH\nLHH\nHHH\n"	0.2	0.4	50	"0 NNN\n1 NNL\n2 NNH\n3 NLL\n4 NHH\n5 LLL\n6 LLH\n7 LHH\n8 HHH\n"	0.1	92	0.1	14	0.2	0.1	5.0E-4	0.03	0.05	1	1	0.008204745	25000	0
274	0.2	23	0.3	false	1	"NNN\nNNL\nNNH\nNLL\nNHH\nLLL\nLLH\nLHH\nHHH\n"	0.2	0.4	50	"0 NNN\n1 NNL\n2 NNH\n3 NLL\n4 NHH\n5 LLL\n6 LLH\n7 LHH\n8 HHH\n"	0.1	92	0.1	14	0.2	0.1	5.0E-4	0.03	0.05	1	1	0.006974033	25000	0
275	0.2	23	0.3	false	1	"NNN\nNNL\nNNH\nNLL\nNHH\nLLL\nLLH\nLHH\nHHH\n"	0.2	0.4	50	"0 NNN\n1 NNL\n2 NNH\n3 NLL\n4 NHH\n5 LLL\n6 LLH\n7 LHH\n8 HHH\n"	0.1	92	0.1	14	0.2	0.1	5.0E-4	0.03	0.05	1	1	0.005927928	25000	2
276	0.2	23	0.3	false	1	"NNN\nNNL\nNNH\nNLL\nNHH\nLLL\nLLH\nLHH\nHHH\n"	0.2	0.4	50	"0 NNN\n1 NNL\n2 NNH\n3 NLL\n4 NHH\n5 LLL\n6 LLH\n7 LHH\n8 HHH\n"	0.1	92	0.1	14	0.2	0.1	5.0E-4	0.03	0.05	1	1	0.005038739	25000	2
278	0.2	23	0.3	false	1	"NNN\nNNL\nNNH\nNLL\nNHH\nLLL\nLLH\nLHH\nHHH\n"	0.2	0.4	50	"0 NNN\n1 NNL\n2 NNH\n3 NLL\n4 NHH\n5 LLL\n6 LLH\n7 LHH\n8 HHH\n"	0.1	92	0.1	14	0.2	0.1	5.0E-4	0.03	0.05	1	1	0.003640489	25000	0
279	0.2	23	0.3	false	1	"NNN\nNNL\nNNH\nNLL\nNHH\nLLL\nLLH\nLHH\nHHH\n"	0.2	0.4	50	"0 NNN\n1 NNL\n2 NNH\n3 NLL\n4 NHH\n5 LLL\n6 LLH\n7 LHH\n8 HHH\n"	0.1	92	0.1	14	0.2	0.1	5.0E-4	0.03	0.05	1	1	0.003094416	25000	0
277	0.2	23	0.3	false	1	"NNN\nNNL\nNNH\nNLL\nNHH\nLLL\nLLH\nLHH\nHHH\n"	0.2	0.4	50	"0 NNN\n1 NNL\n2 NNH\n3 NLL\n4 NHH\n5 LLL\n6 LLH\n7 LHH\n8 HHH\n"	0.1	92	0.1	14	0.2	0.1	5.0E-4	0.03	0.05	1	1	0.004282928	25000	0
280	0.2	23	0.3	false	1	"NNN\nNNL\nNNH\nNLL\nNHH\nLLL\nLLH\nLHH\nHHH\n"	0.2	0.4	50	"0 NNN\n1 NNL\n2 NNH\n3 NLL\n4 NHH\n5 LLL\n6 LLH\n7 LHH\n8 HHH\n"	0.1	92	0.1	14	0.2	0.1	5.0E-4	0.03	0.05	1	1	0.002630253	25000	4
281	0.2	23	0.3	false	1	"NNN\nNNL\nNNH\nNLL\nNHH\nLLL\nLLH\nLHH\nHHH\n"	0.2	0.4	50	"0 NNN\n1 NNL\n2 NNH\n3 NLL\n4 NHH\n5 LLL\n6 LLH\n7 LHH\n8 HHH\n"	0.1	92	0.1	14	0.2	0.1	5.0E-4	0.03	0.05	1	1	0.002235715	25000	4
282	0.2	23	0.3	false	1	"NNN\nNNL\nNNH\nNLL\nNHH\nLLL\nLLH\nLHH\nHHH\n"	0.2	0.4	50	"0 NNN\n1 NNL\n2 NNH\n3 NLL\n4 NHH\n5 LLL\n6 LLH\n7 LHH\n8 HHH\n"	0.1	92	0.1	14	0.2	0.1	5.0E-4	0.03	0.05	1	1	0.001900358	25000	4
283	0.2	23	0.3	false	1	"NNN\nNNL\nNNH\nNLL\nNHH\nLLL\nLLH\nLHH\nHHH\n"	0.2	0.4	50	"0 NNN\n1 NNL\n2 NNH\n3 NLL\n4 NHH\n5 LLL\n6 LLH\n7 LHH\n8 HHH\n"	0.1	92	0.1	14	0.2	0.1	5.0E-4	0.03	0.05	1	1	0.001615304	25000	4
286	0.2	23	0.3	false	1	"NNN\nNNL\nNNH\nNLL\nNHH\nLLL\nLLH\nLHH\nHHH\n"	0.2	0.4	50	"0 NNN\n1 NNL\n2 NNH\n3 NLL\n4 NHH\n5 LLL\n6 LLH\n7 LHH\n8 HHH\n"	0.1	92	0.1	14	0.2	0.1	5.0E-4	0.03	0.05	1	1	9.91999E-4	25000	8
285	0.2	23	0.3	false	1	"NNN\nNNL\nNNH\nNLL\nNHH\nLLL\nLLH\nLHH\nHHH\n"	0.2	0.4	50	"0 NNN\n1 NNL\n2 NNH\n3 NLL\n4 NHH\n5 LLL\n6 LLH\n7 LHH\n8 HHH\n"	0.1	92	0.1	14	0.2	0.1	5.0E-4	0.03	0.05	1	1	0.001167057	25000	4
284	0.2	23	0.3	false	1	"NNN\nNNL\nNNH\nNLL\nNHH\nLLL\nLLH\nLHH\nHHH\n"	0.2	0.4	50	"0 NNN\n1 NNL\n2 NNH\n3 NLL\n4 NHH\n5 LLL\n6 LLH\n7 LHH\n8 HHH\n"	0.1	92	0.1	14	0.2	0.1	5.0E-4	0.03	0.05	1	1	0.001373009	25000	4
288	0.2	23	0.3	false	1	"NNN\nNNL\nNNH\nNLL\nNHH\nLLL\nLLH\nLHH\nHHH\n"	0.2	0.4	50	"0 NNN\n1 NNL\n2 NNH\n3 NLL\n4 NHH\n5 LLL\n6 LLH\n7 LHH\n8 HHH\n"	0.1	92	0.1	14	0.2	0.1	5.0E-4	0.03	0.05	1	1	7.16719E-4	25000	8
289	0.2	23	0.3	false	1	"NNN\nNNL\nNNH\nNLL\nNHH\nLLL\nLLH\nLHH\nHHH\n"	0.2	0.4	50	"0 NNN\n1 NNL\n2 NNH\n3 NLL\n4 NHH\n5 LLL\n6 LLH\n7 LHH\n8 HHH\n"	0.1	92	0.1	14	0.2	0.1	5.0E-4	0.03	0.05	1	1	6.09211E-4	25000	8
287	0.2	23	0.3	false	1	"NNN\nNNL\nNNH\nNLL\nNHH\nLLL\nLLH\nLHH\nHHH\n"	0.2	0.4	50	"0 NNN\n1 NNL\n2 NNH\n3 NLL\n4 NHH\n5 LLL\n6 LLH\n7 LHH\n8 HHH\n"	0.1	92	0.1	14	0.2	0.1	5.0E-4	0.03	0.05	1	1	8.43199E-4	25000	8
290	0.2	23	0.3	false	1	"NNN\nNNL\nNNH\nNLL\nNHH\nLLL\nLLH\nLHH\nHHH\n"	0.2	0.4	50	"0 NNN\n1 NNL\n2 NNH\n3 NLL\n4 NHH\n5 LLL\n6 LLH\n7 LHH\n8 HHH\n"	0.1	92	0.1	14	0.2	0.1	5.0E-4	0.03	0.05	1	1	5.1783E-4	25000	8
291	0.2	23	0.3	false	1	"NNN\nNNL\nNNH\nNLL\nNHH\nLLL\nLLH\nLHH\nHHH\n"	0.2	0.4	50	"0 NNN\n1 NNL\n2 NNH\n3 NLL\n4 NHH\n5 LLL\n6 LLH\n7 LHH\n8 HHH\n"	0.1	92	0.1	14	0.2	0.1	5.0E-4	0.03	0.05	1	1	4.40155E-4	25000	8
292	0.2	23	0.3	false	1	"NNN\nNNL\nNNH\nNLL\nNHH\nLLL\nLLH\nLHH\nHHH\n"	0.2	0.4	50	"0 NNN\n1 NNL\n2 NNH\n3 NLL\n4 NHH\n5 LLL\n6 LLH\n7 LHH\n8 HHH\n"	0.1	92	0.1	14	0.2	0.1	5.0E-4	0.03	0.05	1	1	3.74132E-4	25000	8
293	0.2	23	0.3	false	1	"NNN\nNNL\nNNH\nNLL\nNHH\nLLL\nLLH\nLHH\nHHH\n"	0.2	0.4	50	"0 NNN\n1 NNL\n2 NNH\n3 NLL\n4 NHH\n5 LLL\n6 LLH\n7 LHH\n8 HHH\n"	0.1	92	0.1	14	0.2	0.1	5.0E-4	0.03	0.05	1	1	3.18012E-4	25000	8
294	0.2	23	0.3	false	1	"NNN\nNNL\nNNH\nNLL\nNHH\nLLL\nLLH\nLHH\nHHH\n"	0.2	0.4	50	"0 NNN\n1 NNL\n2 NNH\n3 NLL\n4 NHH\n5 LLL\n6 LLH\n7 LHH\n8 HHH\n"	0.1	92	0.1	14	0.2	0.1	5.0E-4	0.03	0.05	1	1	2.7031E-4	25000	8
295	0.2	23	0.3	false	1	"NNN\nNNL\nNNH\nNLL\nNHH\nLLL\nLLH\nLHH\nHHH\n"	0.2	0.4	50	"0 NNN\n1 NNL\n2 NNH\n3 NLL\n4 NHH\n5 LLL\n6 LLH\n7 LHH\n8 HHH\n"	0.1	92	0.1	14	0.2	0.1	5.0E-4	0.03	0.05	1	1	2.29764E-4	25000	8
296	0.2	23	0.3	false	1	"NNN\nNNL\nNNH\nNLL\nNHH\nLLL\nLLH\nLHH\nHHH\n"	0.2	0.4	50	"0 NNN\n1 NNL\n2 NNH\n3 NLL\n4 NHH\n5 LLL\n6 LLH\n7 LHH\n8 HHH\n"	0.1	92	0.1	14	0.2	0.1	5.0E-4	0.03	0.05	1	1	1.95299E-4	25000	8
299	0.2	23	0.3	false	1	"NNN\nNNL\nNNH\nNLL\nNHH\nLLL\nLLH\nLHH\nHHH\n"	0.2	0.4	50	"0 NNN\n1 NNL\n2 NNH\n3 NLL\n4 NHH\n5 LLL\n6 LLH\n7 LHH\n8 HHH\n"	0.1	92	0.1	14	0.2	0.1	5.0E-4	0.03	0.05	1	1	1.19938E-4	25000	8
298	0.2	23	0.3	false	1	"NNN\nNNL\nNNH\nNLL\nNHH\nLLL\nLLH\nLHH\nHHH\n"	0.2	0.4	50	"0 NNN\n1 NNL\n2 NNH\n3 NLL\n4 NHH\n5 LLL\n6 LLH\n7 LHH\n8 HHH\n"	0.1	92	0.1	14	0.2	0.1	5.0E-4	0.03	0.05	1	1	1.41104E-4	25000	8
297	0.2	23	0.3	false	1	"NNN\nNNL\nNNH\nNLL\nNHH\nLLL\nLLH\nLHH\nHHH\n"	0.2	0.4	50	"0 NNN\n1 NNL\n2 NNH\n3 NLL\n4 NHH\n5 LLL\n6 LLH\n7 LHH\n8 HHH\n"	0.1	92	0.1	14	0.2	0.1	5.0E-4	0.03	0.05	1	1	1.66004E-4	25000	8
300	0.2	23	0.3	false	1	"NNN\nNNL\nNNH\nNLL\nNHH\nLLL\nLLH\nLHH\nHHH\n"	0.2	0.4	50	"0 NNN\n1 NNL\n2 NNH\n3 NLL\n4 NHH\n5 LLL\n6 LLH\n7 LHH\n8 HHH\n"	0.1	92	0.1	14	0.2	0.1	5.0E-4	0.03	0.05	1	1	1.01947E-4	25000	8
301	0.2	23	0.3	false	1	"NNN\nNNL\nNNH\nNLL\nNHH\nLLL\nLLH\nLHH\nHHH\n"	0.2	0.4	50	"0 NNN\n1 NNL\n2 NNH\n3 NLL\n4 NHH\n5 LLL\n6 LLH\n7 LHH\n8 HHH\n"	0.1	92	0.1	14	0.2	0.1	5.0E-4	0.03	0.05	1	1	8.66553E-5	25000	8
304	0.2	23	0.3	false	1	"NNN\nNNL\nNNH\nNLL\nNHH\nLLL\nLLH\nLHH\nHHH\n"	0.2	0.4	50	"0 NNN\n1 NNL\n2 NNH\n3 NLL\n4 NHH\n5 LLL\n6 LLH\n7 LHH\n8 HHH\n"	0.1	92	0.1	14	0.2	0.1	5.0E-4	0.03	0.05	1	1	5.32172E-5	25000	8
302	0.2	23	0.3	false	1	"NNN\nNNL\nNNH\nNLL\nNHH\nLLL\nLLH\nLHH\nHHH\n"	0.2	0.4	50	"0 NNN\n1 NNL\n2 NNH\n3 NLL\n4 NHH\n5 LLL\n6 LLH\n7 LHH\n8 HHH\n"	0.1	92	0.1	14	0.2	0.1	5.0E-4	0.03	0.05	1	1	7.3657E-5	25000	8
303	0.2	23	0.3	false	1	"NNN\nNNL\nNNH\nNLL\nNHH\nLLL\nLLH\nLHH\nHHH\n"	0.2	0.4	50	"0 NNN\n1 NNL\n2 NNH\n3 NLL\n4 NHH\n5 LLL\n6 LLH\n7 LHH\n8 HHH\n"	0.1	92	0.1	14	0.2	0.1	5.0E-4	0.03	0.05	1	1	6.26084E-5	25000	8
306	0.2	23	0.3	false	1	"NNN\nNNL\nNNH\nNLL\nNHH\nLLL\nLLH\nLHH\nHHH\n"	0.2	0.4	50	"0 NNN\n1 NNL\n2 NNH\n3 NLL\n4 NHH\n5 LLL\n6 LLH\n7 LHH\n8 HHH\n"	0.1	92	0.1	14	0.2	0.1	5.0E-4	0.03	0.05	1	1	0	25000	8
305	0.2	23	0.3	false	1	"NNN\nNNL\nNNH\nNLL\nNHH\nLLL\nLLH\nLHH\nHHH\n"	0.2	0.4	50	"0 NNN\n1 NNL\n2 NNH\n3 NLL\n4 NHH\n5 LLL\n6 LLH\n7 LHH\n8 HHH\n"	0.1	92	0.1	14	0.2	0.1	5.0E-4	0.03	0.05	1	1	4.52346E-5	25000	8
307	0.2	23	0.3	false	1	"NNN\nNNL\nNNH\nNLL\nNHH\nLLL\nLLH\nLHH\nHHH\n"	0.2	0.4	50	"0 NNN\n1 NNL\n2 NNH\n3 NLL\n4 NHH\n5 LLL\n6 LLH\n7 LHH\n8 HHH\n"	0.1	92	0.1	14	0.2	0.1	5.0E-4	0.03	0.05	1	3	0.13	25000	0
310	0.2	23	0.3	false	1	"NNN\nNNL\nNNH\nNLL\nNHH\nLLL\nLLH\nLHH\nHHH\n"	0.2	0.4	50	"0 NNN\n1 NNL\n2 NNH\n3 NLL\n4 NHH\n5 LLL\n6 LLH\n7 LHH\n8 HHH\n"	0.1	92	0.1	14	0.2	0.1	5.0E-4	0.03	0.05	1	3	0.07983625	25000	0
309	0.2	23	0.3	false	1	"NNN\nNNL\nNNH\nNLL\nNHH\nLLL\nLLH\nLHH\nHHH\n"	0.2	0.4	50	"0 NNN\n1 NNL\n2 NNH\n3 NLL\n4 NHH\n5 LLL\n6 LLH\n7 LHH\n8 HHH\n"	0.1	92	0.1	14	0.2	0.1	5.0E-4	0.03	0.05	1	3	0.093925	25000	0
308	0.2	23	0.3	false	1	"NNN\nNNL\nNNH\nNLL\nNHH\nLLL\nLLH\nLHH\nHHH\n"	0.2	0.4	50	"0 NNN\n1 NNL\n2 NNH\n3 NLL\n4 NHH\n5 LLL\n6 LLH\n7 LHH\n8 HHH\n"	0.1	92	0.1	14	0.2	0.1	5.0E-4	0.03	0.05	1	3	0.1105	25000	0
311	0.2	23	0.3	false	1	"NNN\nNNL\nNNH\nNLL\nNHH\nLLL\nLLH\nLHH\nHHH\n"	0.2	0.4	50	"0 NNN\n1 NNL\n2 NNH\n3 NLL\n4 NHH\n5 LLL\n6 LLH\n7 LHH\n8 HHH\n"	0.1	92	0.1	14	0.2	0.1	5.0E-4	0.03	0.05	1	3	0.067860813	25000	0
312	0.2	23	0.3	false	1	"NNN\nNNL\nNNH\nNLL\nNHH\nLLL\nLLH\nLHH\nHHH\n"	0.2	0.4	50	"0 NNN\n1 NNL\n2 NNH\n3 NLL\n4 NHH\n5 LLL\n6 LLH\n7 LHH\n8 HHH\n"	0.1	92	0.1	14	0.2	0.1	5.0E-4	0.03	0.05	1	3	0.057681691	25000	0
313	0.2	23	0.3	false	1	"NNN\nNNL\nNNH\nNLL\nNHH\nLLL\nLLH\nLHH\nHHH\n"	0.2	0.4	50	"0 NNN\n1 NNL\n2 NNH\n3 NLL\n4 NHH\n5 LLL\n6 LLH\n7 LHH\n8 HHH\n"	0.1	92	0.1	14	0.2	0.1	5.0E-4	0.03	0.05	1	3	0.049029437	25000	0
314	0.2	23	0.3	false	1	"NNN\nNNL\nNNH\nNLL\nNHH\nLLL\nLLH\nLHH\nHHH\n"	0.2	0.4	50	"0 NNN\n1 NNL\n2 NNH\n3 NLL\n4 NHH\n5 LLL\n6 LLH\n7 LHH\n8 HHH\n"	0.1	92	0.1	14	0.2	0.1	5.0E-4	0.03	0.05	1	3	0.041675021	25000	0
315	0.2	23	0.3	false	1	"NNN\nNNL\nNNH\nNLL\nNHH\nLLL\nLLH\nLHH\nHHH\n"	0.2	0.4	50	"0 NNN\n1 NNL\n2 NNH\n3 NLL\n4 NHH\n5 LLL\n6 LLH\n7 LHH\n8 HHH\n"	0.1	92	0.1	14	0.2	0.1	5.0E-4	0.03	0.05	1	3	0.035423768	25000	0
316	0.2	23	0.3	false	1	"NNN\nNNL\nNNH\nNLL\nNHH\nLLL\nLLH\nLHH\nHHH\n"	0.2	0.4	50	"0 NNN\n1 NNL\n2 NNH\n3 NLL\n4 NHH\n5 LLL\n6 LLH\n7 LHH\n8 HHH\n"	0.1	92	0.1	14	0.2	0.1	5.0E-4	0.03	0.05	1	3	0.030110203	25000	0
317	0.2	23	0.3	false	1	"NNN\nNNL\nNNH\nNLL\nNHH\nLLL\nLLH\nLHH\nHHH\n"	0.2	0.4	50	"0 NNN\n1 NNL\n2 NNH\n3 NLL\n4 NHH\n5 LLL\n6 LLH\n7 LHH\n8 HHH\n"	0.1	92	0.1	14	0.2	0.1	5.0E-4	0.03	0.05	1	3	0.025593673	25000	0
318	0.2	23	0.3	false	1	"NNN\nNNL\nNNH\nNLL\nNHH\nLLL\nLLH\nLHH\nHHH\n"	0.2	0.4	50	"0 NNN\n1 NNL\n2 NNH\n3 NLL\n4 NHH\n5 LLL\n6 LLH\n7 LHH\n8 HHH\n"	0.1	92	0.1	14	0.2	0.1	5.0E-4	0.03	0.05	1	3	0.021754622	25000	0
320	0.2	23	0.3	false	1	"NNN\nNNL\nNNH\nNLL\nNHH\nLLL\nLLH\nLHH\nHHH\n"	0.2	0.4	50	"0 NNN\n1 NNL\n2 NNH\n3 NLL\n4 NHH\n5 LLL\n6 LLH\n7 LHH\n8 HHH\n"	0.1	92	0.1	14	0.2	0.1	5.0E-4	0.03	0.05	1	3	0.015717714	25000	0
319	0.2	23	0.3	false	1	"NNN\nNNL\nNNH\nNLL\nNHH\nLLL\nLLH\nLHH\nHHH\n"	0.2	0.4	50	"0 NNN\n1 NNL\n2 NNH\n3 NLL\n4 NHH\n5 LLL\n6 LLH\n7 LHH\n8 HHH\n"	0.1	92	0.1	14	0.2	0.1	5.0E-4	0.03	0.05	1	3	0.018491428	25000	0
321	0.2	23	0.3	false	1	"NNN\nNNL\nNNH\nNLL\nNHH\nLLL\nLLH\nLHH\nHHH\n"	0.2	0.4	50	"0 NNN\n1 NNL\n2 NNH\n3 NLL\n4 NHH\n5 LLL\n6 LLH\n7 LHH\n8 HHH\n"	0.1	92	0.1	14	0.2	0.1	5.0E-4	0.03	0.05	1	3	0.013360057	25000	0
323	0.2	23	0.3	false	1	"NNN\nNNL\nNNH\nNLL\nNHH\nLLL\nLLH\nLHH\nHHH\n"	0.2	0.4	50	"0 NNN\n1 NNL\n2 NNH\n3 NLL\n4 NHH\n5 LLL\n6 LLH\n7 LHH\n8 HHH\n"	0.1	92	0.1	14	0.2	0.1	5.0E-4	0.03	0.05	1	3	0.009652641	25000	0
325	0.2	23	0.3	false	1	"NNN\nNNL\nNNH\nNLL\nNHH\nLLL\nLLH\nLHH\nHHH\n"	0.2	0.4	50	"0 NNN\n1 NNL\n2 NNH\n3 NLL\n4 NHH\n5 LLL\n6 LLH\n7 LHH\n8 HHH\n"	0.1	92	0.1	14	0.2	0.1	5.0E-4	0.03	0.05	1	3	0.006974033	25000	0
324	0.2	23	0.3	false	1	"NNN\nNNL\nNNH\nNLL\nNHH\nLLL\nLLH\nLHH\nHHH\n"	0.2	0.4	50	"0 NNN\n1 NNL\n2 NNH\n3 NLL\n4 NHH\n5 LLL\n6 LLH\n7 LHH\n8 HHH\n"	0.1	92	0.1	14	0.2	0.1	5.0E-4	0.03	0.05	1	3	0.008204745	25000	0
322	0.2	23	0.3	false	1	"NNN\nNNL\nNNH\nNLL\nNHH\nLLL\nLLH\nLHH\nHHH\n"	0.2	0.4	50	"0 NNN\n1 NNL\n2 NNH\n3 NLL\n4 NHH\n5 LLL\n6 LLH\n7 LHH\n8 HHH\n"	0.1	92	0.1	14	0.2	0.1	5.0E-4	0.03	0.05	1	3	0.011356048	25000	0
326	0.2	23	0.3	false	1	"NNN\nNNL\nNNH\nNLL\nNHH\nLLL\nLLH\nLHH\nHHH\n"	0.2	0.4	50	"0 NNN\n1 NNL\n2 NNH\n3 NLL\n4 NHH\n5 LLL\n6 LLH\n7 LHH\n8 HHH\n"	0.1	92	0.1	14	0.2	0.1	5.0E-4	0.03	0.05	1	3	0.005927928	25000	0
327	0.2	23	0.3	false	1	"NNN\nNNL\nNNH\nNLL\nNHH\nLLL\nLLH\nLHH\nHHH\n"	0.2	0.4	50	"0 NNN\n1 NNL\n2 NNH\n3 NLL\n4 NHH\n5 LLL\n6 LLH\n7 LHH\n8 HHH\n"	0.1	92	0.1	14	0.2	0.1	5.0E-4	0.03	0.05	1	3	0.005038739	25000	0
328	0.2	23	0.3	false	1	"NNN\nNNL\nNNH\nNLL\nNHH\nLLL\nLLH\nLHH\nHHH\n"	0.2	0.4	50	"0 NNN\n1 NNL\n2 NNH\n3 NLL\n4 NHH\n5 LLL\n6 LLH\n7 LHH\n8 HHH\n"	0.1	92	0.1	14	0.2	0.1	5.0E-4	0.03	0.05	1	3	0.004282928	25000	0
329	0.2	23	0.3	false	1	"NNN\nNNL\nNNH\nNLL\nNHH\nLLL\nLLH\nLHH\nHHH\n"	0.2	0.4	50	"0 NNN\n1 NNL\n2 NNH\n3 NLL\n4 NHH\n5 LLL\n6 LLH\n7 LHH\n8 HHH\n"	0.1	92	0.1	14	0.2	0.1	5.0E-4	0.03	0.05	1	3	0.003640489	25000	5
330	0.2	23	0.3	false	1	"NNN\nNNL\nNNH\nNLL\nNHH\nLLL\nLLH\nLHH\nHHH\n"	0.2	0.4	50	"0 NNN\n1 NNL\n2 NNH\n3 NLL\n4 NHH\n5 LLL\n6 LLH\n7 LHH\n8 HHH\n"	0.1	92	0.1	14	0.2	0.1	5.0E-4	0.03	0.05	1	3	0.003094416	25000	5
331	0.2	23	0.3	false	1	"NNN\nNNL\nNNH\nNLL\nNHH\nLLL\nLLH\nLHH\nHHH\n"	0.2	0.4	50	"0 NNN\n1 NNL\n2 NNH\n3 NLL\n4 NHH\n5 LLL\n6 LLH\n7 LHH\n8 HHH\n"	0.1	92	0.1	14	0.2	0.1	5.0E-4	0.03	0.05	1	3	0.002630253	25000	5
332	0.2	23	0.3	false	1	"NNN\nNNL\nNNH\nNLL\nNHH\nLLL\nLLH\nLHH\nHHH\n"	0.2	0.4	50	"0 NNN\n1 NNL\n2 NNH\n3 NLL\n4 NHH\n5 LLL\n6 LLH\n7 LHH\n8 HHH\n"	0.1	92	0.1	14	0.2	0.1	5.0E-4	0.03	0.05	1	3	0.002235715	25000	5
334	0.2	23	0.3	false	1	"NNN\nNNL\nNNH\nNLL\nNHH\nLLL\nLLH\nLHH\nHHH\n"	0.2	0.4	50	"0 NNN\n1 NNL\n2 NNH\n3 NLL\n4 NHH\n5 LLL\n6 LLH\n7 LHH\n8 HHH\n"	0.1	92	0.1	14	0.2	0.1	5.0E-4	0.03	0.05	1	3	0.001615304	25000	5
333	0.2	23	0.3	false	1	"NNN\nNNL\nNNH\nNLL\nNHH\nLLL\nLLH\nLHH\nHHH\n"	0.2	0.4	50	"0 NNN\n1 NNL\n2 NNH\n3 NLL\n4 NHH\n5 LLL\n6 LLH\n7 LHH\n8 HHH\n"	0.1	92	0.1	14	0.2	0.1	5.0E-4	0.03	0.05	1	3	0.001900358	25000	5
335	0.2	23	0.3	false	1	"NNN\nNNL\nNNH\nNLL\nNHH\nLLL\nLLH\nLHH\nHHH\n"	0.2	0.4	50	"0 NNN\n1 NNL\n2 NNH\n3 NLL\n4 NHH\n5 LLL\n6 LLH\n7 LHH\n8 HHH\n"	0.1	92	0.1	14	0.2	0.1	5.0E-4	0.03	0.05	1	3	0.001373009	25000	4
336	0.2	23	0.3	false	1	"NNN\nNNL\nNNH\nNLL\nNHH\nLLL\nLLH\nLHH\nHHH\n"	0.2	0.4	50	"0 NNN\n1 NNL\n2 NNH\n3 NLL\n4 NHH\n5 LLL\n6 LLH\n7 LHH\n8 HHH\n"	0.1	92	0.1	14	0.2	0.1	5.0E-4	0.03	0.05	1	3	0.001167057	25000	5
337	0.2	23	0.3	false	1	"NNN\nNNL\nNNH\nNLL\nNHH\nLLL\nLLH\nLHH\nHHH\n"	0.2	0.4	50	"0 NNN\n1 NNL\n2 NNH\n3 NLL\n4 NHH\n5 LLL\n6 LLH\n7 LHH\n8 HHH\n"	0.1	92	0.1	14	0.2	0.1	5.0E-4	0.03	0.05	1	3	9.91999E-4	25000	5
339	0.2	23	0.3	false	1	"NNN\nNNL\nNNH\nNLL\nNHH\nLLL\nLLH\nLHH\nHHH\n"	0.2	0.4	50	"0 NNN\n1 NNL\n2 NNH\n3 NLL\n4 NHH\n5 LLL\n6 LLH\n7 LHH\n8 HHH\n"	0.1	92	0.1	14	0.2	0.1	5.0E-4	0.03	0.05	1	3	7.16719E-4	25000	5
338	0.2	23	0.3	false	1	"NNN\nNNL\nNNH\nNLL\nNHH\nLLL\nLLH\nLHH\nHHH\n"	0.2	0.4	50	"0 NNN\n1 NNL\n2 NNH\n3 NLL\n4 NHH\n5 LLL\n6 LLH\n7 LHH\n8 HHH\n"	0.1	92	0.1	14	0.2	0.1	5.0E-4	0.03	0.05	1	3	8.43199E-4	25000	8
340	0.2	23	0.3	false	1	"NNN\nNNL\nNNH\nNLL\nNHH\nLLL\nLLH\nLHH\nHHH\n"	0.2	0.4	50	"0 NNN\n1 NNL\n2 NNH\n3 NLL\n4 NHH\n5 LLL\n6 LLH\n7 LHH\n8 HHH\n"	0.1	92	0.1	14	0.2	0.1	5.0E-4	0.03	0.05	1	3	6.09211E-4	25000	8
341	0.2	23	0.3	false	1	"NNN\nNNL\nNNH\nNLL\nNHH\nLLL\nLLH\nLHH\nHHH\n"	0.2	0.4	50	"0 NNN\n1 NNL\n2 NNH\n3 NLL\n4 NHH\n5 LLL\n6 LLH\n7 LHH\n8 HHH\n"	0.1	92	0.1	14	0.2	0.1	5.0E-4	0.03	0.05	1	3	5.1783E-4	25000	8
342	0.2	23	0.3	false	1	"NNN\nNNL\nNNH\nNLL\nNHH\nLLL\nLLH\nLHH\nHHH\n"	0.2	0.4	50	"0 NNN\n1 NNL\n2 NNH\n3 NLL\n4 NHH\n5 LLL\n6 LLH\n7 LHH\n8 HHH\n"	0.1	92	0.1	14	0.2	0.1	5.0E-4	0.03	0.05	1	3	4.40155E-4	25000	8
345	0.2	23	0.3	false	1	"NNN\nNNL\nNNH\nNLL\nNHH\nLLL\nLLH\nLHH\nHHH\n"	0.2	0.4	50	"0 NNN\n1 NNL\n2 NNH\n3 NLL\n4 NHH\n5 LLL\n6 LLH\n7 LHH\n8 HHH\n"	0.1	92	0.1	14	0.2	0.1	5.0E-4	0.03	0.05	1	3	2.7031E-4	25000	8
343	0.2	23	0.3	false	1	"NNN\nNNL\nNNH\nNLL\nNHH\nLLL\nLLH\nLHH\nHHH\n"	0.2	0.4	50	"0 NNN\n1 NNL\n2 NNH\n3 NLL\n4 NHH\n5 LLL\n6 LLH\n7 LHH\n8 HHH\n"	0.1	92	0.1	14	0.2	0.1	5.0E-4	0.03	0.05	1	3	3.74132E-4	25000	8
344	0.2	23	0.3	false	1	"NNN\nNNL\nNNH\nNLL\nNHH\nLLL\nLLH\nLHH\nHHH\n"	0.2	0.4	50	"0 NNN\n1 NNL\n2 NNH\n3 NLL\n4 NHH\n5 LLL\n6 LLH\n7 LHH\n8 HHH\n"	0.1	92	0.1	14	0.2	0.1	5.0E-4	0.03	0.05	1	3	3.18012E-4	25000	8
346	0.2	23	0.3	false	1	"NNN\nNNL\nNNH\nNLL\nNHH\nLLL\nLLH\nLHH\nHHH\n"	0.2	0.4	50	"0 NNN\n1 NNL\n2 NNH\n3 NLL\n4 NHH\n5 LLL\n6 LLH\n7 LHH\n8 HHH\n"	0.1	92	0.1	14	0.2	0.1	5.0E-4	0.03	0.05	1	3	2.29764E-4	25000	8
347	0.2	23	0.3	false	1	"NNN\nNNL\nNNH\nNLL\nNHH\nLLL\nLLH\nLHH\nHHH\n"	0.2	0.4	50	"0 NNN\n1 NNL\n2 NNH\n3 NLL\n4 NHH\n5 LLL\n6 LLH\n7 LHH\n8 HHH\n"	0.1	92	0.1	14	0.2	0.1	5.0E-4	0.03	0.05	1	3	1.95299E-4	25000	8
349	0.2	23	0.3	false	1	"NNN\nNNL\nNNH\nNLL\nNHH\nLLL\nLLH\nLHH\nHHH\n"	0.2	0.4	50	"0 NNN\n1 NNL\n2 NNH\n3 NLL\n4 NHH\n5 LLL\n6 LLH\n7 LHH\n8 HHH\n"	0.1	92	0.1	14	0.2	0.1	5.0E-4	0.03	0.05	1	3	1.41104E-4	25000	8
348	0.2	23	0.3	false	1	"NNN\nNNL\nNNH\nNLL\nNHH\nLLL\nLLH\nLHH\nHHH\n"	0.2	0.4	50	"0 NNN\n1 NNL\n2 NNH\n3 NLL\n4 NHH\n5 LLL\n6 LLH\n7 LHH\n8 HHH\n"	0.1	92	0.1	14	0.2	0.1	5.0E-4	0.03	0.05	1	3	1.66004E-4	25000	8
350	0.2	23	0.3	false	1	"NNN\nNNL\nNNH\nNLL\nNHH\nLLL\nLLH\nLHH\nHHH\n"	0.2	0.4	50	"0 NNN\n1 NNL\n2 NNH\n3 NLL\n4 NHH\n5 LLL\n6 LLH\n7 LHH\n8 HHH\n"	0.1	92	0.1	14	0.2	0.1	5.0E-4	0.03	0.05	1	3	1.19938E-4	25000	8
351	0.2	23	0.3	false	1	"NNN\nNNL\nNNH\nNLL\nNHH\nLLL\nLLH\nLHH\nHHH\n"	0.2	0.4	50	"0 NNN\n1 NNL\n2 NNH\n3 NLL\n4 NHH\n5 LLL\n6 LLH\n7 LHH\n8 HHH\n"	0.1	92	0.1	14	0.2	0.1	5.0E-4	0.03	0.05	1	3	1.01947E-4	25000	8
352	0.2	23	0.3	false	1	"NNN\nNNL\nNNH\nNLL\nNHH\nLLL\nLLH\nLHH\nHHH\n"	0.2	0.4	50	"0 NNN\n1 NNL\n2 NNH\n3 NLL\n4 NHH\n5 LLL\n6 LLH\n7 LHH\n8 HHH\n"	0.1	92	0.1	14	0.2	0.1	5.0E-4	0.03	0.05	1	3	8.66553E-5	25000	8
354	0.2	23	0.3	false	1	"NNN\nNNL\nNNH\nNLL\nNHH\nLLL\nLLH\nLHH\nHHH\n"	0.2	0.4	50	"0 NNN\n1 NNL\n2 NNH\n3 NLL\n4 NHH\n5 LLL\n6 LLH\n7 LHH\n8 HHH\n"	0.1	92	0.1	14	0.2	0.1	5.0E-4	0.03	0.05	1	3	6.26084E-5	25000	8
353	0.2	23	0.3	false	1	"NNN\nNNL\nNNH\nNLL\nNHH\nLLL\nLLH\nLHH\nHHH\n"	0.2	0.4	50	"0 NNN\n1 NNL\n2 NNH\n3 NLL\n4 NHH\n5 LLL\n6 LLH\n7 LHH\n8 HHH\n"	0.1	92	0.1	14	0.2	0.1	5.0E-4	0.03	0.05	1	3	7.3657E-5	25000	8
355	0.2	23	0.3	false	1	"NNN\nNNL\nNNH\nNLL\nNHH\nLLL\nLLH\nLHH\nHHH\n"	0.2	0.4	50	"0 NNN\n1 NNL\n2 NNH\n3 NLL\n4 NHH\n5 LLL\n6 LLH\n7 LHH\n8 HHH\n"	0.1	92	0.1	14	0.2	0.1	5.0E-4	0.03	0.05	1	3	5.32172E-5	25000	8
357	0.2	23	0.3	false	1	"NNN\nNNL\nNNH\nNLL\nNHH\nLLL\nLLH\nLHH\nHHH\n"	0.2	0.4	50	"0 NNN\n1 NNL\n2 NNH\n3 NLL\n4 NHH\n5 LLL\n6 LLH\n7 LHH\n8 HHH\n"	0.1	92	0.1	14	0.2	0.1	5.0E-4	0.03	0.05	1	3	0	25000	8
356	0.2	23	0.3	false	1	"NNN\nNNL\nNNH\nNLL\nNHH\nLLL\nLLH\nLHH\nHHH\n"	0.2	0.4	50	"0 NNN\n1 NNL\n2 NNH\n3 NLL\n4 NHH\n5 LLL\n6 LLH\n7 LHH\n8 HHH\n"	0.1	92	0.1	14	0.2	0.1	5.0E-4	0.03	0.05	1	3	4.52346E-5	25000	8
359	0.2	23	0.3	false	1	"NNN\nNNL\nNNH\nNLL\nNHH\nLLL\nLLH\nLHH\nHHH\n"	0.2	0.4	50	"0 NNN\n1 NNL\n2 NNH\n3 NLL\n4 NHH\n5 LLL\n6 LLH\n7 LHH\n8 HHH\n"	0.1	92	0.1	14	0.2	0.1	5.0E-4	0.03	0.05	1	10	0.1105	25000	0
358	0.2	23	0.3	false	1	"NNN\nNNL\nNNH\nNLL\nNHH\nLLL\nLLH\nLHH\nHHH\n"	0.2	0.4	50	"0 NNN\n1 NNL\n2 NNH\n3 NLL\n4 NHH\n5 LLL\n6 LLH\n7 LHH\n8 HHH\n"	0.1	92	0.1	14	0.2	0.1	5.0E-4	0.03	0.05	1	10	0.13	25000	0
360	0.2	23	0.3	false	1	"NNN\nNNL\nNNH\nNLL\nNHH\nLLL\nLLH\nLHH\nHHH\n"	0.2	0.4	50	"0 NNN\n1 NNL\n2 NNH\n3 NLL\n4 NHH\n5 LLL\n6 LLH\n7 LHH\n8 HHH\n"	0.1	92	0.1	14	0.2	0.1	5.0E-4	0.03	0.05	1	10	0.093925	25000	0
361	0.2	23	0.3	false	1	"NNN\nNNL\nNNH\nNLL\nNHH\nLLL\nLLH\nLHH\nHHH\n"	0.2	0.4	50	"0 NNN\n1 NNL\n2 NNH\n3 NLL\n4 NHH\n5 LLL\n6 LLH\n7 LHH\n8 HHH\n"	0.1	92	0.1	14	0.2	0.1	5.0E-4	0.03	0.05	1	10	0.07983625	25000	0
362	0.2	23	0.3	false	1	"NNN\nNNL\nNNH\nNLL\nNHH\nLLL\nLLH\nLHH\nHHH\n"	0.2	0.4	50	"0 NNN\n1 NNL\n2 NNH\n3 NLL\n4 NHH\n5 LLL\n6 LLH\n7 LHH\n8 HHH\n"	0.1	92	0.1	14	0.2	0.1	5.0E-4	0.03	0.05	1	10	0.067860813	25000	0
364	0.2	23	0.3	false	1	"NNN\nNNL\nNNH\nNLL\nNHH\nLLL\nLLH\nLHH\nHHH\n"	0.2	0.4	50	"0 NNN\n1 NNL\n2 NNH\n3 NLL\n4 NHH\n5 LLL\n6 LLH\n7 LHH\n8 HHH\n"	0.1	92	0.1	14	0.2	0.1	5.0E-4	0.03	0.05	1	10	0.049029437	25000	0
363	0.2	23	0.3	false	1	"NNN\nNNL\nNNH\nNLL\nNHH\nLLL\nLLH\nLHH\nHHH\n"	0.2	0.4	50	"0 NNN\n1 NNL\n2 NNH\n3 NLL\n4 NHH\n5 LLL\n6 LLH\n7 LHH\n8 HHH\n"	0.1	92	0.1	14	0.2	0.1	5.0E-4	0.03	0.05	1	10	0.057681691	25000	0
366	0.2	23	0.3	false	1	"NNN\nNNL\nNNH\nNLL\nNHH\nLLL\nLLH\nLHH\nHHH\n"	0.2	0.4	50	"0 NNN\n1 NNL\n2 NNH\n3 NLL\n4 NHH\n5 LLL\n6 LLH\n7 LHH\n8 HHH\n"	0.1	92	0.1	14	0.2	0.1	5.0E-4	0.03	0.05	1	10	0.035423768	25000	0
365	0.2	23	0.3	false	1	"NNN\nNNL\nNNH\nNLL\nNHH\nLLL\nLLH\nLHH\nHHH\n"	0.2	0.4	50	"0 NNN\n1 NNL\n2 NNH\n3 NLL\n4 NHH\n5 LLL\n6 LLH\n7 LHH\n8 HHH\n"	0.1	92	0.1	14	0.2	0.1	5.0E-4	0.03	0.05	1	10	0.041675021	25000	0
367	0.2	23	0.3	false	1	"NNN\nNNL\nNNH\nNLL\nNHH\nLLL\nLLH\nLHH\nHHH\n"	0.2	0.4	50	"0 NNN\n1 NNL\n2 NNH\n3 NLL\n4 NHH\n5 LLL\n6 LLH\n7 LHH\n8 HHH\n"	0.1	92	0.1	14	0.2	0.1	5.0E-4	0.03	0.05	1	10	0.030110203	25000	0
369	0.2	23	0.3	false	1	"NNN\nNNL\nNNH\nNLL\nNHH\nLLL\nLLH\nLHH\nHHH\n"	0.2	0.4	50	"0 NNN\n1 NNL\n2 NNH\n3 NLL\n4 NHH\n5 LLL\n6 LLH\n7 LHH\n8 HHH\n"	0.1	92	0.1	14	0.2	0.1	5.0E-4	0.03	0.05	1	10	0.021754622	25000	0
368	0.2	23	0.3	false	1	"NNN\nNNL\nNNH\nNLL\nNHH\nLLL\nLLH\nLHH\nHHH\n"	0.2	0.4	50	"0 NNN\n1 NNL\n2 NNH\n3 NLL\n4 NHH\n5 LLL\n6 LLH\n7 LHH\n8 HHH\n"	0.1	92	0.1	14	0.2	0.1	5.0E-4	0.03	0.05	1	10	0.025593673	25000	0
370	0.2	23	0.3	false	1	"NNN\nNNL\nNNH\nNLL\nNHH\nLLL\nLLH\nLHH\nHHH\n"	0.2	0.4	50	"0 NNN\n1 NNL\n2 NNH\n3 NLL\n4 NHH\n5 LLL\n6 LLH\n7 LHH\n8 HHH\n"	0.1	92	0.1	14	0.2	0.1	5.0E-4	0.03	0.05	1	10	0.018491428	25000	0
371	0.2	23	0.3	false	1	"NNN\nNNL\nNNH\nNLL\nNHH\nLLL\nLLH\nLHH\nHHH\n"	0.2	0.4	50	"0 NNN\n1 NNL\n2 NNH\n3 NLL\n4 NHH\n5 LLL\n6 LLH\n7 LHH\n8 HHH\n"	0.1	92	0.1	14	0.2	0.1	5.0E-4	0.03	0.05	1	10	0.015717714	25000	0
372	0.2	23	0.3	false	1	"NNN\nNNL\nNNH\nNLL\nNHH\nLLL\nLLH\nLHH\nHHH\n"	0.2	0.4	50	"0 NNN\n1 NNL\n2 NNH\n3 NLL\n4 NHH\n5 LLL\n6 LLH\n7 LHH\n8 HHH\n"	0.1	92	0.1	14	0.2	0.1	5.0E-4	0.03	0.05	1	10	0.013360057	25000	0
374	0.2	23	0.3	false	1	"NNN\nNNL\nNNH\nNLL\nNHH\nLLL\nLLH\nLHH\nHHH\n"	0.2	0.4	50	"0 NNN\n1 NNL\n2 NNH\n3 NLL\n4 NHH\n5 LLL\n6 LLH\n7 LHH\n8 HHH\n"	0.1	92	0.1	14	0.2	0.1	5.0E-4	0.03	0.05	1	10	0.009652641	25000	0
375	0.2	23	0.3	false	1	"NNN\nNNL\nNNH\nNLL\nNHH\nLLL\nLLH\nLHH\nHHH\n"	0.2	0.4	50	"0 NNN\n1 NNL\n2 NNH\n3 NLL\n4 NHH\n5 LLL\n6 LLH\n7 LHH\n8 HHH\n"	0.1	92	0.1	14	0.2	0.1	5.0E-4	0.03	0.05	1	10	0.008204745	25000	0
373	0.2	23	0.3	false	1	"NNN\nNNL\nNNH\nNLL\nNHH\nLLL\nLLH\nLHH\nHHH\n"	0.2	0.4	50	"0 NNN\n1 NNL\n2 NNH\n3 NLL\n4 NHH\n5 LLL\n6 LLH\n7 LHH\n8 HHH\n"	0.1	92	0.1	14	0.2	0.1	5.0E-4	0.03	0.05	1	10	0.011356048	25000	0
376	0.2	23	0.3	false	1	"NNN\nNNL\nNNH\nNLL\nNHH\nLLL\nLLH\nLHH\nHHH\n"	0.2	0.4	50	"0 NNN\n1 NNL\n2 NNH\n3 NLL\n4 NHH\n5 LLL\n6 LLH\n7 LHH\n8 HHH\n"	0.1	92	0.1	14	0.2	0.1	5.0E-4	0.03	0.05	1	10	0.006974033	25000	0
378	0.2	23	0.3	false	1	"NNN\nNNL\nNNH\nNLL\nNHH\nLLL\nLLH\nLHH\nHHH\n"	0.2	0.4	50	"0 NNN\n1 NNL\n2 NNH\n3 NLL\n4 NHH\n5 LLL\n6 LLH\n7 LHH\n8 HHH\n"	0.1	92	0.1	14	0.2	0.1	5.0E-4	0.03	0.05	1	10	0.005038739	25000	0
377	0.2	23	0.3	false	1	"NNN\nNNL\nNNH\nNLL\nNHH\nLLL\nLLH\nLHH\nHHH\n"	0.2	0.4	50	"0 NNN\n1 NNL\n2 NNH\n3 NLL\n4 NHH\n5 LLL\n6 LLH\n7 LHH\n8 HHH\n"	0.1	92	0.1	14	0.2	0.1	5.0E-4	0.03	0.05	1	10	0.005927928	25000	0
380	0.2	23	0.3	false	1	"NNN\nNNL\nNNH\nNLL\nNHH\nLLL\nLLH\nLHH\nHHH\n"	0.2	0.4	50	"0 NNN\n1 NNL\n2 NNH\n3 NLL\n4 NHH\n5 LLL\n6 LLH\n7 LHH\n8 HHH\n"	0.1	92	0.1	14	0.2	0.1	5.0E-4	0.03	0.05	1	10	0.003640489	25000	0
379	0.2	23	0.3	false	1	"NNN\nNNL\nNNH\nNLL\nNHH\nLLL\nLLH\nLHH\nHHH\n"	0.2	0.4	50	"0 NNN\n1 NNL\n2 NNH\n3 NLL\n4 NHH\n5 LLL\n6 LLH\n7 LHH\n8 HHH\n"	0.1	92	0.1	14	0.2	0.1	5.0E-4	0.03	0.05	1	10	0.004282928	25000	0
381	0.2	23	0.3	false	1	"NNN\nNNL\nNNH\nNLL\nNHH\nLLL\nLLH\nLHH\nHHH\n"	0.2	0.4	50	"0 NNN\n1 NNL\n2 NNH\n3 NLL\n4 NHH\n5 LLL\n6 LLH\n7 LHH\n8 HHH\n"	0.1	92	0.1	14	0.2	0.1	5.0E-4	0.03	0.05	1	10	0.003094416	25000	5
382	0.2	23	0.3	false	1	"NNN\nNNL\nNNH\nNLL\nNHH\nLLL\nLLH\nLHH\nHHH\n"	0.2	0.4	50	"0 NNN\n1 NNL\n2 NNH\n3 NLL\n4 NHH\n5 LLL\n6 LLH\n7 LHH\n8 HHH\n"	0.1	92	0.1	14	0.2	0.1	5.0E-4	0.03	0.05	1	10	0.002630253	25000	0
383	0.2	23	0.3	false	1	"NNN\nNNL\nNNH\nNLL\nNHH\nLLL\nLLH\nLHH\nHHH\n"	0.2	0.4	50	"0 NNN\n1 NNL\n2 NNH\n3 NLL\n4 NHH\n5 LLL\n6 LLH\n7 LHH\n8 HHH\n"	0.1	92	0.1	14	0.2	0.1	5.0E-4	0.03	0.05	1	10	0.002235715	25000	5
384	0.2	23	0.3	false	1	"NNN\nNNL\nNNH\nNLL\nNHH\nLLL\nLLH\nLHH\nHHH\n"	0.2	0.4	50	"0 NNN\n1 NNL\n2 NNH\n3 NLL\n4 NHH\n5 LLL\n6 LLH\n7 LHH\n8 HHH\n"	0.1	92	0.1	14	0.2	0.1	5.0E-4	0.03	0.05	1	10	0.001900358	25000	5
385	0.2	23	0.3	false	1	"NNN\nNNL\nNNH\nNLL\nNHH\nLLL\nLLH\nLHH\nHHH\n"	0.2	0.4	50	"0 NNN\n1 NNL\n2 NNH\n3 NLL\n4 NHH\n5 LLL\n6 LLH\n7 LHH\n8 HHH\n"	0.1	92	0.1	14	0.2	0.1	5.0E-4	0.03	0.05	1	10	0.001615304	25000	5
386	0.2	23	0.3	false	1	"NNN\nNNL\nNNH\nNLL\nNHH\nLLL\nLLH\nLHH\nHHH\n"	0.2	0.4	50	"0 NNN\n1 NNL\n2 NNH\n3 NLL\n4 NHH\n5 LLL\n6 LLH\n7 LHH\n8 HHH\n"	0.1	92	0.1	14	0.2	0.1	5.0E-4	0.03	0.05	1	10	0.001373009	25000	5
387	0.2	23	0.3	false	1	"NNN\nNNL\nNNH\nNLL\nNHH\nLLL\nLLH\nLHH\nHHH\n"	0.2	0.4	50	"0 NNN\n1 NNL\n2 NNH\n3 NLL\n4 NHH\n5 LLL\n6 LLH\n7 LHH\n8 HHH\n"	0.1	92	0.1	14	0.2	0.1	5.0E-4	0.03	0.05	1	10	0.001167057	25000	5
389	0.2	23	0.3	false	1	"NNN\nNNL\nNNH\nNLL\nNHH\nLLL\nLLH\nLHH\nHHH\n"	0.2	0.4	50	"0 NNN\n1 NNL\n2 NNH\n3 NLL\n4 NHH\n5 LLL\n6 LLH\n7 LHH\n8 HHH\n"	0.1	92	0.1	14	0.2	0.1	5.0E-4	0.03	0.05	1	10	8.43199E-4	25000	5
388	0.2	23	0.3	false	1	"NNN\nNNL\nNNH\nNLL\nNHH\nLLL\nLLH\nLHH\nHHH\n"	0.2	0.4	50	"0 NNN\n1 NNL\n2 NNH\n3 NLL\n4 NHH\n5 LLL\n6 LLH\n7 LHH\n8 HHH\n"	0.1	92	0.1	14	0.2	0.1	5.0E-4	0.03	0.05	1	10	9.91999E-4	25000	5
391	0.2	23	0.3	false	1	"NNN\nNNL\nNNH\nNLL\nNHH\nLLL\nLLH\nLHH\nHHH\n"	0.2	0.4	50	"0 NNN\n1 NNL\n2 NNH\n3 NLL\n4 NHH\n5 LLL\n6 LLH\n7 LHH\n8 HHH\n"	0.1	92	0.1	14	0.2	0.1	5.0E-4	0.03	0.05	1	10	6.09211E-4	25000	5
390	0.2	23	0.3	false	1	"NNN\nNNL\nNNH\nNLL\nNHH\nLLL\nLLH\nLHH\nHHH\n"	0.2	0.4	50	"0 NNN\n1 NNL\n2 NNH\n3 NLL\n4 NHH\n5 LLL\n6 LLH\n7 LHH\n8 HHH\n"	0.1	92	0.1	14	0.2	0.1	5.0E-4	0.03	0.05	1	10	7.16719E-4	25000	5
392	0.2	23	0.3	false	1	"NNN\nNNL\nNNH\nNLL\nNHH\nLLL\nLLH\nLHH\nHHH\n"	0.2	0.4	50	"0 NNN\n1 NNL\n2 NNH\n3 NLL\n4 NHH\n5 LLL\n6 LLH\n7 LHH\n8 HHH\n"	0.1	92	0.1	14	0.2	0.1	5.0E-4	0.03	0.05	1	10	5.1783E-4	25000	5
394	0.2	23	0.3	false	1	"NNN\nNNL\nNNH\nNLL\nNHH\nLLL\nLLH\nLHH\nHHH\n"	0.2	0.4	50	"0 NNN\n1 NNL\n2 NNH\n3 NLL\n4 NHH\n5 LLL\n6 LLH\n7 LHH\n8 HHH\n"	0.1	92	0.1	14	0.2	0.1	5.0E-4	0.03	0.05	1	10	3.74132E-4	25000	5
395	0.2	23	0.3	false	1	"NNN\nNNL\nNNH\nNLL\nNHH\nLLL\nLLH\nLHH\nHHH\n"	0.2	0.4	50	"0 NNN\n1 NNL\n2 NNH\n3 NLL\n4 NHH\n5 LLL\n6 LLH\n7 LHH\n8 HHH\n"	0.1	92	0.1	14	0.2	0.1	5.0E-4	0.03	0.05	1	10	3.18012E-4	25000	5
393	0.2	23	0.3	false	1	"NNN\nNNL\nNNH\nNLL\nNHH\nLLL\nLLH\nLHH\nHHH\n"	0.2	0.4	50	"0 NNN\n1 NNL\n2 NNH\n3 NLL\n4 NHH\n5 LLL\n6 LLH\n7 LHH\n8 HHH\n"	0.1	92	0.1	14	0.2	0.1	5.0E-4	0.03	0.05	1	10	4.40155E-4	25000	5
396	0.2	23	0.3	false	1	"NNN\nNNL\nNNH\nNLL\nNHH\nLLL\nLLH\nLHH\nHHH\n"	0.2	0.4	50	"0 NNN\n1 NNL\n2 NNH\n3 NLL\n4 NHH\n5 LLL\n6 LLH\n7 LHH\n8 HHH\n"	0.1	92	0.1	14	0.2	0.1	5.0E-4	0.03	0.05	1	10	2.7031E-4	25000	5
397	0.2	23	0.3	false	1	"NNN\nNNL\nNNH\nNLL\nNHH\nLLL\nLLH\nLHH\nHHH\n"	0.2	0.4	50	"0 NNN\n1 NNL\n2 NNH\n3 NLL\n4 NHH\n5 LLL\n6 LLH\n7 LHH\n8 HHH\n"	0.1	92	0.1	14	0.2	0.1	5.0E-4	0.03	0.05	1	10	2.29764E-4	25000	5
398	0.2	23	0.3	false	1	"NNN\nNNL\nNNH\nNLL\nNHH\nLLL\nLLH\nLHH\nHHH\n"	0.2	0.4	50	"0 NNN\n1 NNL\n2 NNH\n3 NLL\n4 NHH\n5 LLL\n6 LLH\n7 LHH\n8 HHH\n"	0.1	92	0.1	14	0.2	0.1	5.0E-4	0.03	0.05	1	10	1.95299E-4	25000	8
400	0.2	23	0.3	false	1	"NNN\nNNL\nNNH\nNLL\nNHH\nLLL\nLLH\nLHH\nHHH\n"	0.2	0.4	50	"0 NNN\n1 NNL\n2 NNH\n3 NLL\n4 NHH\n5 LLL\n6 LLH\n7 LHH\n8 HHH\n"	0.1	92	0.1	14	0.2	0.1	5.0E-4	0.03	0.05	1	10	1.41104E-4	25000	8
399	0.2	23	0.3	false	1	"NNN\nNNL\nNNH\nNLL\nNHH\nLLL\nLLH\nLHH\nHHH\n"	0.2	0.4	50	"0 NNN\n1 NNL\n2 NNH\n3 NLL\n4 NHH\n5 LLL\n6 LLH\n7 LHH\n8 HHH\n"	0.1	92	0.1	14	0.2	0.1	5.0E-4	0.03	0.05	1	10	1.66004E-4	25000	8
401	0.2	23	0.3	false	1	"NNN\nNNL\nNNH\nNLL\nNHH\nLLL\nLLH\nLHH\nHHH\n"	0.2	0.4	50	"0 NNN\n1 NNL\n2 NNH\n3 NLL\n4 NHH\n5 LLL\n6 LLH\n7 LHH\n8 HHH\n"	0.1	92	0.1	14	0.2	0.1	5.0E-4	0.03	0.05	1	10	1.19938E-4	25000	8
403	0.2	23	0.3	false	1	"NNN\nNNL\nNNH\nNLL\nNHH\nLLL\nLLH\nLHH\nHHH\n"	0.2	0.4	50	"0 NNN\n1 NNL\n2 NNH\n3 NLL\n4 NHH\n5 LLL\n6 LLH\n7 LHH\n8 HHH\n"	0.1	92	0.1	14	0.2	0.1	5.0E-4	0.03	0.05	1	10	8.66553E-5	25000	8
402	0.2	23	0.3	false	1	"NNN\nNNL\nNNH\nNLL\nNHH\nLLL\nLLH\nLHH\nHHH\n"	0.2	0.4	50	"0 NNN\n1 NNL\n2 NNH\n3 NLL\n4 NHH\n5 LLL\n6 LLH\n7 LHH\n8 HHH\n"	0.1	92	0.1	14	0.2	0.1	5.0E-4	0.03	0.05	1	10	1.01947E-4	25000	8
405	0.2	23	0.3	false	1	"NNN\nNNL\nNNH\nNLL\nNHH\nLLL\nLLH\nLHH\nHHH\n"	0.2	0.4	50	"0 NNN\n1 NNL\n2 NNH\n3 NLL\n4 NHH\n5 LLL\n6 LLH\n7 LHH\n8 HHH\n"	0.1	92	0.1	14	0.2	0.1	5.0E-4	0.03	0.05	1	10	6.26084E-5	25000	8
404	0.2	23	0.3	false	1	"NNN\nNNL\nNNH\nNLL\nNHH\nLLL\nLLH\nLHH\nHHH\n"	0.2	0.4	50	"0 NNN\n1 NNL\n2 NNH\n3 NLL\n4 NHH\n5 LLL\n6 LLH\n7 LHH\n8 HHH\n"	0.1	92	0.1	14	0.2	0.1	5.0E-4	0.03	0.05	1	10	7.3657E-5	25000	8
408	0.2	23	0.3	false	1	"NNN\nNNL\nNNH\nNLL\nNHH\nLLL\nLLH\nLHH\nHHH\n"	0.2	0.4	50	"0 NNN\n1 NNL\n2 NNH\n3 NLL\n4 NHH\n5 LLL\n6 LLH\n7 LHH\n8 HHH\n"	0.1	92	0.1	14	0.2	0.1	5.0E-4	0.03	0.05	1	10	0	25000	8
406	0.2	23	0.3	false	1	"NNN\nNNL\nNNH\nNLL\nNHH\nLLL\nLLH\nLHH\nHHH\n"	0.2	0.4	50	"0 NNN\n1 NNL\n2 NNH\n3 NLL\n4 NHH\n5 LLL\n6 LLH\n7 LHH\n8 HHH\n"	0.1	92	0.1	14	0.2	0.1	5.0E-4	0.03	0.05	1	10	5.32172E-5	25000	8
407	0.2	23	0.3	false	1	"NNN\nNNL\nNNH\nNLL\nNHH\nLLL\nLLH\nLHH\nHHH\n"	0.2	0.4	50	"0 NNN\n1 NNL\n2 NNH\n3 NLL\n4 NHH\n5 LLL\n6 LLH\n7 LHH\n8 HHH\n"	0.1	92	0.1	14	0.2	0.1	5.0E-4	0.03	0.05	1	10	4.52346E-5	25000	8
410	0.2	23	0.3	false	1	"NNN\nNNL\nNNH\nNLL\nNHH\nLLL\nLLH\nLHH\nHHH\n"	0.2	0.4	50	"0 NNN\n1 NNL\n2 NNH\n3 NLL\n4 NHH\n5 LLL\n6 LLH\n7 LHH\n8 HHH\n"	0.1	92	0.1	14	0.2	0.1	5.0E-4	0.03	0.05	1	30	0.1105	25000	0
411	0.2	23	0.3	false	1	"NNN\nNNL\nNNH\nNLL\nNHH\nLLL\nLLH\nLHH\nHHH\n"	0.2	0.4	50	"0 NNN\n1 NNL\n2 NNH\n3 NLL\n4 NHH\n5 LLL\n6 LLH\n7 LHH\n8 HHH\n"	0.1	92	0.1	14	0.2	0.1	5.0E-4	0.03	0.05	1	30	0.093925	25000	0
409	0.2	23	0.3	false	1	"NNN\nNNL\nNNH\nNLL\nNHH\nLLL\nLLH\nLHH\nHHH\n"	0.2	0.4	50	"0 NNN\n1 NNL\n2 NNH\n3 NLL\n4 NHH\n5 LLL\n6 LLH\n7 LHH\n8 HHH\n"	0.1	92	0.1	14	0.2	0.1	5.0E-4	0.03	0.05	1	30	0.13	25000	0
412	0.2	23	0.3	false	1	"NNN\nNNL\nNNH\nNLL\nNHH\nLLL\nLLH\nLHH\nHHH\n"	0.2	0.4	50	"0 NNN\n1 NNL\n2 NNH\n3 NLL\n4 NHH\n5 LLL\n6 LLH\n7 LHH\n8 HHH\n"	0.1	92	0.1	14	0.2	0.1	5.0E-4	0.03	0.05	1	30	0.07983625	25000	0
413	0.2	23	0.3	false	1	"NNN\nNNL\nNNH\nNLL\nNHH\nLLL\nLLH\nLHH\nHHH\n"	0.2	0.4	50	"0 NNN\n1 NNL\n2 NNH\n3 NLL\n4 NHH\n5 LLL\n6 LLH\n7 LHH\n8 HHH\n"	0.1	92	0.1	14	0.2	0.1	5.0E-4	0.03	0.05	1	30	0.067860813	25000	0
414	0.2	23	0.3	false	1	"NNN\nNNL\nNNH\nNLL\nNHH\nLLL\nLLH\nLHH\nHHH\n"	0.2	0.4	50	"0 NNN\n1 NNL\n2 NNH\n3 NLL\n4 NHH\n5 LLL\n6 LLH\n7 LHH\n8 HHH\n"	0.1	92	0.1	14	0.2	0.1	5.0E-4	0.03	0.05	1	30	0.057681691	25000	0
415	0.2	23	0.3	false	1	"NNN\nNNL\nNNH\nNLL\nNHH\nLLL\nLLH\nLHH\nHHH\n"	0.2	0.4	50	"0 NNN\n1 NNL\n2 NNH\n3 NLL\n4 NHH\n5 LLL\n6 LLH\n7 LHH\n8 HHH\n"	0.1	92	0.1	14	0.2	0.1	5.0E-4	0.03	0.05	1	30	0.049029437	25000	0
417	0.2	23	0.3	false	1	"NNN\nNNL\nNNH\nNLL\nNHH\nLLL\nLLH\nLHH\nHHH\n"	0.2	0.4	50	"0 NNN\n1 NNL\n2 NNH\n3 NLL\n4 NHH\n5 LLL\n6 LLH\n7 LHH\n8 HHH\n"	0.1	92	0.1	14	0.2	0.1	5.0E-4	0.03	0.05	1	30	0.035423768	25000	0
416	0.2	23	0.3	false	1	"NNN\nNNL\nNNH\nNLL\nNHH\nLLL\nLLH\nLHH\nHHH\n"	0.2	0.4	50	"0 NNN\n1 NNL\n2 NNH\n3 NLL\n4 NHH\n5 LLL\n6 LLH\n7 LHH\n8 HHH\n"	0.1	92	0.1	14	0.2	0.1	5.0E-4	0.03	0.05	1	30	0.041675021	25000	0
418	0.2	23	0.3	false	1	"NNN\nNNL\nNNH\nNLL\nNHH\nLLL\nLLH\nLHH\nHHH\n"	0.2	0.4	50	"0 NNN\n1 NNL\n2 NNH\n3 NLL\n4 NHH\n5 LLL\n6 LLH\n7 LHH\n8 HHH\n"	0.1	92	0.1	14	0.2	0.1	5.0E-4	0.03	0.05	1	30	0.030110203	25000	0
420	0.2	23	0.3	false	1	"NNN\nNNL\nNNH\nNLL\nNHH\nLLL\nLLH\nLHH\nHHH\n"	0.2	0.4	50	"0 NNN\n1 NNL\n2 NNH\n3 NLL\n4 NHH\n5 LLL\n6 LLH\n7 LHH\n8 HHH\n"	0.1	92	0.1	14	0.2	0.1	5.0E-4	0.03	0.05	1	30	0.021754622	25000	0
422	0.2	23	0.3	false	1	"NNN\nNNL\nNNH\nNLL\nNHH\nLLL\nLLH\nLHH\nHHH\n"	0.2	0.4	50	"0 NNN\n1 NNL\n2 NNH\n3 NLL\n4 NHH\n5 LLL\n6 LLH\n7 LHH\n8 HHH\n"	0.1	92	0.1	14	0.2	0.1	5.0E-4	0.03	0.05	1	30	0.015717714	25000	0
419	0.2	23	0.3	false	1	"NNN\nNNL\nNNH\nNLL\nNHH\nLLL\nLLH\nLHH\nHHH\n"	0.2	0.4	50	"0 NNN\n1 NNL\n2 NNH\n3 NLL\n4 NHH\n5 LLL\n6 LLH\n7 LHH\n8 HHH\n"	0.1	92	0.1	14	0.2	0.1	5.0E-4	0.03	0.05	1	30	0.025593673	25000	0
421	0.2	23	0.3	false	1	"NNN\nNNL\nNNH\nNLL\nNHH\nLLL\nLLH\nLHH\nHHH\n"	0.2	0.4	50	"0 NNN\n1 NNL\n2 NNH\n3 NLL\n4 NHH\n5 LLL\n6 LLH\n7 LHH\n8 HHH\n"	0.1	92	0.1	14	0.2	0.1	5.0E-4	0.03	0.05	1	30	0.018491428	25000	0
423	0.2	23	0.3	false	1	"NNN\nNNL\nNNH\nNLL\nNHH\nLLL\nLLH\nLHH\nHHH\n"	0.2	0.4	50	"0 NNN\n1 NNL\n2 NNH\n3 NLL\n4 NHH\n5 LLL\n6 LLH\n7 LHH\n8 HHH\n"	0.1	92	0.1	14	0.2	0.1	5.0E-4	0.03	0.05	1	30	0.013360057	25000	0
424	0.2	23	0.3	false	1	"NNN\nNNL\nNNH\nNLL\nNHH\nLLL\nLLH\nLHH\nHHH\n"	0.2	0.4	50	"0 NNN\n1 NNL\n2 NNH\n3 NLL\n4 NHH\n5 LLL\n6 LLH\n7 LHH\n8 HHH\n"	0.1	92	0.1	14	0.2	0.1	5.0E-4	0.03	0.05	1	30	0.011356048	25000	0
426	0.2	23	0.3	false	1	"NNN\nNNL\nNNH\nNLL\nNHH\nLLL\nLLH\nLHH\nHHH\n"	0.2	0.4	50	"0 NNN\n1 NNL\n2 NNH\n3 NLL\n4 NHH\n5 LLL\n6 LLH\n7 LHH\n8 HHH\n"	0.1	92	0.1	14	0.2	0.1	5.0E-4	0.03	0.05	1	30	0.008204745	25000	0
425	0.2	23	0.3	false	1	"NNN\nNNL\nNNH\nNLL\nNHH\nLLL\nLLH\nLHH\nHHH\n"	0.2	0.4	50	"0 NNN\n1 NNL\n2 NNH\n3 NLL\n4 NHH\n5 LLL\n6 LLH\n7 LHH\n8 HHH\n"	0.1	92	0.1	14	0.2	0.1	5.0E-4	0.03	0.05	1	30	0.009652641	25000	0
427	0.2	23	0.3	false	1	"NNN\nNNL\nNNH\nNLL\nNHH\nLLL\nLLH\nLHH\nHHH\n"	0.2	0.4	50	"0 NNN\n1 NNL\n2 NNH\n3 NLL\n4 NHH\n5 LLL\n6 LLH\n7 LHH\n8 HHH\n"	0.1	92	0.1	14	0.2	0.1	5.0E-4	0.03	0.05	1	30	0.006974033	25000	0
428	0.2	23	0.3	false	1	"NNN\nNNL\nNNH\nNLL\nNHH\nLLL\nLLH\nLHH\nHHH\n"	0.2	0.4	50	"0 NNN\n1 NNL\n2 NNH\n3 NLL\n4 NHH\n5 LLL\n6 LLH\n7 LHH\n8 HHH\n"	0.1	92	0.1	14	0.2	0.1	5.0E-4	0.03	0.05	1	30	0.005927928	25000	0
431	0.2	23	0.3	false	1	"NNN\nNNL\nNNH\nNLL\nNHH\nLLL\nLLH\nLHH\nHHH\n"	0.2	0.4	50	"0 NNN\n1 NNL\n2 NNH\n3 NLL\n4 NHH\n5 LLL\n6 LLH\n7 LHH\n8 HHH\n"	0.1	92	0.1	14	0.2	0.1	5.0E-4	0.03	0.05	1	30	0.003640489	25000	0
429	0.2	23	0.3	false	1	"NNN\nNNL\nNNH\nNLL\nNHH\nLLL\nLLH\nLHH\nHHH\n"	0.2	0.4	50	"0 NNN\n1 NNL\n2 NNH\n3 NLL\n4 NHH\n5 LLL\n6 LLH\n7 LHH\n8 HHH\n"	0.1	92	0.1	14	0.2	0.1	5.0E-4	0.03	0.05	1	30	0.005038739	25000	0
432	0.2	23	0.3	false	1	"NNN\nNNL\nNNH\nNLL\nNHH\nLLL\nLLH\nLHH\nHHH\n"	0.2	0.4	50	"0 NNN\n1 NNL\n2 NNH\n3 NLL\n4 NHH\n5 LLL\n6 LLH\n7 LHH\n8 HHH\n"	0.1	92	0.1	14	0.2	0.1	5.0E-4	0.03	0.05	1	30	0.003094416	25000	0
430	0.2	23	0.3	false	1	"NNN\nNNL\nNNH\nNLL\nNHH\nLLL\nLLH\nLHH\nHHH\n"	0.2	0.4	50	"0 NNN\n1 NNL\n2 NNH\n3 NLL\n4 NHH\n5 LLL\n6 LLH\n7 LHH\n8 HHH\n"	0.1	92	0.1	14	0.2	0.1	5.0E-4	0.03	0.05	1	30	0.004282928	25000	0
433	0.2	23	0.3	false	1	"NNN\nNNL\nNNH\nNLL\nNHH\nLLL\nLLH\nLHH\nHHH\n"	0.2	0.4	50	"0 NNN\n1 NNL\n2 NNH\n3 NLL\n4 NHH\n5 LLL\n6 LLH\n7 LHH\n8 HHH\n"	0.1	92	0.1	14	0.2	0.1	5.0E-4	0.03	0.05	1	30	0.002630253	25000	0
434	0.2	23	0.3	false	1	"NNN\nNNL\nNNH\nNLL\nNHH\nLLL\nLLH\nLHH\nHHH\n"	0.2	0.4	50	"0 NNN\n1 NNL\n2 NNH\n3 NLL\n4 NHH\n5 LLL\n6 LLH\n7 LHH\n8 HHH\n"	0.1	92	0.1	14	0.2	0.1	5.0E-4	0.03	0.05	1	30	0.002235715	25000	0
435	0.2	23	0.3	false	1	"NNN\nNNL\nNNH\nNLL\nNHH\nLLL\nLLH\nLHH\nHHH\n"	0.2	0.4	50	"0 NNN\n1 NNL\n2 NNH\n3 NLL\n4 NHH\n5 LLL\n6 LLH\n7 LHH\n8 HHH\n"	0.1	92	0.1	14	0.2	0.1	5.0E-4	0.03	0.05	1	30	0.001900358	25000	0
436	0.2	23	0.3	false	1	"NNN\nNNL\nNNH\nNLL\nNHH\nLLL\nLLH\nLHH\nHHH\n"	0.2	0.4	50	"0 NNN\n1 NNL\n2 NNH\n3 NLL\n4 NHH\n5 LLL\n6 LLH\n7 LHH\n8 HHH\n"	0.1	92	0.1	14	0.2	0.1	5.0E-4	0.03	0.05	1	30	0.001615304	25000	0
437	0.2	23	0.3	false	1	"NNN\nNNL\nNNH\nNLL\nNHH\nLLL\nLLH\nLHH\nHHH\n"	0.2	0.4	50	"0 NNN\n1 NNL\n2 NNH\n3 NLL\n4 NHH\n5 LLL\n6 LLH\n7 LHH\n8 HHH\n"	0.1	92	0.1	14	0.2	0.1	5.0E-4	0.03	0.05	1	30	0.001373009	25000	5
439	0.2	23	0.3	false	1	"NNN\nNNL\nNNH\nNLL\nNHH\nLLL\nLLH\nLHH\nHHH\n"	0.2	0.4	50	"0 NNN\n1 NNL\n2 NNH\n3 NLL\n4 NHH\n5 LLL\n6 LLH\n7 LHH\n8 HHH\n"	0.1	92	0.1	14	0.2	0.1	5.0E-4	0.03	0.05	1	30	9.91999E-4	25000	0
438	0.2	23	0.3	false	1	"NNN\nNNL\nNNH\nNLL\nNHH\nLLL\nLLH\nLHH\nHHH\n"	0.2	0.4	50	"0 NNN\n1 NNL\n2 NNH\n3 NLL\n4 NHH\n5 LLL\n6 LLH\n7 LHH\n8 HHH\n"	0.1	92	0.1	14	0.2	0.1	5.0E-4	0.03	0.05	1	30	0.001167057	25000	0
441	0.2	23	0.3	false	1	"NNN\nNNL\nNNH\nNLL\nNHH\nLLL\nLLH\nLHH\nHHH\n"	0.2	0.4	50	"0 NNN\n1 NNL\n2 NNH\n3 NLL\n4 NHH\n5 LLL\n6 LLH\n7 LHH\n8 HHH\n"	0.1	92	0.1	14	0.2	0.1	5.0E-4	0.03	0.05	1	30	7.16719E-4	25000	5
440	0.2	23	0.3	false	1	"NNN\nNNL\nNNH\nNLL\nNHH\nLLL\nLLH\nLHH\nHHH\n"	0.2	0.4	50	"0 NNN\n1 NNL\n2 NNH\n3 NLL\n4 NHH\n5 LLL\n6 LLH\n7 LHH\n8 HHH\n"	0.1	92	0.1	14	0.2	0.1	5.0E-4	0.03	0.05	1	30	8.43199E-4	25000	5
442	0.2	23	0.3	false	1	"NNN\nNNL\nNNH\nNLL\nNHH\nLLL\nLLH\nLHH\nHHH\n"	0.2	0.4	50	"0 NNN\n1 NNL\n2 NNH\n3 NLL\n4 NHH\n5 LLL\n6 LLH\n7 LHH\n8 HHH\n"	0.1	92	0.1	14	0.2	0.1	5.0E-4	0.03	0.05	1	30	6.09211E-4	25000	5
443	0.2	23	0.3	false	1	"NNN\nNNL\nNNH\nNLL\nNHH\nLLL\nLLH\nLHH\nHHH\n"	0.2	0.4	50	"0 NNN\n1 NNL\n2 NNH\n3 NLL\n4 NHH\n5 LLL\n6 LLH\n7 LHH\n8 HHH\n"	0.1	92	0.1	14	0.2	0.1	5.0E-4	0.03	0.05	1	30	5.1783E-4	25000	5
444	0.2	23	0.3	false	1	"NNN\nNNL\nNNH\nNLL\nNHH\nLLL\nLLH\nLHH\nHHH\n"	0.2	0.4	50	"0 NNN\n1 NNL\n2 NNH\n3 NLL\n4 NHH\n5 LLL\n6 LLH\n7 LHH\n8 HHH\n"	0.1	92	0.1	14	0.2	0.1	5.0E-4	0.03	0.05	1	30	4.40155E-4	25000	5
446	0.2	23	0.3	false	1	"NNN\nNNL\nNNH\nNLL\nNHH\nLLL\nLLH\nLHH\nHHH\n"	0.2	0.4	50	"0 NNN\n1 NNL\n2 NNH\n3 NLL\n4 NHH\n5 LLL\n6 LLH\n7 LHH\n8 HHH\n"	0.1	92	0.1	14	0.2	0.1	5.0E-4	0.03	0.05	1	30	3.18012E-4	25000	5
445	0.2	23	0.3	false	1	"NNN\nNNL\nNNH\nNLL\nNHH\nLLL\nLLH\nLHH\nHHH\n"	0.2	0.4	50	"0 NNN\n1 NNL\n2 NNH\n3 NLL\n4 NHH\n5 LLL\n6 LLH\n7 LHH\n8 HHH\n"	0.1	92	0.1	14	0.2	0.1	5.0E-4	0.03	0.05	1	30	3.74132E-4	25000	5
447	0.2	23	0.3	false	1	"NNN\nNNL\nNNH\nNLL\nNHH\nLLL\nLLH\nLHH\nHHH\n"	0.2	0.4	50	"0 NNN\n1 NNL\n2 NNH\n3 NLL\n4 NHH\n5 LLL\n6 LLH\n7 LHH\n8 HHH\n"	0.1	92	0.1	14	0.2	0.1	5.0E-4	0.03	0.05	1	30	2.7031E-4	25000	5
448	0.2	23	0.3	false	1	"NNN\nNNL\nNNH\nNLL\nNHH\nLLL\nLLH\nLHH\nHHH\n"	0.2	0.4	50	"0 NNN\n1 NNL\n2 NNH\n3 NLL\n4 NHH\n5 LLL\n6 LLH\n7 LHH\n8 HHH\n"	0.1	92	0.1	14	0.2	0.1	5.0E-4	0.03	0.05	1	30	2.29764E-4	25000	5
449	0.2	23	0.3	false	1	"NNN\nNNL\nNNH\nNLL\nNHH\nLLL\nLLH\nLHH\nHHH\n"	0.2	0.4	50	"0 NNN\n1 NNL\n2 NNH\n3 NLL\n4 NHH\n5 LLL\n6 LLH\n7 LHH\n8 HHH\n"	0.1	92	0.1	14	0.2	0.1	5.0E-4	0.03	0.05	1	30	1.95299E-4	25000	5
452	0.2	23	0.3	false	1	"NNN\nNNL\nNNH\nNLL\nNHH\nLLL\nLLH\nLHH\nHHH\n"	0.2	0.4	50	"0 NNN\n1 NNL\n2 NNH\n3 NLL\n4 NHH\n5 LLL\n6 LLH\n7 LHH\n8 HHH\n"	0.1	92	0.1	14	0.2	0.1	5.0E-4	0.03	0.05	1	30	1.19938E-4	25000	5
451	0.2	23	0.3	false	1	"NNN\nNNL\nNNH\nNLL\nNHH\nLLL\nLLH\nLHH\nHHH\n"	0.2	0.4	50	"0 NNN\n1 NNL\n2 NNH\n3 NLL\n4 NHH\n5 LLL\n6 LLH\n7 LHH\n8 HHH\n"	0.1	92	0.1	14	0.2	0.1	5.0E-4	0.03	0.05	1	30	1.41104E-4	25000	5
450	0.2	23	0.3	false	1	"NNN\nNNL\nNNH\nNLL\nNHH\nLLL\nLLH\nLHH\nHHH\n"	0.2	0.4	50	"0 NNN\n1 NNL\n2 NNH\n3 NLL\n4 NHH\n5 LLL\n6 LLH\n7 LHH\n8 HHH\n"	0.1	92	0.1	14	0.2	0.1	5.0E-4	0.03	0.05	1	30	1.66004E-4	25000	5
453	0.2	23	0.3	false	1	"NNN\nNNL\nNNH\nNLL\nNHH\nLLL\nLLH\nLHH\nHHH\n"	0.2	0.4	50	"0 NNN\n1 NNL\n2 NNH\n3 NLL\n4 NHH\n5 LLL\n6 LLH\n7 LHH\n8 HHH\n"	0.1	92	0.1	14	0.2	0.1	5.0E-4	0.03	0.05	1	30	1.01947E-4	25000	5
454	0.2	23	0.3	false	1	"NNN\nNNL\nNNH\nNLL\nNHH\nLLL\nLLH\nLHH\nHHH\n"	0.2	0.4	50	"0 NNN\n1 NNL\n2 NNH\n3 NLL\n4 NHH\n5 LLL\n6 LLH\n7 LHH\n8 HHH\n"	0.1	92	0.1	14	0.2	0.1	5.0E-4	0.03	0.05	1	30	8.66553E-5	25000	5
455	0.2	23	0.3	false	1	"NNN\nNNL\nNNH\nNLL\nNHH\nLLL\nLLH\nLHH\nHHH\n"	0.2	0.4	50	"0 NNN\n1 NNL\n2 NNH\n3 NLL\n4 NHH\n5 LLL\n6 LLH\n7 LHH\n8 HHH\n"	0.1	92	0.1	14	0.2	0.1	5.0E-4	0.03	0.05	1	30	7.3657E-5	25000	5
457	0.2	23	0.3	false	1	"NNN\nNNL\nNNH\nNLL\nNHH\nLLL\nLLH\nLHH\nHHH\n"	0.2	0.4	50	"0 NNN\n1 NNL\n2 NNH\n3 NLL\n4 NHH\n5 LLL\n6 LLH\n7 LHH\n8 HHH\n"	0.1	92	0.1	14	0.2	0.1	5.0E-4	0.03	0.05	1	30	5.32172E-5	25000	5
456	0.2	23	0.3	false	1	"NNN\nNNL\nNNH\nNLL\nNHH\nLLL\nLLH\nLHH\nHHH\n"	0.2	0.4	50	"0 NNN\n1 NNL\n2 NNH\n3 NLL\n4 NHH\n5 LLL\n6 LLH\n7 LHH\n8 HHH\n"	0.1	92	0.1	14	0.2	0.1	5.0E-4	0.03	0.05	1	30	6.26084E-5	25000	5
458	0.2	23	0.3	false	1	"NNN\nNNL\nNNH\nNLL\nNHH\nLLL\nLLH\nLHH\nHHH\n"	0.2	0.4	50	"0 NNN\n1 NNL\n2 NNH\n3 NLL\n4 NHH\n5 LLL\n6 LLH\n7 LHH\n8 HHH\n"	0.1	92	0.1	14	0.2	0.1	5.0E-4	0.03	0.05	1	30	4.52346E-5	25000	5
459	0.2	23	0.3	false	1	"NNN\nNNL\nNNH\nNLL\nNHH\nLLL\nLLH\nLHH\nHHH\n"	0.2	0.4	50	"0 NNN\n1 NNL\n2 NNH\n3 NLL\n4 NHH\n5 LLL\n6 LLH\n7 LHH\n8 HHH\n"	0.1	92	0.1	14	0.2	0.1	5.0E-4	0.03	0.05	1	30	0	25000	5
460	0.2	23	0.3	false	1	"NNN\nNNL\nNNH\nNLL\nNHH\nLLL\nLLH\nLHH\nHHH\n"	0.2	0.4	50	"0 NNN\n1 NNL\n2 NNH\n3 NLL\n4 NHH\n5 LLL\n6 LLH\n7 LHH\n8 HHH\n"	0.1	92	0.1	14	0.2	0.1	5.0E-4	0.03	0.05	1	100	0.13	25000	0
462	0.2	23	0.3	false	1	"NNN\nNNL\nNNH\nNLL\nNHH\nLLL\nLLH\nLHH\nHHH\n"	0.2	0.4	50	"0 NNN\n1 NNL\n2 NNH\n3 NLL\n4 NHH\n5 LLL\n6 LLH\n7 LHH\n8 HHH\n"	0.1	92	0.1	14	0.2	0.1	5.0E-4	0.03	0.05	1	100	0.093925	25000	0
461	0.2	23	0.3	false	1	"NNN\nNNL\nNNH\nNLL\nNHH\nLLL\nLLH\nLHH\nHHH\n"	0.2	0.4	50	"0 NNN\n1 NNL\n2 NNH\n3 NLL\n4 NHH\n5 LLL\n6 LLH\n7 LHH\n8 HHH\n"	0.1	92	0.1	14	0.2	0.1	5.0E-4	0.03	0.05	1	100	0.1105	25000	0
464	0.2	23	0.3	false	1	"NNN\nNNL\nNNH\nNLL\nNHH\nLLL\nLLH\nLHH\nHHH\n"	0.2	0.4	50	"0 NNN\n1 NNL\n2 NNH\n3 NLL\n4 NHH\n5 LLL\n6 LLH\n7 LHH\n8 HHH\n"	0.1	92	0.1	14	0.2	0.1	5.0E-4	0.03	0.05	1	100	0.067860813	25000	0
463	0.2	23	0.3	false	1	"NNN\nNNL\nNNH\nNLL\nNHH\nLLL\nLLH\nLHH\nHHH\n"	0.2	0.4	50	"0 NNN\n1 NNL\n2 NNH\n3 NLL\n4 NHH\n5 LLL\n6 LLH\n7 LHH\n8 HHH\n"	0.1	92	0.1	14	0.2	0.1	5.0E-4	0.03	0.05	1	100	0.07983625	25000	0
465	0.2	23	0.3	false	1	"NNN\nNNL\nNNH\nNLL\nNHH\nLLL\nLLH\nLHH\nHHH\n"	0.2	0.4	50	"0 NNN\n1 NNL\n2 NNH\n3 NLL\n4 NHH\n5 LLL\n6 LLH\n7 LHH\n8 HHH\n"	0.1	92	0.1	14	0.2	0.1	5.0E-4	0.03	0.05	1	100	0.057681691	25000	0
467	0.2	23	0.3	false	1	"NNN\nNNL\nNNH\nNLL\nNHH\nLLL\nLLH\nLHH\nHHH\n"	0.2	0.4	50	"0 NNN\n1 NNL\n2 NNH\n3 NLL\n4 NHH\n5 LLL\n6 LLH\n7 LHH\n8 HHH\n"	0.1	92	0.1	14	0.2	0.1	5.0E-4	0.03	0.05	1	100	0.041675021	25000	0
466	0.2	23	0.3	false	1	"NNN\nNNL\nNNH\nNLL\nNHH\nLLL\nLLH\nLHH\nHHH\n"	0.2	0.4	50	"0 NNN\n1 NNL\n2 NNH\n3 NLL\n4 NHH\n5 LLL\n6 LLH\n7 LHH\n8 HHH\n"	0.1	92	0.1	14	0.2	0.1	5.0E-4	0.03	0.05	1	100	0.049029437	25000	0
468	0.2	23	0.3	false	1	"NNN\nNNL\nNNH\nNLL\nNHH\nLLL\nLLH\nLHH\nHHH\n"	0.2	0.4	50	"0 NNN\n1 NNL\n2 NNH\n3 NLL\n4 NHH\n5 LLL\n6 LLH\n7 LHH\n8 HHH\n"	0.1	92	0.1	14	0.2	0.1	5.0E-4	0.03	0.05	1	100	0.035423768	25000	0
469	0.2	23	0.3	false	1	"NNN\nNNL\nNNH\nNLL\nNHH\nLLL\nLLH\nLHH\nHHH\n"	0.2	0.4	50	"0 NNN\n1 NNL\n2 NNH\n3 NLL\n4 NHH\n5 LLL\n6 LLH\n7 LHH\n8 HHH\n"	0.1	92	0.1	14	0.2	0.1	5.0E-4	0.03	0.05	1	100	0.030110203	25000	0
470	0.2	23	0.3	false	1	"NNN\nNNL\nNNH\nNLL\nNHH\nLLL\nLLH\nLHH\nHHH\n"	0.2	0.4	50	"0 NNN\n1 NNL\n2 NNH\n3 NLL\n4 NHH\n5 LLL\n6 LLH\n7 LHH\n8 HHH\n"	0.1	92	0.1	14	0.2	0.1	5.0E-4	0.03	0.05	1	100	0.025593673	25000	0
473	0.2	23	0.3	false	1	"NNN\nNNL\nNNH\nNLL\nNHH\nLLL\nLLH\nLHH\nHHH\n"	0.2	0.4	50	"0 NNN\n1 NNL\n2 NNH\n3 NLL\n4 NHH\n5 LLL\n6 LLH\n7 LHH\n8 HHH\n"	0.1	92	0.1	14	0.2	0.1	5.0E-4	0.03	0.05	1	100	0.015717714	25000	0
472	0.2	23	0.3	false	1	"NNN\nNNL\nNNH\nNLL\nNHH\nLLL\nLLH\nLHH\nHHH\n"	0.2	0.4	50	"0 NNN\n1 NNL\n2 NNH\n3 NLL\n4 NHH\n5 LLL\n6 LLH\n7 LHH\n8 HHH\n"	0.1	92	0.1	14	0.2	0.1	5.0E-4	0.03	0.05	1	100	0.018491428	25000	0
471	0.2	23	0.3	false	1	"NNN\nNNL\nNNH\nNLL\nNHH\nLLL\nLLH\nLHH\nHHH\n"	0.2	0.4	50	"0 NNN\n1 NNL\n2 NNH\n3 NLL\n4 NHH\n5 LLL\n6 LLH\n7 LHH\n8 HHH\n"	0.1	92	0.1	14	0.2	0.1	5.0E-4	0.03	0.05	1	100	0.021754622	25000	0
474	0.2	23	0.3	false	1	"NNN\nNNL\nNNH\nNLL\nNHH\nLLL\nLLH\nLHH\nHHH\n"	0.2	0.4	50	"0 NNN\n1 NNL\n2 NNH\n3 NLL\n4 NHH\n5 LLL\n6 LLH\n7 LHH\n8 HHH\n"	0.1	92	0.1	14	0.2	0.1	5.0E-4	0.03	0.05	1	100	0.013360057	25000	0
475	0.2	23	0.3	false	1	"NNN\nNNL\nNNH\nNLL\nNHH\nLLL\nLLH\nLHH\nHHH\n"	0.2	0.4	50	"0 NNN\n1 NNL\n2 NNH\n3 NLL\n4 NHH\n5 LLL\n6 LLH\n7 LHH\n8 HHH\n"	0.1	92	0.1	14	0.2	0.1	5.0E-4	0.03	0.05	1	100	0.011356048	25000	0
476	0.2	23	0.3	false	1	"NNN\nNNL\nNNH\nNLL\nNHH\nLLL\nLLH\nLHH\nHHH\n"	0.2	0.4	50	"0 NNN\n1 NNL\n2 NNH\n3 NLL\n4 NHH\n5 LLL\n6 LLH\n7 LHH\n8 HHH\n"	0.1	92	0.1	14	0.2	0.1	5.0E-4	0.03	0.05	1	100	0.009652641	25000	0
477	0.2	23	0.3	false	1	"NNN\nNNL\nNNH\nNLL\nNHH\nLLL\nLLH\nLHH\nHHH\n"	0.2	0.4	50	"0 NNN\n1 NNL\n2 NNH\n3 NLL\n4 NHH\n5 LLL\n6 LLH\n7 LHH\n8 HHH\n"	0.1	92	0.1	14	0.2	0.1	5.0E-4	0.03	0.05	1	100	0.008204745	25000	0
478	0.2	23	0.3	false	1	"NNN\nNNL\nNNH\nNLL\nNHH\nLLL\nLLH\nLHH\nHHH\n"	0.2	0.4	50	"0 NNN\n1 NNL\n2 NNH\n3 NLL\n4 NHH\n5 LLL\n6 LLH\n7 LHH\n8 HHH\n"	0.1	92	0.1	14	0.2	0.1	5.0E-4	0.03	0.05	1	100	0.006974033	25000	0
479	0.2	23	0.3	false	1	"NNN\nNNL\nNNH\nNLL\nNHH\nLLL\nLLH\nLHH\nHHH\n"	0.2	0.4	50	"0 NNN\n1 NNL\n2 NNH\n3 NLL\n4 NHH\n5 LLL\n6 LLH\n7 LHH\n8 HHH\n"	0.1	92	0.1	14	0.2	0.1	5.0E-4	0.03	0.05	1	100	0.005927928	25000	0
480	0.2	23	0.3	false	1	"NNN\nNNL\nNNH\nNLL\nNHH\nLLL\nLLH\nLHH\nHHH\n"	0.2	0.4	50	"0 NNN\n1 NNL\n2 NNH\n3 NLL\n4 NHH\n5 LLL\n6 LLH\n7 LHH\n8 HHH\n"	0.1	92	0.1	14	0.2	0.1	5.0E-4	0.03	0.05	1	100	0.005038739	25000	0
482	0.2	23	0.3	false	1	"NNN\nNNL\nNNH\nNLL\nNHH\nLLL\nLLH\nLHH\nHHH\n"	0.2	0.4	50	"0 NNN\n1 NNL\n2 NNH\n3 NLL\n4 NHH\n5 LLL\n6 LLH\n7 LHH\n8 HHH\n"	0.1	92	0.1	14	0.2	0.1	5.0E-4	0.03	0.05	1	100	0.003640489	25000	0
483	0.2	23	0.3	false	1	"NNN\nNNL\nNNH\nNLL\nNHH\nLLL\nLLH\nLHH\nHHH\n"	0.2	0.4	50	"0 NNN\n1 NNL\n2 NNH\n3 NLL\n4 NHH\n5 LLL\n6 LLH\n7 LHH\n8 HHH\n"	0.1	92	0.1	14	0.2	0.1	5.0E-4	0.03	0.05	1	100	0.003094416	25000	0
481	0.2	23	0.3	false	1	"NNN\nNNL\nNNH\nNLL\nNHH\nLLL\nLLH\nLHH\nHHH\n"	0.2	0.4	50	"0 NNN\n1 NNL\n2 NNH\n3 NLL\n4 NHH\n5 LLL\n6 LLH\n7 LHH\n8 HHH\n"	0.1	92	0.1	14	0.2	0.1	5.0E-4	0.03	0.05	1	100	0.004282928	25000	0
484	0.2	23	0.3	false	1	"NNN\nNNL\nNNH\nNLL\nNHH\nLLL\nLLH\nLHH\nHHH\n"	0.2	0.4	50	"0 NNN\n1 NNL\n2 NNH\n3 NLL\n4 NHH\n5 LLL\n6 LLH\n7 LHH\n8 HHH\n"	0.1	92	0.1	14	0.2	0.1	5.0E-4	0.03	0.05	1	100	0.002630253	25000	0
485	0.2	23	0.3	false	1	"NNN\nNNL\nNNH\nNLL\nNHH\nLLL\nLLH\nLHH\nHHH\n"	0.2	0.4	50	"0 NNN\n1 NNL\n2 NNH\n3 NLL\n4 NHH\n5 LLL\n6 LLH\n7 LHH\n8 HHH\n"	0.1	92	0.1	14	0.2	0.1	5.0E-4	0.03	0.05	1	100	0.002235715	25000	0
486	0.2	23	0.3	false	1	"NNN\nNNL\nNNH\nNLL\nNHH\nLLL\nLLH\nLHH\nHHH\n"	0.2	0.4	50	"0 NNN\n1 NNL\n2 NNH\n3 NLL\n4 NHH\n5 LLL\n6 LLH\n7 LHH\n8 HHH\n"	0.1	92	0.1	14	0.2	0.1	5.0E-4	0.03	0.05	1	100	0.001900358	25000	0
487	0.2	23	0.3	false	1	"NNN\nNNL\nNNH\nNLL\nNHH\nLLL\nLLH\nLHH\nHHH\n"	0.2	0.4	50	"0 NNN\n1 NNL\n2 NNH\n3 NLL\n4 NHH\n5 LLL\n6 LLH\n7 LHH\n8 HHH\n"	0.1	92	0.1	14	0.2	0.1	5.0E-4	0.03	0.05	1	100	0.001615304	25000	0
488	0.2	23	0.3	false	1	"NNN\nNNL\nNNH\nNLL\nNHH\nLLL\nLLH\nLHH\nHHH\n"	0.2	0.4	50	"0 NNN\n1 NNL\n2 NNH\n3 NLL\n4 NHH\n5 LLL\n6 LLH\n7 LHH\n8 HHH\n"	0.1	92	0.1	14	0.2	0.1	5.0E-4	0.03	0.05	1	100	0.001373009	25000	0
490	0.2	23	0.3	false	1	"NNN\nNNL\nNNH\nNLL\nNHH\nLLL\nLLH\nLHH\nHHH\n"	0.2	0.4	50	"0 NNN\n1 NNL\n2 NNH\n3 NLL\n4 NHH\n5 LLL\n6 LLH\n7 LHH\n8 HHH\n"	0.1	92	0.1	14	0.2	0.1	5.0E-4	0.03	0.05	1	100	9.91999E-4	25000	0
489	0.2	23	0.3	false	1	"NNN\nNNL\nNNH\nNLL\nNHH\nLLL\nLLH\nLHH\nHHH\n"	0.2	0.4	50	"0 NNN\n1 NNL\n2 NNH\n3 NLL\n4 NHH\n5 LLL\n6 LLH\n7 LHH\n8 HHH\n"	0.1	92	0.1	14	0.2	0.1	5.0E-4	0.03	0.05	1	100	0.001167057	25000	0
491	0.2	23	0.3	false	1	"NNN\nNNL\nNNH\nNLL\nNHH\nLLL\nLLH\nLHH\nHHH\n"	0.2	0.4	50	"0 NNN\n1 NNL\n2 NNH\n3 NLL\n4 NHH\n5 LLL\n6 LLH\n7 LHH\n8 HHH\n"	0.1	92	0.1	14	0.2	0.1	5.0E-4	0.03	0.05	1	100	8.43199E-4	25000	0
492	0.2	23	0.3	false	1	"NNN\nNNL\nNNH\nNLL\nNHH\nLLL\nLLH\nLHH\nHHH\n"	0.2	0.4	50	"0 NNN\n1 NNL\n2 NNH\n3 NLL\n4 NHH\n5 LLL\n6 LLH\n7 LHH\n8 HHH\n"	0.1	92	0.1	14	0.2	0.1	5.0E-4	0.03	0.05	1	100	7.16719E-4	25000	0
493	0.2	23	0.3	false	1	"NNN\nNNL\nNNH\nNLL\nNHH\nLLL\nLLH\nLHH\nHHH\n"	0.2	0.4	50	"0 NNN\n1 NNL\n2 NNH\n3 NLL\n4 NHH\n5 LLL\n6 LLH\n7 LHH\n8 HHH\n"	0.1	92	0.1	14	0.2	0.1	5.0E-4	0.03	0.05	1	100	6.09211E-4	25000	0
494	0.2	23	0.3	false	1	"NNN\nNNL\nNNH\nNLL\nNHH\nLLL\nLLH\nLHH\nHHH\n"	0.2	0.4	50	"0 NNN\n1 NNL\n2 NNH\n3 NLL\n4 NHH\n5 LLL\n6 LLH\n7 LHH\n8 HHH\n"	0.1	92	0.1	14	0.2	0.1	5.0E-4	0.03	0.05	1	100	5.1783E-4	25000	0
497	0.2	23	0.3	false	1	"NNN\nNNL\nNNH\nNLL\nNHH\nLLL\nLLH\nLHH\nHHH\n"	0.2	0.4	50	"0 NNN\n1 NNL\n2 NNH\n3 NLL\n4 NHH\n5 LLL\n6 LLH\n7 LHH\n8 HHH\n"	0.1	92	0.1	14	0.2	0.1	5.0E-4	0.03	0.05	1	100	3.18012E-4	25000	0
496	0.2	23	0.3	false	1	"NNN\nNNL\nNNH\nNLL\nNHH\nLLL\nLLH\nLHH\nHHH\n"	0.2	0.4	50	"0 NNN\n1 NNL\n2 NNH\n3 NLL\n4 NHH\n5 LLL\n6 LLH\n7 LHH\n8 HHH\n"	0.1	92	0.1	14	0.2	0.1	5.0E-4	0.03	0.05	1	100	3.74132E-4	25000	5
498	0.2	23	0.3	false	1	"NNN\nNNL\nNNH\nNLL\nNHH\nLLL\nLLH\nLHH\nHHH\n"	0.2	0.4	50	"0 NNN\n1 NNL\n2 NNH\n3 NLL\n4 NHH\n5 LLL\n6 LLH\n7 LHH\n8 HHH\n"	0.1	92	0.1	14	0.2	0.1	5.0E-4	0.03	0.05	1	100	2.7031E-4	25000	5
495	0.2	23	0.3	false	1	"NNN\nNNL\nNNH\nNLL\nNHH\nLLL\nLLH\nLHH\nHHH\n"	0.2	0.4	50	"0 NNN\n1 NNL\n2 NNH\n3 NLL\n4 NHH\n5 LLL\n6 LLH\n7 LHH\n8 HHH\n"	0.1	92	0.1	14	0.2	0.1	5.0E-4	0.03	0.05	1	100	4.40155E-4	25000	0
499	0.2	23	0.3	false	1	"NNN\nNNL\nNNH\nNLL\nNHH\nLLL\nLLH\nLHH\nHHH\n"	0.2	0.4	50	"0 NNN\n1 NNL\n2 NNH\n3 NLL\n4 NHH\n5 LLL\n6 LLH\n7 LHH\n8 HHH\n"	0.1	92	0.1	14	0.2	0.1	5.0E-4	0.03	0.05	1	100	2.29764E-4	25000	0
501	0.2	23	0.3	false	1	"NNN\nNNL\nNNH\nNLL\nNHH\nLLL\nLLH\nLHH\nHHH\n"	0.2	0.4	50	"0 NNN\n1 NNL\n2 NNH\n3 NLL\n4 NHH\n5 LLL\n6 LLH\n7 LHH\n8 HHH\n"	0.1	92	0.1	14	0.2	0.1	5.0E-4	0.03	0.05	1	100	1.66004E-4	25000	5
500	0.2	23	0.3	false	1	"NNN\nNNL\nNNH\nNLL\nNHH\nLLL\nLLH\nLHH\nHHH\n"	0.2	0.4	50	"0 NNN\n1 NNL\n2 NNH\n3 NLL\n4 NHH\n5 LLL\n6 LLH\n7 LHH\n8 HHH\n"	0.1	92	0.1	14	0.2	0.1	5.0E-4	0.03	0.05	1	100	1.95299E-4	25000	5
502	0.2	23	0.3	false	1	"NNN\nNNL\nNNH\nNLL\nNHH\nLLL\nLLH\nLHH\nHHH\n"	0.2	0.4	50	"0 NNN\n1 NNL\n2 NNH\n3 NLL\n4 NHH\n5 LLL\n6 LLH\n7 LHH\n8 HHH\n"	0.1	92	0.1	14	0.2	0.1	5.0E-4	0.03	0.05	1	100	1.41104E-4	25000	5
503	0.2	23	0.3	false	1	"NNN\nNNL\nNNH\nNLL\nNHH\nLLL\nLLH\nLHH\nHHH\n"	0.2	0.4	50	"0 NNN\n1 NNL\n2 NNH\n3 NLL\n4 NHH\n5 LLL\n6 LLH\n7 LHH\n8 HHH\n"	0.1	92	0.1	14	0.2	0.1	5.0E-4	0.03	0.05	1	100	1.19938E-4	25000	5
504	0.2	23	0.3	false	1	"NNN\nNNL\nNNH\nNLL\nNHH\nLLL\nLLH\nLHH\nHHH\n"	0.2	0.4	50	"0 NNN\n1 NNL\n2 NNH\n3 NLL\n4 NHH\n5 LLL\n6 LLH\n7 LHH\n8 HHH\n"	0.1	92	0.1	14	0.2	0.1	5.0E-4	0.03	0.05	1	100	1.01947E-4	25000	5
505	0.2	23	0.3	false	1	"NNN\nNNL\nNNH\nNLL\nNHH\nLLL\nLLH\nLHH\nHHH\n"	0.2	0.4	50	"0 NNN\n1 NNL\n2 NNH\n3 NLL\n4 NHH\n5 LLL\n6 LLH\n7 LHH\n8 HHH\n"	0.1	92	0.1	14	0.2	0.1	5.0E-4	0.03	0.05	1	100	8.66553E-5	25000	5
507	0.2	23	0.3	false	1	"NNN\nNNL\nNNH\nNLL\nNHH\nLLL\nLLH\nLHH\nHHH\n"	0.2	0.4	50	"0 NNN\n1 NNL\n2 NNH\n3 NLL\n4 NHH\n5 LLL\n6 LLH\n7 LHH\n8 HHH\n"	0.1	92	0.1	14	0.2	0.1	5.0E-4	0.03	0.05	1	100	6.26084E-5	25000	5
506	0.2	23	0.3	false	1	"NNN\nNNL\nNNH\nNLL\nNHH\nLLL\nLLH\nLHH\nHHH\n"	0.2	0.4	50	"0 NNN\n1 NNL\n2 NNH\n3 NLL\n4 NHH\n5 LLL\n6 LLH\n7 LHH\n8 HHH\n"	0.1	92	0.1	14	0.2	0.1	5.0E-4	0.03	0.05	1	100	7.3657E-5	25000	0
508	0.2	23	0.3	false	1	"NNN\nNNL\nNNH\nNLL\nNHH\nLLL\nLLH\nLHH\nHHH\n"	0.2	0.4	50	"0 NNN\n1 NNL\n2 NNH\n3 NLL\n4 NHH\n5 LLL\n6 LLH\n7 LHH\n8 HHH\n"	0.1	92	0.1	14	0.2	0.1	5.0E-4	0.03	0.05	1	100	5.32172E-5	25000	5
509	0.2	23	0.3	false	1	"NNN\nNNL\nNNH\nNLL\nNHH\nLLL\nLLH\nLHH\nHHH\n"	0.2	0.4	50	"0 NNN\n1 NNL\n2 NNH\n3 NLL\n4 NHH\n5 LLL\n6 LLH\n7 LHH\n8 HHH\n"	0.1	92	0.1	14	0.2	0.1	5.0E-4	0.03	0.05	1	100	4.52346E-5	25000	5
510	0.2	23	0.3	false	1	"NNN\nNNL\nNNH\nNLL\nNHH\nLLL\nLLH\nLHH\nHHH\n"	0.2	0.4	50	"0 NNN\n1 NNL\n2 NNH\n3 NLL\n4 NHH\n5 LLL\n6 LLH\n7 LHH\n8 HHH\n"	0.1	92	0.1	14	0.2	0.1	5.0E-4	0.03	0.05	1	100	0	25000	5
512	0.2	23	0.3	false	1	"NNN\nNNL\nNNH\nNLL\nNHH\nLLL\nLLH\nLHH\nHHH\n"	0.2	0.4	50	"0 NNN\n1 NNL\n2 NNH\n3 NLL\n4 NHH\n5 LLL\n6 LLH\n7 LHH\n8 HHH\n"	0.1	92	0.1	14	0.2	0.1	5.0E-4	0.03	0.05	1	300	0.1105	25000	0
511	0.2	23	0.3	false	1	"NNN\nNNL\nNNH\nNLL\nNHH\nLLL\nLLH\nLHH\nHHH\n"	0.2	0.4	50	"0 NNN\n1 NNL\n2 NNH\n3 NLL\n4 NHH\n5 LLL\n6 LLH\n7 LHH\n8 HHH\n"	0.1	92	0.1	14	0.2	0.1	5.0E-4	0.03	0.05	1	300	0.13	25000	0
513	0.2	23	0.3	false	1	"NNN\nNNL\nNNH\nNLL\nNHH\nLLL\nLLH\nLHH\nHHH\n"	0.2	0.4	50	"0 NNN\n1 NNL\n2 NNH\n3 NLL\n4 NHH\n5 LLL\n6 LLH\n7 LHH\n8 HHH\n"	0.1	92	0.1	14	0.2	0.1	5.0E-4	0.03	0.05	1	300	0.093925	25000	0
514	0.2	23	0.3	false	1	"NNN\nNNL\nNNH\nNLL\nNHH\nLLL\nLLH\nLHH\nHHH\n"	0.2	0.4	50	"0 NNN\n1 NNL\n2 NNH\n3 NLL\n4 NHH\n5 LLL\n6 LLH\n7 LHH\n8 HHH\n"	0.1	92	0.1	14	0.2	0.1	5.0E-4	0.03	0.05	1	300	0.07983625	25000	0
515	0.2	23	0.3	false	1	"NNN\nNNL\nNNH\nNLL\nNHH\nLLL\nLLH\nLHH\nHHH\n"	0.2	0.4	50	"0 NNN\n1 NNL\n2 NNH\n3 NLL\n4 NHH\n5 LLL\n6 LLH\n7 LHH\n8 HHH\n"	0.1	92	0.1	14	0.2	0.1	5.0E-4	0.03	0.05	1	300	0.067860813	25000	0
518	0.2	23	0.3	false	1	"NNN\nNNL\nNNH\nNLL\nNHH\nLLL\nLLH\nLHH\nHHH\n"	0.2	0.4	50	"0 NNN\n1 NNL\n2 NNH\n3 NLL\n4 NHH\n5 LLL\n6 LLH\n7 LHH\n8 HHH\n"	0.1	92	0.1	14	0.2	0.1	5.0E-4	0.03	0.05	1	300	0.041675021	25000	0
517	0.2	23	0.3	false	1	"NNN\nNNL\nNNH\nNLL\nNHH\nLLL\nLLH\nLHH\nHHH\n"	0.2	0.4	50	"0 NNN\n1 NNL\n2 NNH\n3 NLL\n4 NHH\n5 LLL\n6 LLH\n7 LHH\n8 HHH\n"	0.1	92	0.1	14	0.2	0.1	5.0E-4	0.03	0.05	1	300	0.049029437	25000	0
516	0.2	23	0.3	false	1	"NNN\nNNL\nNNH\nNLL\nNHH\nLLL\nLLH\nLHH\nHHH\n"	0.2	0.4	50	"0 NNN\n1 NNL\n2 NNH\n3 NLL\n4 NHH\n5 LLL\n6 LLH\n7 LHH\n8 HHH\n"	0.1	92	0.1	14	0.2	0.1	5.0E-4	0.03	0.05	1	300	0.057681691	25000	0
519	0.2	23	0.3	false	1	"NNN\nNNL\nNNH\nNLL\nNHH\nLLL\nLLH\nLHH\nHHH\n"	0.2	0.4	50	"0 NNN\n1 NNL\n2 NNH\n3 NLL\n4 NHH\n5 LLL\n6 LLH\n7 LHH\n8 HHH\n"	0.1	92	0.1	14	0.2	0.1	5.0E-4	0.03	0.05	1	300	0.035423768	25000	0
520	0.2	23	0.3	false	1	"NNN\nNNL\nNNH\nNLL\nNHH\nLLL\nLLH\nLHH\nHHH\n"	0.2	0.4	50	"0 NNN\n1 NNL\n2 NNH\n3 NLL\n4 NHH\n5 LLL\n6 LLH\n7 LHH\n8 HHH\n"	0.1	92	0.1	14	0.2	0.1	5.0E-4	0.03	0.05	1	300	0.030110203	25000	0
521	0.2	23	0.3	false	1	"NNN\nNNL\nNNH\nNLL\nNHH\nLLL\nLLH\nLHH\nHHH\n"	0.2	0.4	50	"0 NNN\n1 NNL\n2 NNH\n3 NLL\n4 NHH\n5 LLL\n6 LLH\n7 LHH\n8 HHH\n"	0.1	92	0.1	14	0.2	0.1	5.0E-4	0.03	0.05	1	300	0.025593673	25000	0
522	0.2	23	0.3	false	1	"NNN\nNNL\nNNH\nNLL\nNHH\nLLL\nLLH\nLHH\nHHH\n"	0.2	0.4	50	"0 NNN\n1 NNL\n2 NNH\n3 NLL\n4 NHH\n5 LLL\n6 LLH\n7 LHH\n8 HHH\n"	0.1	92	0.1	14	0.2	0.1	5.0E-4	0.03	0.05	1	300	0.021754622	25000	0
523	0.2	23	0.3	false	1	"NNN\nNNL\nNNH\nNLL\nNHH\nLLL\nLLH\nLHH\nHHH\n"	0.2	0.4	50	"0 NNN\n1 NNL\n2 NNH\n3 NLL\n4 NHH\n5 LLL\n6 LLH\n7 LHH\n8 HHH\n"	0.1	92	0.1	14	0.2	0.1	5.0E-4	0.03	0.05	1	300	0.018491428	25000	0
524	0.2	23	0.3	false	1	"NNN\nNNL\nNNH\nNLL\nNHH\nLLL\nLLH\nLHH\nHHH\n"	0.2	0.4	50	"0 NNN\n1 NNL\n2 NNH\n3 NLL\n4 NHH\n5 LLL\n6 LLH\n7 LHH\n8 HHH\n"	0.1	92	0.1	14	0.2	0.1	5.0E-4	0.03	0.05	1	300	0.015717714	25000	0
525	0.2	23	0.3	false	1	"NNN\nNNL\nNNH\nNLL\nNHH\nLLL\nLLH\nLHH\nHHH\n"	0.2	0.4	50	"0 NNN\n1 NNL\n2 NNH\n3 NLL\n4 NHH\n5 LLL\n6 LLH\n7 LHH\n8 HHH\n"	0.1	92	0.1	14	0.2	0.1	5.0E-4	0.03	0.05	1	300	0.013360057	25000	0
527	0.2	23	0.3	false	1	"NNN\nNNL\nNNH\nNLL\nNHH\nLLL\nLLH\nLHH\nHHH\n"	0.2	0.4	50	"0 NNN\n1 NNL\n2 NNH\n3 NLL\n4 NHH\n5 LLL\n6 LLH\n7 LHH\n8 HHH\n"	0.1	92	0.1	14	0.2	0.1	5.0E-4	0.03	0.05	1	300	0.009652641	25000	0
528	0.2	23	0.3	false	1	"NNN\nNNL\nNNH\nNLL\nNHH\nLLL\nLLH\nLHH\nHHH\n"	0.2	0.4	50	"0 NNN\n1 NNL\n2 NNH\n3 NLL\n4 NHH\n5 LLL\n6 LLH\n7 LHH\n8 HHH\n"	0.1	92	0.1	14	0.2	0.1	5.0E-4	0.03	0.05	1	300	0.008204745	25000	0
526	0.2	23	0.3	false	1	"NNN\nNNL\nNNH\nNLL\nNHH\nLLL\nLLH\nLHH\nHHH\n"	0.2	0.4	50	"0 NNN\n1 NNL\n2 NNH\n3 NLL\n4 NHH\n5 LLL\n6 LLH\n7 LHH\n8 HHH\n"	0.1	92	0.1	14	0.2	0.1	5.0E-4	0.03	0.05	1	300	0.011356048	25000	0
529	0.2	23	0.3	false	1	"NNN\nNNL\nNNH\nNLL\nNHH\nLLL\nLLH\nLHH\nHHH\n"	0.2	0.4	50	"0 NNN\n1 NNL\n2 NNH\n3 NLL\n4 NHH\n5 LLL\n6 LLH\n7 LHH\n8 HHH\n"	0.1	92	0.1	14	0.2	0.1	5.0E-4	0.03	0.05	1	300	0.006974033	25000	0
530	0.2	23	0.3	false	1	"NNN\nNNL\nNNH\nNLL\nNHH\nLLL\nLLH\nLHH\nHHH\n"	0.2	0.4	50	"0 NNN\n1 NNL\n2 NNH\n3 NLL\n4 NHH\n5 LLL\n6 LLH\n7 LHH\n8 HHH\n"	0.1	92	0.1	14	0.2	0.1	5.0E-4	0.03	0.05	1	300	0.005927928	25000	0
531	0.2	23	0.3	false	1	"NNN\nNNL\nNNH\nNLL\nNHH\nLLL\nLLH\nLHH\nHHH\n"	0.2	0.4	50	"0 NNN\n1 NNL\n2 NNH\n3 NLL\n4 NHH\n5 LLL\n6 LLH\n7 LHH\n8 HHH\n"	0.1	92	0.1	14	0.2	0.1	5.0E-4	0.03	0.05	1	300	0.005038739	25000	0
532	0.2	23	0.3	false	1	"NNN\nNNL\nNNH\nNLL\nNHH\nLLL\nLLH\nLHH\nHHH\n"	0.2	0.4	50	"0 NNN\n1 NNL\n2 NNH\n3 NLL\n4 NHH\n5 LLL\n6 LLH\n7 LHH\n8 HHH\n"	0.1	92	0.1	14	0.2	0.1	5.0E-4	0.03	0.05	1	300	0.004282928	25000	0
534	0.2	23	0.3	false	1	"NNN\nNNL\nNNH\nNLL\nNHH\nLLL\nLLH\nLHH\nHHH\n"	0.2	0.4	50	"0 NNN\n1 NNL\n2 NNH\n3 NLL\n4 NHH\n5 LLL\n6 LLH\n7 LHH\n8 HHH\n"	0.1	92	0.1	14	0.2	0.1	5.0E-4	0.03	0.05	1	300	0.003094416	25000	0
533	0.2	23	0.3	false	1	"NNN\nNNL\nNNH\nNLL\nNHH\nLLL\nLLH\nLHH\nHHH\n"	0.2	0.4	50	"0 NNN\n1 NNL\n2 NNH\n3 NLL\n4 NHH\n5 LLL\n6 LLH\n7 LHH\n8 HHH\n"	0.1	92	0.1	14	0.2	0.1	5.0E-4	0.03	0.05	1	300	0.003640489	25000	0
535	0.2	23	0.3	false	1	"NNN\nNNL\nNNH\nNLL\nNHH\nLLL\nLLH\nLHH\nHHH\n"	0.2	0.4	50	"0 NNN\n1 NNL\n2 NNH\n3 NLL\n4 NHH\n5 LLL\n6 LLH\n7 LHH\n8 HHH\n"	0.1	92	0.1	14	0.2	0.1	5.0E-4	0.03	0.05	1	300	0.002630253	25000	0
536	0.2	23	0.3	false	1	"NNN\nNNL\nNNH\nNLL\nNHH\nLLL\nLLH\nLHH\nHHH\n"	0.2	0.4	50	"0 NNN\n1 NNL\n2 NNH\n3 NLL\n4 NHH\n5 LLL\n6 LLH\n7 LHH\n8 HHH\n"	0.1	92	0.1	14	0.2	0.1	5.0E-4	0.03	0.05	1	300	0.002235715	25000	0
537	0.2	23	0.3	false	1	"NNN\nNNL\nNNH\nNLL\nNHH\nLLL\nLLH\nLHH\nHHH\n"	0.2	0.4	50	"0 NNN\n1 NNL\n2 NNH\n3 NLL\n4 NHH\n5 LLL\n6 LLH\n7 LHH\n8 HHH\n"	0.1	92	0.1	14	0.2	0.1	5.0E-4	0.03	0.05	1	300	0.001900358	25000	0
539	0.2	23	0.3	false	1	"NNN\nNNL\nNNH\nNLL\nNHH\nLLL\nLLH\nLHH\nHHH\n"	0.2	0.4	50	"0 NNN\n1 NNL\n2 NNH\n3 NLL\n4 NHH\n5 LLL\n6 LLH\n7 LHH\n8 HHH\n"	0.1	92	0.1	14	0.2	0.1	5.0E-4	0.03	0.05	1	300	0.001373009	25000	0
538	0.2	23	0.3	false	1	"NNN\nNNL\nNNH\nNLL\nNHH\nLLL\nLLH\nLHH\nHHH\n"	0.2	0.4	50	"0 NNN\n1 NNL\n2 NNH\n3 NLL\n4 NHH\n5 LLL\n6 LLH\n7 LHH\n8 HHH\n"	0.1	92	0.1	14	0.2	0.1	5.0E-4	0.03	0.05	1	300	0.001615304	25000	0
541	0.2	23	0.3	false	1	"NNN\nNNL\nNNH\nNLL\nNHH\nLLL\nLLH\nLHH\nHHH\n"	0.2	0.4	50	"0 NNN\n1 NNL\n2 NNH\n3 NLL\n4 NHH\n5 LLL\n6 LLH\n7 LHH\n8 HHH\n"	0.1	92	0.1	14	0.2	0.1	5.0E-4	0.03	0.05	1	300	9.91999E-4	25000	0
542	0.2	23	0.3	false	1	"NNN\nNNL\nNNH\nNLL\nNHH\nLLL\nLLH\nLHH\nHHH\n"	0.2	0.4	50	"0 NNN\n1 NNL\n2 NNH\n3 NLL\n4 NHH\n5 LLL\n6 LLH\n7 LHH\n8 HHH\n"	0.1	92	0.1	14	0.2	0.1	5.0E-4	0.03	0.05	1	300	8.43199E-4	25000	0
540	0.2	23	0.3	false	1	"NNN\nNNL\nNNH\nNLL\nNHH\nLLL\nLLH\nLHH\nHHH\n"	0.2	0.4	50	"0 NNN\n1 NNL\n2 NNH\n3 NLL\n4 NHH\n5 LLL\n6 LLH\n7 LHH\n8 HHH\n"	0.1	92	0.1	14	0.2	0.1	5.0E-4	0.03	0.05	1	300	0.001167057	25000	0
543	0.2	23	0.3	false	1	"NNN\nNNL\nNNH\nNLL\nNHH\nLLL\nLLH\nLHH\nHHH\n"	0.2	0.4	50	"0 NNN\n1 NNL\n2 NNH\n3 NLL\n4 NHH\n5 LLL\n6 LLH\n7 LHH\n8 HHH\n"	0.1	92	0.1	14	0.2	0.1	5.0E-4	0.03	0.05	1	300	7.16719E-4	25000	0
544	0.2	23	0.3	false	1	"NNN\nNNL\nNNH\nNLL\nNHH\nLLL\nLLH\nLHH\nHHH\n"	0.2	0.4	50	"0 NNN\n1 NNL\n2 NNH\n3 NLL\n4 NHH\n5 LLL\n6 LLH\n7 LHH\n8 HHH\n"	0.1	92	0.1	14	0.2	0.1	5.0E-4	0.03	0.05	1	300	6.09211E-4	25000	0
545	0.2	23	0.3	false	1	"NNN\nNNL\nNNH\nNLL\nNHH\nLLL\nLLH\nLHH\nHHH\n"	0.2	0.4	50	"0 NNN\n1 NNL\n2 NNH\n3 NLL\n4 NHH\n5 LLL\n6 LLH\n7 LHH\n8 HHH\n"	0.1	92	0.1	14	0.2	0.1	5.0E-4	0.03	0.05	1	300	5.1783E-4	25000	0
547	0.2	23	0.3	false	1	"NNN\nNNL\nNNH\nNLL\nNHH\nLLL\nLLH\nLHH\nHHH\n"	0.2	0.4	50	"0 NNN\n1 NNL\n2 NNH\n3 NLL\n4 NHH\n5 LLL\n6 LLH\n7 LHH\n8 HHH\n"	0.1	92	0.1	14	0.2	0.1	5.0E-4	0.03	0.05	1	300	3.74132E-4	25000	0
546	0.2	23	0.3	false	1	"NNN\nNNL\nNNH\nNLL\nNHH\nLLL\nLLH\nLHH\nHHH\n"	0.2	0.4	50	"0 NNN\n1 NNL\n2 NNH\n3 NLL\n4 NHH\n5 LLL\n6 LLH\n7 LHH\n8 HHH\n"	0.1	92	0.1	14	0.2	0.1	5.0E-4	0.03	0.05	1	300	4.40155E-4	25000	0
549	0.2	23	0.3	false	1	"NNN\nNNL\nNNH\nNLL\nNHH\nLLL\nLLH\nLHH\nHHH\n"	0.2	0.4	50	"0 NNN\n1 NNL\n2 NNH\n3 NLL\n4 NHH\n5 LLL\n6 LLH\n7 LHH\n8 HHH\n"	0.1	92	0.1	14	0.2	0.1	5.0E-4	0.03	0.05	1	300	2.7031E-4	25000	0
548	0.2	23	0.3	false	1	"NNN\nNNL\nNNH\nNLL\nNHH\nLLL\nLLH\nLHH\nHHH\n"	0.2	0.4	50	"0 NNN\n1 NNL\n2 NNH\n3 NLL\n4 NHH\n5 LLL\n6 LLH\n7 LHH\n8 HHH\n"	0.1	92	0.1	14	0.2	0.1	5.0E-4	0.03	0.05	1	300	3.18012E-4	25000	0
550	0.2	23	0.3	false	1	"NNN\nNNL\nNNH\nNLL\nNHH\nLLL\nLLH\nLHH\nHHH\n"	0.2	0.4	50	"0 NNN\n1 NNL\n2 NNH\n3 NLL\n4 NHH\n5 LLL\n6 LLH\n7 LHH\n8 HHH\n"	0.1	92	0.1	14	0.2	0.1	5.0E-4	0.03	0.05	1	300	2.29764E-4	25000	0
552	0.2	23	0.3	false	1	"NNN\nNNL\nNNH\nNLL\nNHH\nLLL\nLLH\nLHH\nHHH\n"	0.2	0.4	50	"0 NNN\n1 NNL\n2 NNH\n3 NLL\n4 NHH\n5 LLL\n6 LLH\n7 LHH\n8 HHH\n"	0.1	92	0.1	14	0.2	0.1	5.0E-4	0.03	0.05	1	300	1.66004E-4	25000	0
553	0.2	23	0.3	false	1	"NNN\nNNL\nNNH\nNLL\nNHH\nLLL\nLLH\nLHH\nHHH\n"	0.2	0.4	50	"0 NNN\n1 NNL\n2 NNH\n3 NLL\n4 NHH\n5 LLL\n6 LLH\n7 LHH\n8 HHH\n"	0.1	92	0.1	14	0.2	0.1	5.0E-4	0.03	0.05	1	300	1.41104E-4	25000	0
551	0.2	23	0.3	false	1	"NNN\nNNL\nNNH\nNLL\nNHH\nLLL\nLLH\nLHH\nHHH\n"	0.2	0.4	50	"0 NNN\n1 NNL\n2 NNH\n3 NLL\n4 NHH\n5 LLL\n6 LLH\n7 LHH\n8 HHH\n"	0.1	92	0.1	14	0.2	0.1	5.0E-4	0.03	0.05	1	300	1.95299E-4	25000	0
554	0.2	23	0.3	false	1	"NNN\nNNL\nNNH\nNLL\nNHH\nLLL\nLLH\nLHH\nHHH\n"	0.2	0.4	50	"0 NNN\n1 NNL\n2 NNH\n3 NLL\n4 NHH\n5 LLL\n6 LLH\n7 LHH\n8 HHH\n"	0.1	92	0.1	14	0.2	0.1	5.0E-4	0.03	0.05	1	300	1.19938E-4	25000	0
555	0.2	23	0.3	false	1	"NNN\nNNL\nNNH\nNLL\nNHH\nLLL\nLLH\nLHH\nHHH\n"	0.2	0.4	50	"0 NNN\n1 NNL\n2 NNH\n3 NLL\n4 NHH\n5 LLL\n6 LLH\n7 LHH\n8 HHH\n"	0.1	92	0.1	14	0.2	0.1	5.0E-4	0.03	0.05	1	300	1.01947E-4	25000	0
556	0.2	23	0.3	false	1	"NNN\nNNL\nNNH\nNLL\nNHH\nLLL\nLLH\nLHH\nHHH\n"	0.2	0.4	50	"0 NNN\n1 NNL\n2 NNH\n3 NLL\n4 NHH\n5 LLL\n6 LLH\n7 LHH\n8 HHH\n"	0.1	92	0.1	14	0.2	0.1	5.0E-4	0.03	0.05	1	300	8.66553E-5	25000	0
557	0.2	23	0.3	false	1	"NNN\nNNL\nNNH\nNLL\nNHH\nLLL\nLLH\nLHH\nHHH\n"	0.2	0.4	50	"0 NNN\n1 NNL\n2 NNH\n3 NLL\n4 NHH\n5 LLL\n6 LLH\n7 LHH\n8 HHH\n"	0.1	92	0.1	14	0.2	0.1	5.0E-4	0.03	0.05	1	300	7.3657E-5	25000	0
559	0.2	23	0.3	false	1	"NNN\nNNL\nNNH\nNLL\nNHH\nLLL\nLLH\nLHH\nHHH\n"	0.2	0.4	50	"0 NNN\n1 NNL\n2 NNH\n3 NLL\n4 NHH\n5 LLL\n6 LLH\n7 LHH\n8 HHH\n"	0.1	92	0.1	14	0.2	0.1	5.0E-4	0.03	0.05	1	300	5.32172E-5	25000	0
558	0.2	23	0.3	false	1	"NNN\nNNL\nNNH\nNLL\nNHH\nLLL\nLLH\nLHH\nHHH\n"	0.2	0.4	50	"0 NNN\n1 NNL\n2 NNH\n3 NLL\n4 NHH\n5 LLL\n6 LLH\n7 LHH\n8 HHH\n"	0.1	92	0.1	14	0.2	0.1	5.0E-4	0.03	0.05	1	300	6.26084E-5	25000	0
560	0.2	23	0.3	false	1	"NNN\nNNL\nNNH\nNLL\nNHH\nLLL\nLLH\nLHH\nHHH\n"	0.2	0.4	50	"0 NNN\n1 NNL\n2 NNH\n3 NLL\n4 NHH\n5 LLL\n6 LLH\n7 LHH\n8 HHH\n"	0.1	92	0.1	14	0.2	0.1	5.0E-4	0.03	0.05	1	300	4.52346E-5	25000	0
561	0.2	23	0.3	false	1	"NNN\nNNL\nNNH\nNLL\nNHH\nLLL\nLLH\nLHH\nHHH\n"	0.2	0.4	50	"0 NNN\n1 NNL\n2 NNH\n3 NLL\n4 NHH\n5 LLL\n6 LLH\n7 LHH\n8 HHH\n"	0.1	92	0.1	14	0.2	0.1	5.0E-4	0.03	0.05	1	300	0	25000	5
562	0.2	23	0.3	false	1	"NNN\nNNL\nNNH\nNLL\nNHH\nLLL\nLLH\nLHH\nHHH\n"	0.2	0.4	50	"0 NNN\n1 NNL\n2 NNH\n3 NLL\n4 NHH\n5 LLL\n6 LLH\n7 LHH\n8 HHH\n"	0.1	92	0.1	14	0.2	0.1	5.0E-4	0.03	0.05	1	1000	0.13	25000	0
564	0.2	23	0.3	false	1	"NNN\nNNL\nNNH\nNLL\nNHH\nLLL\nLLH\nLHH\nHHH\n"	0.2	0.4	50	"0 NNN\n1 NNL\n2 NNH\n3 NLL\n4 NHH\n5 LLL\n6 LLH\n7 LHH\n8 HHH\n"	0.1	92	0.1	14	0.2	0.1	5.0E-4	0.03	0.05	1	1000	0.093925	25000	0
563	0.2	23	0.3	false	1	"NNN\nNNL\nNNH\nNLL\nNHH\nLLL\nLLH\nLHH\nHHH\n"	0.2	0.4	50	"0 NNN\n1 NNL\n2 NNH\n3 NLL\n4 NHH\n5 LLL\n6 LLH\n7 LHH\n8 HHH\n"	0.1	92	0.1	14	0.2	0.1	5.0E-4	0.03	0.05	1	1000	0.1105	25000	0
566	0.2	23	0.3	false	1	"NNN\nNNL\nNNH\nNLL\nNHH\nLLL\nLLH\nLHH\nHHH\n"	0.2	0.4	50	"0 NNN\n1 NNL\n2 NNH\n3 NLL\n4 NHH\n5 LLL\n6 LLH\n7 LHH\n8 HHH\n"	0.1	92	0.1	14	0.2	0.1	5.0E-4	0.03	0.05	1	1000	0.067860813	25000	0
565	0.2	23	0.3	false	1	"NNN\nNNL\nNNH\nNLL\nNHH\nLLL\nLLH\nLHH\nHHH\n"	0.2	0.4	50	"0 NNN\n1 NNL\n2 NNH\n3 NLL\n4 NHH\n5 LLL\n6 LLH\n7 LHH\n8 HHH\n"	0.1	92	0.1	14	0.2	0.1	5.0E-4	0.03	0.05	1	1000	0.07983625	25000	0
567	0.2	23	0.3	false	1	"NNN\nNNL\nNNH\nNLL\nNHH\nLLL\nLLH\nLHH\nHHH\n"	0.2	0.4	50	"0 NNN\n1 NNL\n2 NNH\n3 NLL\n4 NHH\n5 LLL\n6 LLH\n7 LHH\n8 HHH\n"	0.1	92	0.1	14	0.2	0.1	5.0E-4	0.03	0.05	1	1000	0.057681691	25000	0
568	0.2	23	0.3	false	1	"NNN\nNNL\nNNH\nNLL\nNHH\nLLL\nLLH\nLHH\nHHH\n"	0.2	0.4	50	"0 NNN\n1 NNL\n2 NNH\n3 NLL\n4 NHH\n5 LLL\n6 LLH\n7 LHH\n8 HHH\n"	0.1	92	0.1	14	0.2	0.1	5.0E-4	0.03	0.05	1	1000	0.049029437	25000	0
569	0.2	23	0.3	false	1	"NNN\nNNL\nNNH\nNLL\nNHH\nLLL\nLLH\nLHH\nHHH\n"	0.2	0.4	50	"0 NNN\n1 NNL\n2 NNH\n3 NLL\n4 NHH\n5 LLL\n6 LLH\n7 LHH\n8 HHH\n"	0.1	92	0.1	14	0.2	0.1	5.0E-4	0.03	0.05	1	1000	0.041675021	25000	0
571	0.2	23	0.3	false	1	"NNN\nNNL\nNNH\nNLL\nNHH\nLLL\nLLH\nLHH\nHHH\n"	0.2	0.4	50	"0 NNN\n1 NNL\n2 NNH\n3 NLL\n4 NHH\n5 LLL\n6 LLH\n7 LHH\n8 HHH\n"	0.1	92	0.1	14	0.2	0.1	5.0E-4	0.03	0.05	1	1000	0.030110203	25000	0
570	0.2	23	0.3	false	1	"NNN\nNNL\nNNH\nNLL\nNHH\nLLL\nLLH\nLHH\nHHH\n"	0.2	0.4	50	"0 NNN\n1 NNL\n2 NNH\n3 NLL\n4 NHH\n5 LLL\n6 LLH\n7 LHH\n8 HHH\n"	0.1	92	0.1	14	0.2	0.1	5.0E-4	0.03	0.05	1	1000	0.035423768	25000	0
572	0.2	23	0.3	false	1	"NNN\nNNL\nNNH\nNLL\nNHH\nLLL\nLLH\nLHH\nHHH\n"	0.2	0.4	50	"0 NNN\n1 NNL\n2 NNH\n3 NLL\n4 NHH\n5 LLL\n6 LLH\n7 LHH\n8 HHH\n"	0.1	92	0.1	14	0.2	0.1	5.0E-4	0.03	0.05	1	1000	0.025593673	25000	0
573	0.2	23	0.3	false	1	"NNN\nNNL\nNNH\nNLL\nNHH\nLLL\nLLH\nLHH\nHHH\n"	0.2	0.4	50	"0 NNN\n1 NNL\n2 NNH\n3 NLL\n4 NHH\n5 LLL\n6 LLH\n7 LHH\n8 HHH\n"	0.1	92	0.1	14	0.2	0.1	5.0E-4	0.03	0.05	1	1000	0.021754622	25000	0
574	0.2	23	0.3	false	1	"NNN\nNNL\nNNH\nNLL\nNHH\nLLL\nLLH\nLHH\nHHH\n"	0.2	0.4	50	"0 NNN\n1 NNL\n2 NNH\n3 NLL\n4 NHH\n5 LLL\n6 LLH\n7 LHH\n8 HHH\n"	0.1	92	0.1	14	0.2	0.1	5.0E-4	0.03	0.05	1	1000	0.018491428	25000	0
576	0.2	23	0.3	false	1	"NNN\nNNL\nNNH\nNLL\nNHH\nLLL\nLLH\nLHH\nHHH\n"	0.2	0.4	50	"0 NNN\n1 NNL\n2 NNH\n3 NLL\n4 NHH\n5 LLL\n6 LLH\n7 LHH\n8 HHH\n"	0.1	92	0.1	14	0.2	0.1	5.0E-4	0.03	0.05	1	1000	0.013360057	25000	0
577	0.2	23	0.3	false	1	"NNN\nNNL\nNNH\nNLL\nNHH\nLLL\nLLH\nLHH\nHHH\n"	0.2	0.4	50	"0 NNN\n1 NNL\n2 NNH\n3 NLL\n4 NHH\n5 LLL\n6 LLH\n7 LHH\n8 HHH\n"	0.1	92	0.1	14	0.2	0.1	5.0E-4	0.03	0.05	1	1000	0.011356048	25000	0
575	0.2	23	0.3	false	1	"NNN\nNNL\nNNH\nNLL\nNHH\nLLL\nLLH\nLHH\nHHH\n"	0.2	0.4	50	"0 NNN\n1 NNL\n2 NNH\n3 NLL\n4 NHH\n5 LLL\n6 LLH\n7 LHH\n8 HHH\n"	0.1	92	0.1	14	0.2	0.1	5.0E-4	0.03	0.05	1	1000	0.015717714	25000	0
578	0.2	23	0.3	false	1	"NNN\nNNL\nNNH\nNLL\nNHH\nLLL\nLLH\nLHH\nHHH\n"	0.2	0.4	50	"0 NNN\n1 NNL\n2 NNH\n3 NLL\n4 NHH\n5 LLL\n6 LLH\n7 LHH\n8 HHH\n"	0.1	92	0.1	14	0.2	0.1	5.0E-4	0.03	0.05	1	1000	0.009652641	25000	0
580	0.2	23	0.3	false	1	"NNN\nNNL\nNNH\nNLL\nNHH\nLLL\nLLH\nLHH\nHHH\n"	0.2	0.4	50	"0 NNN\n1 NNL\n2 NNH\n3 NLL\n4 NHH\n5 LLL\n6 LLH\n7 LHH\n8 HHH\n"	0.1	92	0.1	14	0.2	0.1	5.0E-4	0.03	0.05	1	1000	0.006974033	25000	0
579	0.2	23	0.3	false	1	"NNN\nNNL\nNNH\nNLL\nNHH\nLLL\nLLH\nLHH\nHHH\n"	0.2	0.4	50	"0 NNN\n1 NNL\n2 NNH\n3 NLL\n4 NHH\n5 LLL\n6 LLH\n7 LHH\n8 HHH\n"	0.1	92	0.1	14	0.2	0.1	5.0E-4	0.03	0.05	1	1000	0.008204745	25000	0
582	0.2	23	0.3	false	1	"NNN\nNNL\nNNH\nNLL\nNHH\nLLL\nLLH\nLHH\nHHH\n"	0.2	0.4	50	"0 NNN\n1 NNL\n2 NNH\n3 NLL\n4 NHH\n5 LLL\n6 LLH\n7 LHH\n8 HHH\n"	0.1	92	0.1	14	0.2	0.1	5.0E-4	0.03	0.05	1	1000	0.005038739	25000	0
581	0.2	23	0.3	false	1	"NNN\nNNL\nNNH\nNLL\nNHH\nLLL\nLLH\nLHH\nHHH\n"	0.2	0.4	50	"0 NNN\n1 NNL\n2 NNH\n3 NLL\n4 NHH\n5 LLL\n6 LLH\n7 LHH\n8 HHH\n"	0.1	92	0.1	14	0.2	0.1	5.0E-4	0.03	0.05	1	1000	0.005927928	25000	0
583	0.2	23	0.3	false	1	"NNN\nNNL\nNNH\nNLL\nNHH\nLLL\nLLH\nLHH\nHHH\n"	0.2	0.4	50	"0 NNN\n1 NNL\n2 NNH\n3 NLL\n4 NHH\n5 LLL\n6 LLH\n7 LHH\n8 HHH\n"	0.1	92	0.1	14	0.2	0.1	5.0E-4	0.03	0.05	1	1000	0.004282928	25000	0
584	0.2	23	0.3	false	1	"NNN\nNNL\nNNH\nNLL\nNHH\nLLL\nLLH\nLHH\nHHH\n"	0.2	0.4	50	"0 NNN\n1 NNL\n2 NNH\n3 NLL\n4 NHH\n5 LLL\n6 LLH\n7 LHH\n8 HHH\n"	0.1	92	0.1	14	0.2	0.1	5.0E-4	0.03	0.05	1	1000	0.003640489	25000	0
585	0.2	23	0.3	false	1	"NNN\nNNL\nNNH\nNLL\nNHH\nLLL\nLLH\nLHH\nHHH\n"	0.2	0.4	50	"0 NNN\n1 NNL\n2 NNH\n3 NLL\n4 NHH\n5 LLL\n6 LLH\n7 LHH\n8 HHH\n"	0.1	92	0.1	14	0.2	0.1	5.0E-4	0.03	0.05	1	1000	0.003094416	25000	0
586	0.2	23	0.3	false	1	"NNN\nNNL\nNNH\nNLL\nNHH\nLLL\nLLH\nLHH\nHHH\n"	0.2	0.4	50	"0 NNN\n1 NNL\n2 NNH\n3 NLL\n4 NHH\n5 LLL\n6 LLH\n7 LHH\n8 HHH\n"	0.1	92	0.1	14	0.2	0.1	5.0E-4	0.03	0.05	1	1000	0.002630253	25000	0
587	0.2	23	0.3	false	1	"NNN\nNNL\nNNH\nNLL\nNHH\nLLL\nLLH\nLHH\nHHH\n"	0.2	0.4	50	"0 NNN\n1 NNL\n2 NNH\n3 NLL\n4 NHH\n5 LLL\n6 LLH\n7 LHH\n8 HHH\n"	0.1	92	0.1	14	0.2	0.1	5.0E-4	0.03	0.05	1	1000	0.002235715	25000	0
588	0.2	23	0.3	false	1	"NNN\nNNL\nNNH\nNLL\nNHH\nLLL\nLLH\nLHH\nHHH\n"	0.2	0.4	50	"0 NNN\n1 NNL\n2 NNH\n3 NLL\n4 NHH\n5 LLL\n6 LLH\n7 LHH\n8 HHH\n"	0.1	92	0.1	14	0.2	0.1	5.0E-4	0.03	0.05	1	1000	0.001900358	25000	0
589	0.2	23	0.3	false	1	"NNN\nNNL\nNNH\nNLL\nNHH\nLLL\nLLH\nLHH\nHHH\n"	0.2	0.4	50	"0 NNN\n1 NNL\n2 NNH\n3 NLL\n4 NHH\n5 LLL\n6 LLH\n7 LHH\n8 HHH\n"	0.1	92	0.1	14	0.2	0.1	5.0E-4	0.03	0.05	1	1000	0.001615304	25000	0
591	0.2	23	0.3	false	1	"NNN\nNNL\nNNH\nNLL\nNHH\nLLL\nLLH\nLHH\nHHH\n"	0.2	0.4	50	"0 NNN\n1 NNL\n2 NNH\n3 NLL\n4 NHH\n5 LLL\n6 LLH\n7 LHH\n8 HHH\n"	0.1	92	0.1	14	0.2	0.1	5.0E-4	0.03	0.05	1	1000	0.001167057	25000	0
590	0.2	23	0.3	false	1	"NNN\nNNL\nNNH\nNLL\nNHH\nLLL\nLLH\nLHH\nHHH\n"	0.2	0.4	50	"0 NNN\n1 NNL\n2 NNH\n3 NLL\n4 NHH\n5 LLL\n6 LLH\n7 LHH\n8 HHH\n"	0.1	92	0.1	14	0.2	0.1	5.0E-4	0.03	0.05	1	1000	0.001373009	25000	0
593	0.2	23	0.3	false	1	"NNN\nNNL\nNNH\nNLL\nNHH\nLLL\nLLH\nLHH\nHHH\n"	0.2	0.4	50	"0 NNN\n1 NNL\n2 NNH\n3 NLL\n4 NHH\n5 LLL\n6 LLH\n7 LHH\n8 HHH\n"	0.1	92	0.1	14	0.2	0.1	5.0E-4	0.03	0.05	1	1000	8.43199E-4	25000	0
592	0.2	23	0.3	false	1	"NNN\nNNL\nNNH\nNLL\nNHH\nLLL\nLLH\nLHH\nHHH\n"	0.2	0.4	50	"0 NNN\n1 NNL\n2 NNH\n3 NLL\n4 NHH\n5 LLL\n6 LLH\n7 LHH\n8 HHH\n"	0.1	92	0.1	14	0.2	0.1	5.0E-4	0.03	0.05	1	1000	9.91999E-4	25000	0
594	0.2	23	0.3	false	1	"NNN\nNNL\nNNH\nNLL\nNHH\nLLL\nLLH\nLHH\nHHH\n"	0.2	0.4	50	"0 NNN\n1 NNL\n2 NNH\n3 NLL\n4 NHH\n5 LLL\n6 LLH\n7 LHH\n8 HHH\n"	0.1	92	0.1	14	0.2	0.1	5.0E-4	0.03	0.05	1	1000	7.16719E-4	25000	0
596	0.2	23	0.3	false	1	"NNN\nNNL\nNNH\nNLL\nNHH\nLLL\nLLH\nLHH\nHHH\n"	0.2	0.4	50	"0 NNN\n1 NNL\n2 NNH\n3 NLL\n4 NHH\n5 LLL\n6 LLH\n7 LHH\n8 HHH\n"	0.1	92	0.1	14	0.2	0.1	5.0E-4	0.03	0.05	1	1000	5.1783E-4	25000	0
597	0.2	23	0.3	false	1	"NNN\nNNL\nNNH\nNLL\nNHH\nLLL\nLLH\nLHH\nHHH\n"	0.2	0.4	50	"0 NNN\n1 NNL\n2 NNH\n3 NLL\n4 NHH\n5 LLL\n6 LLH\n7 LHH\n8 HHH\n"	0.1	92	0.1	14	0.2	0.1	5.0E-4	0.03	0.05	1	1000	4.40155E-4	25000	0
595	0.2	23	0.3	false	1	"NNN\nNNL\nNNH\nNLL\nNHH\nLLL\nLLH\nLHH\nHHH\n"	0.2	0.4	50	"0 NNN\n1 NNL\n2 NNH\n3 NLL\n4 NHH\n5 LLL\n6 LLH\n7 LHH\n8 HHH\n"	0.1	92	0.1	14	0.2	0.1	5.0E-4	0.03	0.05	1	1000	6.09211E-4	25000	0
598	0.2	23	0.3	false	1	"NNN\nNNL\nNNH\nNLL\nNHH\nLLL\nLLH\nLHH\nHHH\n"	0.2	0.4	50	"0 NNN\n1 NNL\n2 NNH\n3 NLL\n4 NHH\n5 LLL\n6 LLH\n7 LHH\n8 HHH\n"	0.1	92	0.1	14	0.2	0.1	5.0E-4	0.03	0.05	1	1000	3.74132E-4	25000	0
599	0.2	23	0.3	false	1	"NNN\nNNL\nNNH\nNLL\nNHH\nLLL\nLLH\nLHH\nHHH\n"	0.2	0.4	50	"0 NNN\n1 NNL\n2 NNH\n3 NLL\n4 NHH\n5 LLL\n6 LLH\n7 LHH\n8 HHH\n"	0.1	92	0.1	14	0.2	0.1	5.0E-4	0.03	0.05	1	1000	3.18012E-4	25000	0
602	0.2	23	0.3	false	1	"NNN\nNNL\nNNH\nNLL\nNHH\nLLL\nLLH\nLHH\nHHH\n"	0.2	0.4	50	"0 NNN\n1 NNL\n2 NNH\n3 NLL\n4 NHH\n5 LLL\n6 LLH\n7 LHH\n8 HHH\n"	0.1	92	0.1	14	0.2	0.1	5.0E-4	0.03	0.05	1	1000	1.95299E-4	25000	0
600	0.2	23	0.3	false	1	"NNN\nNNL\nNNH\nNLL\nNHH\nLLL\nLLH\nLHH\nHHH\n"	0.2	0.4	50	"0 NNN\n1 NNL\n2 NNH\n3 NLL\n4 NHH\n5 LLL\n6 LLH\n7 LHH\n8 HHH\n"	0.1	92	0.1	14	0.2	0.1	5.0E-4	0.03	0.05	1	1000	2.7031E-4	25000	0
601	0.2	23	0.3	false	1	"NNN\nNNL\nNNH\nNLL\nNHH\nLLL\nLLH\nLHH\nHHH\n"	0.2	0.4	50	"0 NNN\n1 NNL\n2 NNH\n3 NLL\n4 NHH\n5 LLL\n6 LLH\n7 LHH\n8 HHH\n"	0.1	92	0.1	14	0.2	0.1	5.0E-4	0.03	0.05	1	1000	2.29764E-4	25000	0
603	0.2	23	0.3	false	1	"NNN\nNNL\nNNH\nNLL\nNHH\nLLL\nLLH\nLHH\nHHH\n"	0.2	0.4	50	"0 NNN\n1 NNL\n2 NNH\n3 NLL\n4 NHH\n5 LLL\n6 LLH\n7 LHH\n8 HHH\n"	0.1	92	0.1	14	0.2	0.1	5.0E-4	0.03	0.05	1	1000	1.66004E-4	25000	0
604	0.2	23	0.3	false	1	"NNN\nNNL\nNNH\nNLL\nNHH\nLLL\nLLH\nLHH\nHHH\n"	0.2	0.4	50	"0 NNN\n1 NNL\n2 NNH\n3 NLL\n4 NHH\n5 LLL\n6 LLH\n7 LHH\n8 HHH\n"	0.1	92	0.1	14	0.2	0.1	5.0E-4	0.03	0.05	1	1000	1.41104E-4	25000	0
605	0.2	23	0.3	false	1	"NNN\nNNL\nNNH\nNLL\nNHH\nLLL\nLLH\nLHH\nHHH\n"	0.2	0.4	50	"0 NNN\n1 NNL\n2 NNH\n3 NLL\n4 NHH\n5 LLL\n6 LLH\n7 LHH\n8 HHH\n"	0.1	92	0.1	14	0.2	0.1	5.0E-4	0.03	0.05	1	1000	1.19938E-4	25000	0
606	0.2	23	0.3	false	1	"NNN\nNNL\nNNH\nNLL\nNHH\nLLL\nLLH\nLHH\nHHH\n"	0.2	0.4	50	"0 NNN\n1 NNL\n2 NNH\n3 NLL\n4 NHH\n5 LLL\n6 LLH\n7 LHH\n8 HHH\n"	0.1	92	0.1	14	0.2	0.1	5.0E-4	0.03	0.05	1	1000	1.01947E-4	25000	0
607	0.2	23	0.3	false	1	"NNN\nNNL\nNNH\nNLL\nNHH\nLLL\nLLH\nLHH\nHHH\n"	0.2	0.4	50	"0 NNN\n1 NNL\n2 NNH\n3 NLL\n4 NHH\n5 LLL\n6 LLH\n7 LHH\n8 HHH\n"	0.1	92	0.1	14	0.2	0.1	5.0E-4	0.03	0.05	1	1000	8.66553E-5	25000	0
608	0.2	23	0.3	false	1	"NNN\nNNL\nNNH\nNLL\nNHH\nLLL\nLLH\nLHH\nHHH\n"	0.2	0.4	50	"0 NNN\n1 NNL\n2 NNH\n3 NLL\n4 NHH\n5 LLL\n6 LLH\n7 LHH\n8 HHH\n"	0.1	92	0.1	14	0.2	0.1	5.0E-4	0.03	0.05	1	1000	7.3657E-5	25000	0
609	0.2	23	0.3	false	1	"NNN\nNNL\nNNH\nNLL\nNHH\nLLL\nLLH\nLHH\nHHH\n"	0.2	0.4	50	"0 NNN\n1 NNL\n2 NNH\n3 NLL\n4 NHH\n5 LLL\n6 LLH\n7 LHH\n8 HHH\n"	0.1	92	0.1	14	0.2	0.1	5.0E-4	0.03	0.05	1	1000	6.26084E-5	25000	0
612	0.2	23	0.3	false	1	"NNN\nNNL\nNNH\nNLL\nNHH\nLLL\nLLH\nLHH\nHHH\n"	0.2	0.4	50	"0 NNN\n1 NNL\n2 NNH\n3 NLL\n4 NHH\n5 LLL\n6 LLH\n7 LHH\n8 HHH\n"	0.1	92	0.1	14	0.2	0.1	5.0E-4	0.03	0.05	1	1000	0	25000	8
611	0.2	23	0.3	false	1	"NNN\nNNL\nNNH\nNLL\nNHH\nLLL\nLLH\nLHH\nHHH\n"	0.2	0.4	50	"0 NNN\n1 NNL\n2 NNH\n3 NLL\n4 NHH\n5 LLL\n6 LLH\n7 LHH\n8 HHH\n"	0.1	92	0.1	14	0.2	0.1	5.0E-4	0.03	0.05	1	1000	4.52346E-5	25000	0
610	0.2	23	0.3	false	1	"NNN\nNNL\nNNH\nNLL\nNHH\nLLL\nLLH\nLHH\nHHH\n"	0.2	0.4	50	"0 NNN\n1 NNL\n2 NNH\n3 NLL\n4 NHH\n5 LLL\n6 LLH\n7 LHH\n8 HHH\n"	0.1	92	0.1	14	0.2	0.1	5.0E-4	0.03	0.05	1	1000	5.32172E-5	25000	0
613	0.2	23	0.3	false	1	"NNN\nNNL\nNNH\nNLL\nNHH\nLLL\nLLH\nLHH\nHHH\n"	0.2	0.4	50	"0 NNN\n1 NNL\n2 NNH\n3 NLL\n4 NHH\n5 LLL\n6 LLH\n7 LHH\n8 HHH\n"	0.1	92	0.1	14	0.2	0.1	5.0E-4	0.03	0.05	25	0	0.13	25000	0
614	0.2	23	0.3	false	1	"NNN\nNNL\nNNH\nNLL\nNHH\nLLL\nLLH\nLHH\nHHH\n"	0.2	0.4	50	"0 NNN\n1 NNL\n2 NNH\n3 NLL\n4 NHH\n5 LLL\n6 LLH\n7 LHH\n8 HHH\n"	0.1	92	0.1	14	0.2	0.1	5.0E-4	0.03	0.05	25	0	0.1105	25000	0
615	0.2	23	0.3	false	1	"NNN\nNNL\nNNH\nNLL\nNHH\nLLL\nLLH\nLHH\nHHH\n"	0.2	0.4	50	"0 NNN\n1 NNL\n2 NNH\n3 NLL\n4 NHH\n5 LLL\n6 LLH\n7 LHH\n8 HHH\n"	0.1	92	0.1	14	0.2	0.1	5.0E-4	0.03	0.05	25	0	0.093925	25000	0
616	0.2	23	0.3	false	1	"NNN\nNNL\nNNH\nNLL\nNHH\nLLL\nLLH\nLHH\nHHH\n"	0.2	0.4	50	"0 NNN\n1 NNL\n2 NNH\n3 NLL\n4 NHH\n5 LLL\n6 LLH\n7 LHH\n8 HHH\n"	0.1	92	0.1	14	0.2	0.1	5.0E-4	0.03	0.05	25	0	0.07983625	25000	0
617	0.2	23	0.3	false	1	"NNN\nNNL\nNNH\nNLL\nNHH\nLLL\nLLH\nLHH\nHHH\n"	0.2	0.4	50	"0 NNN\n1 NNL\n2 NNH\n3 NLL\n4 NHH\n5 LLL\n6 LLH\n7 LHH\n8 HHH\n"	0.1	92	0.1	14	0.2	0.1	5.0E-4	0.03	0.05	25	0	0.067860813	25000	0
618	0.2	23	0.3	false	1	"NNN\nNNL\nNNH\nNLL\nNHH\nLLL\nLLH\nLHH\nHHH\n"	0.2	0.4	50	"0 NNN\n1 NNL\n2 NNH\n3 NLL\n4 NHH\n5 LLL\n6 LLH\n7 LHH\n8 HHH\n"	0.1	92	0.1	14	0.2	0.1	5.0E-4	0.03	0.05	25	0	0.057681691	25000	0
619	0.2	23	0.3	false	1	"NNN\nNNL\nNNH\nNLL\nNHH\nLLL\nLLH\nLHH\nHHH\n"	0.2	0.4	50	"0 NNN\n1 NNL\n2 NNH\n3 NLL\n4 NHH\n5 LLL\n6 LLH\n7 LHH\n8 HHH\n"	0.1	92	0.1	14	0.2	0.1	5.0E-4	0.03	0.05	25	0	0.049029437	25000	0
622	0.2	23	0.3	false	1	"NNN\nNNL\nNNH\nNLL\nNHH\nLLL\nLLH\nLHH\nHHH\n"	0.2	0.4	50	"0 NNN\n1 NNL\n2 NNH\n3 NLL\n4 NHH\n5 LLL\n6 LLH\n7 LHH\n8 HHH\n"	0.1	92	0.1	14	0.2	0.1	5.0E-4	0.03	0.05	25	0	0.030110203	25000	0
620	0.2	23	0.3	false	1	"NNN\nNNL\nNNH\nNLL\nNHH\nLLL\nLLH\nLHH\nHHH\n"	0.2	0.4	50	"0 NNN\n1 NNL\n2 NNH\n3 NLL\n4 NHH\n5 LLL\n6 LLH\n7 LHH\n8 HHH\n"	0.1	92	0.1	14	0.2	0.1	5.0E-4	0.03	0.05	25	0	0.041675021	25000	0
621	0.2	23	0.3	false	1	"NNN\nNNL\nNNH\nNLL\nNHH\nLLL\nLLH\nLHH\nHHH\n"	0.2	0.4	50	"0 NNN\n1 NNL\n2 NNH\n3 NLL\n4 NHH\n5 LLL\n6 LLH\n7 LHH\n8 HHH\n"	0.1	92	0.1	14	0.2	0.1	5.0E-4	0.03	0.05	25	0	0.035423768	25000	0
623	0.2	23	0.3	false	1	"NNN\nNNL\nNNH\nNLL\nNHH\nLLL\nLLH\nLHH\nHHH\n"	0.2	0.4	50	"0 NNN\n1 NNL\n2 NNH\n3 NLL\n4 NHH\n5 LLL\n6 LLH\n7 LHH\n8 HHH\n"	0.1	92	0.1	14	0.2	0.1	5.0E-4	0.03	0.05	25	0	0.025593673	25000	0
624	0.2	23	0.3	false	1	"NNN\nNNL\nNNH\nNLL\nNHH\nLLL\nLLH\nLHH\nHHH\n"	0.2	0.4	50	"0 NNN\n1 NNL\n2 NNH\n3 NLL\n4 NHH\n5 LLL\n6 LLH\n7 LHH\n8 HHH\n"	0.1	92	0.1	14	0.2	0.1	5.0E-4	0.03	0.05	25	0	0.021754622	25000	0
627	0.2	23	0.3	false	1	"NNN\nNNL\nNNH\nNLL\nNHH\nLLL\nLLH\nLHH\nHHH\n"	0.2	0.4	50	"0 NNN\n1 NNL\n2 NNH\n3 NLL\n4 NHH\n5 LLL\n6 LLH\n7 LHH\n8 HHH\n"	0.1	92	0.1	14	0.2	0.1	5.0E-4	0.03	0.05	25	0	0.013360057	25000	0
626	0.2	23	0.3	false	1	"NNN\nNNL\nNNH\nNLL\nNHH\nLLL\nLLH\nLHH\nHHH\n"	0.2	0.4	50	"0 NNN\n1 NNL\n2 NNH\n3 NLL\n4 NHH\n5 LLL\n6 LLH\n7 LHH\n8 HHH\n"	0.1	92	0.1	14	0.2	0.1	5.0E-4	0.03	0.05	25	0	0.015717714	25000	0
625	0.2	23	0.3	false	1	"NNN\nNNL\nNNH\nNLL\nNHH\nLLL\nLLH\nLHH\nHHH\n"	0.2	0.4	50	"0 NNN\n1 NNL\n2 NNH\n3 NLL\n4 NHH\n5 LLL\n6 LLH\n7 LHH\n8 HHH\n"	0.1	92	0.1	14	0.2	0.1	5.0E-4	0.03	0.05	25	0	0.018491428	25000	0
628	0.2	23	0.3	false	1	"NNN\nNNL\nNNH\nNLL\nNHH\nLLL\nLLH\nLHH\nHHH\n"	0.2	0.4	50	"0 NNN\n1 NNL\n2 NNH\n3 NLL\n4 NHH\n5 LLL\n6 LLH\n7 LHH\n8 HHH\n"	0.1	92	0.1	14	0.2	0.1	5.0E-4	0.03	0.05	25	0	0.011356048	25000	0
629	0.2	23	0.3	false	1	"NNN\nNNL\nNNH\nNLL\nNHH\nLLL\nLLH\nLHH\nHHH\n"	0.2	0.4	50	"0 NNN\n1 NNL\n2 NNH\n3 NLL\n4 NHH\n5 LLL\n6 LLH\n7 LHH\n8 HHH\n"	0.1	92	0.1	14	0.2	0.1	5.0E-4	0.03	0.05	25	0	0.009652641	25000	0
630	0.2	23	0.3	false	1	"NNN\nNNL\nNNH\nNLL\nNHH\nLLL\nLLH\nLHH\nHHH\n"	0.2	0.4	50	"0 NNN\n1 NNL\n2 NNH\n3 NLL\n4 NHH\n5 LLL\n6 LLH\n7 LHH\n8 HHH\n"	0.1	92	0.1	14	0.2	0.1	5.0E-4	0.03	0.05	25	0	0.008204745	25000	0
631	0.2	23	0.3	false	1	"NNN\nNNL\nNNH\nNLL\nNHH\nLLL\nLLH\nLHH\nHHH\n"	0.2	0.4	50	"0 NNN\n1 NNL\n2 NNH\n3 NLL\n4 NHH\n5 LLL\n6 LLH\n7 LHH\n8 HHH\n"	0.1	92	0.1	14	0.2	0.1	5.0E-4	0.03	0.05	25	0	0.006974033	25000	0
632	0.2	23	0.3	false	1	"NNN\nNNL\nNNH\nNLL\nNHH\nLLL\nLLH\nLHH\nHHH\n"	0.2	0.4	50	"0 NNN\n1 NNL\n2 NNH\n3 NLL\n4 NHH\n5 LLL\n6 LLH\n7 LHH\n8 HHH\n"	0.1	92	0.1	14	0.2	0.1	5.0E-4	0.03	0.05	25	0	0.005927928	25000	0
633	0.2	23	0.3	false	1	"NNN\nNNL\nNNH\nNLL\nNHH\nLLL\nLLH\nLHH\nHHH\n"	0.2	0.4	50	"0 NNN\n1 NNL\n2 NNH\n3 NLL\n4 NHH\n5 LLL\n6 LLH\n7 LHH\n8 HHH\n"	0.1	92	0.1	14	0.2	0.1	5.0E-4	0.03	0.05	25	0	0.005038739	25000	0
634	0.2	23	0.3	false	1	"NNN\nNNL\nNNH\nNLL\nNHH\nLLL\nLLH\nLHH\nHHH\n"	0.2	0.4	50	"0 NNN\n1 NNL\n2 NNH\n3 NLL\n4 NHH\n5 LLL\n6 LLH\n7 LHH\n8 HHH\n"	0.1	92	0.1	14	0.2	0.1	5.0E-4	0.03	0.05	25	0	0.004282928	25000	0
636	0.2	23	0.3	false	1	"NNN\nNNL\nNNH\nNLL\nNHH\nLLL\nLLH\nLHH\nHHH\n"	0.2	0.4	50	"0 NNN\n1 NNL\n2 NNH\n3 NLL\n4 NHH\n5 LLL\n6 LLH\n7 LHH\n8 HHH\n"	0.1	92	0.1	14	0.2	0.1	5.0E-4	0.03	0.05	25	0	0.003094416	25000	0
637	0.2	23	0.3	false	1	"NNN\nNNL\nNNH\nNLL\nNHH\nLLL\nLLH\nLHH\nHHH\n"	0.2	0.4	50	"0 NNN\n1 NNL\n2 NNH\n3 NLL\n4 NHH\n5 LLL\n6 LLH\n7 LHH\n8 HHH\n"	0.1	92	0.1	14	0.2	0.1	5.0E-4	0.03	0.05	25	0	0.002630253	25000	0
635	0.2	23	0.3	false	1	"NNN\nNNL\nNNH\nNLL\nNHH\nLLL\nLLH\nLHH\nHHH\n"	0.2	0.4	50	"0 NNN\n1 NNL\n2 NNH\n3 NLL\n4 NHH\n5 LLL\n6 LLH\n7 LHH\n8 HHH\n"	0.1	92	0.1	14	0.2	0.1	5.0E-4	0.03	0.05	25	0	0.003640489	25000	0
639	0.2	23	0.3	false	1	"NNN\nNNL\nNNH\nNLL\nNHH\nLLL\nLLH\nLHH\nHHH\n"	0.2	0.4	50	"0 NNN\n1 NNL\n2 NNH\n3 NLL\n4 NHH\n5 LLL\n6 LLH\n7 LHH\n8 HHH\n"	0.1	92	0.1	14	0.2	0.1	5.0E-4	0.03	0.05	25	0	0.001900358	25000	0
638	0.2	23	0.3	false	1	"NNN\nNNL\nNNH\nNLL\nNHH\nLLL\nLLH\nLHH\nHHH\n"	0.2	0.4	50	"0 NNN\n1 NNL\n2 NNH\n3 NLL\n4 NHH\n5 LLL\n6 LLH\n7 LHH\n8 HHH\n"	0.1	92	0.1	14	0.2	0.1	5.0E-4	0.03	0.05	25	0	0.002235715	25000	0
640	0.2	23	0.3	false	1	"NNN\nNNL\nNNH\nNLL\nNHH\nLLL\nLLH\nLHH\nHHH\n"	0.2	0.4	50	"0 NNN\n1 NNL\n2 NNH\n3 NLL\n4 NHH\n5 LLL\n6 LLH\n7 LHH\n8 HHH\n"	0.1	92	0.1	14	0.2	0.1	5.0E-4	0.03	0.05	25	0	0.001615304	25000	0
641	0.2	23	0.3	false	1	"NNN\nNNL\nNNH\nNLL\nNHH\nLLL\nLLH\nLHH\nHHH\n"	0.2	0.4	50	"0 NNN\n1 NNL\n2 NNH\n3 NLL\n4 NHH\n5 LLL\n6 LLH\n7 LHH\n8 HHH\n"	0.1	92	0.1	14	0.2	0.1	5.0E-4	0.03	0.05	25	0	0.001373009	25000	0
642	0.2	23	0.3	false	1	"NNN\nNNL\nNNH\nNLL\nNHH\nLLL\nLLH\nLHH\nHHH\n"	0.2	0.4	50	"0 NNN\n1 NNL\n2 NNH\n3 NLL\n4 NHH\n5 LLL\n6 LLH\n7 LHH\n8 HHH\n"	0.1	92	0.1	14	0.2	0.1	5.0E-4	0.03	0.05	25	0	0.001167057	25000	0
643	0.2	23	0.3	false	1	"NNN\nNNL\nNNH\nNLL\nNHH\nLLL\nLLH\nLHH\nHHH\n"	0.2	0.4	50	"0 NNN\n1 NNL\n2 NNH\n3 NLL\n4 NHH\n5 LLL\n6 LLH\n7 LHH\n8 HHH\n"	0.1	92	0.1	14	0.2	0.1	5.0E-4	0.03	0.05	25	0	9.91999E-4	25000	0
644	0.2	23	0.3	false	1	"NNN\nNNL\nNNH\nNLL\nNHH\nLLL\nLLH\nLHH\nHHH\n"	0.2	0.4	50	"0 NNN\n1 NNL\n2 NNH\n3 NLL\n4 NHH\n5 LLL\n6 LLH\n7 LHH\n8 HHH\n"	0.1	92	0.1	14	0.2	0.1	5.0E-4	0.03	0.05	25	0	8.43199E-4	25000	0
646	0.2	23	0.3	false	1	"NNN\nNNL\nNNH\nNLL\nNHH\nLLL\nLLH\nLHH\nHHH\n"	0.2	0.4	50	"0 NNN\n1 NNL\n2 NNH\n3 NLL\n4 NHH\n5 LLL\n6 LLH\n7 LHH\n8 HHH\n"	0.1	92	0.1	14	0.2	0.1	5.0E-4	0.03	0.05	25	0	6.09211E-4	25000	0
648	0.2	23	0.3	false	1	"NNN\nNNL\nNNH\nNLL\nNHH\nLLL\nLLH\nLHH\nHHH\n"	0.2	0.4	50	"0 NNN\n1 NNL\n2 NNH\n3 NLL\n4 NHH\n5 LLL\n6 LLH\n7 LHH\n8 HHH\n"	0.1	92	0.1	14	0.2	0.1	5.0E-4	0.03	0.05	25	0	4.40155E-4	25000	0
645	0.2	23	0.3	false	1	"NNN\nNNL\nNNH\nNLL\nNHH\nLLL\nLLH\nLHH\nHHH\n"	0.2	0.4	50	"0 NNN\n1 NNL\n2 NNH\n3 NLL\n4 NHH\n5 LLL\n6 LLH\n7 LHH\n8 HHH\n"	0.1	92	0.1	14	0.2	0.1	5.0E-4	0.03	0.05	25	0	7.16719E-4	25000	0
647	0.2	23	0.3	false	1	"NNN\nNNL\nNNH\nNLL\nNHH\nLLL\nLLH\nLHH\nHHH\n"	0.2	0.4	50	"0 NNN\n1 NNL\n2 NNH\n3 NLL\n4 NHH\n5 LLL\n6 LLH\n7 LHH\n8 HHH\n"	0.1	92	0.1	14	0.2	0.1	5.0E-4	0.03	0.05	25	0	5.1783E-4	25000	0
649	0.2	23	0.3	false	1	"NNN\nNNL\nNNH\nNLL\nNHH\nLLL\nLLH\nLHH\nHHH\n"	0.2	0.4	50	"0 NNN\n1 NNL\n2 NNH\n3 NLL\n4 NHH\n5 LLL\n6 LLH\n7 LHH\n8 HHH\n"	0.1	92	0.1	14	0.2	0.1	5.0E-4	0.03	0.05	25	0	3.74132E-4	25000	0
650	0.2	23	0.3	false	1	"NNN\nNNL\nNNH\nNLL\nNHH\nLLL\nLLH\nLHH\nHHH\n"	0.2	0.4	50	"0 NNN\n1 NNL\n2 NNH\n3 NLL\n4 NHH\n5 LLL\n6 LLH\n7 LHH\n8 HHH\n"	0.1	92	0.1	14	0.2	0.1	5.0E-4	0.03	0.05	25	0	3.18012E-4	25000	0
652	0.2	23	0.3	false	1	"NNN\nNNL\nNNH\nNLL\nNHH\nLLL\nLLH\nLHH\nHHH\n"	0.2	0.4	50	"0 NNN\n1 NNL\n2 NNH\n3 NLL\n4 NHH\n5 LLL\n6 LLH\n7 LHH\n8 HHH\n"	0.1	92	0.1	14	0.2	0.1	5.0E-4	0.03	0.05	25	0	2.29764E-4	25000	0
651	0.2	23	0.3	false	1	"NNN\nNNL\nNNH\nNLL\nNHH\nLLL\nLLH\nLHH\nHHH\n"	0.2	0.4	50	"0 NNN\n1 NNL\n2 NNH\n3 NLL\n4 NHH\n5 LLL\n6 LLH\n7 LHH\n8 HHH\n"	0.1	92	0.1	14	0.2	0.1	5.0E-4	0.03	0.05	25	0	2.7031E-4	25000	0
653	0.2	23	0.3	false	1	"NNN\nNNL\nNNH\nNLL\nNHH\nLLL\nLLH\nLHH\nHHH\n"	0.2	0.4	50	"0 NNN\n1 NNL\n2 NNH\n3 NLL\n4 NHH\n5 LLL\n6 LLH\n7 LHH\n8 HHH\n"	0.1	92	0.1	14	0.2	0.1	5.0E-4	0.03	0.05	25	0	1.95299E-4	25000	0
654	0.2	23	0.3	false	1	"NNN\nNNL\nNNH\nNLL\nNHH\nLLL\nLLH\nLHH\nHHH\n"	0.2	0.4	50	"0 NNN\n1 NNL\n2 NNH\n3 NLL\n4 NHH\n5 LLL\n6 LLH\n7 LHH\n8 HHH\n"	0.1	92	0.1	14	0.2	0.1	5.0E-4	0.03	0.05	25	0	1.66004E-4	25000	0
657	0.2	23	0.3	false	1	"NNN\nNNL\nNNH\nNLL\nNHH\nLLL\nLLH\nLHH\nHHH\n"	0.2	0.4	50	"0 NNN\n1 NNL\n2 NNH\n3 NLL\n4 NHH\n5 LLL\n6 LLH\n7 LHH\n8 HHH\n"	0.1	92	0.1	14	0.2	0.1	5.0E-4	0.03	0.05	25	0	1.01947E-4	25000	0
655	0.2	23	0.3	false	1	"NNN\nNNL\nNNH\nNLL\nNHH\nLLL\nLLH\nLHH\nHHH\n"	0.2	0.4	50	"0 NNN\n1 NNL\n2 NNH\n3 NLL\n4 NHH\n5 LLL\n6 LLH\n7 LHH\n8 HHH\n"	0.1	92	0.1	14	0.2	0.1	5.0E-4	0.03	0.05	25	0	1.41104E-4	25000	0
658	0.2	23	0.3	false	1	"NNN\nNNL\nNNH\nNLL\nNHH\nLLL\nLLH\nLHH\nHHH\n"	0.2	0.4	50	"0 NNN\n1 NNL\n2 NNH\n3 NLL\n4 NHH\n5 LLL\n6 LLH\n7 LHH\n8 HHH\n"	0.1	92	0.1	14	0.2	0.1	5.0E-4	0.03	0.05	25	0	8.66553E-5	25000	0
656	0.2	23	0.3	false	1	"NNN\nNNL\nNNH\nNLL\nNHH\nLLL\nLLH\nLHH\nHHH\n"	0.2	0.4	50	"0 NNN\n1 NNL\n2 NNH\n3 NLL\n4 NHH\n5 LLL\n6 LLH\n7 LHH\n8 HHH\n"	0.1	92	0.1	14	0.2	0.1	5.0E-4	0.03	0.05	25	0	1.19938E-4	25000	0
659	0.2	23	0.3	false	1	"NNN\nNNL\nNNH\nNLL\nNHH\nLLL\nLLH\nLHH\nHHH\n"	0.2	0.4	50	"0 NNN\n1 NNL\n2 NNH\n3 NLL\n4 NHH\n5 LLL\n6 LLH\n7 LHH\n8 HHH\n"	0.1	92	0.1	14	0.2	0.1	5.0E-4	0.03	0.05	25	0	7.3657E-5	25000	0
660	0.2	23	0.3	false	1	"NNN\nNNL\nNNH\nNLL\nNHH\nLLL\nLLH\nLHH\nHHH\n"	0.2	0.4	50	"0 NNN\n1 NNL\n2 NNH\n3 NLL\n4 NHH\n5 LLL\n6 LLH\n7 LHH\n8 HHH\n"	0.1	92	0.1	14	0.2	0.1	5.0E-4	0.03	0.05	25	0	6.26084E-5	25000	0
661	0.2	23	0.3	false	1	"NNN\nNNL\nNNH\nNLL\nNHH\nLLL\nLLH\nLHH\nHHH\n"	0.2	0.4	50	"0 NNN\n1 NNL\n2 NNH\n3 NLL\n4 NHH\n5 LLL\n6 LLH\n7 LHH\n8 HHH\n"	0.1	92	0.1	14	0.2	0.1	5.0E-4	0.03	0.05	25	0	5.32172E-5	25000	0
663	0.2	23	0.3	false	1	"NNN\nNNL\nNNH\nNLL\nNHH\nLLL\nLLH\nLHH\nHHH\n"	0.2	0.4	50	"0 NNN\n1 NNL\n2 NNH\n3 NLL\n4 NHH\n5 LLL\n6 LLH\n7 LHH\n8 HHH\n"	0.1	92	0.1	14	0.2	0.1	5.0E-4	0.03	0.05	25	0	0	25000	0
662	0.2	23	0.3	false	1	"NNN\nNNL\nNNH\nNLL\nNHH\nLLL\nLLH\nLHH\nHHH\n"	0.2	0.4	50	"0 NNN\n1 NNL\n2 NNH\n3 NLL\n4 NHH\n5 LLL\n6 LLH\n7 LHH\n8 HHH\n"	0.1	92	0.1	14	0.2	0.1	5.0E-4	0.03	0.05	25	0	4.52346E-5	25000	0
665	0.2	23	0.3	false	1	"NNN\nNNL\nNNH\nNLL\nNHH\nLLL\nLLH\nLHH\nHHH\n"	0.2	0.4	50	"0 NNN\n1 NNL\n2 NNH\n3 NLL\n4 NHH\n5 LLL\n6 LLH\n7 LHH\n8 HHH\n"	0.1	92	0.1	14	0.2	0.1	5.0E-4	0.03	0.05	25	0.01	0.1105	25000	0
664	0.2	23	0.3	false	1	"NNN\nNNL\nNNH\nNLL\nNHH\nLLL\nLLH\nLHH\nHHH\n"	0.2	0.4	50	"0 NNN\n1 NNL\n2 NNH\n3 NLL\n4 NHH\n5 LLL\n6 LLH\n7 LHH\n8 HHH\n"	0.1	92	0.1	14	0.2	0.1	5.0E-4	0.03	0.05	25	0.01	0.13	25000	0
666	0.2	23	0.3	false	1	"NNN\nNNL\nNNH\nNLL\nNHH\nLLL\nLLH\nLHH\nHHH\n"	0.2	0.4	50	"0 NNN\n1 NNL\n2 NNH\n3 NLL\n4 NHH\n5 LLL\n6 LLH\n7 LHH\n8 HHH\n"	0.1	92	0.1	14	0.2	0.1	5.0E-4	0.03	0.05	25	0.01	0.093925	25000	0
668	0.2	23	0.3	false	1	"NNN\nNNL\nNNH\nNLL\nNHH\nLLL\nLLH\nLHH\nHHH\n"	0.2	0.4	50	"0 NNN\n1 NNL\n2 NNH\n3 NLL\n4 NHH\n5 LLL\n6 LLH\n7 LHH\n8 HHH\n"	0.1	92	0.1	14	0.2	0.1	5.0E-4	0.03	0.05	25	0.01	0.067860813	25000	0
667	0.2	23	0.3	false	1	"NNN\nNNL\nNNH\nNLL\nNHH\nLLL\nLLH\nLHH\nHHH\n"	0.2	0.4	50	"0 NNN\n1 NNL\n2 NNH\n3 NLL\n4 NHH\n5 LLL\n6 LLH\n7 LHH\n8 HHH\n"	0.1	92	0.1	14	0.2	0.1	5.0E-4	0.03	0.05	25	0.01	0.07983625	25000	0
670	0.2	23	0.3	false	1	"NNN\nNNL\nNNH\nNLL\nNHH\nLLL\nLLH\nLHH\nHHH\n"	0.2	0.4	50	"0 NNN\n1 NNL\n2 NNH\n3 NLL\n4 NHH\n5 LLL\n6 LLH\n7 LHH\n8 HHH\n"	0.1	92	0.1	14	0.2	0.1	5.0E-4	0.03	0.05	25	0.01	0.049029437	25000	0
669	0.2	23	0.3	false	1	"NNN\nNNL\nNNH\nNLL\nNHH\nLLL\nLLH\nLHH\nHHH\n"	0.2	0.4	50	"0 NNN\n1 NNL\n2 NNH\n3 NLL\n4 NHH\n5 LLL\n6 LLH\n7 LHH\n8 HHH\n"	0.1	92	0.1	14	0.2	0.1	5.0E-4	0.03	0.05	25	0.01	0.057681691	25000	0
671	0.2	23	0.3	false	1	"NNN\nNNL\nNNH\nNLL\nNHH\nLLL\nLLH\nLHH\nHHH\n"	0.2	0.4	50	"0 NNN\n1 NNL\n2 NNH\n3 NLL\n4 NHH\n5 LLL\n6 LLH\n7 LHH\n8 HHH\n"	0.1	92	0.1	14	0.2	0.1	5.0E-4	0.03	0.05	25	0.01	0.041675021	25000	0
673	0.2	23	0.3	false	1	"NNN\nNNL\nNNH\nNLL\nNHH\nLLL\nLLH\nLHH\nHHH\n"	0.2	0.4	50	"0 NNN\n1 NNL\n2 NNH\n3 NLL\n4 NHH\n5 LLL\n6 LLH\n7 LHH\n8 HHH\n"	0.1	92	0.1	14	0.2	0.1	5.0E-4	0.03	0.05	25	0.01	0.030110203	25000	0
672	0.2	23	0.3	false	1	"NNN\nNNL\nNNH\nNLL\nNHH\nLLL\nLLH\nLHH\nHHH\n"	0.2	0.4	50	"0 NNN\n1 NNL\n2 NNH\n3 NLL\n4 NHH\n5 LLL\n6 LLH\n7 LHH\n8 HHH\n"	0.1	92	0.1	14	0.2	0.1	5.0E-4	0.03	0.05	25	0.01	0.035423768	25000	0
674	0.2	23	0.3	false	1	"NNN\nNNL\nNNH\nNLL\nNHH\nLLL\nLLH\nLHH\nHHH\n"	0.2	0.4	50	"0 NNN\n1 NNL\n2 NNH\n3 NLL\n4 NHH\n5 LLL\n6 LLH\n7 LHH\n8 HHH\n"	0.1	92	0.1	14	0.2	0.1	5.0E-4	0.03	0.05	25	0.01	0.025593673	25000	0
675	0.2	23	0.3	false	1	"NNN\nNNL\nNNH\nNLL\nNHH\nLLL\nLLH\nLHH\nHHH\n"	0.2	0.4	50	"0 NNN\n1 NNL\n2 NNH\n3 NLL\n4 NHH\n5 LLL\n6 LLH\n7 LHH\n8 HHH\n"	0.1	92	0.1	14	0.2	0.1	5.0E-4	0.03	0.05	25	0.01	0.021754622	25000	0
676	0.2	23	0.3	false	1	"NNN\nNNL\nNNH\nNLL\nNHH\nLLL\nLLH\nLHH\nHHH\n"	0.2	0.4	50	"0 NNN\n1 NNL\n2 NNH\n3 NLL\n4 NHH\n5 LLL\n6 LLH\n7 LHH\n8 HHH\n"	0.1	92	0.1	14	0.2	0.1	5.0E-4	0.03	0.05	25	0.01	0.018491428	25000	0
678	0.2	23	0.3	false	1	"NNN\nNNL\nNNH\nNLL\nNHH\nLLL\nLLH\nLHH\nHHH\n"	0.2	0.4	50	"0 NNN\n1 NNL\n2 NNH\n3 NLL\n4 NHH\n5 LLL\n6 LLH\n7 LHH\n8 HHH\n"	0.1	92	0.1	14	0.2	0.1	5.0E-4	0.03	0.05	25	0.01	0.013360057	25000	0
677	0.2	23	0.3	false	1	"NNN\nNNL\nNNH\nNLL\nNHH\nLLL\nLLH\nLHH\nHHH\n"	0.2	0.4	50	"0 NNN\n1 NNL\n2 NNH\n3 NLL\n4 NHH\n5 LLL\n6 LLH\n7 LHH\n8 HHH\n"	0.1	92	0.1	14	0.2	0.1	5.0E-4	0.03	0.05	25	0.01	0.015717714	25000	0
679	0.2	23	0.3	false	1	"NNN\nNNL\nNNH\nNLL\nNHH\nLLL\nLLH\nLHH\nHHH\n"	0.2	0.4	50	"0 NNN\n1 NNL\n2 NNH\n3 NLL\n4 NHH\n5 LLL\n6 LLH\n7 LHH\n8 HHH\n"	0.1	92	0.1	14	0.2	0.1	5.0E-4	0.03	0.05	25	0.01	0.011356048	25000	0
680	0.2	23	0.3	false	1	"NNN\nNNL\nNNH\nNLL\nNHH\nLLL\nLLH\nLHH\nHHH\n"	0.2	0.4	50	"0 NNN\n1 NNL\n2 NNH\n3 NLL\n4 NHH\n5 LLL\n6 LLH\n7 LHH\n8 HHH\n"	0.1	92	0.1	14	0.2	0.1	5.0E-4	0.03	0.05	25	0.01	0.009652641	25000	0
683	0.2	23	0.3	false	1	"NNN\nNNL\nNNH\nNLL\nNHH\nLLL\nLLH\nLHH\nHHH\n"	0.2	0.4	50	"0 NNN\n1 NNL\n2 NNH\n3 NLL\n4 NHH\n5 LLL\n6 LLH\n7 LHH\n8 HHH\n"	0.1	92	0.1	14	0.2	0.1	5.0E-4	0.03	0.05	25	0.01	0.005927928	25000	0
681	0.2	23	0.3	false	1	"NNN\nNNL\nNNH\nNLL\nNHH\nLLL\nLLH\nLHH\nHHH\n"	0.2	0.4	50	"0 NNN\n1 NNL\n2 NNH\n3 NLL\n4 NHH\n5 LLL\n6 LLH\n7 LHH\n8 HHH\n"	0.1	92	0.1	14	0.2	0.1	5.0E-4	0.03	0.05	25	0.01	0.008204745	25000	0
684	0.2	23	0.3	false	1	"NNN\nNNL\nNNH\nNLL\nNHH\nLLL\nLLH\nLHH\nHHH\n"	0.2	0.4	50	"0 NNN\n1 NNL\n2 NNH\n3 NLL\n4 NHH\n5 LLL\n6 LLH\n7 LHH\n8 HHH\n"	0.1	92	0.1	14	0.2	0.1	5.0E-4	0.03	0.05	25	0.01	0.005038739	25000	0
682	0.2	23	0.3	false	1	"NNN\nNNL\nNNH\nNLL\nNHH\nLLL\nLLH\nLHH\nHHH\n"	0.2	0.4	50	"0 NNN\n1 NNL\n2 NNH\n3 NLL\n4 NHH\n5 LLL\n6 LLH\n7 LHH\n8 HHH\n"	0.1	92	0.1	14	0.2	0.1	5.0E-4	0.03	0.05	25	0.01	0.006974033	25000	0
685	0.2	23	0.3	false	1	"NNN\nNNL\nNNH\nNLL\nNHH\nLLL\nLLH\nLHH\nHHH\n"	0.2	0.4	50	"0 NNN\n1 NNL\n2 NNH\n3 NLL\n4 NHH\n5 LLL\n6 LLH\n7 LHH\n8 HHH\n"	0.1	92	0.1	14	0.2	0.1	5.0E-4	0.03	0.05	25	0.01	0.004282928	25000	0
687	0.2	23	0.3	false	1	"NNN\nNNL\nNNH\nNLL\nNHH\nLLL\nLLH\nLHH\nHHH\n"	0.2	0.4	50	"0 NNN\n1 NNL\n2 NNH\n3 NLL\n4 NHH\n5 LLL\n6 LLH\n7 LHH\n8 HHH\n"	0.1	92	0.1	14	0.2	0.1	5.0E-4	0.03	0.05	25	0.01	0.003094416	25000	0
686	0.2	23	0.3	false	1	"NNN\nNNL\nNNH\nNLL\nNHH\nLLL\nLLH\nLHH\nHHH\n"	0.2	0.4	50	"0 NNN\n1 NNL\n2 NNH\n3 NLL\n4 NHH\n5 LLL\n6 LLH\n7 LHH\n8 HHH\n"	0.1	92	0.1	14	0.2	0.1	5.0E-4	0.03	0.05	25	0.01	0.003640489	25000	0
688	0.2	23	0.3	false	1	"NNN\nNNL\nNNH\nNLL\nNHH\nLLL\nLLH\nLHH\nHHH\n"	0.2	0.4	50	"0 NNN\n1 NNL\n2 NNH\n3 NLL\n4 NHH\n5 LLL\n6 LLH\n7 LHH\n8 HHH\n"	0.1	92	0.1	14	0.2	0.1	5.0E-4	0.03	0.05	25	0.01	0.002630253	25000	0
689	0.2	23	0.3	false	1	"NNN\nNNL\nNNH\nNLL\nNHH\nLLL\nLLH\nLHH\nHHH\n"	0.2	0.4	50	"0 NNN\n1 NNL\n2 NNH\n3 NLL\n4 NHH\n5 LLL\n6 LLH\n7 LHH\n8 HHH\n"	0.1	92	0.1	14	0.2	0.1	5.0E-4	0.03	0.05	25	0.01	0.002235715	25000	0
690	0.2	23	0.3	false	1	"NNN\nNNL\nNNH\nNLL\nNHH\nLLL\nLLH\nLHH\nHHH\n"	0.2	0.4	50	"0 NNN\n1 NNL\n2 NNH\n3 NLL\n4 NHH\n5 LLL\n6 LLH\n7 LHH\n8 HHH\n"	0.1	92	0.1	14	0.2	0.1	5.0E-4	0.03	0.05	25	0.01	0.001900358	25000	0
691	0.2	23	0.3	false	1	"NNN\nNNL\nNNH\nNLL\nNHH\nLLL\nLLH\nLHH\nHHH\n"	0.2	0.4	50	"0 NNN\n1 NNL\n2 NNH\n3 NLL\n4 NHH\n5 LLL\n6 LLH\n7 LHH\n8 HHH\n"	0.1	92	0.1	14	0.2	0.1	5.0E-4	0.03	0.05	25	0.01	0.001615304	25000	0
693	0.2	23	0.3	false	1	"NNN\nNNL\nNNH\nNLL\nNHH\nLLL\nLLH\nLHH\nHHH\n"	0.2	0.4	50	"0 NNN\n1 NNL\n2 NNH\n3 NLL\n4 NHH\n5 LLL\n6 LLH\n7 LHH\n8 HHH\n"	0.1	92	0.1	14	0.2	0.1	5.0E-4	0.03	0.05	25	0.01	0.001167057	25000	0
694	0.2	23	0.3	false	1	"NNN\nNNL\nNNH\nNLL\nNHH\nLLL\nLLH\nLHH\nHHH\n"	0.2	0.4	50	"0 NNN\n1 NNL\n2 NNH\n3 NLL\n4 NHH\n5 LLL\n6 LLH\n7 LHH\n8 HHH\n"	0.1	92	0.1	14	0.2	0.1	5.0E-4	0.03	0.05	25	0.01	9.91999E-4	25000	0
692	0.2	23	0.3	false	1	"NNN\nNNL\nNNH\nNLL\nNHH\nLLL\nLLH\nLHH\nHHH\n"	0.2	0.4	50	"0 NNN\n1 NNL\n2 NNH\n3 NLL\n4 NHH\n5 LLL\n6 LLH\n7 LHH\n8 HHH\n"	0.1	92	0.1	14	0.2	0.1	5.0E-4	0.03	0.05	25	0.01	0.001373009	25000	0
695	0.2	23	0.3	false	1	"NNN\nNNL\nNNH\nNLL\nNHH\nLLL\nLLH\nLHH\nHHH\n"	0.2	0.4	50	"0 NNN\n1 NNL\n2 NNH\n3 NLL\n4 NHH\n5 LLL\n6 LLH\n7 LHH\n8 HHH\n"	0.1	92	0.1	14	0.2	0.1	5.0E-4	0.03	0.05	25	0.01	8.43199E-4	25000	0
697	0.2	23	0.3	false	1	"NNN\nNNL\nNNH\nNLL\nNHH\nLLL\nLLH\nLHH\nHHH\n"	0.2	0.4	50	"0 NNN\n1 NNL\n2 NNH\n3 NLL\n4 NHH\n5 LLL\n6 LLH\n7 LHH\n8 HHH\n"	0.1	92	0.1	14	0.2	0.1	5.0E-4	0.03	0.05	25	0.01	6.09211E-4	25000	0
696	0.2	23	0.3	false	1	"NNN\nNNL\nNNH\nNLL\nNHH\nLLL\nLLH\nLHH\nHHH\n"	0.2	0.4	50	"0 NNN\n1 NNL\n2 NNH\n3 NLL\n4 NHH\n5 LLL\n6 LLH\n7 LHH\n8 HHH\n"	0.1	92	0.1	14	0.2	0.1	5.0E-4	0.03	0.05	25	0.01	7.16719E-4	25000	0
698	0.2	23	0.3	false	1	"NNN\nNNL\nNNH\nNLL\nNHH\nLLL\nLLH\nLHH\nHHH\n"	0.2	0.4	50	"0 NNN\n1 NNL\n2 NNH\n3 NLL\n4 NHH\n5 LLL\n6 LLH\n7 LHH\n8 HHH\n"	0.1	92	0.1	14	0.2	0.1	5.0E-4	0.03	0.05	25	0.01	5.1783E-4	25000	0
699	0.2	23	0.3	false	1	"NNN\nNNL\nNNH\nNLL\nNHH\nLLL\nLLH\nLHH\nHHH\n"	0.2	0.4	50	"0 NNN\n1 NNL\n2 NNH\n3 NLL\n4 NHH\n5 LLL\n6 LLH\n7 LHH\n8 HHH\n"	0.1	92	0.1	14	0.2	0.1	5.0E-4	0.03	0.05	25	0.01	4.40155E-4	25000	2
700	0.2	23	0.3	false	1	"NNN\nNNL\nNNH\nNLL\nNHH\nLLL\nLLH\nLHH\nHHH\n"	0.2	0.4	50	"0 NNN\n1 NNL\n2 NNH\n3 NLL\n4 NHH\n5 LLL\n6 LLH\n7 LHH\n8 HHH\n"	0.1	92	0.1	14	0.2	0.1	5.0E-4	0.03	0.05	25	0.01	3.74132E-4	25000	0
701	0.2	23	0.3	false	1	"NNN\nNNL\nNNH\nNLL\nNHH\nLLL\nLLH\nLHH\nHHH\n"	0.2	0.4	50	"0 NNN\n1 NNL\n2 NNH\n3 NLL\n4 NHH\n5 LLL\n6 LLH\n7 LHH\n8 HHH\n"	0.1	92	0.1	14	0.2	0.1	5.0E-4	0.03	0.05	25	0.01	3.18012E-4	25000	0
704	0.2	23	0.3	false	1	"NNN\nNNL\nNNH\nNLL\nNHH\nLLL\nLLH\nLHH\nHHH\n"	0.2	0.4	50	"0 NNN\n1 NNL\n2 NNH\n3 NLL\n4 NHH\n5 LLL\n6 LLH\n7 LHH\n8 HHH\n"	0.1	92	0.1	14	0.2	0.1	5.0E-4	0.03	0.05	25	0.01	1.95299E-4	25000	0
705	0.2	23	0.3	false	1	"NNN\nNNL\nNNH\nNLL\nNHH\nLLL\nLLH\nLHH\nHHH\n"	0.2	0.4	50	"0 NNN\n1 NNL\n2 NNH\n3 NLL\n4 NHH\n5 LLL\n6 LLH\n7 LHH\n8 HHH\n"	0.1	92	0.1	14	0.2	0.1	5.0E-4	0.03	0.05	25	0.01	1.66004E-4	25000	0
703	0.2	23	0.3	false	1	"NNN\nNNL\nNNH\nNLL\nNHH\nLLL\nLLH\nLHH\nHHH\n"	0.2	0.4	50	"0 NNN\n1 NNL\n2 NNH\n3 NLL\n4 NHH\n5 LLL\n6 LLH\n7 LHH\n8 HHH\n"	0.1	92	0.1	14	0.2	0.1	5.0E-4	0.03	0.05	25	0.01	2.29764E-4	25000	0
702	0.2	23	0.3	false	1	"NNN\nNNL\nNNH\nNLL\nNHH\nLLL\nLLH\nLHH\nHHH\n"	0.2	0.4	50	"0 NNN\n1 NNL\n2 NNH\n3 NLL\n4 NHH\n5 LLL\n6 LLH\n7 LHH\n8 HHH\n"	0.1	92	0.1	14	0.2	0.1	5.0E-4	0.03	0.05	25	0.01	2.7031E-4	25000	0
706	0.2	23	0.3	false	1	"NNN\nNNL\nNNH\nNLL\nNHH\nLLL\nLLH\nLHH\nHHH\n"	0.2	0.4	50	"0 NNN\n1 NNL\n2 NNH\n3 NLL\n4 NHH\n5 LLL\n6 LLH\n7 LHH\n8 HHH\n"	0.1	92	0.1	14	0.2	0.1	5.0E-4	0.03	0.05	25	0.01	1.41104E-4	25000	0
707	0.2	23	0.3	false	1	"NNN\nNNL\nNNH\nNLL\nNHH\nLLL\nLLH\nLHH\nHHH\n"	0.2	0.4	50	"0 NNN\n1 NNL\n2 NNH\n3 NLL\n4 NHH\n5 LLL\n6 LLH\n7 LHH\n8 HHH\n"	0.1	92	0.1	14	0.2	0.1	5.0E-4	0.03	0.05	25	0.01	1.19938E-4	25000	0
708	0.2	23	0.3	false	1	"NNN\nNNL\nNNH\nNLL\nNHH\nLLL\nLLH\nLHH\nHHH\n"	0.2	0.4	50	"0 NNN\n1 NNL\n2 NNH\n3 NLL\n4 NHH\n5 LLL\n6 LLH\n7 LHH\n8 HHH\n"	0.1	92	0.1	14	0.2	0.1	5.0E-4	0.03	0.05	25	0.01	1.01947E-4	25000	0
709	0.2	23	0.3	false	1	"NNN\nNNL\nNNH\nNLL\nNHH\nLLL\nLLH\nLHH\nHHH\n"	0.2	0.4	50	"0 NNN\n1 NNL\n2 NNH\n3 NLL\n4 NHH\n5 LLL\n6 LLH\n7 LHH\n8 HHH\n"	0.1	92	0.1	14	0.2	0.1	5.0E-4	0.03	0.05	25	0.01	8.66553E-5	25000	0
710	0.2	23	0.3	false	1	"NNN\nNNL\nNNH\nNLL\nNHH\nLLL\nLLH\nLHH\nHHH\n"	0.2	0.4	50	"0 NNN\n1 NNL\n2 NNH\n3 NLL\n4 NHH\n5 LLL\n6 LLH\n7 LHH\n8 HHH\n"	0.1	92	0.1	14	0.2	0.1	5.0E-4	0.03	0.05	25	0.01	7.3657E-5	25000	2
711	0.2	23	0.3	false	1	"NNN\nNNL\nNNH\nNLL\nNHH\nLLL\nLLH\nLHH\nHHH\n"	0.2	0.4	50	"0 NNN\n1 NNL\n2 NNH\n3 NLL\n4 NHH\n5 LLL\n6 LLH\n7 LHH\n8 HHH\n"	0.1	92	0.1	14	0.2	0.1	5.0E-4	0.03	0.05	25	0.01	6.26084E-5	25000	2
712	0.2	23	0.3	false	1	"NNN\nNNL\nNNH\nNLL\nNHH\nLLL\nLLH\nLHH\nHHH\n"	0.2	0.4	50	"0 NNN\n1 NNL\n2 NNH\n3 NLL\n4 NHH\n5 LLL\n6 LLH\n7 LHH\n8 HHH\n"	0.1	92	0.1	14	0.2	0.1	5.0E-4	0.03	0.05	25	0.01	5.32172E-5	25000	0
714	0.2	23	0.3	false	1	"NNN\nNNL\nNNH\nNLL\nNHH\nLLL\nLLH\nLHH\nHHH\n"	0.2	0.4	50	"0 NNN\n1 NNL\n2 NNH\n3 NLL\n4 NHH\n5 LLL\n6 LLH\n7 LHH\n8 HHH\n"	0.1	92	0.1	14	0.2	0.1	5.0E-4	0.03	0.05	25	0.01	0	25000	0
715	0.2	23	0.3	false	1	"NNN\nNNL\nNNH\nNLL\nNHH\nLLL\nLLH\nLHH\nHHH\n"	0.2	0.4	50	"0 NNN\n1 NNL\n2 NNH\n3 NLL\n4 NHH\n5 LLL\n6 LLH\n7 LHH\n8 HHH\n"	0.1	92	0.1	14	0.2	0.1	5.0E-4	0.03	0.05	25	0.03	0.13	25000	0
713	0.2	23	0.3	false	1	"NNN\nNNL\nNNH\nNLL\nNHH\nLLL\nLLH\nLHH\nHHH\n"	0.2	0.4	50	"0 NNN\n1 NNL\n2 NNH\n3 NLL\n4 NHH\n5 LLL\n6 LLH\n7 LHH\n8 HHH\n"	0.1	92	0.1	14	0.2	0.1	5.0E-4	0.03	0.05	25	0.01	4.52346E-5	25000	0
717	0.2	23	0.3	false	1	"NNN\nNNL\nNNH\nNLL\nNHH\nLLL\nLLH\nLHH\nHHH\n"	0.2	0.4	50	"0 NNN\n1 NNL\n2 NNH\n3 NLL\n4 NHH\n5 LLL\n6 LLH\n7 LHH\n8 HHH\n"	0.1	92	0.1	14	0.2	0.1	5.0E-4	0.03	0.05	25	0.03	0.093925	25000	0
716	0.2	23	0.3	false	1	"NNN\nNNL\nNNH\nNLL\nNHH\nLLL\nLLH\nLHH\nHHH\n"	0.2	0.4	50	"0 NNN\n1 NNL\n2 NNH\n3 NLL\n4 NHH\n5 LLL\n6 LLH\n7 LHH\n8 HHH\n"	0.1	92	0.1	14	0.2	0.1	5.0E-4	0.03	0.05	25	0.03	0.1105	25000	0
718	0.2	23	0.3	false	1	"NNN\nNNL\nNNH\nNLL\nNHH\nLLL\nLLH\nLHH\nHHH\n"	0.2	0.4	50	"0 NNN\n1 NNL\n2 NNH\n3 NLL\n4 NHH\n5 LLL\n6 LLH\n7 LHH\n8 HHH\n"	0.1	92	0.1	14	0.2	0.1	5.0E-4	0.03	0.05	25	0.03	0.07983625	25000	0
719	0.2	23	0.3	false	1	"NNN\nNNL\nNNH\nNLL\nNHH\nLLL\nLLH\nLHH\nHHH\n"	0.2	0.4	50	"0 NNN\n1 NNL\n2 NNH\n3 NLL\n4 NHH\n5 LLL\n6 LLH\n7 LHH\n8 HHH\n"	0.1	92	0.1	14	0.2	0.1	5.0E-4	0.03	0.05	25	0.03	0.067860813	25000	0
720	0.2	23	0.3	false	1	"NNN\nNNL\nNNH\nNLL\nNHH\nLLL\nLLH\nLHH\nHHH\n"	0.2	0.4	50	"0 NNN\n1 NNL\n2 NNH\n3 NLL\n4 NHH\n5 LLL\n6 LLH\n7 LHH\n8 HHH\n"	0.1	92	0.1	14	0.2	0.1	5.0E-4	0.03	0.05	25	0.03	0.057681691	25000	0
721	0.2	23	0.3	false	1	"NNN\nNNL\nNNH\nNLL\nNHH\nLLL\nLLH\nLHH\nHHH\n"	0.2	0.4	50	"0 NNN\n1 NNL\n2 NNH\n3 NLL\n4 NHH\n5 LLL\n6 LLH\n7 LHH\n8 HHH\n"	0.1	92	0.1	14	0.2	0.1	5.0E-4	0.03	0.05	25	0.03	0.049029437	25000	0
722	0.2	23	0.3	false	1	"NNN\nNNL\nNNH\nNLL\nNHH\nLLL\nLLH\nLHH\nHHH\n"	0.2	0.4	50	"0 NNN\n1 NNL\n2 NNH\n3 NLL\n4 NHH\n5 LLL\n6 LLH\n7 LHH\n8 HHH\n"	0.1	92	0.1	14	0.2	0.1	5.0E-4	0.03	0.05	25	0.03	0.041675021	25000	0
724	0.2	23	0.3	false	1	"NNN\nNNL\nNNH\nNLL\nNHH\nLLL\nLLH\nLHH\nHHH\n"	0.2	0.4	50	"0 NNN\n1 NNL\n2 NNH\n3 NLL\n4 NHH\n5 LLL\n6 LLH\n7 LHH\n8 HHH\n"	0.1	92	0.1	14	0.2	0.1	5.0E-4	0.03	0.05	25	0.03	0.030110203	25000	0
726	0.2	23	0.3	false	1	"NNN\nNNL\nNNH\nNLL\nNHH\nLLL\nLLH\nLHH\nHHH\n"	0.2	0.4	50	"0 NNN\n1 NNL\n2 NNH\n3 NLL\n4 NHH\n5 LLL\n6 LLH\n7 LHH\n8 HHH\n"	0.1	92	0.1	14	0.2	0.1	5.0E-4	0.03	0.05	25	0.03	0.021754622	25000	0
723	0.2	23	0.3	false	1	"NNN\nNNL\nNNH\nNLL\nNHH\nLLL\nLLH\nLHH\nHHH\n"	0.2	0.4	50	"0 NNN\n1 NNL\n2 NNH\n3 NLL\n4 NHH\n5 LLL\n6 LLH\n7 LHH\n8 HHH\n"	0.1	92	0.1	14	0.2	0.1	5.0E-4	0.03	0.05	25	0.03	0.035423768	25000	0
725	0.2	23	0.3	false	1	"NNN\nNNL\nNNH\nNLL\nNHH\nLLL\nLLH\nLHH\nHHH\n"	0.2	0.4	50	"0 NNN\n1 NNL\n2 NNH\n3 NLL\n4 NHH\n5 LLL\n6 LLH\n7 LHH\n8 HHH\n"	0.1	92	0.1	14	0.2	0.1	5.0E-4	0.03	0.05	25	0.03	0.025593673	25000	0
727	0.2	23	0.3	false	1	"NNN\nNNL\nNNH\nNLL\nNHH\nLLL\nLLH\nLHH\nHHH\n"	0.2	0.4	50	"0 NNN\n1 NNL\n2 NNH\n3 NLL\n4 NHH\n5 LLL\n6 LLH\n7 LHH\n8 HHH\n"	0.1	92	0.1	14	0.2	0.1	5.0E-4	0.03	0.05	25	0.03	0.018491428	25000	0
728	0.2	23	0.3	false	1	"NNN\nNNL\nNNH\nNLL\nNHH\nLLL\nLLH\nLHH\nHHH\n"	0.2	0.4	50	"0 NNN\n1 NNL\n2 NNH\n3 NLL\n4 NHH\n5 LLL\n6 LLH\n7 LHH\n8 HHH\n"	0.1	92	0.1	14	0.2	0.1	5.0E-4	0.03	0.05	25	0.03	0.015717714	25000	2
730	0.2	23	0.3	false	1	"NNN\nNNL\nNNH\nNLL\nNHH\nLLL\nLLH\nLHH\nHHH\n"	0.2	0.4	50	"0 NNN\n1 NNL\n2 NNH\n3 NLL\n4 NHH\n5 LLL\n6 LLH\n7 LHH\n8 HHH\n"	0.1	92	0.1	14	0.2	0.1	5.0E-4	0.03	0.05	25	0.03	0.011356048	25000	0
729	0.2	23	0.3	false	1	"NNN\nNNL\nNNH\nNLL\nNHH\nLLL\nLLH\nLHH\nHHH\n"	0.2	0.4	50	"0 NNN\n1 NNL\n2 NNH\n3 NLL\n4 NHH\n5 LLL\n6 LLH\n7 LHH\n8 HHH\n"	0.1	92	0.1	14	0.2	0.1	5.0E-4	0.03	0.05	25	0.03	0.013360057	25000	0
731	0.2	23	0.3	false	1	"NNN\nNNL\nNNH\nNLL\nNHH\nLLL\nLLH\nLHH\nHHH\n"	0.2	0.4	50	"0 NNN\n1 NNL\n2 NNH\n3 NLL\n4 NHH\n5 LLL\n6 LLH\n7 LHH\n8 HHH\n"	0.1	92	0.1	14	0.2	0.1	5.0E-4	0.03	0.05	25	0.03	0.009652641	25000	0
732	0.2	23	0.3	false	1	"NNN\nNNL\nNNH\nNLL\nNHH\nLLL\nLLH\nLHH\nHHH\n"	0.2	0.4	50	"0 NNN\n1 NNL\n2 NNH\n3 NLL\n4 NHH\n5 LLL\n6 LLH\n7 LHH\n8 HHH\n"	0.1	92	0.1	14	0.2	0.1	5.0E-4	0.03	0.05	25	0.03	0.008204745	25000	0
735	0.2	23	0.3	false	1	"NNN\nNNL\nNNH\nNLL\nNHH\nLLL\nLLH\nLHH\nHHH\n"	0.2	0.4	50	"0 NNN\n1 NNL\n2 NNH\n3 NLL\n4 NHH\n5 LLL\n6 LLH\n7 LHH\n8 HHH\n"	0.1	92	0.1	14	0.2	0.1	5.0E-4	0.03	0.05	25	0.03	0.005038739	25000	2
733	0.2	23	0.3	false	1	"NNN\nNNL\nNNH\nNLL\nNHH\nLLL\nLLH\nLHH\nHHH\n"	0.2	0.4	50	"0 NNN\n1 NNL\n2 NNH\n3 NLL\n4 NHH\n5 LLL\n6 LLH\n7 LHH\n8 HHH\n"	0.1	92	0.1	14	0.2	0.1	5.0E-4	0.03	0.05	25	0.03	0.006974033	25000	2
734	0.2	23	0.3	false	1	"NNN\nNNL\nNNH\nNLL\nNHH\nLLL\nLLH\nLHH\nHHH\n"	0.2	0.4	50	"0 NNN\n1 NNL\n2 NNH\n3 NLL\n4 NHH\n5 LLL\n6 LLH\n7 LHH\n8 HHH\n"	0.1	92	0.1	14	0.2	0.1	5.0E-4	0.03	0.05	25	0.03	0.005927928	25000	0
736	0.2	23	0.3	false	1	"NNN\nNNL\nNNH\nNLL\nNHH\nLLL\nLLH\nLHH\nHHH\n"	0.2	0.4	50	"0 NNN\n1 NNL\n2 NNH\n3 NLL\n4 NHH\n5 LLL\n6 LLH\n7 LHH\n8 HHH\n"	0.1	92	0.1	14	0.2	0.1	5.0E-4	0.03	0.05	25	0.03	0.004282928	25000	0
737	0.2	23	0.3	false	1	"NNN\nNNL\nNNH\nNLL\nNHH\nLLL\nLLH\nLHH\nHHH\n"	0.2	0.4	50	"0 NNN\n1 NNL\n2 NNH\n3 NLL\n4 NHH\n5 LLL\n6 LLH\n7 LHH\n8 HHH\n"	0.1	92	0.1	14	0.2	0.1	5.0E-4	0.03	0.05	25	0.03	0.003640489	25000	0
738	0.2	23	0.3	false	1	"NNN\nNNL\nNNH\nNLL\nNHH\nLLL\nLLH\nLHH\nHHH\n"	0.2	0.4	50	"0 NNN\n1 NNL\n2 NNH\n3 NLL\n4 NHH\n5 LLL\n6 LLH\n7 LHH\n8 HHH\n"	0.1	92	0.1	14	0.2	0.1	5.0E-4	0.03	0.05	25	0.03	0.003094416	25000	0
740	0.2	23	0.3	false	1	"NNN\nNNL\nNNH\nNLL\nNHH\nLLL\nLLH\nLHH\nHHH\n"	0.2	0.4	50	"0 NNN\n1 NNL\n2 NNH\n3 NLL\n4 NHH\n5 LLL\n6 LLH\n7 LHH\n8 HHH\n"	0.1	92	0.1	14	0.2	0.1	5.0E-4	0.03	0.05	25	0.03	0.002235715	25000	2
739	0.2	23	0.3	false	1	"NNN\nNNL\nNNH\nNLL\nNHH\nLLL\nLLH\nLHH\nHHH\n"	0.2	0.4	50	"0 NNN\n1 NNL\n2 NNH\n3 NLL\n4 NHH\n5 LLL\n6 LLH\n7 LHH\n8 HHH\n"	0.1	92	0.1	14	0.2	0.1	5.0E-4	0.03	0.05	25	0.03	0.002630253	25000	0
741	0.2	23	0.3	false	1	"NNN\nNNL\nNNH\nNLL\nNHH\nLLL\nLLH\nLHH\nHHH\n"	0.2	0.4	50	"0 NNN\n1 NNL\n2 NNH\n3 NLL\n4 NHH\n5 LLL\n6 LLH\n7 LHH\n8 HHH\n"	0.1	92	0.1	14	0.2	0.1	5.0E-4	0.03	0.05	25	0.03	0.001900358	25000	0
743	0.2	23	0.3	false	1	"NNN\nNNL\nNNH\nNLL\nNHH\nLLL\nLLH\nLHH\nHHH\n"	0.2	0.4	50	"0 NNN\n1 NNL\n2 NNH\n3 NLL\n4 NHH\n5 LLL\n6 LLH\n7 LHH\n8 HHH\n"	0.1	92	0.1	14	0.2	0.1	5.0E-4	0.03	0.05	25	0.03	0.001373009	25000	0
742	0.2	23	0.3	false	1	"NNN\nNNL\nNNH\nNLL\nNHH\nLLL\nLLH\nLHH\nHHH\n"	0.2	0.4	50	"0 NNN\n1 NNL\n2 NNH\n3 NLL\n4 NHH\n5 LLL\n6 LLH\n7 LHH\n8 HHH\n"	0.1	92	0.1	14	0.2	0.1	5.0E-4	0.03	0.05	25	0.03	0.001615304	25000	0
745	0.2	23	0.3	false	1	"NNN\nNNL\nNNH\nNLL\nNHH\nLLL\nLLH\nLHH\nHHH\n"	0.2	0.4	50	"0 NNN\n1 NNL\n2 NNH\n3 NLL\n4 NHH\n5 LLL\n6 LLH\n7 LHH\n8 HHH\n"	0.1	92	0.1	14	0.2	0.1	5.0E-4	0.03	0.05	25	0.03	9.91999E-4	25000	0
744	0.2	23	0.3	false	1	"NNN\nNNL\nNNH\nNLL\nNHH\nLLL\nLLH\nLHH\nHHH\n"	0.2	0.4	50	"0 NNN\n1 NNL\n2 NNH\n3 NLL\n4 NHH\n5 LLL\n6 LLH\n7 LHH\n8 HHH\n"	0.1	92	0.1	14	0.2	0.1	5.0E-4	0.03	0.05	25	0.03	0.001167057	25000	0
746	0.2	23	0.3	false	1	"NNN\nNNL\nNNH\nNLL\nNHH\nLLL\nLLH\nLHH\nHHH\n"	0.2	0.4	50	"0 NNN\n1 NNL\n2 NNH\n3 NLL\n4 NHH\n5 LLL\n6 LLH\n7 LHH\n8 HHH\n"	0.1	92	0.1	14	0.2	0.1	5.0E-4	0.03	0.05	25	0.03	8.43199E-4	25000	2
747	0.2	23	0.3	false	1	"NNN\nNNL\nNNH\nNLL\nNHH\nLLL\nLLH\nLHH\nHHH\n"	0.2	0.4	50	"0 NNN\n1 NNL\n2 NNH\n3 NLL\n4 NHH\n5 LLL\n6 LLH\n7 LHH\n8 HHH\n"	0.1	92	0.1	14	0.2	0.1	5.0E-4	0.03	0.05	25	0.03	7.16719E-4	25000	0
748	0.2	23	0.3	false	1	"NNN\nNNL\nNNH\nNLL\nNHH\nLLL\nLLH\nLHH\nHHH\n"	0.2	0.4	50	"0 NNN\n1 NNL\n2 NNH\n3 NLL\n4 NHH\n5 LLL\n6 LLH\n7 LHH\n8 HHH\n"	0.1	92	0.1	14	0.2	0.1	5.0E-4	0.03	0.05	25	0.03	6.09211E-4	25000	2
750	0.2	23	0.3	false	1	"NNN\nNNL\nNNH\nNLL\nNHH\nLLL\nLLH\nLHH\nHHH\n"	0.2	0.4	50	"0 NNN\n1 NNL\n2 NNH\n3 NLL\n4 NHH\n5 LLL\n6 LLH\n7 LHH\n8 HHH\n"	0.1	92	0.1	14	0.2	0.1	5.0E-4	0.03	0.05	25	0.03	4.40155E-4	25000	0
752	0.2	23	0.3	false	1	"NNN\nNNL\nNNH\nNLL\nNHH\nLLL\nLLH\nLHH\nHHH\n"	0.2	0.4	50	"0 NNN\n1 NNL\n2 NNH\n3 NLL\n4 NHH\n5 LLL\n6 LLH\n7 LHH\n8 HHH\n"	0.1	92	0.1	14	0.2	0.1	5.0E-4	0.03	0.05	25	0.03	3.18012E-4	25000	0
749	0.2	23	0.3	false	1	"NNN\nNNL\nNNH\nNLL\nNHH\nLLL\nLLH\nLHH\nHHH\n"	0.2	0.4	50	"0 NNN\n1 NNL\n2 NNH\n3 NLL\n4 NHH\n5 LLL\n6 LLH\n7 LHH\n8 HHH\n"	0.1	92	0.1	14	0.2	0.1	5.0E-4	0.03	0.05	25	0.03	5.1783E-4	25000	0
751	0.2	23	0.3	false	1	"NNN\nNNL\nNNH\nNLL\nNHH\nLLL\nLLH\nLHH\nHHH\n"	0.2	0.4	50	"0 NNN\n1 NNL\n2 NNH\n3 NLL\n4 NHH\n5 LLL\n6 LLH\n7 LHH\n8 HHH\n"	0.1	92	0.1	14	0.2	0.1	5.0E-4	0.03	0.05	25	0.03	3.74132E-4	25000	0
753	0.2	23	0.3	false	1	"NNN\nNNL\nNNH\nNLL\nNHH\nLLL\nLLH\nLHH\nHHH\n"	0.2	0.4	50	"0 NNN\n1 NNL\n2 NNH\n3 NLL\n4 NHH\n5 LLL\n6 LLH\n7 LHH\n8 HHH\n"	0.1	92	0.1	14	0.2	0.1	5.0E-4	0.03	0.05	25	0.03	2.7031E-4	25000	0
754	0.2	23	0.3	false	1	"NNN\nNNL\nNNH\nNLL\nNHH\nLLL\nLLH\nLHH\nHHH\n"	0.2	0.4	50	"0 NNN\n1 NNL\n2 NNH\n3 NLL\n4 NHH\n5 LLL\n6 LLH\n7 LHH\n8 HHH\n"	0.1	92	0.1	14	0.2	0.1	5.0E-4	0.03	0.05	25	0.03	2.29764E-4	25000	0
756	0.2	23	0.3	false	1	"NNN\nNNL\nNNH\nNLL\nNHH\nLLL\nLLH\nLHH\nHHH\n"	0.2	0.4	50	"0 NNN\n1 NNL\n2 NNH\n3 NLL\n4 NHH\n5 LLL\n6 LLH\n7 LHH\n8 HHH\n"	0.1	92	0.1	14	0.2	0.1	5.0E-4	0.03	0.05	25	0.03	1.66004E-4	25000	0
755	0.2	23	0.3	false	1	"NNN\nNNL\nNNH\nNLL\nNHH\nLLL\nLLH\nLHH\nHHH\n"	0.2	0.4	50	"0 NNN\n1 NNL\n2 NNH\n3 NLL\n4 NHH\n5 LLL\n6 LLH\n7 LHH\n8 HHH\n"	0.1	92	0.1	14	0.2	0.1	5.0E-4	0.03	0.05	25	0.03	1.95299E-4	25000	0
757	0.2	23	0.3	false	1	"NNN\nNNL\nNNH\nNLL\nNHH\nLLL\nLLH\nLHH\nHHH\n"	0.2	0.4	50	"0 NNN\n1 NNL\n2 NNH\n3 NLL\n4 NHH\n5 LLL\n6 LLH\n7 LHH\n8 HHH\n"	0.1	92	0.1	14	0.2	0.1	5.0E-4	0.03	0.05	25	0.03	1.41104E-4	25000	0
758	0.2	23	0.3	false	1	"NNN\nNNL\nNNH\nNLL\nNHH\nLLL\nLLH\nLHH\nHHH\n"	0.2	0.4	50	"0 NNN\n1 NNL\n2 NNH\n3 NLL\n4 NHH\n5 LLL\n6 LLH\n7 LHH\n8 HHH\n"	0.1	92	0.1	14	0.2	0.1	5.0E-4	0.03	0.05	25	0.03	1.19938E-4	25000	2
761	0.2	23	0.3	false	1	"NNN\nNNL\nNNH\nNLL\nNHH\nLLL\nLLH\nLHH\nHHH\n"	0.2	0.4	50	"0 NNN\n1 NNL\n2 NNH\n3 NLL\n4 NHH\n5 LLL\n6 LLH\n7 LHH\n8 HHH\n"	0.1	92	0.1	14	0.2	0.1	5.0E-4	0.03	0.05	25	0.03	7.3657E-5	25000	0
759	0.2	23	0.3	false	1	"NNN\nNNL\nNNH\nNLL\nNHH\nLLL\nLLH\nLHH\nHHH\n"	0.2	0.4	50	"0 NNN\n1 NNL\n2 NNH\n3 NLL\n4 NHH\n5 LLL\n6 LLH\n7 LHH\n8 HHH\n"	0.1	92	0.1	14	0.2	0.1	5.0E-4	0.03	0.05	25	0.03	1.01947E-4	25000	2
762	0.2	23	0.3	false	1	"NNN\nNNL\nNNH\nNLL\nNHH\nLLL\nLLH\nLHH\nHHH\n"	0.2	0.4	50	"0 NNN\n1 NNL\n2 NNH\n3 NLL\n4 NHH\n5 LLL\n6 LLH\n7 LHH\n8 HHH\n"	0.1	92	0.1	14	0.2	0.1	5.0E-4	0.03	0.05	25	0.03	6.26084E-5	25000	0
760	0.2	23	0.3	false	1	"NNN\nNNL\nNNH\nNLL\nNHH\nLLL\nLLH\nLHH\nHHH\n"	0.2	0.4	50	"0 NNN\n1 NNL\n2 NNH\n3 NLL\n4 NHH\n5 LLL\n6 LLH\n7 LHH\n8 HHH\n"	0.1	92	0.1	14	0.2	0.1	5.0E-4	0.03	0.05	25	0.03	8.66553E-5	25000	0
765	0.2	23	0.3	false	1	"NNN\nNNL\nNNH\nNLL\nNHH\nLLL\nLLH\nLHH\nHHH\n"	0.2	0.4	50	"0 NNN\n1 NNL\n2 NNH\n3 NLL\n4 NHH\n5 LLL\n6 LLH\n7 LHH\n8 HHH\n"	0.1	92	0.1	14	0.2	0.1	5.0E-4	0.03	0.05	25	0.03	0	25000	0
763	0.2	23	0.3	false	1	"NNN\nNNL\nNNH\nNLL\nNHH\nLLL\nLLH\nLHH\nHHH\n"	0.2	0.4	50	"0 NNN\n1 NNL\n2 NNH\n3 NLL\n4 NHH\n5 LLL\n6 LLH\n7 LHH\n8 HHH\n"	0.1	92	0.1	14	0.2	0.1	5.0E-4	0.03	0.05	25	0.03	5.32172E-5	25000	2
764	0.2	23	0.3	false	1	"NNN\nNNL\nNNH\nNLL\nNHH\nLLL\nLLH\nLHH\nHHH\n"	0.2	0.4	50	"0 NNN\n1 NNL\n2 NNH\n3 NLL\n4 NHH\n5 LLL\n6 LLH\n7 LHH\n8 HHH\n"	0.1	92	0.1	14	0.2	0.1	5.0E-4	0.03	0.05	25	0.03	4.52346E-5	25000	0
766	0.2	23	0.3	false	1	"NNN\nNNL\nNNH\nNLL\nNHH\nLLL\nLLH\nLHH\nHHH\n"	0.2	0.4	50	"0 NNN\n1 NNL\n2 NNH\n3 NLL\n4 NHH\n5 LLL\n6 LLH\n7 LHH\n8 HHH\n"	0.1	92	0.1	14	0.2	0.1	5.0E-4	0.03	0.05	25	0.1	0.13	25000	0
767	0.2	23	0.3	false	1	"NNN\nNNL\nNNH\nNLL\nNHH\nLLL\nLLH\nLHH\nHHH\n"	0.2	0.4	50	"0 NNN\n1 NNL\n2 NNH\n3 NLL\n4 NHH\n5 LLL\n6 LLH\n7 LHH\n8 HHH\n"	0.1	92	0.1	14	0.2	0.1	5.0E-4	0.03	0.05	25	0.1	0.1105	25000	2
768	0.2	23	0.3	false	1	"NNN\nNNL\nNNH\nNLL\nNHH\nLLL\nLLH\nLHH\nHHH\n"	0.2	0.4	50	"0 NNN\n1 NNL\n2 NNH\n3 NLL\n4 NHH\n5 LLL\n6 LLH\n7 LHH\n8 HHH\n"	0.1	92	0.1	14	0.2	0.1	5.0E-4	0.03	0.05	25	0.1	0.093925	25000	0
769	0.2	23	0.3	false	1	"NNN\nNNL\nNNH\nNLL\nNHH\nLLL\nLLH\nLHH\nHHH\n"	0.2	0.4	50	"0 NNN\n1 NNL\n2 NNH\n3 NLL\n4 NHH\n5 LLL\n6 LLH\n7 LHH\n8 HHH\n"	0.1	92	0.1	14	0.2	0.1	5.0E-4	0.03	0.05	25	0.1	0.07983625	25000	0
771	0.2	23	0.3	false	1	"NNN\nNNL\nNNH\nNLL\nNHH\nLLL\nLLH\nLHH\nHHH\n"	0.2	0.4	50	"0 NNN\n1 NNL\n2 NNH\n3 NLL\n4 NHH\n5 LLL\n6 LLH\n7 LHH\n8 HHH\n"	0.1	92	0.1	14	0.2	0.1	5.0E-4	0.03	0.05	25	0.1	0.057681691	25000	2
772	0.2	23	0.3	false	1	"NNN\nNNL\nNNH\nNLL\nNHH\nLLL\nLLH\nLHH\nHHH\n"	0.2	0.4	50	"0 NNN\n1 NNL\n2 NNH\n3 NLL\n4 NHH\n5 LLL\n6 LLH\n7 LHH\n8 HHH\n"	0.1	92	0.1	14	0.2	0.1	5.0E-4	0.03	0.05	25	0.1	0.049029437	25000	2
770	0.2	23	0.3	false	1	"NNN\nNNL\nNNH\nNLL\nNHH\nLLL\nLLH\nLHH\nHHH\n"	0.2	0.4	50	"0 NNN\n1 NNL\n2 NNH\n3 NLL\n4 NHH\n5 LLL\n6 LLH\n7 LHH\n8 HHH\n"	0.1	92	0.1	14	0.2	0.1	5.0E-4	0.03	0.05	25	0.1	0.067860813	25000	0
773	0.2	23	0.3	false	1	"NNN\nNNL\nNNH\nNLL\nNHH\nLLL\nLLH\nLHH\nHHH\n"	0.2	0.4	50	"0 NNN\n1 NNL\n2 NNH\n3 NLL\n4 NHH\n5 LLL\n6 LLH\n7 LHH\n8 HHH\n"	0.1	92	0.1	14	0.2	0.1	5.0E-4	0.03	0.05	25	0.1	0.041675021	25000	2
774	0.2	23	0.3	false	1	"NNN\nNNL\nNNH\nNLL\nNHH\nLLL\nLLH\nLHH\nHHH\n"	0.2	0.4	50	"0 NNN\n1 NNL\n2 NNH\n3 NLL\n4 NHH\n5 LLL\n6 LLH\n7 LHH\n8 HHH\n"	0.1	92	0.1	14	0.2	0.1	5.0E-4	0.03	0.05	25	0.1	0.035423768	25000	2
775	0.2	23	0.3	false	1	"NNN\nNNL\nNNH\nNLL\nNHH\nLLL\nLLH\nLHH\nHHH\n"	0.2	0.4	50	"0 NNN\n1 NNL\n2 NNH\n3 NLL\n4 NHH\n5 LLL\n6 LLH\n7 LHH\n8 HHH\n"	0.1	92	0.1	14	0.2	0.1	5.0E-4	0.03	0.05	25	0.1	0.030110203	25000	2
776	0.2	23	0.3	false	1	"NNN\nNNL\nNNH\nNLL\nNHH\nLLL\nLLH\nLHH\nHHH\n"	0.2	0.4	50	"0 NNN\n1 NNL\n2 NNH\n3 NLL\n4 NHH\n5 LLL\n6 LLH\n7 LHH\n8 HHH\n"	0.1	92	0.1	14	0.2	0.1	5.0E-4	0.03	0.05	25	0.1	0.025593673	25000	2
778	0.2	23	0.3	false	1	"NNN\nNNL\nNNH\nNLL\nNHH\nLLL\nLLH\nLHH\nHHH\n"	0.2	0.4	50	"0 NNN\n1 NNL\n2 NNH\n3 NLL\n4 NHH\n5 LLL\n6 LLH\n7 LHH\n8 HHH\n"	0.1	92	0.1	14	0.2	0.1	5.0E-4	0.03	0.05	25	0.1	0.018491428	25000	2
779	0.2	23	0.3	false	1	"NNN\nNNL\nNNH\nNLL\nNHH\nLLL\nLLH\nLHH\nHHH\n"	0.2	0.4	50	"0 NNN\n1 NNL\n2 NNH\n3 NLL\n4 NHH\n5 LLL\n6 LLH\n7 LHH\n8 HHH\n"	0.1	92	0.1	14	0.2	0.1	5.0E-4	0.03	0.05	25	0.1	0.015717714	25000	2
777	0.2	23	0.3	false	1	"NNN\nNNL\nNNH\nNLL\nNHH\nLLL\nLLH\nLHH\nHHH\n"	0.2	0.4	50	"0 NNN\n1 NNL\n2 NNH\n3 NLL\n4 NHH\n5 LLL\n6 LLH\n7 LHH\n8 HHH\n"	0.1	92	0.1	14	0.2	0.1	5.0E-4	0.03	0.05	25	0.1	0.021754622	25000	2
781	0.2	23	0.3	false	1	"NNN\nNNL\nNNH\nNLL\nNHH\nLLL\nLLH\nLHH\nHHH\n"	0.2	0.4	50	"0 NNN\n1 NNL\n2 NNH\n3 NLL\n4 NHH\n5 LLL\n6 LLH\n7 LHH\n8 HHH\n"	0.1	92	0.1	14	0.2	0.1	5.0E-4	0.03	0.05	25	0.1	0.011356048	25000	0
782	0.2	23	0.3	false	1	"NNN\nNNL\nNNH\nNLL\nNHH\nLLL\nLLH\nLHH\nHHH\n"	0.2	0.4	50	"0 NNN\n1 NNL\n2 NNH\n3 NLL\n4 NHH\n5 LLL\n6 LLH\n7 LHH\n8 HHH\n"	0.1	92	0.1	14	0.2	0.1	5.0E-4	0.03	0.05	25	0.1	0.009652641	25000	2
780	0.2	23	0.3	false	1	"NNN\nNNL\nNNH\nNLL\nNHH\nLLL\nLLH\nLHH\nHHH\n"	0.2	0.4	50	"0 NNN\n1 NNL\n2 NNH\n3 NLL\n4 NHH\n5 LLL\n6 LLH\n7 LHH\n8 HHH\n"	0.1	92	0.1	14	0.2	0.1	5.0E-4	0.03	0.05	25	0.1	0.013360057	25000	2
783	0.2	23	0.3	false	1	"NNN\nNNL\nNNH\nNLL\nNHH\nLLL\nLLH\nLHH\nHHH\n"	0.2	0.4	50	"0 NNN\n1 NNL\n2 NNH\n3 NLL\n4 NHH\n5 LLL\n6 LLH\n7 LHH\n8 HHH\n"	0.1	92	0.1	14	0.2	0.1	5.0E-4	0.03	0.05	25	0.1	0.008204745	25000	2
784	0.2	23	0.3	false	1	"NNN\nNNL\nNNH\nNLL\nNHH\nLLL\nLLH\nLHH\nHHH\n"	0.2	0.4	50	"0 NNN\n1 NNL\n2 NNH\n3 NLL\n4 NHH\n5 LLL\n6 LLH\n7 LHH\n8 HHH\n"	0.1	92	0.1	14	0.2	0.1	5.0E-4	0.03	0.05	25	0.1	0.006974033	25000	2
785	0.2	23	0.3	false	1	"NNN\nNNL\nNNH\nNLL\nNHH\nLLL\nLLH\nLHH\nHHH\n"	0.2	0.4	50	"0 NNN\n1 NNL\n2 NNH\n3 NLL\n4 NHH\n5 LLL\n6 LLH\n7 LHH\n8 HHH\n"	0.1	92	0.1	14	0.2	0.1	5.0E-4	0.03	0.05	25	0.1	0.005927928	25000	2
787	0.2	23	0.3	false	1	"NNN\nNNL\nNNH\nNLL\nNHH\nLLL\nLLH\nLHH\nHHH\n"	0.2	0.4	50	"0 NNN\n1 NNL\n2 NNH\n3 NLL\n4 NHH\n5 LLL\n6 LLH\n7 LHH\n8 HHH\n"	0.1	92	0.1	14	0.2	0.1	5.0E-4	0.03	0.05	25	0.1	0.004282928	25000	2
786	0.2	23	0.3	false	1	"NNN\nNNL\nNNH\nNLL\nNHH\nLLL\nLLH\nLHH\nHHH\n"	0.2	0.4	50	"0 NNN\n1 NNL\n2 NNH\n3 NLL\n4 NHH\n5 LLL\n6 LLH\n7 LHH\n8 HHH\n"	0.1	92	0.1	14	0.2	0.1	5.0E-4	0.03	0.05	25	0.1	0.005038739	25000	2
788	0.2	23	0.3	false	1	"NNN\nNNL\nNNH\nNLL\nNHH\nLLL\nLLH\nLHH\nHHH\n"	0.2	0.4	50	"0 NNN\n1 NNL\n2 NNH\n3 NLL\n4 NHH\n5 LLL\n6 LLH\n7 LHH\n8 HHH\n"	0.1	92	0.1	14	0.2	0.1	5.0E-4	0.03	0.05	25	0.1	0.003640489	25000	2
789	0.2	23	0.3	false	1	"NNN\nNNL\nNNH\nNLL\nNHH\nLLL\nLLH\nLHH\nHHH\n"	0.2	0.4	50	"0 NNN\n1 NNL\n2 NNH\n3 NLL\n4 NHH\n5 LLL\n6 LLH\n7 LHH\n8 HHH\n"	0.1	92	0.1	14	0.2	0.1	5.0E-4	0.03	0.05	25	0.1	0.003094416	25000	2
792	0.2	23	0.3	false	1	"NNN\nNNL\nNNH\nNLL\nNHH\nLLL\nLLH\nLHH\nHHH\n"	0.2	0.4	50	"0 NNN\n1 NNL\n2 NNH\n3 NLL\n4 NHH\n5 LLL\n6 LLH\n7 LHH\n8 HHH\n"	0.1	92	0.1	14	0.2	0.1	5.0E-4	0.03	0.05	25	0.1	0.001900358	25000	2
790	0.2	23	0.3	false	1	"NNN\nNNL\nNNH\nNLL\nNHH\nLLL\nLLH\nLHH\nHHH\n"	0.2	0.4	50	"0 NNN\n1 NNL\n2 NNH\n3 NLL\n4 NHH\n5 LLL\n6 LLH\n7 LHH\n8 HHH\n"	0.1	92	0.1	14	0.2	0.1	5.0E-4	0.03	0.05	25	0.1	0.002630253	25000	2
793	0.2	23	0.3	false	1	"NNN\nNNL\nNNH\nNLL\nNHH\nLLL\nLLH\nLHH\nHHH\n"	0.2	0.4	50	"0 NNN\n1 NNL\n2 NNH\n3 NLL\n4 NHH\n5 LLL\n6 LLH\n7 LHH\n8 HHH\n"	0.1	92	0.1	14	0.2	0.1	5.0E-4	0.03	0.05	25	0.1	0.001615304	25000	2
791	0.2	23	0.3	false	1	"NNN\nNNL\nNNH\nNLL\nNHH\nLLL\nLLH\nLHH\nHHH\n"	0.2	0.4	50	"0 NNN\n1 NNL\n2 NNH\n3 NLL\n4 NHH\n5 LLL\n6 LLH\n7 LHH\n8 HHH\n"	0.1	92	0.1	14	0.2	0.1	5.0E-4	0.03	0.05	25	0.1	0.002235715	25000	2
794	0.2	23	0.3	false	1	"NNN\nNNL\nNNH\nNLL\nNHH\nLLL\nLLH\nLHH\nHHH\n"	0.2	0.4	50	"0 NNN\n1 NNL\n2 NNH\n3 NLL\n4 NHH\n5 LLL\n6 LLH\n7 LHH\n8 HHH\n"	0.1	92	0.1	14	0.2	0.1	5.0E-4	0.03	0.05	25	0.1	0.001373009	25000	2
795	0.2	23	0.3	false	1	"NNN\nNNL\nNNH\nNLL\nNHH\nLLL\nLLH\nLHH\nHHH\n"	0.2	0.4	50	"0 NNN\n1 NNL\n2 NNH\n3 NLL\n4 NHH\n5 LLL\n6 LLH\n7 LHH\n8 HHH\n"	0.1	92	0.1	14	0.2	0.1	5.0E-4	0.03	0.05	25	0.1	0.001167057	25000	2
796	0.2	23	0.3	false	1	"NNN\nNNL\nNNH\nNLL\nNHH\nLLL\nLLH\nLHH\nHHH\n"	0.2	0.4	50	"0 NNN\n1 NNL\n2 NNH\n3 NLL\n4 NHH\n5 LLL\n6 LLH\n7 LHH\n8 HHH\n"	0.1	92	0.1	14	0.2	0.1	5.0E-4	0.03	0.05	25	0.1	9.91999E-4	25000	2
797	0.2	23	0.3	false	1	"NNN\nNNL\nNNH\nNLL\nNHH\nLLL\nLLH\nLHH\nHHH\n"	0.2	0.4	50	"0 NNN\n1 NNL\n2 NNH\n3 NLL\n4 NHH\n5 LLL\n6 LLH\n7 LHH\n8 HHH\n"	0.1	92	0.1	14	0.2	0.1	5.0E-4	0.03	0.05	25	0.1	8.43199E-4	25000	2
798	0.2	23	0.3	false	1	"NNN\nNNL\nNNH\nNLL\nNHH\nLLL\nLLH\nLHH\nHHH\n"	0.2	0.4	50	"0 NNN\n1 NNL\n2 NNH\n3 NLL\n4 NHH\n5 LLL\n6 LLH\n7 LHH\n8 HHH\n"	0.1	92	0.1	14	0.2	0.1	5.0E-4	0.03	0.05	25	0.1	7.16719E-4	25000	2
800	0.2	23	0.3	false	1	"NNN\nNNL\nNNH\nNLL\nNHH\nLLL\nLLH\nLHH\nHHH\n"	0.2	0.4	50	"0 NNN\n1 NNL\n2 NNH\n3 NLL\n4 NHH\n5 LLL\n6 LLH\n7 LHH\n8 HHH\n"	0.1	92	0.1	14	0.2	0.1	5.0E-4	0.03	0.05	25	0.1	5.1783E-4	25000	0
799	0.2	23	0.3	false	1	"NNN\nNNL\nNNH\nNLL\nNHH\nLLL\nLLH\nLHH\nHHH\n"	0.2	0.4	50	"0 NNN\n1 NNL\n2 NNH\n3 NLL\n4 NHH\n5 LLL\n6 LLH\n7 LHH\n8 HHH\n"	0.1	92	0.1	14	0.2	0.1	5.0E-4	0.03	0.05	25	0.1	6.09211E-4	25000	2
802	0.2	23	0.3	false	1	"NNN\nNNL\nNNH\nNLL\nNHH\nLLL\nLLH\nLHH\nHHH\n"	0.2	0.4	50	"0 NNN\n1 NNL\n2 NNH\n3 NLL\n4 NHH\n5 LLL\n6 LLH\n7 LHH\n8 HHH\n"	0.1	92	0.1	14	0.2	0.1	5.0E-4	0.03	0.05	25	0.1	3.74132E-4	25000	2
803	0.2	23	0.3	false	1	"NNN\nNNL\nNNH\nNLL\nNHH\nLLL\nLLH\nLHH\nHHH\n"	0.2	0.4	50	"0 NNN\n1 NNL\n2 NNH\n3 NLL\n4 NHH\n5 LLL\n6 LLH\n7 LHH\n8 HHH\n"	0.1	92	0.1	14	0.2	0.1	5.0E-4	0.03	0.05	25	0.1	3.18012E-4	25000	2
801	0.2	23	0.3	false	1	"NNN\nNNL\nNNH\nNLL\nNHH\nLLL\nLLH\nLHH\nHHH\n"	0.2	0.4	50	"0 NNN\n1 NNL\n2 NNH\n3 NLL\n4 NHH\n5 LLL\n6 LLH\n7 LHH\n8 HHH\n"	0.1	92	0.1	14	0.2	0.1	5.0E-4	0.03	0.05	25	0.1	4.40155E-4	25000	2
804	0.2	23	0.3	false	1	"NNN\nNNL\nNNH\nNLL\nNHH\nLLL\nLLH\nLHH\nHHH\n"	0.2	0.4	50	"0 NNN\n1 NNL\n2 NNH\n3 NLL\n4 NHH\n5 LLL\n6 LLH\n7 LHH\n8 HHH\n"	0.1	92	0.1	14	0.2	0.1	5.0E-4	0.03	0.05	25	0.1	2.7031E-4	25000	2
805	0.2	23	0.3	false	1	"NNN\nNNL\nNNH\nNLL\nNHH\nLLL\nLLH\nLHH\nHHH\n"	0.2	0.4	50	"0 NNN\n1 NNL\n2 NNH\n3 NLL\n4 NHH\n5 LLL\n6 LLH\n7 LHH\n8 HHH\n"	0.1	92	0.1	14	0.2	0.1	5.0E-4	0.03	0.05	25	0.1	2.29764E-4	25000	2
806	0.2	23	0.3	false	1	"NNN\nNNL\nNNH\nNLL\nNHH\nLLL\nLLH\nLHH\nHHH\n"	0.2	0.4	50	"0 NNN\n1 NNL\n2 NNH\n3 NLL\n4 NHH\n5 LLL\n6 LLH\n7 LHH\n8 HHH\n"	0.1	92	0.1	14	0.2	0.1	5.0E-4	0.03	0.05	25	0.1	1.95299E-4	25000	2
809	0.2	23	0.3	false	1	"NNN\nNNL\nNNH\nNLL\nNHH\nLLL\nLLH\nLHH\nHHH\n"	0.2	0.4	50	"0 NNN\n1 NNL\n2 NNH\n3 NLL\n4 NHH\n5 LLL\n6 LLH\n7 LHH\n8 HHH\n"	0.1	92	0.1	14	0.2	0.1	5.0E-4	0.03	0.05	25	0.1	1.19938E-4	25000	2
807	0.2	23	0.3	false	1	"NNN\nNNL\nNNH\nNLL\nNHH\nLLL\nLLH\nLHH\nHHH\n"	0.2	0.4	50	"0 NNN\n1 NNL\n2 NNH\n3 NLL\n4 NHH\n5 LLL\n6 LLH\n7 LHH\n8 HHH\n"	0.1	92	0.1	14	0.2	0.1	5.0E-4	0.03	0.05	25	0.1	1.66004E-4	25000	2
808	0.2	23	0.3	false	1	"NNN\nNNL\nNNH\nNLL\nNHH\nLLL\nLLH\nLHH\nHHH\n"	0.2	0.4	50	"0 NNN\n1 NNL\n2 NNH\n3 NLL\n4 NHH\n5 LLL\n6 LLH\n7 LHH\n8 HHH\n"	0.1	92	0.1	14	0.2	0.1	5.0E-4	0.03	0.05	25	0.1	1.41104E-4	25000	2
810	0.2	23	0.3	false	1	"NNN\nNNL\nNNH\nNLL\nNHH\nLLL\nLLH\nLHH\nHHH\n"	0.2	0.4	50	"0 NNN\n1 NNL\n2 NNH\n3 NLL\n4 NHH\n5 LLL\n6 LLH\n7 LHH\n8 HHH\n"	0.1	92	0.1	14	0.2	0.1	5.0E-4	0.03	0.05	25	0.1	1.01947E-4	25000	2
811	0.2	23	0.3	false	1	"NNN\nNNL\nNNH\nNLL\nNHH\nLLL\nLLH\nLHH\nHHH\n"	0.2	0.4	50	"0 NNN\n1 NNL\n2 NNH\n3 NLL\n4 NHH\n5 LLL\n6 LLH\n7 LHH\n8 HHH\n"	0.1	92	0.1	14	0.2	0.1	5.0E-4	0.03	0.05	25	0.1	8.66553E-5	25000	2
813	0.2	23	0.3	false	1	"NNN\nNNL\nNNH\nNLL\nNHH\nLLL\nLLH\nLHH\nHHH\n"	0.2	0.4	50	"0 NNN\n1 NNL\n2 NNH\n3 NLL\n4 NHH\n5 LLL\n6 LLH\n7 LHH\n8 HHH\n"	0.1	92	0.1	14	0.2	0.1	5.0E-4	0.03	0.05	25	0.1	6.26084E-5	25000	2
814	0.2	23	0.3	false	1	"NNN\nNNL\nNNH\nNLL\nNHH\nLLL\nLLH\nLHH\nHHH\n"	0.2	0.4	50	"0 NNN\n1 NNL\n2 NNH\n3 NLL\n4 NHH\n5 LLL\n6 LLH\n7 LHH\n8 HHH\n"	0.1	92	0.1	14	0.2	0.1	5.0E-4	0.03	0.05	25	0.1	5.32172E-5	25000	2
812	0.2	23	0.3	false	1	"NNN\nNNL\nNNH\nNLL\nNHH\nLLL\nLLH\nLHH\nHHH\n"	0.2	0.4	50	"0 NNN\n1 NNL\n2 NNH\n3 NLL\n4 NHH\n5 LLL\n6 LLH\n7 LHH\n8 HHH\n"	0.1	92	0.1	14	0.2	0.1	5.0E-4	0.03	0.05	25	0.1	7.3657E-5	25000	2
815	0.2	23	0.3	false	1	"NNN\nNNL\nNNH\nNLL\nNHH\nLLL\nLLH\nLHH\nHHH\n"	0.2	0.4	50	"0 NNN\n1 NNL\n2 NNH\n3 NLL\n4 NHH\n5 LLL\n6 LLH\n7 LHH\n8 HHH\n"	0.1	92	0.1	14	0.2	0.1	5.0E-4	0.03	0.05	25	0.1	4.52346E-5	25000	2
816	0.2	23	0.3	false	1	"NNN\nNNL\nNNH\nNLL\nNHH\nLLL\nLLH\nLHH\nHHH\n"	0.2	0.4	50	"0 NNN\n1 NNL\n2 NNH\n3 NLL\n4 NHH\n5 LLL\n6 LLH\n7 LHH\n8 HHH\n"	0.1	92	0.1	14	0.2	0.1	5.0E-4	0.03	0.05	25	0.1	0	25000	2
817	0.2	23	0.3	false	1	"NNN\nNNL\nNNH\nNLL\nNHH\nLLL\nLLH\nLHH\nHHH\n"	0.2	0.4	50	"0 NNN\n1 NNL\n2 NNH\n3 NLL\n4 NHH\n5 LLL\n6 LLH\n7 LHH\n8 HHH\n"	0.1	92	0.1	14	0.2	0.1	5.0E-4	0.03	0.05	25	0.3	0.13	25000	2
819	0.2	23	0.3	false	1	"NNN\nNNL\nNNH\nNLL\nNHH\nLLL\nLLH\nLHH\nHHH\n"	0.2	0.4	50	"0 NNN\n1 NNL\n2 NNH\n3 NLL\n4 NHH\n5 LLL\n6 LLH\n7 LHH\n8 HHH\n"	0.1	92	0.1	14	0.2	0.1	5.0E-4	0.03	0.05	25	0.3	0.093925	25000	2
818	0.2	23	0.3	false	1	"NNN\nNNL\nNNH\nNLL\nNHH\nLLL\nLLH\nLHH\nHHH\n"	0.2	0.4	50	"0 NNN\n1 NNL\n2 NNH\n3 NLL\n4 NHH\n5 LLL\n6 LLH\n7 LHH\n8 HHH\n"	0.1	92	0.1	14	0.2	0.1	5.0E-4	0.03	0.05	25	0.3	0.1105	25000	2
821	0.2	23	0.3	false	1	"NNN\nNNL\nNNH\nNLL\nNHH\nLLL\nLLH\nLHH\nHHH\n"	0.2	0.4	50	"0 NNN\n1 NNL\n2 NNH\n3 NLL\n4 NHH\n5 LLL\n6 LLH\n7 LHH\n8 HHH\n"	0.1	92	0.1	14	0.2	0.1	5.0E-4	0.03	0.05	25	0.3	0.067860813	25000	2
820	0.2	23	0.3	false	1	"NNN\nNNL\nNNH\nNLL\nNHH\nLLL\nLLH\nLHH\nHHH\n"	0.2	0.4	50	"0 NNN\n1 NNL\n2 NNH\n3 NLL\n4 NHH\n5 LLL\n6 LLH\n7 LHH\n8 HHH\n"	0.1	92	0.1	14	0.2	0.1	5.0E-4	0.03	0.05	25	0.3	0.07983625	25000	2
822	0.2	23	0.3	false	1	"NNN\nNNL\nNNH\nNLL\nNHH\nLLL\nLLH\nLHH\nHHH\n"	0.2	0.4	50	"0 NNN\n1 NNL\n2 NNH\n3 NLL\n4 NHH\n5 LLL\n6 LLH\n7 LHH\n8 HHH\n"	0.1	92	0.1	14	0.2	0.1	5.0E-4	0.03	0.05	25	0.3	0.057681691	25000	2
823	0.2	23	0.3	false	1	"NNN\nNNL\nNNH\nNLL\nNHH\nLLL\nLLH\nLHH\nHHH\n"	0.2	0.4	50	"0 NNN\n1 NNL\n2 NNH\n3 NLL\n4 NHH\n5 LLL\n6 LLH\n7 LHH\n8 HHH\n"	0.1	92	0.1	14	0.2	0.1	5.0E-4	0.03	0.05	25	0.3	0.049029437	25000	2
824	0.2	23	0.3	false	1	"NNN\nNNL\nNNH\nNLL\nNHH\nLLL\nLLH\nLHH\nHHH\n"	0.2	0.4	50	"0 NNN\n1 NNL\n2 NNH\n3 NLL\n4 NHH\n5 LLL\n6 LLH\n7 LHH\n8 HHH\n"	0.1	92	0.1	14	0.2	0.1	5.0E-4	0.03	0.05	25	0.3	0.041675021	25000	2
825	0.2	23	0.3	false	1	"NNN\nNNL\nNNH\nNLL\nNHH\nLLL\nLLH\nLHH\nHHH\n"	0.2	0.4	50	"0 NNN\n1 NNL\n2 NNH\n3 NLL\n4 NHH\n5 LLL\n6 LLH\n7 LHH\n8 HHH\n"	0.1	92	0.1	14	0.2	0.1	5.0E-4	0.03	0.05	25	0.3	0.035423768	25000	2
826	0.2	23	0.3	false	1	"NNN\nNNL\nNNH\nNLL\nNHH\nLLL\nLLH\nLHH\nHHH\n"	0.2	0.4	50	"0 NNN\n1 NNL\n2 NNH\n3 NLL\n4 NHH\n5 LLL\n6 LLH\n7 LHH\n8 HHH\n"	0.1	92	0.1	14	0.2	0.1	5.0E-4	0.03	0.05	25	0.3	0.030110203	25000	2
828	0.2	23	0.3	false	1	"NNN\nNNL\nNNH\nNLL\nNHH\nLLL\nLLH\nLHH\nHHH\n"	0.2	0.4	50	"0 NNN\n1 NNL\n2 NNH\n3 NLL\n4 NHH\n5 LLL\n6 LLH\n7 LHH\n8 HHH\n"	0.1	92	0.1	14	0.2	0.1	5.0E-4	0.03	0.05	25	0.3	0.021754622	25000	2
830	0.2	23	0.3	false	1	"NNN\nNNL\nNNH\nNLL\nNHH\nLLL\nLLH\nLHH\nHHH\n"	0.2	0.4	50	"0 NNN\n1 NNL\n2 NNH\n3 NLL\n4 NHH\n5 LLL\n6 LLH\n7 LHH\n8 HHH\n"	0.1	92	0.1	14	0.2	0.1	5.0E-4	0.03	0.05	25	0.3	0.015717714	25000	2
827	0.2	23	0.3	false	1	"NNN\nNNL\nNNH\nNLL\nNHH\nLLL\nLLH\nLHH\nHHH\n"	0.2	0.4	50	"0 NNN\n1 NNL\n2 NNH\n3 NLL\n4 NHH\n5 LLL\n6 LLH\n7 LHH\n8 HHH\n"	0.1	92	0.1	14	0.2	0.1	5.0E-4	0.03	0.05	25	0.3	0.025593673	25000	2
829	0.2	23	0.3	false	1	"NNN\nNNL\nNNH\nNLL\nNHH\nLLL\nLLH\nLHH\nHHH\n"	0.2	0.4	50	"0 NNN\n1 NNL\n2 NNH\n3 NLL\n4 NHH\n5 LLL\n6 LLH\n7 LHH\n8 HHH\n"	0.1	92	0.1	14	0.2	0.1	5.0E-4	0.03	0.05	25	0.3	0.018491428	25000	2
831	0.2	23	0.3	false	1	"NNN\nNNL\nNNH\nNLL\nNHH\nLLL\nLLH\nLHH\nHHH\n"	0.2	0.4	50	"0 NNN\n1 NNL\n2 NNH\n3 NLL\n4 NHH\n5 LLL\n6 LLH\n7 LHH\n8 HHH\n"	0.1	92	0.1	14	0.2	0.1	5.0E-4	0.03	0.05	25	0.3	0.013360057	25000	2
832	0.2	23	0.3	false	1	"NNN\nNNL\nNNH\nNLL\nNHH\nLLL\nLLH\nLHH\nHHH\n"	0.2	0.4	50	"0 NNN\n1 NNL\n2 NNH\n3 NLL\n4 NHH\n5 LLL\n6 LLH\n7 LHH\n8 HHH\n"	0.1	92	0.1	14	0.2	0.1	5.0E-4	0.03	0.05	25	0.3	0.011356048	25000	2
834	0.2	23	0.3	false	1	"NNN\nNNL\nNNH\nNLL\nNHH\nLLL\nLLH\nLHH\nHHH\n"	0.2	0.4	50	"0 NNN\n1 NNL\n2 NNH\n3 NLL\n4 NHH\n5 LLL\n6 LLH\n7 LHH\n8 HHH\n"	0.1	92	0.1	14	0.2	0.1	5.0E-4	0.03	0.05	25	0.3	0.008204745	25000	2
833	0.2	23	0.3	false	1	"NNN\nNNL\nNNH\nNLL\nNHH\nLLL\nLLH\nLHH\nHHH\n"	0.2	0.4	50	"0 NNN\n1 NNL\n2 NNH\n3 NLL\n4 NHH\n5 LLL\n6 LLH\n7 LHH\n8 HHH\n"	0.1	92	0.1	14	0.2	0.1	5.0E-4	0.03	0.05	25	0.3	0.009652641	25000	2
835	0.2	23	0.3	false	1	"NNN\nNNL\nNNH\nNLL\nNHH\nLLL\nLLH\nLHH\nHHH\n"	0.2	0.4	50	"0 NNN\n1 NNL\n2 NNH\n3 NLL\n4 NHH\n5 LLL\n6 LLH\n7 LHH\n8 HHH\n"	0.1	92	0.1	14	0.2	0.1	5.0E-4	0.03	0.05	25	0.3	0.006974033	25000	2
836	0.2	23	0.3	false	1	"NNN\nNNL\nNNH\nNLL\nNHH\nLLL\nLLH\nLHH\nHHH\n"	0.2	0.4	50	"0 NNN\n1 NNL\n2 NNH\n3 NLL\n4 NHH\n5 LLL\n6 LLH\n7 LHH\n8 HHH\n"	0.1	92	0.1	14	0.2	0.1	5.0E-4	0.03	0.05	25	0.3	0.005927928	25000	2
837	0.2	23	0.3	false	1	"NNN\nNNL\nNNH\nNLL\nNHH\nLLL\nLLH\nLHH\nHHH\n"	0.2	0.4	50	"0 NNN\n1 NNL\n2 NNH\n3 NLL\n4 NHH\n5 LLL\n6 LLH\n7 LHH\n8 HHH\n"	0.1	92	0.1	14	0.2	0.1	5.0E-4	0.03	0.05	25	0.3	0.005038739	25000	2
839	0.2	23	0.3	false	1	"NNN\nNNL\nNNH\nNLL\nNHH\nLLL\nLLH\nLHH\nHHH\n"	0.2	0.4	50	"0 NNN\n1 NNL\n2 NNH\n3 NLL\n4 NHH\n5 LLL\n6 LLH\n7 LHH\n8 HHH\n"	0.1	92	0.1	14	0.2	0.1	5.0E-4	0.03	0.05	25	0.3	0.003640489	25000	2
840	0.2	23	0.3	false	1	"NNN\nNNL\nNNH\nNLL\nNHH\nLLL\nLLH\nLHH\nHHH\n"	0.2	0.4	50	"0 NNN\n1 NNL\n2 NNH\n3 NLL\n4 NHH\n5 LLL\n6 LLH\n7 LHH\n8 HHH\n"	0.1	92	0.1	14	0.2	0.1	5.0E-4	0.03	0.05	25	0.3	0.003094416	25000	2
838	0.2	23	0.3	false	1	"NNN\nNNL\nNNH\nNLL\nNHH\nLLL\nLLH\nLHH\nHHH\n"	0.2	0.4	50	"0 NNN\n1 NNL\n2 NNH\n3 NLL\n4 NHH\n5 LLL\n6 LLH\n7 LHH\n8 HHH\n"	0.1	92	0.1	14	0.2	0.1	5.0E-4	0.03	0.05	25	0.3	0.004282928	25000	2
842	0.2	23	0.3	false	1	"NNN\nNNL\nNNH\nNLL\nNHH\nLLL\nLLH\nLHH\nHHH\n"	0.2	0.4	50	"0 NNN\n1 NNL\n2 NNH\n3 NLL\n4 NHH\n5 LLL\n6 LLH\n7 LHH\n8 HHH\n"	0.1	92	0.1	14	0.2	0.1	5.0E-4	0.03	0.05	25	0.3	0.002235715	25000	2
841	0.2	23	0.3	false	1	"NNN\nNNL\nNNH\nNLL\nNHH\nLLL\nLLH\nLHH\nHHH\n"	0.2	0.4	50	"0 NNN\n1 NNL\n2 NNH\n3 NLL\n4 NHH\n5 LLL\n6 LLH\n7 LHH\n8 HHH\n"	0.1	92	0.1	14	0.2	0.1	5.0E-4	0.03	0.05	25	0.3	0.002630253	25000	2
843	0.2	23	0.3	false	1	"NNN\nNNL\nNNH\nNLL\nNHH\nLLL\nLLH\nLHH\nHHH\n"	0.2	0.4	50	"0 NNN\n1 NNL\n2 NNH\n3 NLL\n4 NHH\n5 LLL\n6 LLH\n7 LHH\n8 HHH\n"	0.1	92	0.1	14	0.2	0.1	5.0E-4	0.03	0.05	25	0.3	0.001900358	25000	2
844	0.2	23	0.3	false	1	"NNN\nNNL\nNNH\nNLL\nNHH\nLLL\nLLH\nLHH\nHHH\n"	0.2	0.4	50	"0 NNN\n1 NNL\n2 NNH\n3 NLL\n4 NHH\n5 LLL\n6 LLH\n7 LHH\n8 HHH\n"	0.1	92	0.1	14	0.2	0.1	5.0E-4	0.03	0.05	25	0.3	0.001615304	25000	2
845	0.2	23	0.3	false	1	"NNN\nNNL\nNNH\nNLL\nNHH\nLLL\nLLH\nLHH\nHHH\n"	0.2	0.4	50	"0 NNN\n1 NNL\n2 NNH\n3 NLL\n4 NHH\n5 LLL\n6 LLH\n7 LHH\n8 HHH\n"	0.1	92	0.1	14	0.2	0.1	5.0E-4	0.03	0.05	25	0.3	0.001373009	25000	2
847	0.2	23	0.3	false	1	"NNN\nNNL\nNNH\nNLL\nNHH\nLLL\nLLH\nLHH\nHHH\n"	0.2	0.4	50	"0 NNN\n1 NNL\n2 NNH\n3 NLL\n4 NHH\n5 LLL\n6 LLH\n7 LHH\n8 HHH\n"	0.1	92	0.1	14	0.2	0.1	5.0E-4	0.03	0.05	25	0.3	9.91999E-4	25000	2
846	0.2	23	0.3	false	1	"NNN\nNNL\nNNH\nNLL\nNHH\nLLL\nLLH\nLHH\nHHH\n"	0.2	0.4	50	"0 NNN\n1 NNL\n2 NNH\n3 NLL\n4 NHH\n5 LLL\n6 LLH\n7 LHH\n8 HHH\n"	0.1	92	0.1	14	0.2	0.1	5.0E-4	0.03	0.05	25	0.3	0.001167057	25000	2
849	0.2	23	0.3	false	1	"NNN\nNNL\nNNH\nNLL\nNHH\nLLL\nLLH\nLHH\nHHH\n"	0.2	0.4	50	"0 NNN\n1 NNL\n2 NNH\n3 NLL\n4 NHH\n5 LLL\n6 LLH\n7 LHH\n8 HHH\n"	0.1	92	0.1	14	0.2	0.1	5.0E-4	0.03	0.05	25	0.3	7.16719E-4	25000	2
850	0.2	23	0.3	false	1	"NNN\nNNL\nNNH\nNLL\nNHH\nLLL\nLLH\nLHH\nHHH\n"	0.2	0.4	50	"0 NNN\n1 NNL\n2 NNH\n3 NLL\n4 NHH\n5 LLL\n6 LLH\n7 LHH\n8 HHH\n"	0.1	92	0.1	14	0.2	0.1	5.0E-4	0.03	0.05	25	0.3	6.09211E-4	25000	2
848	0.2	23	0.3	false	1	"NNN\nNNL\nNNH\nNLL\nNHH\nLLL\nLLH\nLHH\nHHH\n"	0.2	0.4	50	"0 NNN\n1 NNL\n2 NNH\n3 NLL\n4 NHH\n5 LLL\n6 LLH\n7 LHH\n8 HHH\n"	0.1	92	0.1	14	0.2	0.1	5.0E-4	0.03	0.05	25	0.3	8.43199E-4	25000	2
851	0.2	23	0.3	false	1	"NNN\nNNL\nNNH\nNLL\nNHH\nLLL\nLLH\nLHH\nHHH\n"	0.2	0.4	50	"0 NNN\n1 NNL\n2 NNH\n3 NLL\n4 NHH\n5 LLL\n6 LLH\n7 LHH\n8 HHH\n"	0.1	92	0.1	14	0.2	0.1	5.0E-4	0.03	0.05	25	0.3	5.1783E-4	25000	2
852	0.2	23	0.3	false	1	"NNN\nNNL\nNNH\nNLL\nNHH\nLLL\nLLH\nLHH\nHHH\n"	0.2	0.4	50	"0 NNN\n1 NNL\n2 NNH\n3 NLL\n4 NHH\n5 LLL\n6 LLH\n7 LHH\n8 HHH\n"	0.1	92	0.1	14	0.2	0.1	5.0E-4	0.03	0.05	25	0.3	4.40155E-4	25000	2
853	0.2	23	0.3	false	1	"NNN\nNNL\nNNH\nNLL\nNHH\nLLL\nLLH\nLHH\nHHH\n"	0.2	0.4	50	"0 NNN\n1 NNL\n2 NNH\n3 NLL\n4 NHH\n5 LLL\n6 LLH\n7 LHH\n8 HHH\n"	0.1	92	0.1	14	0.2	0.1	5.0E-4	0.03	0.05	25	0.3	3.74132E-4	25000	2
854	0.2	23	0.3	false	1	"NNN\nNNL\nNNH\nNLL\nNHH\nLLL\nLLH\nLHH\nHHH\n"	0.2	0.4	50	"0 NNN\n1 NNL\n2 NNH\n3 NLL\n4 NHH\n5 LLL\n6 LLH\n7 LHH\n8 HHH\n"	0.1	92	0.1	14	0.2	0.1	5.0E-4	0.03	0.05	25	0.3	3.18012E-4	25000	2
855	0.2	23	0.3	false	1	"NNN\nNNL\nNNH\nNLL\nNHH\nLLL\nLLH\nLHH\nHHH\n"	0.2	0.4	50	"0 NNN\n1 NNL\n2 NNH\n3 NLL\n4 NHH\n5 LLL\n6 LLH\n7 LHH\n8 HHH\n"	0.1	92	0.1	14	0.2	0.1	5.0E-4	0.03	0.05	25	0.3	2.7031E-4	25000	2
856	0.2	23	0.3	false	1	"NNN\nNNL\nNNH\nNLL\nNHH\nLLL\nLLH\nLHH\nHHH\n"	0.2	0.4	50	"0 NNN\n1 NNL\n2 NNH\n3 NLL\n4 NHH\n5 LLL\n6 LLH\n7 LHH\n8 HHH\n"	0.1	92	0.1	14	0.2	0.1	5.0E-4	0.03	0.05	25	0.3	2.29764E-4	25000	2
857	0.2	23	0.3	false	1	"NNN\nNNL\nNNH\nNLL\nNHH\nLLL\nLLH\nLHH\nHHH\n"	0.2	0.4	50	"0 NNN\n1 NNL\n2 NNH\n3 NLL\n4 NHH\n5 LLL\n6 LLH\n7 LHH\n8 HHH\n"	0.1	92	0.1	14	0.2	0.1	5.0E-4	0.03	0.05	25	0.3	1.95299E-4	25000	2
860	0.2	23	0.3	false	1	"NNN\nNNL\nNNH\nNLL\nNHH\nLLL\nLLH\nLHH\nHHH\n"	0.2	0.4	50	"0 NNN\n1 NNL\n2 NNH\n3 NLL\n4 NHH\n5 LLL\n6 LLH\n7 LHH\n8 HHH\n"	0.1	92	0.1	14	0.2	0.1	5.0E-4	0.03	0.05	25	0.3	1.19938E-4	25000	2
861	0.2	23	0.3	false	1	"NNN\nNNL\nNNH\nNLL\nNHH\nLLL\nLLH\nLHH\nHHH\n"	0.2	0.4	50	"0 NNN\n1 NNL\n2 NNH\n3 NLL\n4 NHH\n5 LLL\n6 LLH\n7 LHH\n8 HHH\n"	0.1	92	0.1	14	0.2	0.1	5.0E-4	0.03	0.05	25	0.3	1.01947E-4	25000	2
859	0.2	23	0.3	false	1	"NNN\nNNL\nNNH\nNLL\nNHH\nLLL\nLLH\nLHH\nHHH\n"	0.2	0.4	50	"0 NNN\n1 NNL\n2 NNH\n3 NLL\n4 NHH\n5 LLL\n6 LLH\n7 LHH\n8 HHH\n"	0.1	92	0.1	14	0.2	0.1	5.0E-4	0.03	0.05	25	0.3	1.41104E-4	25000	2
858	0.2	23	0.3	false	1	"NNN\nNNL\nNNH\nNLL\nNHH\nLLL\nLLH\nLHH\nHHH\n"	0.2	0.4	50	"0 NNN\n1 NNL\n2 NNH\n3 NLL\n4 NHH\n5 LLL\n6 LLH\n7 LHH\n8 HHH\n"	0.1	92	0.1	14	0.2	0.1	5.0E-4	0.03	0.05	25	0.3	1.66004E-4	25000	2
863	0.2	23	0.3	false	1	"NNN\nNNL\nNNH\nNLL\nNHH\nLLL\nLLH\nLHH\nHHH\n"	0.2	0.4	50	"0 NNN\n1 NNL\n2 NNH\n3 NLL\n4 NHH\n5 LLL\n6 LLH\n7 LHH\n8 HHH\n"	0.1	92	0.1	14	0.2	0.1	5.0E-4	0.03	0.05	25	0.3	7.3657E-5	25000	2
862	0.2	23	0.3	false	1	"NNN\nNNL\nNNH\nNLL\nNHH\nLLL\nLLH\nLHH\nHHH\n"	0.2	0.4	50	"0 NNN\n1 NNL\n2 NNH\n3 NLL\n4 NHH\n5 LLL\n6 LLH\n7 LHH\n8 HHH\n"	0.1	92	0.1	14	0.2	0.1	5.0E-4	0.03	0.05	25	0.3	8.66553E-5	25000	2
864	0.2	23	0.3	false	1	"NNN\nNNL\nNNH\nNLL\nNHH\nLLL\nLLH\nLHH\nHHH\n"	0.2	0.4	50	"0 NNN\n1 NNL\n2 NNH\n3 NLL\n4 NHH\n5 LLL\n6 LLH\n7 LHH\n8 HHH\n"	0.1	92	0.1	14	0.2	0.1	5.0E-4	0.03	0.05	25	0.3	6.26084E-5	25000	2
865	0.2	23	0.3	false	1	"NNN\nNNL\nNNH\nNLL\nNHH\nLLL\nLLH\nLHH\nHHH\n"	0.2	0.4	50	"0 NNN\n1 NNL\n2 NNH\n3 NLL\n4 NHH\n5 LLL\n6 LLH\n7 LHH\n8 HHH\n"	0.1	92	0.1	14	0.2	0.1	5.0E-4	0.03	0.05	25	0.3	5.32172E-5	25000	2
867	0.2	23	0.3	false	1	"NNN\nNNL\nNNH\nNLL\nNHH\nLLL\nLLH\nLHH\nHHH\n"	0.2	0.4	50	"0 NNN\n1 NNL\n2 NNH\n3 NLL\n4 NHH\n5 LLL\n6 LLH\n7 LHH\n8 HHH\n"	0.1	92	0.1	14	0.2	0.1	5.0E-4	0.03	0.05	25	0.3	0	25000	2
866	0.2	23	0.3	false	1	"NNN\nNNL\nNNH\nNLL\nNHH\nLLL\nLLH\nLHH\nHHH\n"	0.2	0.4	50	"0 NNN\n1 NNL\n2 NNH\n3 NLL\n4 NHH\n5 LLL\n6 LLH\n7 LHH\n8 HHH\n"	0.1	92	0.1	14	0.2	0.1	5.0E-4	0.03	0.05	25	0.3	4.52346E-5	25000	2
868	0.2	23	0.3	false	1	"NNN\nNNL\nNNH\nNLL\nNHH\nLLL\nLLH\nLHH\nHHH\n"	0.2	0.4	50	"0 NNN\n1 NNL\n2 NNH\n3 NLL\n4 NHH\n5 LLL\n6 LLH\n7 LHH\n8 HHH\n"	0.1	92	0.1	14	0.2	0.1	5.0E-4	0.03	0.05	25	1	0.13	25000	2
870	0.2	23	0.3	false	1	"NNN\nNNL\nNNH\nNLL\nNHH\nLLL\nLLH\nLHH\nHHH\n"	0.2	0.4	50	"0 NNN\n1 NNL\n2 NNH\n3 NLL\n4 NHH\n5 LLL\n6 LLH\n7 LHH\n8 HHH\n"	0.1	92	0.1	14	0.2	0.1	5.0E-4	0.03	0.05	25	1	0.093925	25000	2
871	0.2	23	0.3	false	1	"NNN\nNNL\nNNH\nNLL\nNHH\nLLL\nLLH\nLHH\nHHH\n"	0.2	0.4	50	"0 NNN\n1 NNL\n2 NNH\n3 NLL\n4 NHH\n5 LLL\n6 LLH\n7 LHH\n8 HHH\n"	0.1	92	0.1	14	0.2	0.1	5.0E-4	0.03	0.05	25	1	0.07983625	25000	2
869	0.2	23	0.3	false	1	"NNN\nNNL\nNNH\nNLL\nNHH\nLLL\nLLH\nLHH\nHHH\n"	0.2	0.4	50	"0 NNN\n1 NNL\n2 NNH\n3 NLL\n4 NHH\n5 LLL\n6 LLH\n7 LHH\n8 HHH\n"	0.1	92	0.1	14	0.2	0.1	5.0E-4	0.03	0.05	25	1	0.1105	25000	2
872	0.2	23	0.3	false	1	"NNN\nNNL\nNNH\nNLL\nNHH\nLLL\nLLH\nLHH\nHHH\n"	0.2	0.4	50	"0 NNN\n1 NNL\n2 NNH\n3 NLL\n4 NHH\n5 LLL\n6 LLH\n7 LHH\n8 HHH\n"	0.1	92	0.1	14	0.2	0.1	5.0E-4	0.03	0.05	25	1	0.067860813	25000	2
873	0.2	23	0.3	false	1	"NNN\nNNL\nNNH\nNLL\nNHH\nLLL\nLLH\nLHH\nHHH\n"	0.2	0.4	50	"0 NNN\n1 NNL\n2 NNH\n3 NLL\n4 NHH\n5 LLL\n6 LLH\n7 LHH\n8 HHH\n"	0.1	92	0.1	14	0.2	0.1	5.0E-4	0.03	0.05	25	1	0.057681691	25000	2
874	0.2	23	0.3	false	1	"NNN\nNNL\nNNH\nNLL\nNHH\nLLL\nLLH\nLHH\nHHH\n"	0.2	0.4	50	"0 NNN\n1 NNL\n2 NNH\n3 NLL\n4 NHH\n5 LLL\n6 LLH\n7 LHH\n8 HHH\n"	0.1	92	0.1	14	0.2	0.1	5.0E-4	0.03	0.05	25	1	0.049029437	25000	2
875	0.2	23	0.3	false	1	"NNN\nNNL\nNNH\nNLL\nNHH\nLLL\nLLH\nLHH\nHHH\n"	0.2	0.4	50	"0 NNN\n1 NNL\n2 NNH\n3 NLL\n4 NHH\n5 LLL\n6 LLH\n7 LHH\n8 HHH\n"	0.1	92	0.1	14	0.2	0.1	5.0E-4	0.03	0.05	25	1	0.041675021	25000	2
877	0.2	23	0.3	false	1	"NNN\nNNL\nNNH\nNLL\nNHH\nLLL\nLLH\nLHH\nHHH\n"	0.2	0.4	50	"0 NNN\n1 NNL\n2 NNH\n3 NLL\n4 NHH\n5 LLL\n6 LLH\n7 LHH\n8 HHH\n"	0.1	92	0.1	14	0.2	0.1	5.0E-4	0.03	0.05	25	1	0.030110203	25000	2
878	0.2	23	0.3	false	1	"NNN\nNNL\nNNH\nNLL\nNHH\nLLL\nLLH\nLHH\nHHH\n"	0.2	0.4	50	"0 NNN\n1 NNL\n2 NNH\n3 NLL\n4 NHH\n5 LLL\n6 LLH\n7 LHH\n8 HHH\n"	0.1	92	0.1	14	0.2	0.1	5.0E-4	0.03	0.05	25	1	0.025593673	25000	2
876	0.2	23	0.3	false	1	"NNN\nNNL\nNNH\nNLL\nNHH\nLLL\nLLH\nLHH\nHHH\n"	0.2	0.4	50	"0 NNN\n1 NNL\n2 NNH\n3 NLL\n4 NHH\n5 LLL\n6 LLH\n7 LHH\n8 HHH\n"	0.1	92	0.1	14	0.2	0.1	5.0E-4	0.03	0.05	25	1	0.035423768	25000	2
880	0.2	23	0.3	false	1	"NNN\nNNL\nNNH\nNLL\nNHH\nLLL\nLLH\nLHH\nHHH\n"	0.2	0.4	50	"0 NNN\n1 NNL\n2 NNH\n3 NLL\n4 NHH\n5 LLL\n6 LLH\n7 LHH\n8 HHH\n"	0.1	92	0.1	14	0.2	0.1	5.0E-4	0.03	0.05	25	1	0.018491428	25000	2
881	0.2	23	0.3	false	1	"NNN\nNNL\nNNH\nNLL\nNHH\nLLL\nLLH\nLHH\nHHH\n"	0.2	0.4	50	"0 NNN\n1 NNL\n2 NNH\n3 NLL\n4 NHH\n5 LLL\n6 LLH\n7 LHH\n8 HHH\n"	0.1	92	0.1	14	0.2	0.1	5.0E-4	0.03	0.05	25	1	0.015717714	25000	2
879	0.2	23	0.3	false	1	"NNN\nNNL\nNNH\nNLL\nNHH\nLLL\nLLH\nLHH\nHHH\n"	0.2	0.4	50	"0 NNN\n1 NNL\n2 NNH\n3 NLL\n4 NHH\n5 LLL\n6 LLH\n7 LHH\n8 HHH\n"	0.1	92	0.1	14	0.2	0.1	5.0E-4	0.03	0.05	25	1	0.021754622	25000	2
882	0.2	23	0.3	false	1	"NNN\nNNL\nNNH\nNLL\nNHH\nLLL\nLLH\nLHH\nHHH\n"	0.2	0.4	50	"0 NNN\n1 NNL\n2 NNH\n3 NLL\n4 NHH\n5 LLL\n6 LLH\n7 LHH\n8 HHH\n"	0.1	92	0.1	14	0.2	0.1	5.0E-4	0.03	0.05	25	1	0.013360057	25000	2
884	0.2	23	0.3	false	1	"NNN\nNNL\nNNH\nNLL\nNHH\nLLL\nLLH\nLHH\nHHH\n"	0.2	0.4	50	"0 NNN\n1 NNL\n2 NNH\n3 NLL\n4 NHH\n5 LLL\n6 LLH\n7 LHH\n8 HHH\n"	0.1	92	0.1	14	0.2	0.1	5.0E-4	0.03	0.05	25	1	0.009652641	25000	2
883	0.2	23	0.3	false	1	"NNN\nNNL\nNNH\nNLL\nNHH\nLLL\nLLH\nLHH\nHHH\n"	0.2	0.4	50	"0 NNN\n1 NNL\n2 NNH\n3 NLL\n4 NHH\n5 LLL\n6 LLH\n7 LHH\n8 HHH\n"	0.1	92	0.1	14	0.2	0.1	5.0E-4	0.03	0.05	25	1	0.011356048	25000	2
886	0.2	23	0.3	false	1	"NNN\nNNL\nNNH\nNLL\nNHH\nLLL\nLLH\nLHH\nHHH\n"	0.2	0.4	50	"0 NNN\n1 NNL\n2 NNH\n3 NLL\n4 NHH\n5 LLL\n6 LLH\n7 LHH\n8 HHH\n"	0.1	92	0.1	14	0.2	0.1	5.0E-4	0.03	0.05	25	1	0.006974033	25000	2
885	0.2	23	0.3	false	1	"NNN\nNNL\nNNH\nNLL\nNHH\nLLL\nLLH\nLHH\nHHH\n"	0.2	0.4	50	"0 NNN\n1 NNL\n2 NNH\n3 NLL\n4 NHH\n5 LLL\n6 LLH\n7 LHH\n8 HHH\n"	0.1	92	0.1	14	0.2	0.1	5.0E-4	0.03	0.05	25	1	0.008204745	25000	2
887	0.2	23	0.3	false	1	"NNN\nNNL\nNNH\nNLL\nNHH\nLLL\nLLH\nLHH\nHHH\n"	0.2	0.4	50	"0 NNN\n1 NNL\n2 NNH\n3 NLL\n4 NHH\n5 LLL\n6 LLH\n7 LHH\n8 HHH\n"	0.1	92	0.1	14	0.2	0.1	5.0E-4	0.03	0.05	25	1	0.005927928	25000	2
888	0.2	23	0.3	false	1	"NNN\nNNL\nNNH\nNLL\nNHH\nLLL\nLLH\nLHH\nHHH\n"	0.2	0.4	50	"0 NNN\n1 NNL\n2 NNH\n3 NLL\n4 NHH\n5 LLL\n6 LLH\n7 LHH\n8 HHH\n"	0.1	92	0.1	14	0.2	0.1	5.0E-4	0.03	0.05	25	1	0.005038739	25000	2
891	0.2	23	0.3	false	1	"NNN\nNNL\nNNH\nNLL\nNHH\nLLL\nLLH\nLHH\nHHH\n"	0.2	0.4	50	"0 NNN\n1 NNL\n2 NNH\n3 NLL\n4 NHH\n5 LLL\n6 LLH\n7 LHH\n8 HHH\n"	0.1	92	0.1	14	0.2	0.1	5.0E-4	0.03	0.05	25	1	0.003094416	25000	2
889	0.2	23	0.3	false	1	"NNN\nNNL\nNNH\nNLL\nNHH\nLLL\nLLH\nLHH\nHHH\n"	0.2	0.4	50	"0 NNN\n1 NNL\n2 NNH\n3 NLL\n4 NHH\n5 LLL\n6 LLH\n7 LHH\n8 HHH\n"	0.1	92	0.1	14	0.2	0.1	5.0E-4	0.03	0.05	25	1	0.004282928	25000	2
892	0.2	23	0.3	false	1	"NNN\nNNL\nNNH\nNLL\nNHH\nLLL\nLLH\nLHH\nHHH\n"	0.2	0.4	50	"0 NNN\n1 NNL\n2 NNH\n3 NLL\n4 NHH\n5 LLL\n6 LLH\n7 LHH\n8 HHH\n"	0.1	92	0.1	14	0.2	0.1	5.0E-4	0.03	0.05	25	1	0.002630253	25000	2
890	0.2	23	0.3	false	1	"NNN\nNNL\nNNH\nNLL\nNHH\nLLL\nLLH\nLHH\nHHH\n"	0.2	0.4	50	"0 NNN\n1 NNL\n2 NNH\n3 NLL\n4 NHH\n5 LLL\n6 LLH\n7 LHH\n8 HHH\n"	0.1	92	0.1	14	0.2	0.1	5.0E-4	0.03	0.05	25	1	0.003640489	25000	2
893	0.2	23	0.3	false	1	"NNN\nNNL\nNNH\nNLL\nNHH\nLLL\nLLH\nLHH\nHHH\n"	0.2	0.4	50	"0 NNN\n1 NNL\n2 NNH\n3 NLL\n4 NHH\n5 LLL\n6 LLH\n7 LHH\n8 HHH\n"	0.1	92	0.1	14	0.2	0.1	5.0E-4	0.03	0.05	25	1	0.002235715	25000	2
895	0.2	23	0.3	false	1	"NNN\nNNL\nNNH\nNLL\nNHH\nLLL\nLLH\nLHH\nHHH\n"	0.2	0.4	50	"0 NNN\n1 NNL\n2 NNH\n3 NLL\n4 NHH\n5 LLL\n6 LLH\n7 LHH\n8 HHH\n"	0.1	92	0.1	14	0.2	0.1	5.0E-4	0.03	0.05	25	1	0.001615304	25000	2
894	0.2	23	0.3	false	1	"NNN\nNNL\nNNH\nNLL\nNHH\nLLL\nLLH\nLHH\nHHH\n"	0.2	0.4	50	"0 NNN\n1 NNL\n2 NNH\n3 NLL\n4 NHH\n5 LLL\n6 LLH\n7 LHH\n8 HHH\n"	0.1	92	0.1	14	0.2	0.1	5.0E-4	0.03	0.05	25	1	0.001900358	25000	2
897	0.2	23	0.3	false	1	"NNN\nNNL\nNNH\nNLL\nNHH\nLLL\nLLH\nLHH\nHHH\n"	0.2	0.4	50	"0 NNN\n1 NNL\n2 NNH\n3 NLL\n4 NHH\n5 LLL\n6 LLH\n7 LHH\n8 HHH\n"	0.1	92	0.1	14	0.2	0.1	5.0E-4	0.03	0.05	25	1	0.001167057	25000	2
896	0.2	23	0.3	false	1	"NNN\nNNL\nNNH\nNLL\nNHH\nLLL\nLLH\nLHH\nHHH\n"	0.2	0.4	50	"0 NNN\n1 NNL\n2 NNH\n3 NLL\n4 NHH\n5 LLL\n6 LLH\n7 LHH\n8 HHH\n"	0.1	92	0.1	14	0.2	0.1	5.0E-4	0.03	0.05	25	1	0.001373009	25000	2
898	0.2	23	0.3	false	1	"NNN\nNNL\nNNH\nNLL\nNHH\nLLL\nLLH\nLHH\nHHH\n"	0.2	0.4	50	"0 NNN\n1 NNL\n2 NNH\n3 NLL\n4 NHH\n5 LLL\n6 LLH\n7 LHH\n8 HHH\n"	0.1	92	0.1	14	0.2	0.1	5.0E-4	0.03	0.05	25	1	9.91999E-4	25000	2
899	0.2	23	0.3	false	1	"NNN\nNNL\nNNH\nNLL\nNHH\nLLL\nLLH\nLHH\nHHH\n"	0.2	0.4	50	"0 NNN\n1 NNL\n2 NNH\n3 NLL\n4 NHH\n5 LLL\n6 LLH\n7 LHH\n8 HHH\n"	0.1	92	0.1	14	0.2	0.1	5.0E-4	0.03	0.05	25	1	8.43199E-4	25000	2
900	0.2	23	0.3	false	1	"NNN\nNNL\nNNH\nNLL\nNHH\nLLL\nLLH\nLHH\nHHH\n"	0.2	0.4	50	"0 NNN\n1 NNL\n2 NNH\n3 NLL\n4 NHH\n5 LLL\n6 LLH\n7 LHH\n8 HHH\n"	0.1	92	0.1	14	0.2	0.1	5.0E-4	0.03	0.05	25	1	7.16719E-4	25000	2
902	0.2	23	0.3	false	1	"NNN\nNNL\nNNH\nNLL\nNHH\nLLL\nLLH\nLHH\nHHH\n"	0.2	0.4	50	"0 NNN\n1 NNL\n2 NNH\n3 NLL\n4 NHH\n5 LLL\n6 LLH\n7 LHH\n8 HHH\n"	0.1	92	0.1	14	0.2	0.1	5.0E-4	0.03	0.05	25	1	5.1783E-4	25000	2
901	0.2	23	0.3	false	1	"NNN\nNNL\nNNH\nNLL\nNHH\nLLL\nLLH\nLHH\nHHH\n"	0.2	0.4	50	"0 NNN\n1 NNL\n2 NNH\n3 NLL\n4 NHH\n5 LLL\n6 LLH\n7 LHH\n8 HHH\n"	0.1	92	0.1	14	0.2	0.1	5.0E-4	0.03	0.05	25	1	6.09211E-4	25000	2
903	0.2	23	0.3	false	1	"NNN\nNNL\nNNH\nNLL\nNHH\nLLL\nLLH\nLHH\nHHH\n"	0.2	0.4	50	"0 NNN\n1 NNL\n2 NNH\n3 NLL\n4 NHH\n5 LLL\n6 LLH\n7 LHH\n8 HHH\n"	0.1	92	0.1	14	0.2	0.1	5.0E-4	0.03	0.05	25	1	4.40155E-4	25000	2
904	0.2	23	0.3	false	1	"NNN\nNNL\nNNH\nNLL\nNHH\nLLL\nLLH\nLHH\nHHH\n"	0.2	0.4	50	"0 NNN\n1 NNL\n2 NNH\n3 NLL\n4 NHH\n5 LLL\n6 LLH\n7 LHH\n8 HHH\n"	0.1	92	0.1	14	0.2	0.1	5.0E-4	0.03	0.05	25	1	3.74132E-4	25000	2
905	0.2	23	0.3	false	1	"NNN\nNNL\nNNH\nNLL\nNHH\nLLL\nLLH\nLHH\nHHH\n"	0.2	0.4	50	"0 NNN\n1 NNL\n2 NNH\n3 NLL\n4 NHH\n5 LLL\n6 LLH\n7 LHH\n8 HHH\n"	0.1	92	0.1	14	0.2	0.1	5.0E-4	0.03	0.05	25	1	3.18012E-4	25000	2
906	0.2	23	0.3	false	1	"NNN\nNNL\nNNH\nNLL\nNHH\nLLL\nLLH\nLHH\nHHH\n"	0.2	0.4	50	"0 NNN\n1 NNL\n2 NNH\n3 NLL\n4 NHH\n5 LLL\n6 LLH\n7 LHH\n8 HHH\n"	0.1	92	0.1	14	0.2	0.1	5.0E-4	0.03	0.05	25	1	2.7031E-4	25000	2
908	0.2	23	0.3	false	1	"NNN\nNNL\nNNH\nNLL\nNHH\nLLL\nLLH\nLHH\nHHH\n"	0.2	0.4	50	"0 NNN\n1 NNL\n2 NNH\n3 NLL\n4 NHH\n5 LLL\n6 LLH\n7 LHH\n8 HHH\n"	0.1	92	0.1	14	0.2	0.1	5.0E-4	0.03	0.05	25	1	1.95299E-4	25000	2
907	0.2	23	0.3	false	1	"NNN\nNNL\nNNH\nNLL\nNHH\nLLL\nLLH\nLHH\nHHH\n"	0.2	0.4	50	"0 NNN\n1 NNL\n2 NNH\n3 NLL\n4 NHH\n5 LLL\n6 LLH\n7 LHH\n8 HHH\n"	0.1	92	0.1	14	0.2	0.1	5.0E-4	0.03	0.05	25	1	2.29764E-4	25000	2
909	0.2	23	0.3	false	1	"NNN\nNNL\nNNH\nNLL\nNHH\nLLL\nLLH\nLHH\nHHH\n"	0.2	0.4	50	"0 NNN\n1 NNL\n2 NNH\n3 NLL\n4 NHH\n5 LLL\n6 LLH\n7 LHH\n8 HHH\n"	0.1	92	0.1	14	0.2	0.1	5.0E-4	0.03	0.05	25	1	1.66004E-4	25000	2
911	0.2	23	0.3	false	1	"NNN\nNNL\nNNH\nNLL\nNHH\nLLL\nLLH\nLHH\nHHH\n"	0.2	0.4	50	"0 NNN\n1 NNL\n2 NNH\n3 NLL\n4 NHH\n5 LLL\n6 LLH\n7 LHH\n8 HHH\n"	0.1	92	0.1	14	0.2	0.1	5.0E-4	0.03	0.05	25	1	1.19938E-4	25000	2
913	0.2	23	0.3	false	1	"NNN\nNNL\nNNH\nNLL\nNHH\nLLL\nLLH\nLHH\nHHH\n"	0.2	0.4	50	"0 NNN\n1 NNL\n2 NNH\n3 NLL\n4 NHH\n5 LLL\n6 LLH\n7 LHH\n8 HHH\n"	0.1	92	0.1	14	0.2	0.1	5.0E-4	0.03	0.05	25	1	8.66553E-5	25000	2
912	0.2	23	0.3	false	1	"NNN\nNNL\nNNH\nNLL\nNHH\nLLL\nLLH\nLHH\nHHH\n"	0.2	0.4	50	"0 NNN\n1 NNL\n2 NNH\n3 NLL\n4 NHH\n5 LLL\n6 LLH\n7 LHH\n8 HHH\n"	0.1	92	0.1	14	0.2	0.1	5.0E-4	0.03	0.05	25	1	1.01947E-4	25000	2
910	0.2	23	0.3	false	1	"NNN\nNNL\nNNH\nNLL\nNHH\nLLL\nLLH\nLHH\nHHH\n"	0.2	0.4	50	"0 NNN\n1 NNL\n2 NNH\n3 NLL\n4 NHH\n5 LLL\n6 LLH\n7 LHH\n8 HHH\n"	0.1	92	0.1	14	0.2	0.1	5.0E-4	0.03	0.05	25	1	1.41104E-4	25000	2
914	0.2	23	0.3	false	1	"NNN\nNNL\nNNH\nNLL\nNHH\nLLL\nLLH\nLHH\nHHH\n"	0.2	0.4	50	"0 NNN\n1 NNL\n2 NNH\n3 NLL\n4 NHH\n5 LLL\n6 LLH\n7 LHH\n8 HHH\n"	0.1	92	0.1	14	0.2	0.1	5.0E-4	0.03	0.05	25	1	7.3657E-5	25000	2
915	0.2	23	0.3	false	1	"NNN\nNNL\nNNH\nNLL\nNHH\nLLL\nLLH\nLHH\nHHH\n"	0.2	0.4	50	"0 NNN\n1 NNL\n2 NNH\n3 NLL\n4 NHH\n5 LLL\n6 LLH\n7 LHH\n8 HHH\n"	0.1	92	0.1	14	0.2	0.1	5.0E-4	0.03	0.05	25	1	6.26084E-5	25000	2
916	0.2	23	0.3	false	1	"NNN\nNNL\nNNH\nNLL\nNHH\nLLL\nLLH\nLHH\nHHH\n"	0.2	0.4	50	"0 NNN\n1 NNL\n2 NNH\n3 NLL\n4 NHH\n5 LLL\n6 LLH\n7 LHH\n8 HHH\n"	0.1	92	0.1	14	0.2	0.1	5.0E-4	0.03	0.05	25	1	5.32172E-5	25000	2
918	0.2	23	0.3	false	1	"NNN\nNNL\nNNH\nNLL\nNHH\nLLL\nLLH\nLHH\nHHH\n"	0.2	0.4	50	"0 NNN\n1 NNL\n2 NNH\n3 NLL\n4 NHH\n5 LLL\n6 LLH\n7 LHH\n8 HHH\n"	0.1	92	0.1	14	0.2	0.1	5.0E-4	0.03	0.05	25	1	0	25000	2
917	0.2	23	0.3	false	1	"NNN\nNNL\nNNH\nNLL\nNHH\nLLL\nLLH\nLHH\nHHH\n"	0.2	0.4	50	"0 NNN\n1 NNL\n2 NNH\n3 NLL\n4 NHH\n5 LLL\n6 LLH\n7 LHH\n8 HHH\n"	0.1	92	0.1	14	0.2	0.1	5.0E-4	0.03	0.05	25	1	4.52346E-5	25000	2
919	0.2	23	0.3	false	1	"NNN\nNNL\nNNH\nNLL\nNHH\nLLL\nLLH\nLHH\nHHH\n"	0.2	0.4	50	"0 NNN\n1 NNL\n2 NNH\n3 NLL\n4 NHH\n5 LLL\n6 LLH\n7 LHH\n8 HHH\n"	0.1	92	0.1	14	0.2	0.1	5.0E-4	0.03	0.05	25	3	0.13	25000	2
921	0.2	23	0.3	false	1	"NNN\nNNL\nNNH\nNLL\nNHH\nLLL\nLLH\nLHH\nHHH\n"	0.2	0.4	50	"0 NNN\n1 NNL\n2 NNH\n3 NLL\n4 NHH\n5 LLL\n6 LLH\n7 LHH\n8 HHH\n"	0.1	92	0.1	14	0.2	0.1	5.0E-4	0.03	0.05	25	3	0.093925	25000	2
920	0.2	23	0.3	false	1	"NNN\nNNL\nNNH\nNLL\nNHH\nLLL\nLLH\nLHH\nHHH\n"	0.2	0.4	50	"0 NNN\n1 NNL\n2 NNH\n3 NLL\n4 NHH\n5 LLL\n6 LLH\n7 LHH\n8 HHH\n"	0.1	92	0.1	14	0.2	0.1	5.0E-4	0.03	0.05	25	3	0.1105	25000	2
923	0.2	23	0.3	false	1	"NNN\nNNL\nNNH\nNLL\nNHH\nLLL\nLLH\nLHH\nHHH\n"	0.2	0.4	50	"0 NNN\n1 NNL\n2 NNH\n3 NLL\n4 NHH\n5 LLL\n6 LLH\n7 LHH\n8 HHH\n"	0.1	92	0.1	14	0.2	0.1	5.0E-4	0.03	0.05	25	3	0.067860813	25000	2
922	0.2	23	0.3	false	1	"NNN\nNNL\nNNH\nNLL\nNHH\nLLL\nLLH\nLHH\nHHH\n"	0.2	0.4	50	"0 NNN\n1 NNL\n2 NNH\n3 NLL\n4 NHH\n5 LLL\n6 LLH\n7 LHH\n8 HHH\n"	0.1	92	0.1	14	0.2	0.1	5.0E-4	0.03	0.05	25	3	0.07983625	25000	2
924	0.2	23	0.3	false	1	"NNN\nNNL\nNNH\nNLL\nNHH\nLLL\nLLH\nLHH\nHHH\n"	0.2	0.4	50	"0 NNN\n1 NNL\n2 NNH\n3 NLL\n4 NHH\n5 LLL\n6 LLH\n7 LHH\n8 HHH\n"	0.1	92	0.1	14	0.2	0.1	5.0E-4	0.03	0.05	25	3	0.057681691	25000	2
925	0.2	23	0.3	false	1	"NNN\nNNL\nNNH\nNLL\nNHH\nLLL\nLLH\nLHH\nHHH\n"	0.2	0.4	50	"0 NNN\n1 NNL\n2 NNH\n3 NLL\n4 NHH\n5 LLL\n6 LLH\n7 LHH\n8 HHH\n"	0.1	92	0.1	14	0.2	0.1	5.0E-4	0.03	0.05	25	3	0.049029437	25000	2
926	0.2	23	0.3	false	1	"NNN\nNNL\nNNH\nNLL\nNHH\nLLL\nLLH\nLHH\nHHH\n"	0.2	0.4	50	"0 NNN\n1 NNL\n2 NNH\n3 NLL\n4 NHH\n5 LLL\n6 LLH\n7 LHH\n8 HHH\n"	0.1	92	0.1	14	0.2	0.1	5.0E-4	0.03	0.05	25	3	0.041675021	25000	2
928	0.2	23	0.3	false	1	"NNN\nNNL\nNNH\nNLL\nNHH\nLLL\nLLH\nLHH\nHHH\n"	0.2	0.4	50	"0 NNN\n1 NNL\n2 NNH\n3 NLL\n4 NHH\n5 LLL\n6 LLH\n7 LHH\n8 HHH\n"	0.1	92	0.1	14	0.2	0.1	5.0E-4	0.03	0.05	25	3	0.030110203	25000	2
927	0.2	23	0.3	false	1	"NNN\nNNL\nNNH\nNLL\nNHH\nLLL\nLLH\nLHH\nHHH\n"	0.2	0.4	50	"0 NNN\n1 NNL\n2 NNH\n3 NLL\n4 NHH\n5 LLL\n6 LLH\n7 LHH\n8 HHH\n"	0.1	92	0.1	14	0.2	0.1	5.0E-4	0.03	0.05	25	3	0.035423768	25000	2
929	0.2	23	0.3	false	1	"NNN\nNNL\nNNH\nNLL\nNHH\nLLL\nLLH\nLHH\nHHH\n"	0.2	0.4	50	"0 NNN\n1 NNL\n2 NNH\n3 NLL\n4 NHH\n5 LLL\n6 LLH\n7 LHH\n8 HHH\n"	0.1	92	0.1	14	0.2	0.1	5.0E-4	0.03	0.05	25	3	0.025593673	25000	2
930	0.2	23	0.3	false	1	"NNN\nNNL\nNNH\nNLL\nNHH\nLLL\nLLH\nLHH\nHHH\n"	0.2	0.4	50	"0 NNN\n1 NNL\n2 NNH\n3 NLL\n4 NHH\n5 LLL\n6 LLH\n7 LHH\n8 HHH\n"	0.1	92	0.1	14	0.2	0.1	5.0E-4	0.03	0.05	25	3	0.021754622	25000	2
931	0.2	23	0.3	false	1	"NNN\nNNL\nNNH\nNLL\nNHH\nLLL\nLLH\nLHH\nHHH\n"	0.2	0.4	50	"0 NNN\n1 NNL\n2 NNH\n3 NLL\n4 NHH\n5 LLL\n6 LLH\n7 LHH\n8 HHH\n"	0.1	92	0.1	14	0.2	0.1	5.0E-4	0.03	0.05	25	3	0.018491428	25000	2
932	0.2	23	0.3	false	1	"NNN\nNNL\nNNH\nNLL\nNHH\nLLL\nLLH\nLHH\nHHH\n"	0.2	0.4	50	"0 NNN\n1 NNL\n2 NNH\n3 NLL\n4 NHH\n5 LLL\n6 LLH\n7 LHH\n8 HHH\n"	0.1	92	0.1	14	0.2	0.1	5.0E-4	0.03	0.05	25	3	0.015717714	25000	2
934	0.2	23	0.3	false	1	"NNN\nNNL\nNNH\nNLL\nNHH\nLLL\nLLH\nLHH\nHHH\n"	0.2	0.4	50	"0 NNN\n1 NNL\n2 NNH\n3 NLL\n4 NHH\n5 LLL\n6 LLH\n7 LHH\n8 HHH\n"	0.1	92	0.1	14	0.2	0.1	5.0E-4	0.03	0.05	25	3	0.011356048	25000	2
933	0.2	23	0.3	false	1	"NNN\nNNL\nNNH\nNLL\nNHH\nLLL\nLLH\nLHH\nHHH\n"	0.2	0.4	50	"0 NNN\n1 NNL\n2 NNH\n3 NLL\n4 NHH\n5 LLL\n6 LLH\n7 LHH\n8 HHH\n"	0.1	92	0.1	14	0.2	0.1	5.0E-4	0.03	0.05	25	3	0.013360057	25000	2
935	0.2	23	0.3	false	1	"NNN\nNNL\nNNH\nNLL\nNHH\nLLL\nLLH\nLHH\nHHH\n"	0.2	0.4	50	"0 NNN\n1 NNL\n2 NNH\n3 NLL\n4 NHH\n5 LLL\n6 LLH\n7 LHH\n8 HHH\n"	0.1	92	0.1	14	0.2	0.1	5.0E-4	0.03	0.05	25	3	0.009652641	25000	2
937	0.2	23	0.3	false	1	"NNN\nNNL\nNNH\nNLL\nNHH\nLLL\nLLH\nLHH\nHHH\n"	0.2	0.4	50	"0 NNN\n1 NNL\n2 NNH\n3 NLL\n4 NHH\n5 LLL\n6 LLH\n7 LHH\n8 HHH\n"	0.1	92	0.1	14	0.2	0.1	5.0E-4	0.03	0.05	25	3	0.006974033	25000	2
939	0.2	23	0.3	false	1	"NNN\nNNL\nNNH\nNLL\nNHH\nLLL\nLLH\nLHH\nHHH\n"	0.2	0.4	50	"0 NNN\n1 NNL\n2 NNH\n3 NLL\n4 NHH\n5 LLL\n6 LLH\n7 LHH\n8 HHH\n"	0.1	92	0.1	14	0.2	0.1	5.0E-4	0.03	0.05	25	3	0.005038739	25000	2
938	0.2	23	0.3	false	1	"NNN\nNNL\nNNH\nNLL\nNHH\nLLL\nLLH\nLHH\nHHH\n"	0.2	0.4	50	"0 NNN\n1 NNL\n2 NNH\n3 NLL\n4 NHH\n5 LLL\n6 LLH\n7 LHH\n8 HHH\n"	0.1	92	0.1	14	0.2	0.1	5.0E-4	0.03	0.05	25	3	0.005927928	25000	2
936	0.2	23	0.3	false	1	"NNN\nNNL\nNNH\nNLL\nNHH\nLLL\nLLH\nLHH\nHHH\n"	0.2	0.4	50	"0 NNN\n1 NNL\n2 NNH\n3 NLL\n4 NHH\n5 LLL\n6 LLH\n7 LHH\n8 HHH\n"	0.1	92	0.1	14	0.2	0.1	5.0E-4	0.03	0.05	25	3	0.008204745	25000	2
940	0.2	23	0.3	false	1	"NNN\nNNL\nNNH\nNLL\nNHH\nLLL\nLLH\nLHH\nHHH\n"	0.2	0.4	50	"0 NNN\n1 NNL\n2 NNH\n3 NLL\n4 NHH\n5 LLL\n6 LLH\n7 LHH\n8 HHH\n"	0.1	92	0.1	14	0.2	0.1	5.0E-4	0.03	0.05	25	3	0.004282928	25000	2
941	0.2	23	0.3	false	1	"NNN\nNNL\nNNH\nNLL\nNHH\nLLL\nLLH\nLHH\nHHH\n"	0.2	0.4	50	"0 NNN\n1 NNL\n2 NNH\n3 NLL\n4 NHH\n5 LLL\n6 LLH\n7 LHH\n8 HHH\n"	0.1	92	0.1	14	0.2	0.1	5.0E-4	0.03	0.05	25	3	0.003640489	25000	2
942	0.2	23	0.3	false	1	"NNN\nNNL\nNNH\nNLL\nNHH\nLLL\nLLH\nLHH\nHHH\n"	0.2	0.4	50	"0 NNN\n1 NNL\n2 NNH\n3 NLL\n4 NHH\n5 LLL\n6 LLH\n7 LHH\n8 HHH\n"	0.1	92	0.1	14	0.2	0.1	5.0E-4	0.03	0.05	25	3	0.003094416	25000	2
943	0.2	23	0.3	false	1	"NNN\nNNL\nNNH\nNLL\nNHH\nLLL\nLLH\nLHH\nHHH\n"	0.2	0.4	50	"0 NNN\n1 NNL\n2 NNH\n3 NLL\n4 NHH\n5 LLL\n6 LLH\n7 LHH\n8 HHH\n"	0.1	92	0.1	14	0.2	0.1	5.0E-4	0.03	0.05	25	3	0.002630253	25000	2
944	0.2	23	0.3	false	1	"NNN\nNNL\nNNH\nNLL\nNHH\nLLL\nLLH\nLHH\nHHH\n"	0.2	0.4	50	"0 NNN\n1 NNL\n2 NNH\n3 NLL\n4 NHH\n5 LLL\n6 LLH\n7 LHH\n8 HHH\n"	0.1	92	0.1	14	0.2	0.1	5.0E-4	0.03	0.05	25	3	0.002235715	25000	2
945	0.2	23	0.3	false	1	"NNN\nNNL\nNNH\nNLL\nNHH\nLLL\nLLH\nLHH\nHHH\n"	0.2	0.4	50	"0 NNN\n1 NNL\n2 NNH\n3 NLL\n4 NHH\n5 LLL\n6 LLH\n7 LHH\n8 HHH\n"	0.1	92	0.1	14	0.2	0.1	5.0E-4	0.03	0.05	25	3	0.001900358	25000	2
946	0.2	23	0.3	false	1	"NNN\nNNL\nNNH\nNLL\nNHH\nLLL\nLLH\nLHH\nHHH\n"	0.2	0.4	50	"0 NNN\n1 NNL\n2 NNH\n3 NLL\n4 NHH\n5 LLL\n6 LLH\n7 LHH\n8 HHH\n"	0.1	92	0.1	14	0.2	0.1	5.0E-4	0.03	0.05	25	3	0.001615304	25000	2
949	0.2	23	0.3	false	1	"NNN\nNNL\nNNH\nNLL\nNHH\nLLL\nLLH\nLHH\nHHH\n"	0.2	0.4	50	"0 NNN\n1 NNL\n2 NNH\n3 NLL\n4 NHH\n5 LLL\n6 LLH\n7 LHH\n8 HHH\n"	0.1	92	0.1	14	0.2	0.1	5.0E-4	0.03	0.05	25	3	9.91999E-4	25000	2
948	0.2	23	0.3	false	1	"NNN\nNNL\nNNH\nNLL\nNHH\nLLL\nLLH\nLHH\nHHH\n"	0.2	0.4	50	"0 NNN\n1 NNL\n2 NNH\n3 NLL\n4 NHH\n5 LLL\n6 LLH\n7 LHH\n8 HHH\n"	0.1	92	0.1	14	0.2	0.1	5.0E-4	0.03	0.05	25	3	0.001167057	25000	2
947	0.2	23	0.3	false	1	"NNN\nNNL\nNNH\nNLL\nNHH\nLLL\nLLH\nLHH\nHHH\n"	0.2	0.4	50	"0 NNN\n1 NNL\n2 NNH\n3 NLL\n4 NHH\n5 LLL\n6 LLH\n7 LHH\n8 HHH\n"	0.1	92	0.1	14	0.2	0.1	5.0E-4	0.03	0.05	25	3	0.001373009	25000	2
951	0.2	23	0.3	false	1	"NNN\nNNL\nNNH\nNLL\nNHH\nLLL\nLLH\nLHH\nHHH\n"	0.2	0.4	50	"0 NNN\n1 NNL\n2 NNH\n3 NLL\n4 NHH\n5 LLL\n6 LLH\n7 LHH\n8 HHH\n"	0.1	92	0.1	14	0.2	0.1	5.0E-4	0.03	0.05	25	3	7.16719E-4	25000	2
950	0.2	23	0.3	false	1	"NNN\nNNL\nNNH\nNLL\nNHH\nLLL\nLLH\nLHH\nHHH\n"	0.2	0.4	50	"0 NNN\n1 NNL\n2 NNH\n3 NLL\n4 NHH\n5 LLL\n6 LLH\n7 LHH\n8 HHH\n"	0.1	92	0.1	14	0.2	0.1	5.0E-4	0.03	0.05	25	3	8.43199E-4	25000	2
952	0.2	23	0.3	false	1	"NNN\nNNL\nNNH\nNLL\nNHH\nLLL\nLLH\nLHH\nHHH\n"	0.2	0.4	50	"0 NNN\n1 NNL\n2 NNH\n3 NLL\n4 NHH\n5 LLL\n6 LLH\n7 LHH\n8 HHH\n"	0.1	92	0.1	14	0.2	0.1	5.0E-4	0.03	0.05	25	3	6.09211E-4	25000	8
953	0.2	23	0.3	false	1	"NNN\nNNL\nNNH\nNLL\nNHH\nLLL\nLLH\nLHH\nHHH\n"	0.2	0.4	50	"0 NNN\n1 NNL\n2 NNH\n3 NLL\n4 NHH\n5 LLL\n6 LLH\n7 LHH\n8 HHH\n"	0.1	92	0.1	14	0.2	0.1	5.0E-4	0.03	0.05	25	3	5.1783E-4	25000	2
954	0.2	23	0.3	false	1	"NNN\nNNL\nNNH\nNLL\nNHH\nLLL\nLLH\nLHH\nHHH\n"	0.2	0.4	50	"0 NNN\n1 NNL\n2 NNH\n3 NLL\n4 NHH\n5 LLL\n6 LLH\n7 LHH\n8 HHH\n"	0.1	92	0.1	14	0.2	0.1	5.0E-4	0.03	0.05	25	3	4.40155E-4	25000	8
956	0.2	23	0.3	false	1	"NNN\nNNL\nNNH\nNLL\nNHH\nLLL\nLLH\nLHH\nHHH\n"	0.2	0.4	50	"0 NNN\n1 NNL\n2 NNH\n3 NLL\n4 NHH\n5 LLL\n6 LLH\n7 LHH\n8 HHH\n"	0.1	92	0.1	14	0.2	0.1	5.0E-4	0.03	0.05	25	3	3.18012E-4	25000	2
955	0.2	23	0.3	false	1	"NNN\nNNL\nNNH\nNLL\nNHH\nLLL\nLLH\nLHH\nHHH\n"	0.2	0.4	50	"0 NNN\n1 NNL\n2 NNH\n3 NLL\n4 NHH\n5 LLL\n6 LLH\n7 LHH\n8 HHH\n"	0.1	92	0.1	14	0.2	0.1	5.0E-4	0.03	0.05	25	3	3.74132E-4	25000	2
958	0.2	23	0.3	false	1	"NNN\nNNL\nNNH\nNLL\nNHH\nLLL\nLLH\nLHH\nHHH\n"	0.2	0.4	50	"0 NNN\n1 NNL\n2 NNH\n3 NLL\n4 NHH\n5 LLL\n6 LLH\n7 LHH\n8 HHH\n"	0.1	92	0.1	14	0.2	0.1	5.0E-4	0.03	0.05	25	3	2.29764E-4	25000	8
959	0.2	23	0.3	false	1	"NNN\nNNL\nNNH\nNLL\nNHH\nLLL\nLLH\nLHH\nHHH\n"	0.2	0.4	50	"0 NNN\n1 NNL\n2 NNH\n3 NLL\n4 NHH\n5 LLL\n6 LLH\n7 LHH\n8 HHH\n"	0.1	92	0.1	14	0.2	0.1	5.0E-4	0.03	0.05	25	3	1.95299E-4	25000	8
957	0.2	23	0.3	false	1	"NNN\nNNL\nNNH\nNLL\nNHH\nLLL\nLLH\nLHH\nHHH\n"	0.2	0.4	50	"0 NNN\n1 NNL\n2 NNH\n3 NLL\n4 NHH\n5 LLL\n6 LLH\n7 LHH\n8 HHH\n"	0.1	92	0.1	14	0.2	0.1	5.0E-4	0.03	0.05	25	3	2.7031E-4	25000	8
960	0.2	23	0.3	false	1	"NNN\nNNL\nNNH\nNLL\nNHH\nLLL\nLLH\nLHH\nHHH\n"	0.2	0.4	50	"0 NNN\n1 NNL\n2 NNH\n3 NLL\n4 NHH\n5 LLL\n6 LLH\n7 LHH\n8 HHH\n"	0.1	92	0.1	14	0.2	0.1	5.0E-4	0.03	0.05	25	3	1.66004E-4	25000	8
961	0.2	23	0.3	false	1	"NNN\nNNL\nNNH\nNLL\nNHH\nLLL\nLLH\nLHH\nHHH\n"	0.2	0.4	50	"0 NNN\n1 NNL\n2 NNH\n3 NLL\n4 NHH\n5 LLL\n6 LLH\n7 LHH\n8 HHH\n"	0.1	92	0.1	14	0.2	0.1	5.0E-4	0.03	0.05	25	3	1.41104E-4	25000	8
962	0.2	23	0.3	false	1	"NNN\nNNL\nNNH\nNLL\nNHH\nLLL\nLLH\nLHH\nHHH\n"	0.2	0.4	50	"0 NNN\n1 NNL\n2 NNH\n3 NLL\n4 NHH\n5 LLL\n6 LLH\n7 LHH\n8 HHH\n"	0.1	92	0.1	14	0.2	0.1	5.0E-4	0.03	0.05	25	3	1.19938E-4	25000	8
964	0.2	23	0.3	false	1	"NNN\nNNL\nNNH\nNLL\nNHH\nLLL\nLLH\nLHH\nHHH\n"	0.2	0.4	50	"0 NNN\n1 NNL\n2 NNH\n3 NLL\n4 NHH\n5 LLL\n6 LLH\n7 LHH\n8 HHH\n"	0.1	92	0.1	14	0.2	0.1	5.0E-4	0.03	0.05	25	3	8.66553E-5	25000	8
963	0.2	23	0.3	false	1	"NNN\nNNL\nNNH\nNLL\nNHH\nLLL\nLLH\nLHH\nHHH\n"	0.2	0.4	50	"0 NNN\n1 NNL\n2 NNH\n3 NLL\n4 NHH\n5 LLL\n6 LLH\n7 LHH\n8 HHH\n"	0.1	92	0.1	14	0.2	0.1	5.0E-4	0.03	0.05	25	3	1.01947E-4	25000	2
965	0.2	23	0.3	false	1	"NNN\nNNL\nNNH\nNLL\nNHH\nLLL\nLLH\nLHH\nHHH\n"	0.2	0.4	50	"0 NNN\n1 NNL\n2 NNH\n3 NLL\n4 NHH\n5 LLL\n6 LLH\n7 LHH\n8 HHH\n"	0.1	92	0.1	14	0.2	0.1	5.0E-4	0.03	0.05	25	3	7.3657E-5	25000	2
966	0.2	23	0.3	false	1	"NNN\nNNL\nNNH\nNLL\nNHH\nLLL\nLLH\nLHH\nHHH\n"	0.2	0.4	50	"0 NNN\n1 NNL\n2 NNH\n3 NLL\n4 NHH\n5 LLL\n6 LLH\n7 LHH\n8 HHH\n"	0.1	92	0.1	14	0.2	0.1	5.0E-4	0.03	0.05	25	3	6.26084E-5	25000	8
969	0.2	23	0.3	false	1	"NNN\nNNL\nNNH\nNLL\nNHH\nLLL\nLLH\nLHH\nHHH\n"	0.2	0.4	50	"0 NNN\n1 NNL\n2 NNH\n3 NLL\n4 NHH\n5 LLL\n6 LLH\n7 LHH\n8 HHH\n"	0.1	92	0.1	14	0.2	0.1	5.0E-4	0.03	0.05	25	3	0	25000	2
967	0.2	23	0.3	false	1	"NNN\nNNL\nNNH\nNLL\nNHH\nLLL\nLLH\nLHH\nHHH\n"	0.2	0.4	50	"0 NNN\n1 NNL\n2 NNH\n3 NLL\n4 NHH\n5 LLL\n6 LLH\n7 LHH\n8 HHH\n"	0.1	92	0.1	14	0.2	0.1	5.0E-4	0.03	0.05	25	3	5.32172E-5	25000	8
970	0.2	23	0.3	false	1	"NNN\nNNL\nNNH\nNLL\nNHH\nLLL\nLLH\nLHH\nHHH\n"	0.2	0.4	50	"0 NNN\n1 NNL\n2 NNH\n3 NLL\n4 NHH\n5 LLL\n6 LLH\n7 LHH\n8 HHH\n"	0.1	92	0.1	14	0.2	0.1	5.0E-4	0.03	0.05	25	10	0.13	25000	2
968	0.2	23	0.3	false	1	"NNN\nNNL\nNNH\nNLL\nNHH\nLLL\nLLH\nLHH\nHHH\n"	0.2	0.4	50	"0 NNN\n1 NNL\n2 NNH\n3 NLL\n4 NHH\n5 LLL\n6 LLH\n7 LHH\n8 HHH\n"	0.1	92	0.1	14	0.2	0.1	5.0E-4	0.03	0.05	25	3	4.52346E-5	25000	2
971	0.2	23	0.3	false	1	"NNN\nNNL\nNNH\nNLL\nNHH\nLLL\nLLH\nLHH\nHHH\n"	0.2	0.4	50	"0 NNN\n1 NNL\n2 NNH\n3 NLL\n4 NHH\n5 LLL\n6 LLH\n7 LHH\n8 HHH\n"	0.1	92	0.1	14	0.2	0.1	5.0E-4	0.03	0.05	25	10	0.1105	25000	2
973	0.2	23	0.3	false	1	"NNN\nNNL\nNNH\nNLL\nNHH\nLLL\nLLH\nLHH\nHHH\n"	0.2	0.4	50	"0 NNN\n1 NNL\n2 NNH\n3 NLL\n4 NHH\n5 LLL\n6 LLH\n7 LHH\n8 HHH\n"	0.1	92	0.1	14	0.2	0.1	5.0E-4	0.03	0.05	25	10	0.07983625	25000	2
972	0.2	23	0.3	false	1	"NNN\nNNL\nNNH\nNLL\nNHH\nLLL\nLLH\nLHH\nHHH\n"	0.2	0.4	50	"0 NNN\n1 NNL\n2 NNH\n3 NLL\n4 NHH\n5 LLL\n6 LLH\n7 LHH\n8 HHH\n"	0.1	92	0.1	14	0.2	0.1	5.0E-4	0.03	0.05	25	10	0.093925	25000	2
975	0.2	23	0.3	false	1	"NNN\nNNL\nNNH\nNLL\nNHH\nLLL\nLLH\nLHH\nHHH\n"	0.2	0.4	50	"0 NNN\n1 NNL\n2 NNH\n3 NLL\n4 NHH\n5 LLL\n6 LLH\n7 LHH\n8 HHH\n"	0.1	92	0.1	14	0.2	0.1	5.0E-4	0.03	0.05	25	10	0.057681691	25000	2
974	0.2	23	0.3	false	1	"NNN\nNNL\nNNH\nNLL\nNHH\nLLL\nLLH\nLHH\nHHH\n"	0.2	0.4	50	"0 NNN\n1 NNL\n2 NNH\n3 NLL\n4 NHH\n5 LLL\n6 LLH\n7 LHH\n8 HHH\n"	0.1	92	0.1	14	0.2	0.1	5.0E-4	0.03	0.05	25	10	0.067860813	25000	2
976	0.2	23	0.3	false	1	"NNN\nNNL\nNNH\nNLL\nNHH\nLLL\nLLH\nLHH\nHHH\n"	0.2	0.4	50	"0 NNN\n1 NNL\n2 NNH\n3 NLL\n4 NHH\n5 LLL\n6 LLH\n7 LHH\n8 HHH\n"	0.1	92	0.1	14	0.2	0.1	5.0E-4	0.03	0.05	25	10	0.049029437	25000	2
977	0.2	23	0.3	false	1	"NNN\nNNL\nNNH\nNLL\nNHH\nLLL\nLLH\nLHH\nHHH\n"	0.2	0.4	50	"0 NNN\n1 NNL\n2 NNH\n3 NLL\n4 NHH\n5 LLL\n6 LLH\n7 LHH\n8 HHH\n"	0.1	92	0.1	14	0.2	0.1	5.0E-4	0.03	0.05	25	10	0.041675021	25000	2
978	0.2	23	0.3	false	1	"NNN\nNNL\nNNH\nNLL\nNHH\nLLL\nLLH\nLHH\nHHH\n"	0.2	0.4	50	"0 NNN\n1 NNL\n2 NNH\n3 NLL\n4 NHH\n5 LLL\n6 LLH\n7 LHH\n8 HHH\n"	0.1	92	0.1	14	0.2	0.1	5.0E-4	0.03	0.05	25	10	0.035423768	25000	2
980	0.2	23	0.3	false	1	"NNN\nNNL\nNNH\nNLL\nNHH\nLLL\nLLH\nLHH\nHHH\n"	0.2	0.4	50	"0 NNN\n1 NNL\n2 NNH\n3 NLL\n4 NHH\n5 LLL\n6 LLH\n7 LHH\n8 HHH\n"	0.1	92	0.1	14	0.2	0.1	5.0E-4	0.03	0.05	25	10	0.025593673	25000	2
979	0.2	23	0.3	false	1	"NNN\nNNL\nNNH\nNLL\nNHH\nLLL\nLLH\nLHH\nHHH\n"	0.2	0.4	50	"0 NNN\n1 NNL\n2 NNH\n3 NLL\n4 NHH\n5 LLL\n6 LLH\n7 LHH\n8 HHH\n"	0.1	92	0.1	14	0.2	0.1	5.0E-4	0.03	0.05	25	10	0.030110203	25000	2
982	0.2	23	0.3	false	1	"NNN\nNNL\nNNH\nNLL\nNHH\nLLL\nLLH\nLHH\nHHH\n"	0.2	0.4	50	"0 NNN\n1 NNL\n2 NNH\n3 NLL\n4 NHH\n5 LLL\n6 LLH\n7 LHH\n8 HHH\n"	0.1	92	0.1	14	0.2	0.1	5.0E-4	0.03	0.05	25	10	0.018491428	25000	2
981	0.2	23	0.3	false	1	"NNN\nNNL\nNNH\nNLL\nNHH\nLLL\nLLH\nLHH\nHHH\n"	0.2	0.4	50	"0 NNN\n1 NNL\n2 NNH\n3 NLL\n4 NHH\n5 LLL\n6 LLH\n7 LHH\n8 HHH\n"	0.1	92	0.1	14	0.2	0.1	5.0E-4	0.03	0.05	25	10	0.021754622	25000	2
983	0.2	23	0.3	false	1	"NNN\nNNL\nNNH\nNLL\nNHH\nLLL\nLLH\nLHH\nHHH\n"	0.2	0.4	50	"0 NNN\n1 NNL\n2 NNH\n3 NLL\n4 NHH\n5 LLL\n6 LLH\n7 LHH\n8 HHH\n"	0.1	92	0.1	14	0.2	0.1	5.0E-4	0.03	0.05	25	10	0.015717714	25000	2
985	0.2	23	0.3	false	1	"NNN\nNNL\nNNH\nNLL\nNHH\nLLL\nLLH\nLHH\nHHH\n"	0.2	0.4	50	"0 NNN\n1 NNL\n2 NNH\n3 NLL\n4 NHH\n5 LLL\n6 LLH\n7 LHH\n8 HHH\n"	0.1	92	0.1	14	0.2	0.1	5.0E-4	0.03	0.05	25	10	0.011356048	25000	2
984	0.2	23	0.3	false	1	"NNN\nNNL\nNNH\nNLL\nNHH\nLLL\nLLH\nLHH\nHHH\n"	0.2	0.4	50	"0 NNN\n1 NNL\n2 NNH\n3 NLL\n4 NHH\n5 LLL\n6 LLH\n7 LHH\n8 HHH\n"	0.1	92	0.1	14	0.2	0.1	5.0E-4	0.03	0.05	25	10	0.013360057	25000	2
986	0.2	23	0.3	false	1	"NNN\nNNL\nNNH\nNLL\nNHH\nLLL\nLLH\nLHH\nHHH\n"	0.2	0.4	50	"0 NNN\n1 NNL\n2 NNH\n3 NLL\n4 NHH\n5 LLL\n6 LLH\n7 LHH\n8 HHH\n"	0.1	92	0.1	14	0.2	0.1	5.0E-4	0.03	0.05	25	10	0.009652641	25000	2
987	0.2	23	0.3	false	1	"NNN\nNNL\nNNH\nNLL\nNHH\nLLL\nLLH\nLHH\nHHH\n"	0.2	0.4	50	"0 NNN\n1 NNL\n2 NNH\n3 NLL\n4 NHH\n5 LLL\n6 LLH\n7 LHH\n8 HHH\n"	0.1	92	0.1	14	0.2	0.1	5.0E-4	0.03	0.05	25	10	0.008204745	25000	2
988	0.2	23	0.3	false	1	"NNN\nNNL\nNNH\nNLL\nNHH\nLLL\nLLH\nLHH\nHHH\n"	0.2	0.4	50	"0 NNN\n1 NNL\n2 NNH\n3 NLL\n4 NHH\n5 LLL\n6 LLH\n7 LHH\n8 HHH\n"	0.1	92	0.1	14	0.2	0.1	5.0E-4	0.03	0.05	25	10	0.006974033	25000	2
990	0.2	23	0.3	false	1	"NNN\nNNL\nNNH\nNLL\nNHH\nLLL\nLLH\nLHH\nHHH\n"	0.2	0.4	50	"0 NNN\n1 NNL\n2 NNH\n3 NLL\n4 NHH\n5 LLL\n6 LLH\n7 LHH\n8 HHH\n"	0.1	92	0.1	14	0.2	0.1	5.0E-4	0.03	0.05	25	10	0.005038739	25000	2
991	0.2	23	0.3	false	1	"NNN\nNNL\nNNH\nNLL\nNHH\nLLL\nLLH\nLHH\nHHH\n"	0.2	0.4	50	"0 NNN\n1 NNL\n2 NNH\n3 NLL\n4 NHH\n5 LLL\n6 LLH\n7 LHH\n8 HHH\n"	0.1	92	0.1	14	0.2	0.1	5.0E-4	0.03	0.05	25	10	0.004282928	25000	4
989	0.2	23	0.3	false	1	"NNN\nNNL\nNNH\nNLL\nNHH\nLLL\nLLH\nLHH\nHHH\n"	0.2	0.4	50	"0 NNN\n1 NNL\n2 NNH\n3 NLL\n4 NHH\n5 LLL\n6 LLH\n7 LHH\n8 HHH\n"	0.1	92	0.1	14	0.2	0.1	5.0E-4	0.03	0.05	25	10	0.005927928	25000	2
992	0.2	23	0.3	false	1	"NNN\nNNL\nNNH\nNLL\nNHH\nLLL\nLLH\nLHH\nHHH\n"	0.2	0.4	50	"0 NNN\n1 NNL\n2 NNH\n3 NLL\n4 NHH\n5 LLL\n6 LLH\n7 LHH\n8 HHH\n"	0.1	92	0.1	14	0.2	0.1	5.0E-4	0.03	0.05	25	10	0.003640489	25000	2
994	0.2	23	0.3	false	1	"NNN\nNNL\nNNH\nNLL\nNHH\nLLL\nLLH\nLHH\nHHH\n"	0.2	0.4	50	"0 NNN\n1 NNL\n2 NNH\n3 NLL\n4 NHH\n5 LLL\n6 LLH\n7 LHH\n8 HHH\n"	0.1	92	0.1	14	0.2	0.1	5.0E-4	0.03	0.05	25	10	0.002630253	25000	4
993	0.2	23	0.3	false	1	"NNN\nNNL\nNNH\nNLL\nNHH\nLLL\nLLH\nLHH\nHHH\n"	0.2	0.4	50	"0 NNN\n1 NNL\n2 NNH\n3 NLL\n4 NHH\n5 LLL\n6 LLH\n7 LHH\n8 HHH\n"	0.1	92	0.1	14	0.2	0.1	5.0E-4	0.03	0.05	25	10	0.003094416	25000	4
996	0.2	23	0.3	false	1	"NNN\nNNL\nNNH\nNLL\nNHH\nLLL\nLLH\nLHH\nHHH\n"	0.2	0.4	50	"0 NNN\n1 NNL\n2 NNH\n3 NLL\n4 NHH\n5 LLL\n6 LLH\n7 LHH\n8 HHH\n"	0.1	92	0.1	14	0.2	0.1	5.0E-4	0.03	0.05	25	10	0.001900358	25000	4
995	0.2	23	0.3	false	1	"NNN\nNNL\nNNH\nNLL\nNHH\nLLL\nLLH\nLHH\nHHH\n"	0.2	0.4	50	"0 NNN\n1 NNL\n2 NNH\n3 NLL\n4 NHH\n5 LLL\n6 LLH\n7 LHH\n8 HHH\n"	0.1	92	0.1	14	0.2	0.1	5.0E-4	0.03	0.05	25	10	0.002235715	25000	4
997	0.2	23	0.3	false	1	"NNN\nNNL\nNNH\nNLL\nNHH\nLLL\nLLH\nLHH\nHHH\n"	0.2	0.4	50	"0 NNN\n1 NNL\n2 NNH\n3 NLL\n4 NHH\n5 LLL\n6 LLH\n7 LHH\n8 HHH\n"	0.1	92	0.1	14	0.2	0.1	5.0E-4	0.03	0.05	25	10	0.001615304	25000	4
999	0.2	23	0.3	false	1	"NNN\nNNL\nNNH\nNLL\nNHH\nLLL\nLLH\nLHH\nHHH\n"	0.2	0.4	50	"0 NNN\n1 NNL\n2 NNH\n3 NLL\n4 NHH\n5 LLL\n6 LLH\n7 LHH\n8 HHH\n"	0.1	92	0.1	14	0.2	0.1	5.0E-4	0.03	0.05	25	10	0.001167057	25000	4
998	0.2	23	0.3	false	1	"NNN\nNNL\nNNH\nNLL\nNHH\nLLL\nLLH\nLHH\nHHH\n"	0.2	0.4	50	"0 NNN\n1 NNL\n2 NNH\n3 NLL\n4 NHH\n5 LLL\n6 LLH\n7 LHH\n8 HHH\n"	0.1	92	0.1	14	0.2	0.1	5.0E-4	0.03	0.05	25	10	0.001373009	25000	4
1001	0.2	23	0.3	false	1	"NNN\nNNL\nNNH\nNLL\nNHH\nLLL\nLLH\nLHH\nHHH\n"	0.2	0.4	50	"0 NNN\n1 NNL\n2 NNH\n3 NLL\n4 NHH\n5 LLL\n6 LLH\n7 LHH\n8 HHH\n"	0.1	92	0.1	14	0.2	0.1	5.0E-4	0.03	0.05	25	10	8.43199E-4	25000	8
1000	0.2	23	0.3	false	1	"NNN\nNNL\nNNH\nNLL\nNHH\nLLL\nLLH\nLHH\nHHH\n"	0.2	0.4	50	"0 NNN\n1 NNL\n2 NNH\n3 NLL\n4 NHH\n5 LLL\n6 LLH\n7 LHH\n8 HHH\n"	0.1	92	0.1	14	0.2	0.1	5.0E-4	0.03	0.05	25	10	9.91999E-4	25000	8
1002	0.2	23	0.3	false	1	"NNN\nNNL\nNNH\nNLL\nNHH\nLLL\nLLH\nLHH\nHHH\n"	0.2	0.4	50	"0 NNN\n1 NNL\n2 NNH\n3 NLL\n4 NHH\n5 LLL\n6 LLH\n7 LHH\n8 HHH\n"	0.1	92	0.1	14	0.2	0.1	5.0E-4	0.03	0.05	25	10	7.16719E-4	25000	8
1003	0.2	23	0.3	false	1	"NNN\nNNL\nNNH\nNLL\nNHH\nLLL\nLLH\nLHH\nHHH\n"	0.2	0.4	50	"0 NNN\n1 NNL\n2 NNH\n3 NLL\n4 NHH\n5 LLL\n6 LLH\n7 LHH\n8 HHH\n"	0.1	92	0.1	14	0.2	0.1	5.0E-4	0.03	0.05	25	10	6.09211E-4	25000	8
1004	0.2	23	0.3	false	1	"NNN\nNNL\nNNH\nNLL\nNHH\nLLL\nLLH\nLHH\nHHH\n"	0.2	0.4	50	"0 NNN\n1 NNL\n2 NNH\n3 NLL\n4 NHH\n5 LLL\n6 LLH\n7 LHH\n8 HHH\n"	0.1	92	0.1	14	0.2	0.1	5.0E-4	0.03	0.05	25	10	5.1783E-4	25000	8
1006	0.2	23	0.3	false	1	"NNN\nNNL\nNNH\nNLL\nNHH\nLLL\nLLH\nLHH\nHHH\n"	0.2	0.4	50	"0 NNN\n1 NNL\n2 NNH\n3 NLL\n4 NHH\n5 LLL\n6 LLH\n7 LHH\n8 HHH\n"	0.1	92	0.1	14	0.2	0.1	5.0E-4	0.03	0.05	25	10	3.74132E-4	25000	8
1005	0.2	23	0.3	false	1	"NNN\nNNL\nNNH\nNLL\nNHH\nLLL\nLLH\nLHH\nHHH\n"	0.2	0.4	50	"0 NNN\n1 NNL\n2 NNH\n3 NLL\n4 NHH\n5 LLL\n6 LLH\n7 LHH\n8 HHH\n"	0.1	92	0.1	14	0.2	0.1	5.0E-4	0.03	0.05	25	10	4.40155E-4	25000	8
1007	0.2	23	0.3	false	1	"NNN\nNNL\nNNH\nNLL\nNHH\nLLL\nLLH\nLHH\nHHH\n"	0.2	0.4	50	"0 NNN\n1 NNL\n2 NNH\n3 NLL\n4 NHH\n5 LLL\n6 LLH\n7 LHH\n8 HHH\n"	0.1	92	0.1	14	0.2	0.1	5.0E-4	0.03	0.05	25	10	3.18012E-4	25000	8
1008	0.2	23	0.3	false	1	"NNN\nNNL\nNNH\nNLL\nNHH\nLLL\nLLH\nLHH\nHHH\n"	0.2	0.4	50	"0 NNN\n1 NNL\n2 NNH\n3 NLL\n4 NHH\n5 LLL\n6 LLH\n7 LHH\n8 HHH\n"	0.1	92	0.1	14	0.2	0.1	5.0E-4	0.03	0.05	25	10	2.7031E-4	25000	8
1009	0.2	23	0.3	false	1	"NNN\nNNL\nNNH\nNLL\nNHH\nLLL\nLLH\nLHH\nHHH\n"	0.2	0.4	50	"0 NNN\n1 NNL\n2 NNH\n3 NLL\n4 NHH\n5 LLL\n6 LLH\n7 LHH\n8 HHH\n"	0.1	92	0.1	14	0.2	0.1	5.0E-4	0.03	0.05	25	10	2.29764E-4	25000	8
1010	0.2	23	0.3	false	1	"NNN\nNNL\nNNH\nNLL\nNHH\nLLL\nLLH\nLHH\nHHH\n"	0.2	0.4	50	"0 NNN\n1 NNL\n2 NNH\n3 NLL\n4 NHH\n5 LLL\n6 LLH\n7 LHH\n8 HHH\n"	0.1	92	0.1	14	0.2	0.1	5.0E-4	0.03	0.05	25	10	1.95299E-4	25000	8
1012	0.2	23	0.3	false	1	"NNN\nNNL\nNNH\nNLL\nNHH\nLLL\nLLH\nLHH\nHHH\n"	0.2	0.4	50	"0 NNN\n1 NNL\n2 NNH\n3 NLL\n4 NHH\n5 LLL\n6 LLH\n7 LHH\n8 HHH\n"	0.1	92	0.1	14	0.2	0.1	5.0E-4	0.03	0.05	25	10	1.41104E-4	25000	8
1011	0.2	23	0.3	false	1	"NNN\nNNL\nNNH\nNLL\nNHH\nLLL\nLLH\nLHH\nHHH\n"	0.2	0.4	50	"0 NNN\n1 NNL\n2 NNH\n3 NLL\n4 NHH\n5 LLL\n6 LLH\n7 LHH\n8 HHH\n"	0.1	92	0.1	14	0.2	0.1	5.0E-4	0.03	0.05	25	10	1.66004E-4	25000	8
1013	0.2	23	0.3	false	1	"NNN\nNNL\nNNH\nNLL\nNHH\nLLL\nLLH\nLHH\nHHH\n"	0.2	0.4	50	"0 NNN\n1 NNL\n2 NNH\n3 NLL\n4 NHH\n5 LLL\n6 LLH\n7 LHH\n8 HHH\n"	0.1	92	0.1	14	0.2	0.1	5.0E-4	0.03	0.05	25	10	1.19938E-4	25000	8
1015	0.2	23	0.3	false	1	"NNN\nNNL\nNNH\nNLL\nNHH\nLLL\nLLH\nLHH\nHHH\n"	0.2	0.4	50	"0 NNN\n1 NNL\n2 NNH\n3 NLL\n4 NHH\n5 LLL\n6 LLH\n7 LHH\n8 HHH\n"	0.1	92	0.1	14	0.2	0.1	5.0E-4	0.03	0.05	25	10	8.66553E-5	25000	8
1017	0.2	23	0.3	false	1	"NNN\nNNL\nNNH\nNLL\nNHH\nLLL\nLLH\nLHH\nHHH\n"	0.2	0.4	50	"0 NNN\n1 NNL\n2 NNH\n3 NLL\n4 NHH\n5 LLL\n6 LLH\n7 LHH\n8 HHH\n"	0.1	92	0.1	14	0.2	0.1	5.0E-4	0.03	0.05	25	10	6.26084E-5	25000	8
1016	0.2	23	0.3	false	1	"NNN\nNNL\nNNH\nNLL\nNHH\nLLL\nLLH\nLHH\nHHH\n"	0.2	0.4	50	"0 NNN\n1 NNL\n2 NNH\n3 NLL\n4 NHH\n5 LLL\n6 LLH\n7 LHH\n8 HHH\n"	0.1	92	0.1	14	0.2	0.1	5.0E-4	0.03	0.05	25	10	7.3657E-5	25000	8
1014	0.2	23	0.3	false	1	"NNN\nNNL\nNNH\nNLL\nNHH\nLLL\nLLH\nLHH\nHHH\n"	0.2	0.4	50	"0 NNN\n1 NNL\n2 NNH\n3 NLL\n4 NHH\n5 LLL\n6 LLH\n7 LHH\n8 HHH\n"	0.1	92	0.1	14	0.2	0.1	5.0E-4	0.03	0.05	25	10	1.01947E-4	25000	8
1018	0.2	23	0.3	false	1	"NNN\nNNL\nNNH\nNLL\nNHH\nLLL\nLLH\nLHH\nHHH\n"	0.2	0.4	50	"0 NNN\n1 NNL\n2 NNH\n3 NLL\n4 NHH\n5 LLL\n6 LLH\n7 LHH\n8 HHH\n"	0.1	92	0.1	14	0.2	0.1	5.0E-4	0.03	0.05	25	10	5.32172E-5	25000	8
1019	0.2	23	0.3	false	1	"NNN\nNNL\nNNH\nNLL\nNHH\nLLL\nLLH\nLHH\nHHH\n"	0.2	0.4	50	"0 NNN\n1 NNL\n2 NNH\n3 NLL\n4 NHH\n5 LLL\n6 LLH\n7 LHH\n8 HHH\n"	0.1	92	0.1	14	0.2	0.1	5.0E-4	0.03	0.05	25	10	4.52346E-5	25000	8
1020	0.2	23	0.3	false	1	"NNN\nNNL\nNNH\nNLL\nNHH\nLLL\nLLH\nLHH\nHHH\n"	0.2	0.4	50	"0 NNN\n1 NNL\n2 NNH\n3 NLL\n4 NHH\n5 LLL\n6 LLH\n7 LHH\n8 HHH\n"	0.1	92	0.1	14	0.2	0.1	5.0E-4	0.03	0.05	25	10	0	25000	8
1021	0.2	23	0.3	false	1	"NNN\nNNL\nNNH\nNLL\nNHH\nLLL\nLLH\nLHH\nHHH\n"	0.2	0.4	50	"0 NNN\n1 NNL\n2 NNH\n3 NLL\n4 NHH\n5 LLL\n6 LLH\n7 LHH\n8 HHH\n"	0.1	92	0.1	14	0.2	0.1	5.0E-4	0.03	0.05	25	30	0.13	25000	0
1022	0.2	23	0.3	false	1	"NNN\nNNL\nNNH\nNLL\nNHH\nLLL\nLLH\nLHH\nHHH\n"	0.2	0.4	50	"0 NNN\n1 NNL\n2 NNH\n3 NLL\n4 NHH\n5 LLL\n6 LLH\n7 LHH\n8 HHH\n"	0.1	92	0.1	14	0.2	0.1	5.0E-4	0.03	0.05	25	30	0.1105	25000	0
1023	0.2	23	0.3	false	1	"NNN\nNNL\nNNH\nNLL\nNHH\nLLL\nLLH\nLHH\nHHH\n"	0.2	0.4	50	"0 NNN\n1 NNL\n2 NNH\n3 NLL\n4 NHH\n5 LLL\n6 LLH\n7 LHH\n8 HHH\n"	0.1	92	0.1	14	0.2	0.1	5.0E-4	0.03	0.05	25	30	0.093925	25000	0
1024	0.2	23	0.3	false	1	"NNN\nNNL\nNNH\nNLL\nNHH\nLLL\nLLH\nLHH\nHHH\n"	0.2	0.4	50	"0 NNN\n1 NNL\n2 NNH\n3 NLL\n4 NHH\n5 LLL\n6 LLH\n7 LHH\n8 HHH\n"	0.1	92	0.1	14	0.2	0.1	5.0E-4	0.03	0.05	25	30	0.07983625	25000	0
1027	0.2	23	0.3	false	1	"NNN\nNNL\nNNH\nNLL\nNHH\nLLL\nLLH\nLHH\nHHH\n"	0.2	0.4	50	"0 NNN\n1 NNL\n2 NNH\n3 NLL\n4 NHH\n5 LLL\n6 LLH\n7 LHH\n8 HHH\n"	0.1	92	0.1	14	0.2	0.1	5.0E-4	0.03	0.05	25	30	0.049029437	25000	2
1026	0.2	23	0.3	false	1	"NNN\nNNL\nNNH\nNLL\nNHH\nLLL\nLLH\nLHH\nHHH\n"	0.2	0.4	50	"0 NNN\n1 NNL\n2 NNH\n3 NLL\n4 NHH\n5 LLL\n6 LLH\n7 LHH\n8 HHH\n"	0.1	92	0.1	14	0.2	0.1	5.0E-4	0.03	0.05	25	30	0.057681691	25000	0
1025	0.2	23	0.3	false	1	"NNN\nNNL\nNNH\nNLL\nNHH\nLLL\nLLH\nLHH\nHHH\n"	0.2	0.4	50	"0 NNN\n1 NNL\n2 NNH\n3 NLL\n4 NHH\n5 LLL\n6 LLH\n7 LHH\n8 HHH\n"	0.1	92	0.1	14	0.2	0.1	5.0E-4	0.03	0.05	25	30	0.067860813	25000	0
1028	0.2	23	0.3	false	1	"NNN\nNNL\nNNH\nNLL\nNHH\nLLL\nLLH\nLHH\nHHH\n"	0.2	0.4	50	"0 NNN\n1 NNL\n2 NNH\n3 NLL\n4 NHH\n5 LLL\n6 LLH\n7 LHH\n8 HHH\n"	0.1	92	0.1	14	0.2	0.1	5.0E-4	0.03	0.05	25	30	0.041675021	25000	2
1029	0.2	23	0.3	false	1	"NNN\nNNL\nNNH\nNLL\nNHH\nLLL\nLLH\nLHH\nHHH\n"	0.2	0.4	50	"0 NNN\n1 NNL\n2 NNH\n3 NLL\n4 NHH\n5 LLL\n6 LLH\n7 LHH\n8 HHH\n"	0.1	92	0.1	14	0.2	0.1	5.0E-4	0.03	0.05	25	30	0.035423768	25000	2
1030	0.2	23	0.3	false	1	"NNN\nNNL\nNNH\nNLL\nNHH\nLLL\nLLH\nLHH\nHHH\n"	0.2	0.4	50	"0 NNN\n1 NNL\n2 NNH\n3 NLL\n4 NHH\n5 LLL\n6 LLH\n7 LHH\n8 HHH\n"	0.1	92	0.1	14	0.2	0.1	5.0E-4	0.03	0.05	25	30	0.030110203	25000	0
1031	0.2	23	0.3	false	1	"NNN\nNNL\nNNH\nNLL\nNHH\nLLL\nLLH\nLHH\nHHH\n"	0.2	0.4	50	"0 NNN\n1 NNL\n2 NNH\n3 NLL\n4 NHH\n5 LLL\n6 LLH\n7 LHH\n8 HHH\n"	0.1	92	0.1	14	0.2	0.1	5.0E-4	0.03	0.05	25	30	0.025593673	25000	2
1033	0.2	23	0.3	false	1	"NNN\nNNL\nNNH\nNLL\nNHH\nLLL\nLLH\nLHH\nHHH\n"	0.2	0.4	50	"0 NNN\n1 NNL\n2 NNH\n3 NLL\n4 NHH\n5 LLL\n6 LLH\n7 LHH\n8 HHH\n"	0.1	92	0.1	14	0.2	0.1	5.0E-4	0.03	0.05	25	30	0.018491428	25000	0
1034	0.2	23	0.3	false	1	"NNN\nNNL\nNNH\nNLL\nNHH\nLLL\nLLH\nLHH\nHHH\n"	0.2	0.4	50	"0 NNN\n1 NNL\n2 NNH\n3 NLL\n4 NHH\n5 LLL\n6 LLH\n7 LHH\n8 HHH\n"	0.1	92	0.1	14	0.2	0.1	5.0E-4	0.03	0.05	25	30	0.015717714	25000	0
1032	0.2	23	0.3	false	1	"NNN\nNNL\nNNH\nNLL\nNHH\nLLL\nLLH\nLHH\nHHH\n"	0.2	0.4	50	"0 NNN\n1 NNL\n2 NNH\n3 NLL\n4 NHH\n5 LLL\n6 LLH\n7 LHH\n8 HHH\n"	0.1	92	0.1	14	0.2	0.1	5.0E-4	0.03	0.05	25	30	0.021754622	25000	0
1036	0.2	23	0.3	false	1	"NNN\nNNL\nNNH\nNLL\nNHH\nLLL\nLLH\nLHH\nHHH\n"	0.2	0.4	50	"0 NNN\n1 NNL\n2 NNH\n3 NLL\n4 NHH\n5 LLL\n6 LLH\n7 LHH\n8 HHH\n"	0.1	92	0.1	14	0.2	0.1	5.0E-4	0.03	0.05	25	30	0.011356048	25000	2
1037	0.2	23	0.3	false	1	"NNN\nNNL\nNNH\nNLL\nNHH\nLLL\nLLH\nLHH\nHHH\n"	0.2	0.4	50	"0 NNN\n1 NNL\n2 NNH\n3 NLL\n4 NHH\n5 LLL\n6 LLH\n7 LHH\n8 HHH\n"	0.1	92	0.1	14	0.2	0.1	5.0E-4	0.03	0.05	25	30	0.009652641	25000	0
1038	0.2	23	0.3	false	1	"NNN\nNNL\nNNH\nNLL\nNHH\nLLL\nLLH\nLHH\nHHH\n"	0.2	0.4	50	"0 NNN\n1 NNL\n2 NNH\n3 NLL\n4 NHH\n5 LLL\n6 LLH\n7 LHH\n8 HHH\n"	0.1	92	0.1	14	0.2	0.1	5.0E-4	0.03	0.05	25	30	0.008204745	25000	2
1035	0.2	23	0.3	false	1	"NNN\nNNL\nNNH\nNLL\nNHH\nLLL\nLLH\nLHH\nHHH\n"	0.2	0.4	50	"0 NNN\n1 NNL\n2 NNH\n3 NLL\n4 NHH\n5 LLL\n6 LLH\n7 LHH\n8 HHH\n"	0.1	92	0.1	14	0.2	0.1	5.0E-4	0.03	0.05	25	30	0.013360057	25000	0
1039	0.2	23	0.3	false	1	"NNN\nNNL\nNNH\nNLL\nNHH\nLLL\nLLH\nLHH\nHHH\n"	0.2	0.4	50	"0 NNN\n1 NNL\n2 NNH\n3 NLL\n4 NHH\n5 LLL\n6 LLH\n7 LHH\n8 HHH\n"	0.1	92	0.1	14	0.2	0.1	5.0E-4	0.03	0.05	25	30	0.006974033	25000	0
1040	0.2	23	0.3	false	1	"NNN\nNNL\nNNH\nNLL\nNHH\nLLL\nLLH\nLHH\nHHH\n"	0.2	0.4	50	"0 NNN\n1 NNL\n2 NNH\n3 NLL\n4 NHH\n5 LLL\n6 LLH\n7 LHH\n8 HHH\n"	0.1	92	0.1	14	0.2	0.1	5.0E-4	0.03	0.05	25	30	0.005927928	25000	0
1041	0.2	23	0.3	false	1	"NNN\nNNL\nNNH\nNLL\nNHH\nLLL\nLLH\nLHH\nHHH\n"	0.2	0.4	50	"0 NNN\n1 NNL\n2 NNH\n3 NLL\n4 NHH\n5 LLL\n6 LLH\n7 LHH\n8 HHH\n"	0.1	92	0.1	14	0.2	0.1	5.0E-4	0.03	0.05	25	30	0.005038739	25000	0
1042	0.2	23	0.3	false	1	"NNN\nNNL\nNNH\nNLL\nNHH\nLLL\nLLH\nLHH\nHHH\n"	0.2	0.4	50	"0 NNN\n1 NNL\n2 NNH\n3 NLL\n4 NHH\n5 LLL\n6 LLH\n7 LHH\n8 HHH\n"	0.1	92	0.1	14	0.2	0.1	5.0E-4	0.03	0.05	25	30	0.004282928	25000	0
1043	0.2	23	0.3	false	1	"NNN\nNNL\nNNH\nNLL\nNHH\nLLL\nLLH\nLHH\nHHH\n"	0.2	0.4	50	"0 NNN\n1 NNL\n2 NNH\n3 NLL\n4 NHH\n5 LLL\n6 LLH\n7 LHH\n8 HHH\n"	0.1	92	0.1	14	0.2	0.1	5.0E-4	0.03	0.05	25	30	0.003640489	25000	3
1044	0.2	23	0.3	false	1	"NNN\nNNL\nNNH\nNLL\nNHH\nLLL\nLLH\nLHH\nHHH\n"	0.2	0.4	50	"0 NNN\n1 NNL\n2 NNH\n3 NLL\n4 NHH\n5 LLL\n6 LLH\n7 LHH\n8 HHH\n"	0.1	92	0.1	14	0.2	0.1	5.0E-4	0.03	0.05	25	30	0.003094416	25000	5
1045	0.2	23	0.3	false	1	"NNN\nNNL\nNNH\nNLL\nNHH\nLLL\nLLH\nLHH\nHHH\n"	0.2	0.4	50	"0 NNN\n1 NNL\n2 NNH\n3 NLL\n4 NHH\n5 LLL\n6 LLH\n7 LHH\n8 HHH\n"	0.1	92	0.1	14	0.2	0.1	5.0E-4	0.03	0.05	25	30	0.002630253	25000	5
1047	0.2	23	0.3	false	1	"NNN\nNNL\nNNH\nNLL\nNHH\nLLL\nLLH\nLHH\nHHH\n"	0.2	0.4	50	"0 NNN\n1 NNL\n2 NNH\n3 NLL\n4 NHH\n5 LLL\n6 LLH\n7 LHH\n8 HHH\n"	0.1	92	0.1	14	0.2	0.1	5.0E-4	0.03	0.05	25	30	0.001900358	25000	5
1048	0.2	23	0.3	false	1	"NNN\nNNL\nNNH\nNLL\nNHH\nLLL\nLLH\nLHH\nHHH\n"	0.2	0.4	50	"0 NNN\n1 NNL\n2 NNH\n3 NLL\n4 NHH\n5 LLL\n6 LLH\n7 LHH\n8 HHH\n"	0.1	92	0.1	14	0.2	0.1	5.0E-4	0.03	0.05	25	30	0.001615304	25000	5
1046	0.2	23	0.3	false	1	"NNN\nNNL\nNNH\nNLL\nNHH\nLLL\nLLH\nLHH\nHHH\n"	0.2	0.4	50	"0 NNN\n1 NNL\n2 NNH\n3 NLL\n4 NHH\n5 LLL\n6 LLH\n7 LHH\n8 HHH\n"	0.1	92	0.1	14	0.2	0.1	5.0E-4	0.03	0.05	25	30	0.002235715	25000	5
1050	0.2	23	0.3	false	1	"NNN\nNNL\nNNH\nNLL\nNHH\nLLL\nLLH\nLHH\nHHH\n"	0.2	0.4	50	"0 NNN\n1 NNL\n2 NNH\n3 NLL\n4 NHH\n5 LLL\n6 LLH\n7 LHH\n8 HHH\n"	0.1	92	0.1	14	0.2	0.1	5.0E-4	0.03	0.05	25	30	0.001167057	25000	5
1051	0.2	23	0.3	false	1	"NNN\nNNL\nNNH\nNLL\nNHH\nLLL\nLLH\nLHH\nHHH\n"	0.2	0.4	50	"0 NNN\n1 NNL\n2 NNH\n3 NLL\n4 NHH\n5 LLL\n6 LLH\n7 LHH\n8 HHH\n"	0.1	92	0.1	14	0.2	0.1	5.0E-4	0.03	0.05	25	30	9.91999E-4	25000	5
1049	0.2	23	0.3	false	1	"NNN\nNNL\nNNH\nNLL\nNHH\nLLL\nLLH\nLHH\nHHH\n"	0.2	0.4	50	"0 NNN\n1 NNL\n2 NNH\n3 NLL\n4 NHH\n5 LLL\n6 LLH\n7 LHH\n8 HHH\n"	0.1	92	0.1	14	0.2	0.1	5.0E-4	0.03	0.05	25	30	0.001373009	25000	5
1053	0.2	23	0.3	false	1	"NNN\nNNL\nNNH\nNLL\nNHH\nLLL\nLLH\nLHH\nHHH\n"	0.2	0.4	50	"0 NNN\n1 NNL\n2 NNH\n3 NLL\n4 NHH\n5 LLL\n6 LLH\n7 LHH\n8 HHH\n"	0.1	92	0.1	14	0.2	0.1	5.0E-4	0.03	0.05	25	30	7.16719E-4	25000	5
1052	0.2	23	0.3	false	1	"NNN\nNNL\nNNH\nNLL\nNHH\nLLL\nLLH\nLHH\nHHH\n"	0.2	0.4	50	"0 NNN\n1 NNL\n2 NNH\n3 NLL\n4 NHH\n5 LLL\n6 LLH\n7 LHH\n8 HHH\n"	0.1	92	0.1	14	0.2	0.1	5.0E-4	0.03	0.05	25	30	8.43199E-4	25000	5
1054	0.2	23	0.3	false	1	"NNN\nNNL\nNNH\nNLL\nNHH\nLLL\nLLH\nLHH\nHHH\n"	0.2	0.4	50	"0 NNN\n1 NNL\n2 NNH\n3 NLL\n4 NHH\n5 LLL\n6 LLH\n7 LHH\n8 HHH\n"	0.1	92	0.1	14	0.2	0.1	5.0E-4	0.03	0.05	25	30	6.09211E-4	25000	5
1055	0.2	23	0.3	false	1	"NNN\nNNL\nNNH\nNLL\nNHH\nLLL\nLLH\nLHH\nHHH\n"	0.2	0.4	50	"0 NNN\n1 NNL\n2 NNH\n3 NLL\n4 NHH\n5 LLL\n6 LLH\n7 LHH\n8 HHH\n"	0.1	92	0.1	14	0.2	0.1	5.0E-4	0.03	0.05	25	30	5.1783E-4	25000	5
1056	0.2	23	0.3	false	1	"NNN\nNNL\nNNH\nNLL\nNHH\nLLL\nLLH\nLHH\nHHH\n"	0.2	0.4	50	"0 NNN\n1 NNL\n2 NNH\n3 NLL\n4 NHH\n5 LLL\n6 LLH\n7 LHH\n8 HHH\n"	0.1	92	0.1	14	0.2	0.1	5.0E-4	0.03	0.05	25	30	4.40155E-4	25000	5
1058	0.2	23	0.3	false	1	"NNN\nNNL\nNNH\nNLL\nNHH\nLLL\nLLH\nLHH\nHHH\n"	0.2	0.4	50	"0 NNN\n1 NNL\n2 NNH\n3 NLL\n4 NHH\n5 LLL\n6 LLH\n7 LHH\n8 HHH\n"	0.1	92	0.1	14	0.2	0.1	5.0E-4	0.03	0.05	25	30	3.18012E-4	25000	5
1057	0.2	23	0.3	false	1	"NNN\nNNL\nNNH\nNLL\nNHH\nLLL\nLLH\nLHH\nHHH\n"	0.2	0.4	50	"0 NNN\n1 NNL\n2 NNH\n3 NLL\n4 NHH\n5 LLL\n6 LLH\n7 LHH\n8 HHH\n"	0.1	92	0.1	14	0.2	0.1	5.0E-4	0.03	0.05	25	30	3.74132E-4	25000	5
1059	0.2	23	0.3	false	1	"NNN\nNNL\nNNH\nNLL\nNHH\nLLL\nLLH\nLHH\nHHH\n"	0.2	0.4	50	"0 NNN\n1 NNL\n2 NNH\n3 NLL\n4 NHH\n5 LLL\n6 LLH\n7 LHH\n8 HHH\n"	0.1	92	0.1	14	0.2	0.1	5.0E-4	0.03	0.05	25	30	2.7031E-4	25000	5
1060	0.2	23	0.3	false	1	"NNN\nNNL\nNNH\nNLL\nNHH\nLLL\nLLH\nLHH\nHHH\n"	0.2	0.4	50	"0 NNN\n1 NNL\n2 NNH\n3 NLL\n4 NHH\n5 LLL\n6 LLH\n7 LHH\n8 HHH\n"	0.1	92	0.1	14	0.2	0.1	5.0E-4	0.03	0.05	25	30	2.29764E-4	25000	8
1061	0.2	23	0.3	false	1	"NNN\nNNL\nNNH\nNLL\nNHH\nLLL\nLLH\nLHH\nHHH\n"	0.2	0.4	50	"0 NNN\n1 NNL\n2 NNH\n3 NLL\n4 NHH\n5 LLL\n6 LLH\n7 LHH\n8 HHH\n"	0.1	92	0.1	14	0.2	0.1	5.0E-4	0.03	0.05	25	30	1.95299E-4	25000	8
1064	0.2	23	0.3	false	1	"NNN\nNNL\nNNH\nNLL\nNHH\nLLL\nLLH\nLHH\nHHH\n"	0.2	0.4	50	"0 NNN\n1 NNL\n2 NNH\n3 NLL\n4 NHH\n5 LLL\n6 LLH\n7 LHH\n8 HHH\n"	0.1	92	0.1	14	0.2	0.1	5.0E-4	0.03	0.05	25	30	1.19938E-4	25000	8
1063	0.2	23	0.3	false	1	"NNN\nNNL\nNNH\nNLL\nNHH\nLLL\nLLH\nLHH\nHHH\n"	0.2	0.4	50	"0 NNN\n1 NNL\n2 NNH\n3 NLL\n4 NHH\n5 LLL\n6 LLH\n7 LHH\n8 HHH\n"	0.1	92	0.1	14	0.2	0.1	5.0E-4	0.03	0.05	25	30	1.41104E-4	25000	8
1062	0.2	23	0.3	false	1	"NNN\nNNL\nNNH\nNLL\nNHH\nLLL\nLLH\nLHH\nHHH\n"	0.2	0.4	50	"0 NNN\n1 NNL\n2 NNH\n3 NLL\n4 NHH\n5 LLL\n6 LLH\n7 LHH\n8 HHH\n"	0.1	92	0.1	14	0.2	0.1	5.0E-4	0.03	0.05	25	30	1.66004E-4	25000	8
1065	0.2	23	0.3	false	1	"NNN\nNNL\nNNH\nNLL\nNHH\nLLL\nLLH\nLHH\nHHH\n"	0.2	0.4	50	"0 NNN\n1 NNL\n2 NNH\n3 NLL\n4 NHH\n5 LLL\n6 LLH\n7 LHH\n8 HHH\n"	0.1	92	0.1	14	0.2	0.1	5.0E-4	0.03	0.05	25	30	1.01947E-4	25000	8
1066	0.2	23	0.3	false	1	"NNN\nNNL\nNNH\nNLL\nNHH\nLLL\nLLH\nLHH\nHHH\n"	0.2	0.4	50	"0 NNN\n1 NNL\n2 NNH\n3 NLL\n4 NHH\n5 LLL\n6 LLH\n7 LHH\n8 HHH\n"	0.1	92	0.1	14	0.2	0.1	5.0E-4	0.03	0.05	25	30	8.66553E-5	25000	8
1069	0.2	23	0.3	false	1	"NNN\nNNL\nNNH\nNLL\nNHH\nLLL\nLLH\nLHH\nHHH\n"	0.2	0.4	50	"0 NNN\n1 NNL\n2 NNH\n3 NLL\n4 NHH\n5 LLL\n6 LLH\n7 LHH\n8 HHH\n"	0.1	92	0.1	14	0.2	0.1	5.0E-4	0.03	0.05	25	30	5.32172E-5	25000	8
1067	0.2	23	0.3	false	1	"NNN\nNNL\nNNH\nNLL\nNHH\nLLL\nLLH\nLHH\nHHH\n"	0.2	0.4	50	"0 NNN\n1 NNL\n2 NNH\n3 NLL\n4 NHH\n5 LLL\n6 LLH\n7 LHH\n8 HHH\n"	0.1	92	0.1	14	0.2	0.1	5.0E-4	0.03	0.05	25	30	7.3657E-5	25000	8
1068	0.2	23	0.3	false	1	"NNN\nNNL\nNNH\nNLL\nNHH\nLLL\nLLH\nLHH\nHHH\n"	0.2	0.4	50	"0 NNN\n1 NNL\n2 NNH\n3 NLL\n4 NHH\n5 LLL\n6 LLH\n7 LHH\n8 HHH\n"	0.1	92	0.1	14	0.2	0.1	5.0E-4	0.03	0.05	25	30	6.26084E-5	25000	8
1070	0.2	23	0.3	false	1	"NNN\nNNL\nNNH\nNLL\nNHH\nLLL\nLLH\nLHH\nHHH\n"	0.2	0.4	50	"0 NNN\n1 NNL\n2 NNH\n3 NLL\n4 NHH\n5 LLL\n6 LLH\n7 LHH\n8 HHH\n"	0.1	92	0.1	14	0.2	0.1	5.0E-4	0.03	0.05	25	30	4.52346E-5	25000	8
1071	0.2	23	0.3	false	1	"NNN\nNNL\nNNH\nNLL\nNHH\nLLL\nLLH\nLHH\nHHH\n"	0.2	0.4	50	"0 NNN\n1 NNL\n2 NNH\n3 NLL\n4 NHH\n5 LLL\n6 LLH\n7 LHH\n8 HHH\n"	0.1	92	0.1	14	0.2	0.1	5.0E-4	0.03	0.05	25	30	0	25000	8
1072	0.2	23	0.3	false	1	"NNN\nNNL\nNNH\nNLL\nNHH\nLLL\nLLH\nLHH\nHHH\n"	0.2	0.4	50	"0 NNN\n1 NNL\n2 NNH\n3 NLL\n4 NHH\n5 LLL\n6 LLH\n7 LHH\n8 HHH\n"	0.1	92	0.1	14	0.2	0.1	5.0E-4	0.03	0.05	25	100	0.13	25000	0
1074	0.2	23	0.3	false	1	"NNN\nNNL\nNNH\nNLL\nNHH\nLLL\nLLH\nLHH\nHHH\n"	0.2	0.4	50	"0 NNN\n1 NNL\n2 NNH\n3 NLL\n4 NHH\n5 LLL\n6 LLH\n7 LHH\n8 HHH\n"	0.1	92	0.1	14	0.2	0.1	5.0E-4	0.03	0.05	25	100	0.093925	25000	0
1075	0.2	23	0.3	false	1	"NNN\nNNL\nNNH\nNLL\nNHH\nLLL\nLLH\nLHH\nHHH\n"	0.2	0.4	50	"0 NNN\n1 NNL\n2 NNH\n3 NLL\n4 NHH\n5 LLL\n6 LLH\n7 LHH\n8 HHH\n"	0.1	92	0.1	14	0.2	0.1	5.0E-4	0.03	0.05	25	100	0.07983625	25000	0
1073	0.2	23	0.3	false	1	"NNN\nNNL\nNNH\nNLL\nNHH\nLLL\nLLH\nLHH\nHHH\n"	0.2	0.4	50	"0 NNN\n1 NNL\n2 NNH\n3 NLL\n4 NHH\n5 LLL\n6 LLH\n7 LHH\n8 HHH\n"	0.1	92	0.1	14	0.2	0.1	5.0E-4	0.03	0.05	25	100	0.1105	25000	0
1076	0.2	23	0.3	false	1	"NNN\nNNL\nNNH\nNLL\nNHH\nLLL\nLLH\nLHH\nHHH\n"	0.2	0.4	50	"0 NNN\n1 NNL\n2 NNH\n3 NLL\n4 NHH\n5 LLL\n6 LLH\n7 LHH\n8 HHH\n"	0.1	92	0.1	14	0.2	0.1	5.0E-4	0.03	0.05	25	100	0.067860813	25000	0
1077	0.2	23	0.3	false	1	"NNN\nNNL\nNNH\nNLL\nNHH\nLLL\nLLH\nLHH\nHHH\n"	0.2	0.4	50	"0 NNN\n1 NNL\n2 NNH\n3 NLL\n4 NHH\n5 LLL\n6 LLH\n7 LHH\n8 HHH\n"	0.1	92	0.1	14	0.2	0.1	5.0E-4	0.03	0.05	25	100	0.057681691	25000	0
1078	0.2	23	0.3	false	1	"NNN\nNNL\nNNH\nNLL\nNHH\nLLL\nLLH\nLHH\nHHH\n"	0.2	0.4	50	"0 NNN\n1 NNL\n2 NNH\n3 NLL\n4 NHH\n5 LLL\n6 LLH\n7 LHH\n8 HHH\n"	0.1	92	0.1	14	0.2	0.1	5.0E-4	0.03	0.05	25	100	0.049029437	25000	0
1079	0.2	23	0.3	false	1	"NNN\nNNL\nNNH\nNLL\nNHH\nLLL\nLLH\nLHH\nHHH\n"	0.2	0.4	50	"0 NNN\n1 NNL\n2 NNH\n3 NLL\n4 NHH\n5 LLL\n6 LLH\n7 LHH\n8 HHH\n"	0.1	92	0.1	14	0.2	0.1	5.0E-4	0.03	0.05	25	100	0.041675021	25000	0
1081	0.2	23	0.3	false	1	"NNN\nNNL\nNNH\nNLL\nNHH\nLLL\nLLH\nLHH\nHHH\n"	0.2	0.4	50	"0 NNN\n1 NNL\n2 NNH\n3 NLL\n4 NHH\n5 LLL\n6 LLH\n7 LHH\n8 HHH\n"	0.1	92	0.1	14	0.2	0.1	5.0E-4	0.03	0.05	25	100	0.030110203	25000	0
1082	0.2	23	0.3	false	1	"NNN\nNNL\nNNH\nNLL\nNHH\nLLL\nLLH\nLHH\nHHH\n"	0.2	0.4	50	"0 NNN\n1 NNL\n2 NNH\n3 NLL\n4 NHH\n5 LLL\n6 LLH\n7 LHH\n8 HHH\n"	0.1	92	0.1	14	0.2	0.1	5.0E-4	0.03	0.05	25	100	0.025593673	25000	0
1080	0.2	23	0.3	false	1	"NNN\nNNL\nNNH\nNLL\nNHH\nLLL\nLLH\nLHH\nHHH\n"	0.2	0.4	50	"0 NNN\n1 NNL\n2 NNH\n3 NLL\n4 NHH\n5 LLL\n6 LLH\n7 LHH\n8 HHH\n"	0.1	92	0.1	14	0.2	0.1	5.0E-4	0.03	0.05	25	100	0.035423768	25000	0
1084	0.2	23	0.3	false	1	"NNN\nNNL\nNNH\nNLL\nNHH\nLLL\nLLH\nLHH\nHHH\n"	0.2	0.4	50	"0 NNN\n1 NNL\n2 NNH\n3 NLL\n4 NHH\n5 LLL\n6 LLH\n7 LHH\n8 HHH\n"	0.1	92	0.1	14	0.2	0.1	5.0E-4	0.03	0.05	25	100	0.018491428	25000	0
1085	0.2	23	0.3	false	1	"NNN\nNNL\nNNH\nNLL\nNHH\nLLL\nLLH\nLHH\nHHH\n"	0.2	0.4	50	"0 NNN\n1 NNL\n2 NNH\n3 NLL\n4 NHH\n5 LLL\n6 LLH\n7 LHH\n8 HHH\n"	0.1	92	0.1	14	0.2	0.1	5.0E-4	0.03	0.05	25	100	0.015717714	25000	0
1083	0.2	23	0.3	false	1	"NNN\nNNL\nNNH\nNLL\nNHH\nLLL\nLLH\nLHH\nHHH\n"	0.2	0.4	50	"0 NNN\n1 NNL\n2 NNH\n3 NLL\n4 NHH\n5 LLL\n6 LLH\n7 LHH\n8 HHH\n"	0.1	92	0.1	14	0.2	0.1	5.0E-4	0.03	0.05	25	100	0.021754622	25000	0
1086	0.2	23	0.3	false	1	"NNN\nNNL\nNNH\nNLL\nNHH\nLLL\nLLH\nLHH\nHHH\n"	0.2	0.4	50	"0 NNN\n1 NNL\n2 NNH\n3 NLL\n4 NHH\n5 LLL\n6 LLH\n7 LHH\n8 HHH\n"	0.1	92	0.1	14	0.2	0.1	5.0E-4	0.03	0.05	25	100	0.013360057	25000	0
1087	0.2	23	0.3	false	1	"NNN\nNNL\nNNH\nNLL\nNHH\nLLL\nLLH\nLHH\nHHH\n"	0.2	0.4	50	"0 NNN\n1 NNL\n2 NNH\n3 NLL\n4 NHH\n5 LLL\n6 LLH\n7 LHH\n8 HHH\n"	0.1	92	0.1	14	0.2	0.1	5.0E-4	0.03	0.05	25	100	0.011356048	25000	0
1088	0.2	23	0.3	false	1	"NNN\nNNL\nNNH\nNLL\nNHH\nLLL\nLLH\nLHH\nHHH\n"	0.2	0.4	50	"0 NNN\n1 NNL\n2 NNH\n3 NLL\n4 NHH\n5 LLL\n6 LLH\n7 LHH\n8 HHH\n"	0.1	92	0.1	14	0.2	0.1	5.0E-4	0.03	0.05	25	100	0.009652641	25000	0
1090	0.2	23	0.3	false	1	"NNN\nNNL\nNNH\nNLL\nNHH\nLLL\nLLH\nLHH\nHHH\n"	0.2	0.4	50	"0 NNN\n1 NNL\n2 NNH\n3 NLL\n4 NHH\n5 LLL\n6 LLH\n7 LHH\n8 HHH\n"	0.1	92	0.1	14	0.2	0.1	5.0E-4	0.03	0.05	25	100	0.006974033	25000	0
1089	0.2	23	0.3	false	1	"NNN\nNNL\nNNH\nNLL\nNHH\nLLL\nLLH\nLHH\nHHH\n"	0.2	0.4	50	"0 NNN\n1 NNL\n2 NNH\n3 NLL\n4 NHH\n5 LLL\n6 LLH\n7 LHH\n8 HHH\n"	0.1	92	0.1	14	0.2	0.1	5.0E-4	0.03	0.05	25	100	0.008204745	25000	0
1091	0.2	23	0.3	false	1	"NNN\nNNL\nNNH\nNLL\nNHH\nLLL\nLLH\nLHH\nHHH\n"	0.2	0.4	50	"0 NNN\n1 NNL\n2 NNH\n3 NLL\n4 NHH\n5 LLL\n6 LLH\n7 LHH\n8 HHH\n"	0.1	92	0.1	14	0.2	0.1	5.0E-4	0.03	0.05	25	100	0.005927928	25000	0
1092	0.2	23	0.3	false	1	"NNN\nNNL\nNNH\nNLL\nNHH\nLLL\nLLH\nLHH\nHHH\n"	0.2	0.4	50	"0 NNN\n1 NNL\n2 NNH\n3 NLL\n4 NHH\n5 LLL\n6 LLH\n7 LHH\n8 HHH\n"	0.1	92	0.1	14	0.2	0.1	5.0E-4	0.03	0.05	25	100	0.005038739	25000	0
1093	0.2	23	0.3	false	1	"NNN\nNNL\nNNH\nNLL\nNHH\nLLL\nLLH\nLHH\nHHH\n"	0.2	0.4	50	"0 NNN\n1 NNL\n2 NNH\n3 NLL\n4 NHH\n5 LLL\n6 LLH\n7 LHH\n8 HHH\n"	0.1	92	0.1	14	0.2	0.1	5.0E-4	0.03	0.05	25	100	0.004282928	25000	0
1095	0.2	23	0.3	false	1	"NNN\nNNL\nNNH\nNLL\nNHH\nLLL\nLLH\nLHH\nHHH\n"	0.2	0.4	50	"0 NNN\n1 NNL\n2 NNH\n3 NLL\n4 NHH\n5 LLL\n6 LLH\n7 LHH\n8 HHH\n"	0.1	92	0.1	14	0.2	0.1	5.0E-4	0.03	0.05	25	100	0.003094416	25000	0
1096	0.2	23	0.3	false	1	"NNN\nNNL\nNNH\nNLL\nNHH\nLLL\nLLH\nLHH\nHHH\n"	0.2	0.4	50	"0 NNN\n1 NNL\n2 NNH\n3 NLL\n4 NHH\n5 LLL\n6 LLH\n7 LHH\n8 HHH\n"	0.1	92	0.1	14	0.2	0.1	5.0E-4	0.03	0.05	25	100	0.002630253	25000	0
1094	0.2	23	0.3	false	1	"NNN\nNNL\nNNH\nNLL\nNHH\nLLL\nLLH\nLHH\nHHH\n"	0.2	0.4	50	"0 NNN\n1 NNL\n2 NNH\n3 NLL\n4 NHH\n5 LLL\n6 LLH\n7 LHH\n8 HHH\n"	0.1	92	0.1	14	0.2	0.1	5.0E-4	0.03	0.05	25	100	0.003640489	25000	0
1098	0.2	23	0.3	false	1	"NNN\nNNL\nNNH\nNLL\nNHH\nLLL\nLLH\nLHH\nHHH\n"	0.2	0.4	50	"0 NNN\n1 NNL\n2 NNH\n3 NLL\n4 NHH\n5 LLL\n6 LLH\n7 LHH\n8 HHH\n"	0.1	92	0.1	14	0.2	0.1	5.0E-4	0.03	0.05	25	100	0.001900358	25000	5
1097	0.2	23	0.3	false	1	"NNN\nNNL\nNNH\nNLL\nNHH\nLLL\nLLH\nLHH\nHHH\n"	0.2	0.4	50	"0 NNN\n1 NNL\n2 NNH\n3 NLL\n4 NHH\n5 LLL\n6 LLH\n7 LHH\n8 HHH\n"	0.1	92	0.1	14	0.2	0.1	5.0E-4	0.03	0.05	25	100	0.002235715	25000	0
1099	0.2	23	0.3	false	1	"NNN\nNNL\nNNH\nNLL\nNHH\nLLL\nLLH\nLHH\nHHH\n"	0.2	0.4	50	"0 NNN\n1 NNL\n2 NNH\n3 NLL\n4 NHH\n5 LLL\n6 LLH\n7 LHH\n8 HHH\n"	0.1	92	0.1	14	0.2	0.1	5.0E-4	0.03	0.05	25	100	0.001615304	25000	0
1100	0.2	23	0.3	false	1	"NNN\nNNL\nNNH\nNLL\nNHH\nLLL\nLLH\nLHH\nHHH\n"	0.2	0.4	50	"0 NNN\n1 NNL\n2 NNH\n3 NLL\n4 NHH\n5 LLL\n6 LLH\n7 LHH\n8 HHH\n"	0.1	92	0.1	14	0.2	0.1	5.0E-4	0.03	0.05	25	100	0.001373009	25000	5
1101	0.2	23	0.3	false	1	"NNN\nNNL\nNNH\nNLL\nNHH\nLLL\nLLH\nLHH\nHHH\n"	0.2	0.4	50	"0 NNN\n1 NNL\n2 NNH\n3 NLL\n4 NHH\n5 LLL\n6 LLH\n7 LHH\n8 HHH\n"	0.1	92	0.1	14	0.2	0.1	5.0E-4	0.03	0.05	25	100	0.001167057	25000	5
1103	0.2	23	0.3	false	1	"NNN\nNNL\nNNH\nNLL\nNHH\nLLL\nLLH\nLHH\nHHH\n"	0.2	0.4	50	"0 NNN\n1 NNL\n2 NNH\n3 NLL\n4 NHH\n5 LLL\n6 LLH\n7 LHH\n8 HHH\n"	0.1	92	0.1	14	0.2	0.1	5.0E-4	0.03	0.05	25	100	8.43199E-4	25000	5
1102	0.2	23	0.3	false	1	"NNN\nNNL\nNNH\nNLL\nNHH\nLLL\nLLH\nLHH\nHHH\n"	0.2	0.4	50	"0 NNN\n1 NNL\n2 NNH\n3 NLL\n4 NHH\n5 LLL\n6 LLH\n7 LHH\n8 HHH\n"	0.1	92	0.1	14	0.2	0.1	5.0E-4	0.03	0.05	25	100	9.91999E-4	25000	5
1105	0.2	23	0.3	false	1	"NNN\nNNL\nNNH\nNLL\nNHH\nLLL\nLLH\nLHH\nHHH\n"	0.2	0.4	50	"0 NNN\n1 NNL\n2 NNH\n3 NLL\n4 NHH\n5 LLL\n6 LLH\n7 LHH\n8 HHH\n"	0.1	92	0.1	14	0.2	0.1	5.0E-4	0.03	0.05	25	100	6.09211E-4	25000	5
1106	0.2	23	0.3	false	1	"NNN\nNNL\nNNH\nNLL\nNHH\nLLL\nLLH\nLHH\nHHH\n"	0.2	0.4	50	"0 NNN\n1 NNL\n2 NNH\n3 NLL\n4 NHH\n5 LLL\n6 LLH\n7 LHH\n8 HHH\n"	0.1	92	0.1	14	0.2	0.1	5.0E-4	0.03	0.05	25	100	5.1783E-4	25000	5
1104	0.2	23	0.3	false	1	"NNN\nNNL\nNNH\nNLL\nNHH\nLLL\nLLH\nLHH\nHHH\n"	0.2	0.4	50	"0 NNN\n1 NNL\n2 NNH\n3 NLL\n4 NHH\n5 LLL\n6 LLH\n7 LHH\n8 HHH\n"	0.1	92	0.1	14	0.2	0.1	5.0E-4	0.03	0.05	25	100	7.16719E-4	25000	5
1107	0.2	23	0.3	false	1	"NNN\nNNL\nNNH\nNLL\nNHH\nLLL\nLLH\nLHH\nHHH\n"	0.2	0.4	50	"0 NNN\n1 NNL\n2 NNH\n3 NLL\n4 NHH\n5 LLL\n6 LLH\n7 LHH\n8 HHH\n"	0.1	92	0.1	14	0.2	0.1	5.0E-4	0.03	0.05	25	100	4.40155E-4	25000	5
1108	0.2	23	0.3	false	1	"NNN\nNNL\nNNH\nNLL\nNHH\nLLL\nLLH\nLHH\nHHH\n"	0.2	0.4	50	"0 NNN\n1 NNL\n2 NNH\n3 NLL\n4 NHH\n5 LLL\n6 LLH\n7 LHH\n8 HHH\n"	0.1	92	0.1	14	0.2	0.1	5.0E-4	0.03	0.05	25	100	3.74132E-4	25000	5
1109	0.2	23	0.3	false	1	"NNN\nNNL\nNNH\nNLL\nNHH\nLLL\nLLH\nLHH\nHHH\n"	0.2	0.4	50	"0 NNN\n1 NNL\n2 NNH\n3 NLL\n4 NHH\n5 LLL\n6 LLH\n7 LHH\n8 HHH\n"	0.1	92	0.1	14	0.2	0.1	5.0E-4	0.03	0.05	25	100	3.18012E-4	25000	5
1110	0.2	23	0.3	false	1	"NNN\nNNL\nNNH\nNLL\nNHH\nLLL\nLLH\nLHH\nHHH\n"	0.2	0.4	50	"0 NNN\n1 NNL\n2 NNH\n3 NLL\n4 NHH\n5 LLL\n6 LLH\n7 LHH\n8 HHH\n"	0.1	92	0.1	14	0.2	0.1	5.0E-4	0.03	0.05	25	100	2.7031E-4	25000	5
1112	0.2	23	0.3	false	1	"NNN\nNNL\nNNH\nNLL\nNHH\nLLL\nLLH\nLHH\nHHH\n"	0.2	0.4	50	"0 NNN\n1 NNL\n2 NNH\n3 NLL\n4 NHH\n5 LLL\n6 LLH\n7 LHH\n8 HHH\n"	0.1	92	0.1	14	0.2	0.1	5.0E-4	0.03	0.05	25	100	1.95299E-4	25000	5
1111	0.2	23	0.3	false	1	"NNN\nNNL\nNNH\nNLL\nNHH\nLLL\nLLH\nLHH\nHHH\n"	0.2	0.4	50	"0 NNN\n1 NNL\n2 NNH\n3 NLL\n4 NHH\n5 LLL\n6 LLH\n7 LHH\n8 HHH\n"	0.1	92	0.1	14	0.2	0.1	5.0E-4	0.03	0.05	25	100	2.29764E-4	25000	5
1113	0.2	23	0.3	false	1	"NNN\nNNL\nNNH\nNLL\nNHH\nLLL\nLLH\nLHH\nHHH\n"	0.2	0.4	50	"0 NNN\n1 NNL\n2 NNH\n3 NLL\n4 NHH\n5 LLL\n6 LLH\n7 LHH\n8 HHH\n"	0.1	92	0.1	14	0.2	0.1	5.0E-4	0.03	0.05	25	100	1.66004E-4	25000	5
1115	0.2	23	0.3	false	1	"NNN\nNNL\nNNH\nNLL\nNHH\nLLL\nLLH\nLHH\nHHH\n"	0.2	0.4	50	"0 NNN\n1 NNL\n2 NNH\n3 NLL\n4 NHH\n5 LLL\n6 LLH\n7 LHH\n8 HHH\n"	0.1	92	0.1	14	0.2	0.1	5.0E-4	0.03	0.05	25	100	1.19938E-4	25000	5
1117	0.2	23	0.3	false	1	"NNN\nNNL\nNNH\nNLL\nNHH\nLLL\nLLH\nLHH\nHHH\n"	0.2	0.4	50	"0 NNN\n1 NNL\n2 NNH\n3 NLL\n4 NHH\n5 LLL\n6 LLH\n7 LHH\n8 HHH\n"	0.1	92	0.1	14	0.2	0.1	5.0E-4	0.03	0.05	25	100	8.66553E-5	25000	5
1116	0.2	23	0.3	false	1	"NNN\nNNL\nNNH\nNLL\nNHH\nLLL\nLLH\nLHH\nHHH\n"	0.2	0.4	50	"0 NNN\n1 NNL\n2 NNH\n3 NLL\n4 NHH\n5 LLL\n6 LLH\n7 LHH\n8 HHH\n"	0.1	92	0.1	14	0.2	0.1	5.0E-4	0.03	0.05	25	100	1.01947E-4	25000	5
1114	0.2	23	0.3	false	1	"NNN\nNNL\nNNH\nNLL\nNHH\nLLL\nLLH\nLHH\nHHH\n"	0.2	0.4	50	"0 NNN\n1 NNL\n2 NNH\n3 NLL\n4 NHH\n5 LLL\n6 LLH\n7 LHH\n8 HHH\n"	0.1	92	0.1	14	0.2	0.1	5.0E-4	0.03	0.05	25	100	1.41104E-4	25000	5
1118	0.2	23	0.3	false	1	"NNN\nNNL\nNNH\nNLL\nNHH\nLLL\nLLH\nLHH\nHHH\n"	0.2	0.4	50	"0 NNN\n1 NNL\n2 NNH\n3 NLL\n4 NHH\n5 LLL\n6 LLH\n7 LHH\n8 HHH\n"	0.1	92	0.1	14	0.2	0.1	5.0E-4	0.03	0.05	25	100	7.3657E-5	25000	5
1119	0.2	23	0.3	false	1	"NNN\nNNL\nNNH\nNLL\nNHH\nLLL\nLLH\nLHH\nHHH\n"	0.2	0.4	50	"0 NNN\n1 NNL\n2 NNH\n3 NLL\n4 NHH\n5 LLL\n6 LLH\n7 LHH\n8 HHH\n"	0.1	92	0.1	14	0.2	0.1	5.0E-4	0.03	0.05	25	100	6.26084E-5	25000	5
1120	0.2	23	0.3	false	1	"NNN\nNNL\nNNH\nNLL\nNHH\nLLL\nLLH\nLHH\nHHH\n"	0.2	0.4	50	"0 NNN\n1 NNL\n2 NNH\n3 NLL\n4 NHH\n5 LLL\n6 LLH\n7 LHH\n8 HHH\n"	0.1	92	0.1	14	0.2	0.1	5.0E-4	0.03	0.05	25	100	5.32172E-5	25000	5
1122	0.2	23	0.3	false	1	"NNN\nNNL\nNNH\nNLL\nNHH\nLLL\nLLH\nLHH\nHHH\n"	0.2	0.4	50	"0 NNN\n1 NNL\n2 NNH\n3 NLL\n4 NHH\n5 LLL\n6 LLH\n7 LHH\n8 HHH\n"	0.1	92	0.1	14	0.2	0.1	5.0E-4	0.03	0.05	25	100	0	25000	5
1121	0.2	23	0.3	false	1	"NNN\nNNL\nNNH\nNLL\nNHH\nLLL\nLLH\nLHH\nHHH\n"	0.2	0.4	50	"0 NNN\n1 NNL\n2 NNH\n3 NLL\n4 NHH\n5 LLL\n6 LLH\n7 LHH\n8 HHH\n"	0.1	92	0.1	14	0.2	0.1	5.0E-4	0.03	0.05	25	100	4.52346E-5	25000	5
1123	0.2	23	0.3	false	1	"NNN\nNNL\nNNH\nNLL\nNHH\nLLL\nLLH\nLHH\nHHH\n"	0.2	0.4	50	"0 NNN\n1 NNL\n2 NNH\n3 NLL\n4 NHH\n5 LLL\n6 LLH\n7 LHH\n8 HHH\n"	0.1	92	0.1	14	0.2	0.1	5.0E-4	0.03	0.05	25	300	0.13	25000	0
1125	0.2	23	0.3	false	1	"NNN\nNNL\nNNH\nNLL\nNHH\nLLL\nLLH\nLHH\nHHH\n"	0.2	0.4	50	"0 NNN\n1 NNL\n2 NNH\n3 NLL\n4 NHH\n5 LLL\n6 LLH\n7 LHH\n8 HHH\n"	0.1	92	0.1	14	0.2	0.1	5.0E-4	0.03	0.05	25	300	0.093925	25000	0
1124	0.2	23	0.3	false	1	"NNN\nNNL\nNNH\nNLL\nNHH\nLLL\nLLH\nLHH\nHHH\n"	0.2	0.4	50	"0 NNN\n1 NNL\n2 NNH\n3 NLL\n4 NHH\n5 LLL\n6 LLH\n7 LHH\n8 HHH\n"	0.1	92	0.1	14	0.2	0.1	5.0E-4	0.03	0.05	25	300	0.1105	25000	0
1127	0.2	23	0.3	false	1	"NNN\nNNL\nNNH\nNLL\nNHH\nLLL\nLLH\nLHH\nHHH\n"	0.2	0.4	50	"0 NNN\n1 NNL\n2 NNH\n3 NLL\n4 NHH\n5 LLL\n6 LLH\n7 LHH\n8 HHH\n"	0.1	92	0.1	14	0.2	0.1	5.0E-4	0.03	0.05	25	300	0.067860813	25000	0
1126	0.2	23	0.3	false	1	"NNN\nNNL\nNNH\nNLL\nNHH\nLLL\nLLH\nLHH\nHHH\n"	0.2	0.4	50	"0 NNN\n1 NNL\n2 NNH\n3 NLL\n4 NHH\n5 LLL\n6 LLH\n7 LHH\n8 HHH\n"	0.1	92	0.1	14	0.2	0.1	5.0E-4	0.03	0.05	25	300	0.07983625	25000	0
1128	0.2	23	0.3	false	1	"NNN\nNNL\nNNH\nNLL\nNHH\nLLL\nLLH\nLHH\nHHH\n"	0.2	0.4	50	"0 NNN\n1 NNL\n2 NNH\n3 NLL\n4 NHH\n5 LLL\n6 LLH\n7 LHH\n8 HHH\n"	0.1	92	0.1	14	0.2	0.1	5.0E-4	0.03	0.05	25	300	0.057681691	25000	0
1129	0.2	23	0.3	false	1	"NNN\nNNL\nNNH\nNLL\nNHH\nLLL\nLLH\nLHH\nHHH\n"	0.2	0.4	50	"0 NNN\n1 NNL\n2 NNH\n3 NLL\n4 NHH\n5 LLL\n6 LLH\n7 LHH\n8 HHH\n"	0.1	92	0.1	14	0.2	0.1	5.0E-4	0.03	0.05	25	300	0.049029437	25000	0
1130	0.2	23	0.3	false	1	"NNN\nNNL\nNNH\nNLL\nNHH\nLLL\nLLH\nLHH\nHHH\n"	0.2	0.4	50	"0 NNN\n1 NNL\n2 NNH\n3 NLL\n4 NHH\n5 LLL\n6 LLH\n7 LHH\n8 HHH\n"	0.1	92	0.1	14	0.2	0.1	5.0E-4	0.03	0.05	25	300	0.041675021	25000	0
1132	0.2	23	0.3	false	1	"NNN\nNNL\nNNH\nNLL\nNHH\nLLL\nLLH\nLHH\nHHH\n"	0.2	0.4	50	"0 NNN\n1 NNL\n2 NNH\n3 NLL\n4 NHH\n5 LLL\n6 LLH\n7 LHH\n8 HHH\n"	0.1	92	0.1	14	0.2	0.1	5.0E-4	0.03	0.05	25	300	0.030110203	25000	0
1131	0.2	23	0.3	false	1	"NNN\nNNL\nNNH\nNLL\nNHH\nLLL\nLLH\nLHH\nHHH\n"	0.2	0.4	50	"0 NNN\n1 NNL\n2 NNH\n3 NLL\n4 NHH\n5 LLL\n6 LLH\n7 LHH\n8 HHH\n"	0.1	92	0.1	14	0.2	0.1	5.0E-4	0.03	0.05	25	300	0.035423768	25000	0
1134	0.2	23	0.3	false	1	"NNN\nNNL\nNNH\nNLL\nNHH\nLLL\nLLH\nLHH\nHHH\n"	0.2	0.4	50	"0 NNN\n1 NNL\n2 NNH\n3 NLL\n4 NHH\n5 LLL\n6 LLH\n7 LHH\n8 HHH\n"	0.1	92	0.1	14	0.2	0.1	5.0E-4	0.03	0.05	25	300	0.021754622	25000	0
1133	0.2	23	0.3	false	1	"NNN\nNNL\nNNH\nNLL\nNHH\nLLL\nLLH\nLHH\nHHH\n"	0.2	0.4	50	"0 NNN\n1 NNL\n2 NNH\n3 NLL\n4 NHH\n5 LLL\n6 LLH\n7 LHH\n8 HHH\n"	0.1	92	0.1	14	0.2	0.1	5.0E-4	0.03	0.05	25	300	0.025593673	25000	0
1135	0.2	23	0.3	false	1	"NNN\nNNL\nNNH\nNLL\nNHH\nLLL\nLLH\nLHH\nHHH\n"	0.2	0.4	50	"0 NNN\n1 NNL\n2 NNH\n3 NLL\n4 NHH\n5 LLL\n6 LLH\n7 LHH\n8 HHH\n"	0.1	92	0.1	14	0.2	0.1	5.0E-4	0.03	0.05	25	300	0.018491428	25000	0
1137	0.2	23	0.3	false	1	"NNN\nNNL\nNNH\nNLL\nNHH\nLLL\nLLH\nLHH\nHHH\n"	0.2	0.4	50	"0 NNN\n1 NNL\n2 NNH\n3 NLL\n4 NHH\n5 LLL\n6 LLH\n7 LHH\n8 HHH\n"	0.1	92	0.1	14	0.2	0.1	5.0E-4	0.03	0.05	25	300	0.013360057	25000	0
1136	0.2	23	0.3	false	1	"NNN\nNNL\nNNH\nNLL\nNHH\nLLL\nLLH\nLHH\nHHH\n"	0.2	0.4	50	"0 NNN\n1 NNL\n2 NNH\n3 NLL\n4 NHH\n5 LLL\n6 LLH\n7 LHH\n8 HHH\n"	0.1	92	0.1	14	0.2	0.1	5.0E-4	0.03	0.05	25	300	0.015717714	25000	0
1139	0.2	23	0.3	false	1	"NNN\nNNL\nNNH\nNLL\nNHH\nLLL\nLLH\nLHH\nHHH\n"	0.2	0.4	50	"0 NNN\n1 NNL\n2 NNH\n3 NLL\n4 NHH\n5 LLL\n6 LLH\n7 LHH\n8 HHH\n"	0.1	92	0.1	14	0.2	0.1	5.0E-4	0.03	0.05	25	300	0.009652641	25000	0
1138	0.2	23	0.3	false	1	"NNN\nNNL\nNNH\nNLL\nNHH\nLLL\nLLH\nLHH\nHHH\n"	0.2	0.4	50	"0 NNN\n1 NNL\n2 NNH\n3 NLL\n4 NHH\n5 LLL\n6 LLH\n7 LHH\n8 HHH\n"	0.1	92	0.1	14	0.2	0.1	5.0E-4	0.03	0.05	25	300	0.011356048	25000	0
1140	0.2	23	0.3	false	1	"NNN\nNNL\nNNH\nNLL\nNHH\nLLL\nLLH\nLHH\nHHH\n"	0.2	0.4	50	"0 NNN\n1 NNL\n2 NNH\n3 NLL\n4 NHH\n5 LLL\n6 LLH\n7 LHH\n8 HHH\n"	0.1	92	0.1	14	0.2	0.1	5.0E-4	0.03	0.05	25	300	0.008204745	25000	0
1142	0.2	23	0.3	false	1	"NNN\nNNL\nNNH\nNLL\nNHH\nLLL\nLLH\nLHH\nHHH\n"	0.2	0.4	50	"0 NNN\n1 NNL\n2 NNH\n3 NLL\n4 NHH\n5 LLL\n6 LLH\n7 LHH\n8 HHH\n"	0.1	92	0.1	14	0.2	0.1	5.0E-4	0.03	0.05	25	300	0.005927928	25000	0
1141	0.2	23	0.3	false	1	"NNN\nNNL\nNNH\nNLL\nNHH\nLLL\nLLH\nLHH\nHHH\n"	0.2	0.4	50	"0 NNN\n1 NNL\n2 NNH\n3 NLL\n4 NHH\n5 LLL\n6 LLH\n7 LHH\n8 HHH\n"	0.1	92	0.1	14	0.2	0.1	5.0E-4	0.03	0.05	25	300	0.006974033	25000	0
1143	0.2	23	0.3	false	1	"NNN\nNNL\nNNH\nNLL\nNHH\nLLL\nLLH\nLHH\nHHH\n"	0.2	0.4	50	"0 NNN\n1 NNL\n2 NNH\n3 NLL\n4 NHH\n5 LLL\n6 LLH\n7 LHH\n8 HHH\n"	0.1	92	0.1	14	0.2	0.1	5.0E-4	0.03	0.05	25	300	0.005038739	25000	0
1144	0.2	23	0.3	false	1	"NNN\nNNL\nNNH\nNLL\nNHH\nLLL\nLLH\nLHH\nHHH\n"	0.2	0.4	50	"0 NNN\n1 NNL\n2 NNH\n3 NLL\n4 NHH\n5 LLL\n6 LLH\n7 LHH\n8 HHH\n"	0.1	92	0.1	14	0.2	0.1	5.0E-4	0.03	0.05	25	300	0.004282928	25000	0
1145	0.2	23	0.3	false	1	"NNN\nNNL\nNNH\nNLL\nNHH\nLLL\nLLH\nLHH\nHHH\n"	0.2	0.4	50	"0 NNN\n1 NNL\n2 NNH\n3 NLL\n4 NHH\n5 LLL\n6 LLH\n7 LHH\n8 HHH\n"	0.1	92	0.1	14	0.2	0.1	5.0E-4	0.03	0.05	25	300	0.003640489	25000	0
1147	0.2	23	0.3	false	1	"NNN\nNNL\nNNH\nNLL\nNHH\nLLL\nLLH\nLHH\nHHH\n"	0.2	0.4	50	"0 NNN\n1 NNL\n2 NNH\n3 NLL\n4 NHH\n5 LLL\n6 LLH\n7 LHH\n8 HHH\n"	0.1	92	0.1	14	0.2	0.1	5.0E-4	0.03	0.05	25	300	0.002630253	25000	0
1148	0.2	23	0.3	false	1	"NNN\nNNL\nNNH\nNLL\nNHH\nLLL\nLLH\nLHH\nHHH\n"	0.2	0.4	50	"0 NNN\n1 NNL\n2 NNH\n3 NLL\n4 NHH\n5 LLL\n6 LLH\n7 LHH\n8 HHH\n"	0.1	92	0.1	14	0.2	0.1	5.0E-4	0.03	0.05	25	300	0.002235715	25000	0
1146	0.2	23	0.3	false	1	"NNN\nNNL\nNNH\nNLL\nNHH\nLLL\nLLH\nLHH\nHHH\n"	0.2	0.4	50	"0 NNN\n1 NNL\n2 NNH\n3 NLL\n4 NHH\n5 LLL\n6 LLH\n7 LHH\n8 HHH\n"	0.1	92	0.1	14	0.2	0.1	5.0E-4	0.03	0.05	25	300	0.003094416	25000	0
1149	0.2	23	0.3	false	1	"NNN\nNNL\nNNH\nNLL\nNHH\nLLL\nLLH\nLHH\nHHH\n"	0.2	0.4	50	"0 NNN\n1 NNL\n2 NNH\n3 NLL\n4 NHH\n5 LLL\n6 LLH\n7 LHH\n8 HHH\n"	0.1	92	0.1	14	0.2	0.1	5.0E-4	0.03	0.05	25	300	0.001900358	25000	0
1151	0.2	23	0.3	false	1	"NNN\nNNL\nNNH\nNLL\nNHH\nLLL\nLLH\nLHH\nHHH\n"	0.2	0.4	50	"0 NNN\n1 NNL\n2 NNH\n3 NLL\n4 NHH\n5 LLL\n6 LLH\n7 LHH\n8 HHH\n"	0.1	92	0.1	14	0.2	0.1	5.0E-4	0.03	0.05	25	300	0.001373009	25000	0
1150	0.2	23	0.3	false	1	"NNN\nNNL\nNNH\nNLL\nNHH\nLLL\nLLH\nLHH\nHHH\n"	0.2	0.4	50	"0 NNN\n1 NNL\n2 NNH\n3 NLL\n4 NHH\n5 LLL\n6 LLH\n7 LHH\n8 HHH\n"	0.1	92	0.1	14	0.2	0.1	5.0E-4	0.03	0.05	25	300	0.001615304	25000	0
1153	0.2	23	0.3	false	1	"NNN\nNNL\nNNH\nNLL\nNHH\nLLL\nLLH\nLHH\nHHH\n"	0.2	0.4	50	"0 NNN\n1 NNL\n2 NNH\n3 NLL\n4 NHH\n5 LLL\n6 LLH\n7 LHH\n8 HHH\n"	0.1	92	0.1	14	0.2	0.1	5.0E-4	0.03	0.05	25	300	9.91999E-4	25000	0
1152	0.2	23	0.3	false	1	"NNN\nNNL\nNNH\nNLL\nNHH\nLLL\nLLH\nLHH\nHHH\n"	0.2	0.4	50	"0 NNN\n1 NNL\n2 NNH\n3 NLL\n4 NHH\n5 LLL\n6 LLH\n7 LHH\n8 HHH\n"	0.1	92	0.1	14	0.2	0.1	5.0E-4	0.03	0.05	25	300	0.001167057	25000	0
1154	0.2	23	0.3	false	1	"NNN\nNNL\nNNH\nNLL\nNHH\nLLL\nLLH\nLHH\nHHH\n"	0.2	0.4	50	"0 NNN\n1 NNL\n2 NNH\n3 NLL\n4 NHH\n5 LLL\n6 LLH\n7 LHH\n8 HHH\n"	0.1	92	0.1	14	0.2	0.1	5.0E-4	0.03	0.05	25	300	8.43199E-4	25000	0
1156	0.2	23	0.3	false	1	"NNN\nNNL\nNNH\nNLL\nNHH\nLLL\nLLH\nLHH\nHHH\n"	0.2	0.4	50	"0 NNN\n1 NNL\n2 NNH\n3 NLL\n4 NHH\n5 LLL\n6 LLH\n7 LHH\n8 HHH\n"	0.1	92	0.1	14	0.2	0.1	5.0E-4	0.03	0.05	25	300	6.09211E-4	25000	0
1155	0.2	23	0.3	false	1	"NNN\nNNL\nNNH\nNLL\nNHH\nLLL\nLLH\nLHH\nHHH\n"	0.2	0.4	50	"0 NNN\n1 NNL\n2 NNH\n3 NLL\n4 NHH\n5 LLL\n6 LLH\n7 LHH\n8 HHH\n"	0.1	92	0.1	14	0.2	0.1	5.0E-4	0.03	0.05	25	300	7.16719E-4	25000	0
1158	0.2	23	0.3	false	1	"NNN\nNNL\nNNH\nNLL\nNHH\nLLL\nLLH\nLHH\nHHH\n"	0.2	0.4	50	"0 NNN\n1 NNL\n2 NNH\n3 NLL\n4 NHH\n5 LLL\n6 LLH\n7 LHH\n8 HHH\n"	0.1	92	0.1	14	0.2	0.1	5.0E-4	0.03	0.05	25	300	4.40155E-4	25000	0
1157	0.2	23	0.3	false	1	"NNN\nNNL\nNNH\nNLL\nNHH\nLLL\nLLH\nLHH\nHHH\n"	0.2	0.4	50	"0 NNN\n1 NNL\n2 NNH\n3 NLL\n4 NHH\n5 LLL\n6 LLH\n7 LHH\n8 HHH\n"	0.1	92	0.1	14	0.2	0.1	5.0E-4	0.03	0.05	25	300	5.1783E-4	25000	0
1159	0.2	23	0.3	false	1	"NNN\nNNL\nNNH\nNLL\nNHH\nLLL\nLLH\nLHH\nHHH\n"	0.2	0.4	50	"0 NNN\n1 NNL\n2 NNH\n3 NLL\n4 NHH\n5 LLL\n6 LLH\n7 LHH\n8 HHH\n"	0.1	92	0.1	14	0.2	0.1	5.0E-4	0.03	0.05	25	300	3.74132E-4	25000	0
1160	0.2	23	0.3	false	1	"NNN\nNNL\nNNH\nNLL\nNHH\nLLL\nLLH\nLHH\nHHH\n"	0.2	0.4	50	"0 NNN\n1 NNL\n2 NNH\n3 NLL\n4 NHH\n5 LLL\n6 LLH\n7 LHH\n8 HHH\n"	0.1	92	0.1	14	0.2	0.1	5.0E-4	0.03	0.05	25	300	3.18012E-4	25000	0
1161	0.2	23	0.3	false	1	"NNN\nNNL\nNNH\nNLL\nNHH\nLLL\nLLH\nLHH\nHHH\n"	0.2	0.4	50	"0 NNN\n1 NNL\n2 NNH\n3 NLL\n4 NHH\n5 LLL\n6 LLH\n7 LHH\n8 HHH\n"	0.1	92	0.1	14	0.2	0.1	5.0E-4	0.03	0.05	25	300	2.7031E-4	25000	0
1163	0.2	23	0.3	false	1	"NNN\nNNL\nNNH\nNLL\nNHH\nLLL\nLLH\nLHH\nHHH\n"	0.2	0.4	50	"0 NNN\n1 NNL\n2 NNH\n3 NLL\n4 NHH\n5 LLL\n6 LLH\n7 LHH\n8 HHH\n"	0.1	92	0.1	14	0.2	0.1	5.0E-4	0.03	0.05	25	300	1.95299E-4	25000	0
1162	0.2	23	0.3	false	1	"NNN\nNNL\nNNH\nNLL\nNHH\nLLL\nLLH\nLHH\nHHH\n"	0.2	0.4	50	"0 NNN\n1 NNL\n2 NNH\n3 NLL\n4 NHH\n5 LLL\n6 LLH\n7 LHH\n8 HHH\n"	0.1	92	0.1	14	0.2	0.1	5.0E-4	0.03	0.05	25	300	2.29764E-4	25000	0
1164	0.2	23	0.3	false	1	"NNN\nNNL\nNNH\nNLL\nNHH\nLLL\nLLH\nLHH\nHHH\n"	0.2	0.4	50	"0 NNN\n1 NNL\n2 NNH\n3 NLL\n4 NHH\n5 LLL\n6 LLH\n7 LHH\n8 HHH\n"	0.1	92	0.1	14	0.2	0.1	5.0E-4	0.03	0.05	25	300	1.66004E-4	25000	0
1165	0.2	23	0.3	false	1	"NNN\nNNL\nNNH\nNLL\nNHH\nLLL\nLLH\nLHH\nHHH\n"	0.2	0.4	50	"0 NNN\n1 NNL\n2 NNH\n3 NLL\n4 NHH\n5 LLL\n6 LLH\n7 LHH\n8 HHH\n"	0.1	92	0.1	14	0.2	0.1	5.0E-4	0.03	0.05	25	300	1.41104E-4	25000	0
1166	0.2	23	0.3	false	1	"NNN\nNNL\nNNH\nNLL\nNHH\nLLL\nLLH\nLHH\nHHH\n"	0.2	0.4	50	"0 NNN\n1 NNL\n2 NNH\n3 NLL\n4 NHH\n5 LLL\n6 LLH\n7 LHH\n8 HHH\n"	0.1	92	0.1	14	0.2	0.1	5.0E-4	0.03	0.05	25	300	1.19938E-4	25000	0
1169	0.2	23	0.3	false	1	"NNN\nNNL\nNNH\nNLL\nNHH\nLLL\nLLH\nLHH\nHHH\n"	0.2	0.4	50	"0 NNN\n1 NNL\n2 NNH\n3 NLL\n4 NHH\n5 LLL\n6 LLH\n7 LHH\n8 HHH\n"	0.1	92	0.1	14	0.2	0.1	5.0E-4	0.03	0.05	25	300	7.3657E-5	25000	0
1167	0.2	23	0.3	false	1	"NNN\nNNL\nNNH\nNLL\nNHH\nLLL\nLLH\nLHH\nHHH\n"	0.2	0.4	50	"0 NNN\n1 NNL\n2 NNH\n3 NLL\n4 NHH\n5 LLL\n6 LLH\n7 LHH\n8 HHH\n"	0.1	92	0.1	14	0.2	0.1	5.0E-4	0.03	0.05	25	300	1.01947E-4	25000	0
1170	0.2	23	0.3	false	1	"NNN\nNNL\nNNH\nNLL\nNHH\nLLL\nLLH\nLHH\nHHH\n"	0.2	0.4	50	"0 NNN\n1 NNL\n2 NNH\n3 NLL\n4 NHH\n5 LLL\n6 LLH\n7 LHH\n8 HHH\n"	0.1	92	0.1	14	0.2	0.1	5.0E-4	0.03	0.05	25	300	6.26084E-5	25000	0
1168	0.2	23	0.3	false	1	"NNN\nNNL\nNNH\nNLL\nNHH\nLLL\nLLH\nLHH\nHHH\n"	0.2	0.4	50	"0 NNN\n1 NNL\n2 NNH\n3 NLL\n4 NHH\n5 LLL\n6 LLH\n7 LHH\n8 HHH\n"	0.1	92	0.1	14	0.2	0.1	5.0E-4	0.03	0.05	25	300	8.66553E-5	25000	0
1173	0.2	23	0.3	false	1	"NNN\nNNL\nNNH\nNLL\nNHH\nLLL\nLLH\nLHH\nHHH\n"	0.2	0.4	50	"0 NNN\n1 NNL\n2 NNH\n3 NLL\n4 NHH\n5 LLL\n6 LLH\n7 LHH\n8 HHH\n"	0.1	92	0.1	14	0.2	0.1	5.0E-4	0.03	0.05	25	300	0	25000	0
1171	0.2	23	0.3	false	1	"NNN\nNNL\nNNH\nNLL\nNHH\nLLL\nLLH\nLHH\nHHH\n"	0.2	0.4	50	"0 NNN\n1 NNL\n2 NNH\n3 NLL\n4 NHH\n5 LLL\n6 LLH\n7 LHH\n8 HHH\n"	0.1	92	0.1	14	0.2	0.1	5.0E-4	0.03	0.05	25	300	5.32172E-5	25000	5
1174	0.2	23	0.3	false	1	"NNN\nNNL\nNNH\nNLL\nNHH\nLLL\nLLH\nLHH\nHHH\n"	0.2	0.4	50	"0 NNN\n1 NNL\n2 NNH\n3 NLL\n4 NHH\n5 LLL\n6 LLH\n7 LHH\n8 HHH\n"	0.1	92	0.1	14	0.2	0.1	5.0E-4	0.03	0.05	25	1000	0.13	25000	0
1172	0.2	23	0.3	false	1	"NNN\nNNL\nNNH\nNLL\nNHH\nLLL\nLLH\nLHH\nHHH\n"	0.2	0.4	50	"0 NNN\n1 NNL\n2 NNH\n3 NLL\n4 NHH\n5 LLL\n6 LLH\n7 LHH\n8 HHH\n"	0.1	92	0.1	14	0.2	0.1	5.0E-4	0.03	0.05	25	300	4.52346E-5	25000	0
1175	0.2	23	0.3	false	1	"NNN\nNNL\nNNH\nNLL\nNHH\nLLL\nLLH\nLHH\nHHH\n"	0.2	0.4	50	"0 NNN\n1 NNL\n2 NNH\n3 NLL\n4 NHH\n5 LLL\n6 LLH\n7 LHH\n8 HHH\n"	0.1	92	0.1	14	0.2	0.1	5.0E-4	0.03	0.05	25	1000	0.1105	25000	0
1176	0.2	23	0.3	false	1	"NNN\nNNL\nNNH\nNLL\nNHH\nLLL\nLLH\nLHH\nHHH\n"	0.2	0.4	50	"0 NNN\n1 NNL\n2 NNH\n3 NLL\n4 NHH\n5 LLL\n6 LLH\n7 LHH\n8 HHH\n"	0.1	92	0.1	14	0.2	0.1	5.0E-4	0.03	0.05	25	1000	0.093925	25000	0
1177	0.2	23	0.3	false	1	"NNN\nNNL\nNNH\nNLL\nNHH\nLLL\nLLH\nLHH\nHHH\n"	0.2	0.4	50	"0 NNN\n1 NNL\n2 NNH\n3 NLL\n4 NHH\n5 LLL\n6 LLH\n7 LHH\n8 HHH\n"	0.1	92	0.1	14	0.2	0.1	5.0E-4	0.03	0.05	25	1000	0.07983625	25000	0
1179	0.2	23	0.3	false	1	"NNN\nNNL\nNNH\nNLL\nNHH\nLLL\nLLH\nLHH\nHHH\n"	0.2	0.4	50	"0 NNN\n1 NNL\n2 NNH\n3 NLL\n4 NHH\n5 LLL\n6 LLH\n7 LHH\n8 HHH\n"	0.1	92	0.1	14	0.2	0.1	5.0E-4	0.03	0.05	25	1000	0.057681691	25000	0
1180	0.2	23	0.3	false	1	"NNN\nNNL\nNNH\nNLL\nNHH\nLLL\nLLH\nLHH\nHHH\n"	0.2	0.4	50	"0 NNN\n1 NNL\n2 NNH\n3 NLL\n4 NHH\n5 LLL\n6 LLH\n7 LHH\n8 HHH\n"	0.1	92	0.1	14	0.2	0.1	5.0E-4	0.03	0.05	25	1000	0.049029437	25000	0
1178	0.2	23	0.3	false	1	"NNN\nNNL\nNNH\nNLL\nNHH\nLLL\nLLH\nLHH\nHHH\n"	0.2	0.4	50	"0 NNN\n1 NNL\n2 NNH\n3 NLL\n4 NHH\n5 LLL\n6 LLH\n7 LHH\n8 HHH\n"	0.1	92	0.1	14	0.2	0.1	5.0E-4	0.03	0.05	25	1000	0.067860813	25000	0
1182	0.2	23	0.3	false	1	"NNN\nNNL\nNNH\nNLL\nNHH\nLLL\nLLH\nLHH\nHHH\n"	0.2	0.4	50	"0 NNN\n1 NNL\n2 NNH\n3 NLL\n4 NHH\n5 LLL\n6 LLH\n7 LHH\n8 HHH\n"	0.1	92	0.1	14	0.2	0.1	5.0E-4	0.03	0.05	25	1000	0.035423768	25000	0
1181	0.2	23	0.3	false	1	"NNN\nNNL\nNNH\nNLL\nNHH\nLLL\nLLH\nLHH\nHHH\n"	0.2	0.4	50	"0 NNN\n1 NNL\n2 NNH\n3 NLL\n4 NHH\n5 LLL\n6 LLH\n7 LHH\n8 HHH\n"	0.1	92	0.1	14	0.2	0.1	5.0E-4	0.03	0.05	25	1000	0.041675021	25000	0
1183	0.2	23	0.3	false	1	"NNN\nNNL\nNNH\nNLL\nNHH\nLLL\nLLH\nLHH\nHHH\n"	0.2	0.4	50	"0 NNN\n1 NNL\n2 NNH\n3 NLL\n4 NHH\n5 LLL\n6 LLH\n7 LHH\n8 HHH\n"	0.1	92	0.1	14	0.2	0.1	5.0E-4	0.03	0.05	25	1000	0.030110203	25000	0
1184	0.2	23	0.3	false	1	"NNN\nNNL\nNNH\nNLL\nNHH\nLLL\nLLH\nLHH\nHHH\n"	0.2	0.4	50	"0 NNN\n1 NNL\n2 NNH\n3 NLL\n4 NHH\n5 LLL\n6 LLH\n7 LHH\n8 HHH\n"	0.1	92	0.1	14	0.2	0.1	5.0E-4	0.03	0.05	25	1000	0.025593673	25000	0
1185	0.2	23	0.3	false	1	"NNN\nNNL\nNNH\nNLL\nNHH\nLLL\nLLH\nLHH\nHHH\n"	0.2	0.4	50	"0 NNN\n1 NNL\n2 NNH\n3 NLL\n4 NHH\n5 LLL\n6 LLH\n7 LHH\n8 HHH\n"	0.1	92	0.1	14	0.2	0.1	5.0E-4	0.03	0.05	25	1000	0.021754622	25000	0
1187	0.2	23	0.3	false	1	"NNN\nNNL\nNNH\nNLL\nNHH\nLLL\nLLH\nLHH\nHHH\n"	0.2	0.4	50	"0 NNN\n1 NNL\n2 NNH\n3 NLL\n4 NHH\n5 LLL\n6 LLH\n7 LHH\n8 HHH\n"	0.1	92	0.1	14	0.2	0.1	5.0E-4	0.03	0.05	25	1000	0.015717714	25000	0
1186	0.2	23	0.3	false	1	"NNN\nNNL\nNNH\nNLL\nNHH\nLLL\nLLH\nLHH\nHHH\n"	0.2	0.4	50	"0 NNN\n1 NNL\n2 NNH\n3 NLL\n4 NHH\n5 LLL\n6 LLH\n7 LHH\n8 HHH\n"	0.1	92	0.1	14	0.2	0.1	5.0E-4	0.03	0.05	25	1000	0.018491428	25000	0
1189	0.2	23	0.3	false	1	"NNN\nNNL\nNNH\nNLL\nNHH\nLLL\nLLH\nLHH\nHHH\n"	0.2	0.4	50	"0 NNN\n1 NNL\n2 NNH\n3 NLL\n4 NHH\n5 LLL\n6 LLH\n7 LHH\n8 HHH\n"	0.1	92	0.1	14	0.2	0.1	5.0E-4	0.03	0.05	25	1000	0.011356048	25000	0
1190	0.2	23	0.3	false	1	"NNN\nNNL\nNNH\nNLL\nNHH\nLLL\nLLH\nLHH\nHHH\n"	0.2	0.4	50	"0 NNN\n1 NNL\n2 NNH\n3 NLL\n4 NHH\n5 LLL\n6 LLH\n7 LHH\n8 HHH\n"	0.1	92	0.1	14	0.2	0.1	5.0E-4	0.03	0.05	25	1000	0.009652641	25000	0
1188	0.2	23	0.3	false	1	"NNN\nNNL\nNNH\nNLL\nNHH\nLLL\nLLH\nLHH\nHHH\n"	0.2	0.4	50	"0 NNN\n1 NNL\n2 NNH\n3 NLL\n4 NHH\n5 LLL\n6 LLH\n7 LHH\n8 HHH\n"	0.1	92	0.1	14	0.2	0.1	5.0E-4	0.03	0.05	25	1000	0.013360057	25000	0
1191	0.2	23	0.3	false	1	"NNN\nNNL\nNNH\nNLL\nNHH\nLLL\nLLH\nLHH\nHHH\n"	0.2	0.4	50	"0 NNN\n1 NNL\n2 NNH\n3 NLL\n4 NHH\n5 LLL\n6 LLH\n7 LHH\n8 HHH\n"	0.1	92	0.1	14	0.2	0.1	5.0E-4	0.03	0.05	25	1000	0.008204745	25000	0
1192	0.2	23	0.3	false	1	"NNN\nNNL\nNNH\nNLL\nNHH\nLLL\nLLH\nLHH\nHHH\n"	0.2	0.4	50	"0 NNN\n1 NNL\n2 NNH\n3 NLL\n4 NHH\n5 LLL\n6 LLH\n7 LHH\n8 HHH\n"	0.1	92	0.1	14	0.2	0.1	5.0E-4	0.03	0.05	25	1000	0.006974033	25000	0
1193	0.2	23	0.3	false	1	"NNN\nNNL\nNNH\nNLL\nNHH\nLLL\nLLH\nLHH\nHHH\n"	0.2	0.4	50	"0 NNN\n1 NNL\n2 NNH\n3 NLL\n4 NHH\n5 LLL\n6 LLH\n7 LHH\n8 HHH\n"	0.1	92	0.1	14	0.2	0.1	5.0E-4	0.03	0.05	25	1000	0.005927928	25000	0
1194	0.2	23	0.3	false	1	"NNN\nNNL\nNNH\nNLL\nNHH\nLLL\nLLH\nLHH\nHHH\n"	0.2	0.4	50	"0 NNN\n1 NNL\n2 NNH\n3 NLL\n4 NHH\n5 LLL\n6 LLH\n7 LHH\n8 HHH\n"	0.1	92	0.1	14	0.2	0.1	5.0E-4	0.03	0.05	25	1000	0.005038739	25000	0
1196	0.2	23	0.3	false	1	"NNN\nNNL\nNNH\nNLL\nNHH\nLLL\nLLH\nLHH\nHHH\n"	0.2	0.4	50	"0 NNN\n1 NNL\n2 NNH\n3 NLL\n4 NHH\n5 LLL\n6 LLH\n7 LHH\n8 HHH\n"	0.1	92	0.1	14	0.2	0.1	5.0E-4	0.03	0.05	25	1000	0.003640489	25000	0
1195	0.2	23	0.3	false	1	"NNN\nNNL\nNNH\nNLL\nNHH\nLLL\nLLH\nLHH\nHHH\n"	0.2	0.4	50	"0 NNN\n1 NNL\n2 NNH\n3 NLL\n4 NHH\n5 LLL\n6 LLH\n7 LHH\n8 HHH\n"	0.1	92	0.1	14	0.2	0.1	5.0E-4	0.03	0.05	25	1000	0.004282928	25000	0
1197	0.2	23	0.3	false	1	"NNN\nNNL\nNNH\nNLL\nNHH\nLLL\nLLH\nLHH\nHHH\n"	0.2	0.4	50	"0 NNN\n1 NNL\n2 NNH\n3 NLL\n4 NHH\n5 LLL\n6 LLH\n7 LHH\n8 HHH\n"	0.1	92	0.1	14	0.2	0.1	5.0E-4	0.03	0.05	25	1000	0.003094416	25000	0
1199	0.2	23	0.3	false	1	"NNN\nNNL\nNNH\nNLL\nNHH\nLLL\nLLH\nLHH\nHHH\n"	0.2	0.4	50	"0 NNN\n1 NNL\n2 NNH\n3 NLL\n4 NHH\n5 LLL\n6 LLH\n7 LHH\n8 HHH\n"	0.1	92	0.1	14	0.2	0.1	5.0E-4	0.03	0.05	25	1000	0.002235715	25000	0
1200	0.2	23	0.3	false	1	"NNN\nNNL\nNNH\nNLL\nNHH\nLLL\nLLH\nLHH\nHHH\n"	0.2	0.4	50	"0 NNN\n1 NNL\n2 NNH\n3 NLL\n4 NHH\n5 LLL\n6 LLH\n7 LHH\n8 HHH\n"	0.1	92	0.1	14	0.2	0.1	5.0E-4	0.03	0.05	25	1000	0.001900358	25000	0
1201	0.2	23	0.3	false	1	"NNN\nNNL\nNNH\nNLL\nNHH\nLLL\nLLH\nLHH\nHHH\n"	0.2	0.4	50	"0 NNN\n1 NNL\n2 NNH\n3 NLL\n4 NHH\n5 LLL\n6 LLH\n7 LHH\n8 HHH\n"	0.1	92	0.1	14	0.2	0.1	5.0E-4	0.03	0.05	25	1000	0.001615304	25000	0
1198	0.2	23	0.3	false	1	"NNN\nNNL\nNNH\nNLL\nNHH\nLLL\nLLH\nLHH\nHHH\n"	0.2	0.4	50	"0 NNN\n1 NNL\n2 NNH\n3 NLL\n4 NHH\n5 LLL\n6 LLH\n7 LHH\n8 HHH\n"	0.1	92	0.1	14	0.2	0.1	5.0E-4	0.03	0.05	25	1000	0.002630253	25000	0
1202	0.2	23	0.3	false	1	"NNN\nNNL\nNNH\nNLL\nNHH\nLLL\nLLH\nLHH\nHHH\n"	0.2	0.4	50	"0 NNN\n1 NNL\n2 NNH\n3 NLL\n4 NHH\n5 LLL\n6 LLH\n7 LHH\n8 HHH\n"	0.1	92	0.1	14	0.2	0.1	5.0E-4	0.03	0.05	25	1000	0.001373009	25000	0
1204	0.2	23	0.3	false	1	"NNN\nNNL\nNNH\nNLL\nNHH\nLLL\nLLH\nLHH\nHHH\n"	0.2	0.4	50	"0 NNN\n1 NNL\n2 NNH\n3 NLL\n4 NHH\n5 LLL\n6 LLH\n7 LHH\n8 HHH\n"	0.1	92	0.1	14	0.2	0.1	5.0E-4	0.03	0.05	25	1000	9.91999E-4	25000	0
1203	0.2	23	0.3	false	1	"NNN\nNNL\nNNH\nNLL\nNHH\nLLL\nLLH\nLHH\nHHH\n"	0.2	0.4	50	"0 NNN\n1 NNL\n2 NNH\n3 NLL\n4 NHH\n5 LLL\n6 LLH\n7 LHH\n8 HHH\n"	0.1	92	0.1	14	0.2	0.1	5.0E-4	0.03	0.05	25	1000	0.001167057	25000	0
1205	0.2	23	0.3	false	1	"NNN\nNNL\nNNH\nNLL\nNHH\nLLL\nLLH\nLHH\nHHH\n"	0.2	0.4	50	"0 NNN\n1 NNL\n2 NNH\n3 NLL\n4 NHH\n5 LLL\n6 LLH\n7 LHH\n8 HHH\n"	0.1	92	0.1	14	0.2	0.1	5.0E-4	0.03	0.05	25	1000	8.43199E-4	25000	0
1206	0.2	23	0.3	false	1	"NNN\nNNL\nNNH\nNLL\nNHH\nLLL\nLLH\nLHH\nHHH\n"	0.2	0.4	50	"0 NNN\n1 NNL\n2 NNH\n3 NLL\n4 NHH\n5 LLL\n6 LLH\n7 LHH\n8 HHH\n"	0.1	92	0.1	14	0.2	0.1	5.0E-4	0.03	0.05	25	1000	7.16719E-4	25000	0
1207	0.2	23	0.3	false	1	"NNN\nNNL\nNNH\nNLL\nNHH\nLLL\nLLH\nLHH\nHHH\n"	0.2	0.4	50	"0 NNN\n1 NNL\n2 NNH\n3 NLL\n4 NHH\n5 LLL\n6 LLH\n7 LHH\n8 HHH\n"	0.1	92	0.1	14	0.2	0.1	5.0E-4	0.03	0.05	25	1000	6.09211E-4	25000	0
1208	0.2	23	0.3	false	1	"NNN\nNNL\nNNH\nNLL\nNHH\nLLL\nLLH\nLHH\nHHH\n"	0.2	0.4	50	"0 NNN\n1 NNL\n2 NNH\n3 NLL\n4 NHH\n5 LLL\n6 LLH\n7 LHH\n8 HHH\n"	0.1	92	0.1	14	0.2	0.1	5.0E-4	0.03	0.05	25	1000	5.1783E-4	25000	0
1210	0.2	23	0.3	false	1	"NNN\nNNL\nNNH\nNLL\nNHH\nLLL\nLLH\nLHH\nHHH\n"	0.2	0.4	50	"0 NNN\n1 NNL\n2 NNH\n3 NLL\n4 NHH\n5 LLL\n6 LLH\n7 LHH\n8 HHH\n"	0.1	92	0.1	14	0.2	0.1	5.0E-4	0.03	0.05	25	1000	3.74132E-4	25000	0
1211	0.2	23	0.3	false	1	"NNN\nNNL\nNNH\nNLL\nNHH\nLLL\nLLH\nLHH\nHHH\n"	0.2	0.4	50	"0 NNN\n1 NNL\n2 NNH\n3 NLL\n4 NHH\n5 LLL\n6 LLH\n7 LHH\n8 HHH\n"	0.1	92	0.1	14	0.2	0.1	5.0E-4	0.03	0.05	25	1000	3.18012E-4	25000	0
1209	0.2	23	0.3	false	1	"NNN\nNNL\nNNH\nNLL\nNHH\nLLL\nLLH\nLHH\nHHH\n"	0.2	0.4	50	"0 NNN\n1 NNL\n2 NNH\n3 NLL\n4 NHH\n5 LLL\n6 LLH\n7 LHH\n8 HHH\n"	0.1	92	0.1	14	0.2	0.1	5.0E-4	0.03	0.05	25	1000	4.40155E-4	25000	0
1213	0.2	23	0.3	false	1	"NNN\nNNL\nNNH\nNLL\nNHH\nLLL\nLLH\nLHH\nHHH\n"	0.2	0.4	50	"0 NNN\n1 NNL\n2 NNH\n3 NLL\n4 NHH\n5 LLL\n6 LLH\n7 LHH\n8 HHH\n"	0.1	92	0.1	14	0.2	0.1	5.0E-4	0.03	0.05	25	1000	2.29764E-4	25000	0
1212	0.2	23	0.3	false	1	"NNN\nNNL\nNNH\nNLL\nNHH\nLLL\nLLH\nLHH\nHHH\n"	0.2	0.4	50	"0 NNN\n1 NNL\n2 NNH\n3 NLL\n4 NHH\n5 LLL\n6 LLH\n7 LHH\n8 HHH\n"	0.1	92	0.1	14	0.2	0.1	5.0E-4	0.03	0.05	25	1000	2.7031E-4	25000	0
1214	0.2	23	0.3	false	1	"NNN\nNNL\nNNH\nNLL\nNHH\nLLL\nLLH\nLHH\nHHH\n"	0.2	0.4	50	"0 NNN\n1 NNL\n2 NNH\n3 NLL\n4 NHH\n5 LLL\n6 LLH\n7 LHH\n8 HHH\n"	0.1	92	0.1	14	0.2	0.1	5.0E-4	0.03	0.05	25	1000	1.95299E-4	25000	0
1215	0.2	23	0.3	false	1	"NNN\nNNL\nNNH\nNLL\nNHH\nLLL\nLLH\nLHH\nHHH\n"	0.2	0.4	50	"0 NNN\n1 NNL\n2 NNH\n3 NLL\n4 NHH\n5 LLL\n6 LLH\n7 LHH\n8 HHH\n"	0.1	92	0.1	14	0.2	0.1	5.0E-4	0.03	0.05	25	1000	1.66004E-4	25000	0
1216	0.2	23	0.3	false	1	"NNN\nNNL\nNNH\nNLL\nNHH\nLLL\nLLH\nLHH\nHHH\n"	0.2	0.4	50	"0 NNN\n1 NNL\n2 NNH\n3 NLL\n4 NHH\n5 LLL\n6 LLH\n7 LHH\n8 HHH\n"	0.1	92	0.1	14	0.2	0.1	5.0E-4	0.03	0.05	25	1000	1.41104E-4	25000	0
1218	0.2	23	0.3	false	1	"NNN\nNNL\nNNH\nNLL\nNHH\nLLL\nLLH\nLHH\nHHH\n"	0.2	0.4	50	"0 NNN\n1 NNL\n2 NNH\n3 NLL\n4 NHH\n5 LLL\n6 LLH\n7 LHH\n8 HHH\n"	0.1	92	0.1	14	0.2	0.1	5.0E-4	0.03	0.05	25	1000	1.01947E-4	25000	0
1217	0.2	23	0.3	false	1	"NNN\nNNL\nNNH\nNLL\nNHH\nLLL\nLLH\nLHH\nHHH\n"	0.2	0.4	50	"0 NNN\n1 NNL\n2 NNH\n3 NLL\n4 NHH\n5 LLL\n6 LLH\n7 LHH\n8 HHH\n"	0.1	92	0.1	14	0.2	0.1	5.0E-4	0.03	0.05	25	1000	1.19938E-4	25000	0
1220	0.2	23	0.3	false	1	"NNN\nNNL\nNNH\nNLL\nNHH\nLLL\nLLH\nLHH\nHHH\n"	0.2	0.4	50	"0 NNN\n1 NNL\n2 NNH\n3 NLL\n4 NHH\n5 LLL\n6 LLH\n7 LHH\n8 HHH\n"	0.1	92	0.1	14	0.2	0.1	5.0E-4	0.03	0.05	25	1000	7.3657E-5	25000	0
1221	0.2	23	0.3	false	1	"NNN\nNNL\nNNH\nNLL\nNHH\nLLL\nLLH\nLHH\nHHH\n"	0.2	0.4	50	"0 NNN\n1 NNL\n2 NNH\n3 NLL\n4 NHH\n5 LLL\n6 LLH\n7 LHH\n8 HHH\n"	0.1	92	0.1	14	0.2	0.1	5.0E-4	0.03	0.05	25	1000	6.26084E-5	25000	0
1219	0.2	23	0.3	false	1	"NNN\nNNL\nNNH\nNLL\nNHH\nLLL\nLLH\nLHH\nHHH\n"	0.2	0.4	50	"0 NNN\n1 NNL\n2 NNH\n3 NLL\n4 NHH\n5 LLL\n6 LLH\n7 LHH\n8 HHH\n"	0.1	92	0.1	14	0.2	0.1	5.0E-4	0.03	0.05	25	1000	8.66553E-5	25000	0
1222	0.2	23	0.3	false	1	"NNN\nNNL\nNNH\nNLL\nNHH\nLLL\nLLH\nLHH\nHHH\n"	0.2	0.4	50	"0 NNN\n1 NNL\n2 NNH\n3 NLL\n4 NHH\n5 LLL\n6 LLH\n7 LHH\n8 HHH\n"	0.1	92	0.1	14	0.2	0.1	5.0E-4	0.03	0.05	25	1000	5.32172E-5	25000	0
1223	0.2	23	0.3	false	1	"NNN\nNNL\nNNH\nNLL\nNHH\nLLL\nLLH\nLHH\nHHH\n"	0.2	0.4	50	"0 NNN\n1 NNL\n2 NNH\n3 NLL\n4 NHH\n5 LLL\n6 LLH\n7 LHH\n8 HHH\n"	0.1	92	0.1	14	0.2	0.1	5.0E-4	0.03	0.05	25	1000	4.52346E-5	25000	0
1224	0.2	23	0.3	false	1	"NNN\nNNL\nNNH\nNLL\nNHH\nLLL\nLLH\nLHH\nHHH\n"	0.2	0.4	50	"0 NNN\n1 NNL\n2 NNH\n3 NLL\n4 NHH\n5 LLL\n6 LLH\n7 LHH\n8 HHH\n"	0.1	92	0.1	14	0.2	0.1	5.0E-4	0.03	0.05	25	1000	0	25000	0
1227	0.2	23	0.3	false	1	"NNN\nNNL\nNNH\nNLL\nNHH\nLLL\nLLH\nLHH\nHHH\n"	0.2	0.4	50	"0 NNN\n1 NNL\n2 NNH\n3 NLL\n4 NHH\n5 LLL\n6 LLH\n7 LHH\n8 HHH\n"	0.1	92	0.1	14	0.2	0.1	5.0E-4	0.03	0.05	70	0	0.093925	25000	0
1226	0.2	23	0.3	false	1	"NNN\nNNL\nNNH\nNLL\nNHH\nLLL\nLLH\nLHH\nHHH\n"	0.2	0.4	50	"0 NNN\n1 NNL\n2 NNH\n3 NLL\n4 NHH\n5 LLL\n6 LLH\n7 LHH\n8 HHH\n"	0.1	92	0.1	14	0.2	0.1	5.0E-4	0.03	0.05	70	0	0.1105	25000	0
1225	0.2	23	0.3	false	1	"NNN\nNNL\nNNH\nNLL\nNHH\nLLL\nLLH\nLHH\nHHH\n"	0.2	0.4	50	"0 NNN\n1 NNL\n2 NNH\n3 NLL\n4 NHH\n5 LLL\n6 LLH\n7 LHH\n8 HHH\n"	0.1	92	0.1	14	0.2	0.1	5.0E-4	0.03	0.05	70	0	0.13	25000	0
1228	0.2	23	0.3	false	1	"NNN\nNNL\nNNH\nNLL\nNHH\nLLL\nLLH\nLHH\nHHH\n"	0.2	0.4	50	"0 NNN\n1 NNL\n2 NNH\n3 NLL\n4 NHH\n5 LLL\n6 LLH\n7 LHH\n8 HHH\n"	0.1	92	0.1	14	0.2	0.1	5.0E-4	0.03	0.05	70	0	0.07983625	25000	0
1229	0.2	23	0.3	false	1	"NNN\nNNL\nNNH\nNLL\nNHH\nLLL\nLLH\nLHH\nHHH\n"	0.2	0.4	50	"0 NNN\n1 NNL\n2 NNH\n3 NLL\n4 NHH\n5 LLL\n6 LLH\n7 LHH\n8 HHH\n"	0.1	92	0.1	14	0.2	0.1	5.0E-4	0.03	0.05	70	0	0.067860813	25000	0
1232	0.2	23	0.3	false	1	"NNN\nNNL\nNNH\nNLL\nNHH\nLLL\nLLH\nLHH\nHHH\n"	0.2	0.4	50	"0 NNN\n1 NNL\n2 NNH\n3 NLL\n4 NHH\n5 LLL\n6 LLH\n7 LHH\n8 HHH\n"	0.1	92	0.1	14	0.2	0.1	5.0E-4	0.03	0.05	70	0	0.041675021	25000	0
1230	0.2	23	0.3	false	1	"NNN\nNNL\nNNH\nNLL\nNHH\nLLL\nLLH\nLHH\nHHH\n"	0.2	0.4	50	"0 NNN\n1 NNL\n2 NNH\n3 NLL\n4 NHH\n5 LLL\n6 LLH\n7 LHH\n8 HHH\n"	0.1	92	0.1	14	0.2	0.1	5.0E-4	0.03	0.05	70	0	0.057681691	25000	0
1231	0.2	23	0.3	false	1	"NNN\nNNL\nNNH\nNLL\nNHH\nLLL\nLLH\nLHH\nHHH\n"	0.2	0.4	50	"0 NNN\n1 NNL\n2 NNH\n3 NLL\n4 NHH\n5 LLL\n6 LLH\n7 LHH\n8 HHH\n"	0.1	92	0.1	14	0.2	0.1	5.0E-4	0.03	0.05	70	0	0.049029437	25000	0
1233	0.2	23	0.3	false	1	"NNN\nNNL\nNNH\nNLL\nNHH\nLLL\nLLH\nLHH\nHHH\n"	0.2	0.4	50	"0 NNN\n1 NNL\n2 NNH\n3 NLL\n4 NHH\n5 LLL\n6 LLH\n7 LHH\n8 HHH\n"	0.1	92	0.1	14	0.2	0.1	5.0E-4	0.03	0.05	70	0	0.035423768	25000	0
1234	0.2	23	0.3	false	1	"NNN\nNNL\nNNH\nNLL\nNHH\nLLL\nLLH\nLHH\nHHH\n"	0.2	0.4	50	"0 NNN\n1 NNL\n2 NNH\n3 NLL\n4 NHH\n5 LLL\n6 LLH\n7 LHH\n8 HHH\n"	0.1	92	0.1	14	0.2	0.1	5.0E-4	0.03	0.05	70	0	0.030110203	25000	0
1235	0.2	23	0.3	false	1	"NNN\nNNL\nNNH\nNLL\nNHH\nLLL\nLLH\nLHH\nHHH\n"	0.2	0.4	50	"0 NNN\n1 NNL\n2 NNH\n3 NLL\n4 NHH\n5 LLL\n6 LLH\n7 LHH\n8 HHH\n"	0.1	92	0.1	14	0.2	0.1	5.0E-4	0.03	0.05	70	0	0.025593673	25000	0
1237	0.2	23	0.3	false	1	"NNN\nNNL\nNNH\nNLL\nNHH\nLLL\nLLH\nLHH\nHHH\n"	0.2	0.4	50	"0 NNN\n1 NNL\n2 NNH\n3 NLL\n4 NHH\n5 LLL\n6 LLH\n7 LHH\n8 HHH\n"	0.1	92	0.1	14	0.2	0.1	5.0E-4	0.03	0.05	70	0	0.018491428	25000	0
1236	0.2	23	0.3	false	1	"NNN\nNNL\nNNH\nNLL\nNHH\nLLL\nLLH\nLHH\nHHH\n"	0.2	0.4	50	"0 NNN\n1 NNL\n2 NNH\n3 NLL\n4 NHH\n5 LLL\n6 LLH\n7 LHH\n8 HHH\n"	0.1	92	0.1	14	0.2	0.1	5.0E-4	0.03	0.05	70	0	0.021754622	25000	0
1238	0.2	23	0.3	false	1	"NNN\nNNL\nNNH\nNLL\nNHH\nLLL\nLLH\nLHH\nHHH\n"	0.2	0.4	50	"0 NNN\n1 NNL\n2 NNH\n3 NLL\n4 NHH\n5 LLL\n6 LLH\n7 LHH\n8 HHH\n"	0.1	92	0.1	14	0.2	0.1	5.0E-4	0.03	0.05	70	0	0.015717714	25000	0
1239	0.2	23	0.3	false	1	"NNN\nNNL\nNNH\nNLL\nNHH\nLLL\nLLH\nLHH\nHHH\n"	0.2	0.4	50	"0 NNN\n1 NNL\n2 NNH\n3 NLL\n4 NHH\n5 LLL\n6 LLH\n7 LHH\n8 HHH\n"	0.1	92	0.1	14	0.2	0.1	5.0E-4	0.03	0.05	70	0	0.013360057	25000	2
1240	0.2	23	0.3	false	1	"NNN\nNNL\nNNH\nNLL\nNHH\nLLL\nLLH\nLHH\nHHH\n"	0.2	0.4	50	"0 NNN\n1 NNL\n2 NNH\n3 NLL\n4 NHH\n5 LLL\n6 LLH\n7 LHH\n8 HHH\n"	0.1	92	0.1	14	0.2	0.1	5.0E-4	0.03	0.05	70	0	0.011356048	25000	0
1242	0.2	23	0.3	false	1	"NNN\nNNL\nNNH\nNLL\nNHH\nLLL\nLLH\nLHH\nHHH\n"	0.2	0.4	50	"0 NNN\n1 NNL\n2 NNH\n3 NLL\n4 NHH\n5 LLL\n6 LLH\n7 LHH\n8 HHH\n"	0.1	92	0.1	14	0.2	0.1	5.0E-4	0.03	0.05	70	0	0.008204745	25000	0
1241	0.2	23	0.3	false	1	"NNN\nNNL\nNNH\nNLL\nNHH\nLLL\nLLH\nLHH\nHHH\n"	0.2	0.4	50	"0 NNN\n1 NNL\n2 NNH\n3 NLL\n4 NHH\n5 LLL\n6 LLH\n7 LHH\n8 HHH\n"	0.1	92	0.1	14	0.2	0.1	5.0E-4	0.03	0.05	70	0	0.009652641	25000	0
1244	0.2	23	0.3	false	1	"NNN\nNNL\nNNH\nNLL\nNHH\nLLL\nLLH\nLHH\nHHH\n"	0.2	0.4	50	"0 NNN\n1 NNL\n2 NNH\n3 NLL\n4 NHH\n5 LLL\n6 LLH\n7 LHH\n8 HHH\n"	0.1	92	0.1	14	0.2	0.1	5.0E-4	0.03	0.05	70	0	0.005927928	25000	2
1243	0.2	23	0.3	false	1	"NNN\nNNL\nNNH\nNLL\nNHH\nLLL\nLLH\nLHH\nHHH\n"	0.2	0.4	50	"0 NNN\n1 NNL\n2 NNH\n3 NLL\n4 NHH\n5 LLL\n6 LLH\n7 LHH\n8 HHH\n"	0.1	92	0.1	14	0.2	0.1	5.0E-4	0.03	0.05	70	0	0.006974033	25000	0
1245	0.2	23	0.3	false	1	"NNN\nNNL\nNNH\nNLL\nNHH\nLLL\nLLH\nLHH\nHHH\n"	0.2	0.4	50	"0 NNN\n1 NNL\n2 NNH\n3 NLL\n4 NHH\n5 LLL\n6 LLH\n7 LHH\n8 HHH\n"	0.1	92	0.1	14	0.2	0.1	5.0E-4	0.03	0.05	70	0	0.005038739	25000	2
1247	0.2	23	0.3	false	1	"NNN\nNNL\nNNH\nNLL\nNHH\nLLL\nLLH\nLHH\nHHH\n"	0.2	0.4	50	"0 NNN\n1 NNL\n2 NNH\n3 NLL\n4 NHH\n5 LLL\n6 LLH\n7 LHH\n8 HHH\n"	0.1	92	0.1	14	0.2	0.1	5.0E-4	0.03	0.05	70	0	0.003640489	25000	0
1246	0.2	23	0.3	false	1	"NNN\nNNL\nNNH\nNLL\nNHH\nLLL\nLLH\nLHH\nHHH\n"	0.2	0.4	50	"0 NNN\n1 NNL\n2 NNH\n3 NLL\n4 NHH\n5 LLL\n6 LLH\n7 LHH\n8 HHH\n"	0.1	92	0.1	14	0.2	0.1	5.0E-4	0.03	0.05	70	0	0.004282928	25000	0
1249	0.2	23	0.3	false	1	"NNN\nNNL\nNNH\nNLL\nNHH\nLLL\nLLH\nLHH\nHHH\n"	0.2	0.4	50	"0 NNN\n1 NNL\n2 NNH\n3 NLL\n4 NHH\n5 LLL\n6 LLH\n7 LHH\n8 HHH\n"	0.1	92	0.1	14	0.2	0.1	5.0E-4	0.03	0.05	70	0	0.002630253	25000	2
1248	0.2	23	0.3	false	1	"NNN\nNNL\nNNH\nNLL\nNHH\nLLL\nLLH\nLHH\nHHH\n"	0.2	0.4	50	"0 NNN\n1 NNL\n2 NNH\n3 NLL\n4 NHH\n5 LLL\n6 LLH\n7 LHH\n8 HHH\n"	0.1	92	0.1	14	0.2	0.1	5.0E-4	0.03	0.05	70	0	0.003094416	25000	0
1250	0.2	23	0.3	false	1	"NNN\nNNL\nNNH\nNLL\nNHH\nLLL\nLLH\nLHH\nHHH\n"	0.2	0.4	50	"0 NNN\n1 NNL\n2 NNH\n3 NLL\n4 NHH\n5 LLL\n6 LLH\n7 LHH\n8 HHH\n"	0.1	92	0.1	14	0.2	0.1	5.0E-4	0.03	0.05	70	0	0.002235715	25000	2
1252	0.2	23	0.3	false	1	"NNN\nNNL\nNNH\nNLL\nNHH\nLLL\nLLH\nLHH\nHHH\n"	0.2	0.4	50	"0 NNN\n1 NNL\n2 NNH\n3 NLL\n4 NHH\n5 LLL\n6 LLH\n7 LHH\n8 HHH\n"	0.1	92	0.1	14	0.2	0.1	5.0E-4	0.03	0.05	70	0	0.001615304	25000	2
1251	0.2	23	0.3	false	1	"NNN\nNNL\nNNH\nNLL\nNHH\nLLL\nLLH\nLHH\nHHH\n"	0.2	0.4	50	"0 NNN\n1 NNL\n2 NNH\n3 NLL\n4 NHH\n5 LLL\n6 LLH\n7 LHH\n8 HHH\n"	0.1	92	0.1	14	0.2	0.1	5.0E-4	0.03	0.05	70	0	0.001900358	25000	0
1253	0.2	23	0.3	false	1	"NNN\nNNL\nNNH\nNLL\nNHH\nLLL\nLLH\nLHH\nHHH\n"	0.2	0.4	50	"0 NNN\n1 NNL\n2 NNH\n3 NLL\n4 NHH\n5 LLL\n6 LLH\n7 LHH\n8 HHH\n"	0.1	92	0.1	14	0.2	0.1	5.0E-4	0.03	0.05	70	0	0.001373009	25000	0
1254	0.2	23	0.3	false	1	"NNN\nNNL\nNNH\nNLL\nNHH\nLLL\nLLH\nLHH\nHHH\n"	0.2	0.4	50	"0 NNN\n1 NNL\n2 NNH\n3 NLL\n4 NHH\n5 LLL\n6 LLH\n7 LHH\n8 HHH\n"	0.1	92	0.1	14	0.2	0.1	5.0E-4	0.03	0.05	70	0	0.001167057	25000	2
1255	0.2	23	0.3	false	1	"NNN\nNNL\nNNH\nNLL\nNHH\nLLL\nLLH\nLHH\nHHH\n"	0.2	0.4	50	"0 NNN\n1 NNL\n2 NNH\n3 NLL\n4 NHH\n5 LLL\n6 LLH\n7 LHH\n8 HHH\n"	0.1	92	0.1	14	0.2	0.1	5.0E-4	0.03	0.05	70	0	9.91999E-4	25000	2
1258	0.2	23	0.3	false	1	"NNN\nNNL\nNNH\nNLL\nNHH\nLLL\nLLH\nLHH\nHHH\n"	0.2	0.4	50	"0 NNN\n1 NNL\n2 NNH\n3 NLL\n4 NHH\n5 LLL\n6 LLH\n7 LHH\n8 HHH\n"	0.1	92	0.1	14	0.2	0.1	5.0E-4	0.03	0.05	70	0	6.09211E-4	25000	0
1257	0.2	23	0.3	false	1	"NNN\nNNL\nNNH\nNLL\nNHH\nLLL\nLLH\nLHH\nHHH\n"	0.2	0.4	50	"0 NNN\n1 NNL\n2 NNH\n3 NLL\n4 NHH\n5 LLL\n6 LLH\n7 LHH\n8 HHH\n"	0.1	92	0.1	14	0.2	0.1	5.0E-4	0.03	0.05	70	0	7.16719E-4	25000	2
1256	0.2	23	0.3	false	1	"NNN\nNNL\nNNH\nNLL\nNHH\nLLL\nLLH\nLHH\nHHH\n"	0.2	0.4	50	"0 NNN\n1 NNL\n2 NNH\n3 NLL\n4 NHH\n5 LLL\n6 LLH\n7 LHH\n8 HHH\n"	0.1	92	0.1	14	0.2	0.1	5.0E-4	0.03	0.05	70	0	8.43199E-4	25000	0
1259	0.2	23	0.3	false	1	"NNN\nNNL\nNNH\nNLL\nNHH\nLLL\nLLH\nLHH\nHHH\n"	0.2	0.4	50	"0 NNN\n1 NNL\n2 NNH\n3 NLL\n4 NHH\n5 LLL\n6 LLH\n7 LHH\n8 HHH\n"	0.1	92	0.1	14	0.2	0.1	5.0E-4	0.03	0.05	70	0	5.1783E-4	25000	2
1260	0.2	23	0.3	false	1	"NNN\nNNL\nNNH\nNLL\nNHH\nLLL\nLLH\nLHH\nHHH\n"	0.2	0.4	50	"0 NNN\n1 NNL\n2 NNH\n3 NLL\n4 NHH\n5 LLL\n6 LLH\n7 LHH\n8 HHH\n"	0.1	92	0.1	14	0.2	0.1	5.0E-4	0.03	0.05	70	0	4.40155E-4	25000	2
1263	0.2	23	0.3	false	1	"NNN\nNNL\nNNH\nNLL\nNHH\nLLL\nLLH\nLHH\nHHH\n"	0.2	0.4	50	"0 NNN\n1 NNL\n2 NNH\n3 NLL\n4 NHH\n5 LLL\n6 LLH\n7 LHH\n8 HHH\n"	0.1	92	0.1	14	0.2	0.1	5.0E-4	0.03	0.05	70	0	2.7031E-4	25000	0
1261	0.2	23	0.3	false	1	"NNN\nNNL\nNNH\nNLL\nNHH\nLLL\nLLH\nLHH\nHHH\n"	0.2	0.4	50	"0 NNN\n1 NNL\n2 NNH\n3 NLL\n4 NHH\n5 LLL\n6 LLH\n7 LHH\n8 HHH\n"	0.1	92	0.1	14	0.2	0.1	5.0E-4	0.03	0.05	70	0	3.74132E-4	25000	0
1262	0.2	23	0.3	false	1	"NNN\nNNL\nNNH\nNLL\nNHH\nLLL\nLLH\nLHH\nHHH\n"	0.2	0.4	50	"0 NNN\n1 NNL\n2 NNH\n3 NLL\n4 NHH\n5 LLL\n6 LLH\n7 LHH\n8 HHH\n"	0.1	92	0.1	14	0.2	0.1	5.0E-4	0.03	0.05	70	0	3.18012E-4	25000	0
1264	0.2	23	0.3	false	1	"NNN\nNNL\nNNH\nNLL\nNHH\nLLL\nLLH\nLHH\nHHH\n"	0.2	0.4	50	"0 NNN\n1 NNL\n2 NNH\n3 NLL\n4 NHH\n5 LLL\n6 LLH\n7 LHH\n8 HHH\n"	0.1	92	0.1	14	0.2	0.1	5.0E-4	0.03	0.05	70	0	2.29764E-4	25000	2
1265	0.2	23	0.3	false	1	"NNN\nNNL\nNNH\nNLL\nNHH\nLLL\nLLH\nLHH\nHHH\n"	0.2	0.4	50	"0 NNN\n1 NNL\n2 NNH\n3 NLL\n4 NHH\n5 LLL\n6 LLH\n7 LHH\n8 HHH\n"	0.1	92	0.1	14	0.2	0.1	5.0E-4	0.03	0.05	70	0	1.95299E-4	25000	0
1266	0.2	23	0.3	false	1	"NNN\nNNL\nNNH\nNLL\nNHH\nLLL\nLLH\nLHH\nHHH\n"	0.2	0.4	50	"0 NNN\n1 NNL\n2 NNH\n3 NLL\n4 NHH\n5 LLL\n6 LLH\n7 LHH\n8 HHH\n"	0.1	92	0.1	14	0.2	0.1	5.0E-4	0.03	0.05	70	0	1.66004E-4	25000	0
1268	0.2	23	0.3	false	1	"NNN\nNNL\nNNH\nNLL\nNHH\nLLL\nLLH\nLHH\nHHH\n"	0.2	0.4	50	"0 NNN\n1 NNL\n2 NNH\n3 NLL\n4 NHH\n5 LLL\n6 LLH\n7 LHH\n8 HHH\n"	0.1	92	0.1	14	0.2	0.1	5.0E-4	0.03	0.05	70	0	1.19938E-4	25000	2
1267	0.2	23	0.3	false	1	"NNN\nNNL\nNNH\nNLL\nNHH\nLLL\nLLH\nLHH\nHHH\n"	0.2	0.4	50	"0 NNN\n1 NNL\n2 NNH\n3 NLL\n4 NHH\n5 LLL\n6 LLH\n7 LHH\n8 HHH\n"	0.1	92	0.1	14	0.2	0.1	5.0E-4	0.03	0.05	70	0	1.41104E-4	25000	0
1269	0.2	23	0.3	false	1	"NNN\nNNL\nNNH\nNLL\nNHH\nLLL\nLLH\nLHH\nHHH\n"	0.2	0.4	50	"0 NNN\n1 NNL\n2 NNH\n3 NLL\n4 NHH\n5 LLL\n6 LLH\n7 LHH\n8 HHH\n"	0.1	92	0.1	14	0.2	0.1	5.0E-4	0.03	0.05	70	0	1.01947E-4	25000	2
1271	0.2	23	0.3	false	1	"NNN\nNNL\nNNH\nNLL\nNHH\nLLL\nLLH\nLHH\nHHH\n"	0.2	0.4	50	"0 NNN\n1 NNL\n2 NNH\n3 NLL\n4 NHH\n5 LLL\n6 LLH\n7 LHH\n8 HHH\n"	0.1	92	0.1	14	0.2	0.1	5.0E-4	0.03	0.05	70	0	7.3657E-5	25000	2
1270	0.2	23	0.3	false	1	"NNN\nNNL\nNNH\nNLL\nNHH\nLLL\nLLH\nLHH\nHHH\n"	0.2	0.4	50	"0 NNN\n1 NNL\n2 NNH\n3 NLL\n4 NHH\n5 LLL\n6 LLH\n7 LHH\n8 HHH\n"	0.1	92	0.1	14	0.2	0.1	5.0E-4	0.03	0.05	70	0	8.66553E-5	25000	0
1273	0.2	23	0.3	false	1	"NNN\nNNL\nNNH\nNLL\nNHH\nLLL\nLLH\nLHH\nHHH\n"	0.2	0.4	50	"0 NNN\n1 NNL\n2 NNH\n3 NLL\n4 NHH\n5 LLL\n6 LLH\n7 LHH\n8 HHH\n"	0.1	92	0.1	14	0.2	0.1	5.0E-4	0.03	0.05	70	0	5.32172E-5	25000	0
1272	0.2	23	0.3	false	1	"NNN\nNNL\nNNH\nNLL\nNHH\nLLL\nLLH\nLHH\nHHH\n"	0.2	0.4	50	"0 NNN\n1 NNL\n2 NNH\n3 NLL\n4 NHH\n5 LLL\n6 LLH\n7 LHH\n8 HHH\n"	0.1	92	0.1	14	0.2	0.1	5.0E-4	0.03	0.05	70	0	6.26084E-5	25000	0
1274	0.2	23	0.3	false	1	"NNN\nNNL\nNNH\nNLL\nNHH\nLLL\nLLH\nLHH\nHHH\n"	0.2	0.4	50	"0 NNN\n1 NNL\n2 NNH\n3 NLL\n4 NHH\n5 LLL\n6 LLH\n7 LHH\n8 HHH\n"	0.1	92	0.1	14	0.2	0.1	5.0E-4	0.03	0.05	70	0	4.52346E-5	25000	0
1275	0.2	23	0.3	false	1	"NNN\nNNL\nNNH\nNLL\nNHH\nLLL\nLLH\nLHH\nHHH\n"	0.2	0.4	50	"0 NNN\n1 NNL\n2 NNH\n3 NLL\n4 NHH\n5 LLL\n6 LLH\n7 LHH\n8 HHH\n"	0.1	92	0.1	14	0.2	0.1	5.0E-4	0.03	0.05	70	0	0	25000	0
1276	0.2	23	0.3	false	1	"NNN\nNNL\nNNH\nNLL\nNHH\nLLL\nLLH\nLHH\nHHH\n"	0.2	0.4	50	"0 NNN\n1 NNL\n2 NNH\n3 NLL\n4 NHH\n5 LLL\n6 LLH\n7 LHH\n8 HHH\n"	0.1	92	0.1	14	0.2	0.1	5.0E-4	0.03	0.05	70	0.01	0.13	25000	0
1278	0.2	23	0.3	false	1	"NNN\nNNL\nNNH\nNLL\nNHH\nLLL\nLLH\nLHH\nHHH\n"	0.2	0.4	50	"0 NNN\n1 NNL\n2 NNH\n3 NLL\n4 NHH\n5 LLL\n6 LLH\n7 LHH\n8 HHH\n"	0.1	92	0.1	14	0.2	0.1	5.0E-4	0.03	0.05	70	0.01	0.093925	25000	0
1279	0.2	23	0.3	false	1	"NNN\nNNL\nNNH\nNLL\nNHH\nLLL\nLLH\nLHH\nHHH\n"	0.2	0.4	50	"0 NNN\n1 NNL\n2 NNH\n3 NLL\n4 NHH\n5 LLL\n6 LLH\n7 LHH\n8 HHH\n"	0.1	92	0.1	14	0.2	0.1	5.0E-4	0.03	0.05	70	0.01	0.07983625	25000	0
1277	0.2	23	0.3	false	1	"NNN\nNNL\nNNH\nNLL\nNHH\nLLL\nLLH\nLHH\nHHH\n"	0.2	0.4	50	"0 NNN\n1 NNL\n2 NNH\n3 NLL\n4 NHH\n5 LLL\n6 LLH\n7 LHH\n8 HHH\n"	0.1	92	0.1	14	0.2	0.1	5.0E-4	0.03	0.05	70	0.01	0.1105	25000	0
1280	0.2	23	0.3	false	1	"NNN\nNNL\nNNH\nNLL\nNHH\nLLL\nLLH\nLHH\nHHH\n"	0.2	0.4	50	"0 NNN\n1 NNL\n2 NNH\n3 NLL\n4 NHH\n5 LLL\n6 LLH\n7 LHH\n8 HHH\n"	0.1	92	0.1	14	0.2	0.1	5.0E-4	0.03	0.05	70	0.01	0.067860813	25000	0
1281	0.2	23	0.3	false	1	"NNN\nNNL\nNNH\nNLL\nNHH\nLLL\nLLH\nLHH\nHHH\n"	0.2	0.4	50	"0 NNN\n1 NNL\n2 NNH\n3 NLL\n4 NHH\n5 LLL\n6 LLH\n7 LHH\n8 HHH\n"	0.1	92	0.1	14	0.2	0.1	5.0E-4	0.03	0.05	70	0.01	0.057681691	25000	0
1284	0.2	23	0.3	false	1	"NNN\nNNL\nNNH\nNLL\nNHH\nLLL\nLLH\nLHH\nHHH\n"	0.2	0.4	50	"0 NNN\n1 NNL\n2 NNH\n3 NLL\n4 NHH\n5 LLL\n6 LLH\n7 LHH\n8 HHH\n"	0.1	92	0.1	14	0.2	0.1	5.0E-4	0.03	0.05	70	0.01	0.035423768	25000	0
1282	0.2	23	0.3	false	1	"NNN\nNNL\nNNH\nNLL\nNHH\nLLL\nLLH\nLHH\nHHH\n"	0.2	0.4	50	"0 NNN\n1 NNL\n2 NNH\n3 NLL\n4 NHH\n5 LLL\n6 LLH\n7 LHH\n8 HHH\n"	0.1	92	0.1	14	0.2	0.1	5.0E-4	0.03	0.05	70	0.01	0.049029437	25000	0
1285	0.2	23	0.3	false	1	"NNN\nNNL\nNNH\nNLL\nNHH\nLLL\nLLH\nLHH\nHHH\n"	0.2	0.4	50	"0 NNN\n1 NNL\n2 NNH\n3 NLL\n4 NHH\n5 LLL\n6 LLH\n7 LHH\n8 HHH\n"	0.1	92	0.1	14	0.2	0.1	5.0E-4	0.03	0.05	70	0.01	0.030110203	25000	0
1283	0.2	23	0.3	false	1	"NNN\nNNL\nNNH\nNLL\nNHH\nLLL\nLLH\nLHH\nHHH\n"	0.2	0.4	50	"0 NNN\n1 NNL\n2 NNH\n3 NLL\n4 NHH\n5 LLL\n6 LLH\n7 LHH\n8 HHH\n"	0.1	92	0.1	14	0.2	0.1	5.0E-4	0.03	0.05	70	0.01	0.041675021	25000	0
1286	0.2	23	0.3	false	1	"NNN\nNNL\nNNH\nNLL\nNHH\nLLL\nLLH\nLHH\nHHH\n"	0.2	0.4	50	"0 NNN\n1 NNL\n2 NNH\n3 NLL\n4 NHH\n5 LLL\n6 LLH\n7 LHH\n8 HHH\n"	0.1	92	0.1	14	0.2	0.1	5.0E-4	0.03	0.05	70	0.01	0.025593673	25000	0
1287	0.2	23	0.3	false	1	"NNN\nNNL\nNNH\nNLL\nNHH\nLLL\nLLH\nLHH\nHHH\n"	0.2	0.4	50	"0 NNN\n1 NNL\n2 NNH\n3 NLL\n4 NHH\n5 LLL\n6 LLH\n7 LHH\n8 HHH\n"	0.1	92	0.1	14	0.2	0.1	5.0E-4	0.03	0.05	70	0.01	0.021754622	25000	0
1288	0.2	23	0.3	false	1	"NNN\nNNL\nNNH\nNLL\nNHH\nLLL\nLLH\nLHH\nHHH\n"	0.2	0.4	50	"0 NNN\n1 NNL\n2 NNH\n3 NLL\n4 NHH\n5 LLL\n6 LLH\n7 LHH\n8 HHH\n"	0.1	92	0.1	14	0.2	0.1	5.0E-4	0.03	0.05	70	0.01	0.018491428	25000	0
1289	0.2	23	0.3	false	1	"NNN\nNNL\nNNH\nNLL\nNHH\nLLL\nLLH\nLHH\nHHH\n"	0.2	0.4	50	"0 NNN\n1 NNL\n2 NNH\n3 NLL\n4 NHH\n5 LLL\n6 LLH\n7 LHH\n8 HHH\n"	0.1	92	0.1	14	0.2	0.1	5.0E-4	0.03	0.05	70	0.01	0.015717714	25000	0
1290	0.2	23	0.3	false	1	"NNN\nNNL\nNNH\nNLL\nNHH\nLLL\nLLH\nLHH\nHHH\n"	0.2	0.4	50	"0 NNN\n1 NNL\n2 NNH\n3 NLL\n4 NHH\n5 LLL\n6 LLH\n7 LHH\n8 HHH\n"	0.1	92	0.1	14	0.2	0.1	5.0E-4	0.03	0.05	70	0.01	0.013360057	25000	0
1292	0.2	23	0.3	false	1	"NNN\nNNL\nNNH\nNLL\nNHH\nLLL\nLLH\nLHH\nHHH\n"	0.2	0.4	50	"0 NNN\n1 NNL\n2 NNH\n3 NLL\n4 NHH\n5 LLL\n6 LLH\n7 LHH\n8 HHH\n"	0.1	92	0.1	14	0.2	0.1	5.0E-4	0.03	0.05	70	0.01	0.009652641	25000	0
1291	0.2	23	0.3	false	1	"NNN\nNNL\nNNH\nNLL\nNHH\nLLL\nLLH\nLHH\nHHH\n"	0.2	0.4	50	"0 NNN\n1 NNL\n2 NNH\n3 NLL\n4 NHH\n5 LLL\n6 LLH\n7 LHH\n8 HHH\n"	0.1	92	0.1	14	0.2	0.1	5.0E-4	0.03	0.05	70	0.01	0.011356048	25000	0
1294	0.2	23	0.3	false	1	"NNN\nNNL\nNNH\nNLL\nNHH\nLLL\nLLH\nLHH\nHHH\n"	0.2	0.4	50	"0 NNN\n1 NNL\n2 NNH\n3 NLL\n4 NHH\n5 LLL\n6 LLH\n7 LHH\n8 HHH\n"	0.1	92	0.1	14	0.2	0.1	5.0E-4	0.03	0.05	70	0.01	0.006974033	25000	0
1295	0.2	23	0.3	false	1	"NNN\nNNL\nNNH\nNLL\nNHH\nLLL\nLLH\nLHH\nHHH\n"	0.2	0.4	50	"0 NNN\n1 NNL\n2 NNH\n3 NLL\n4 NHH\n5 LLL\n6 LLH\n7 LHH\n8 HHH\n"	0.1	92	0.1	14	0.2	0.1	5.0E-4	0.03	0.05	70	0.01	0.005927928	25000	0
1293	0.2	23	0.3	false	1	"NNN\nNNL\nNNH\nNLL\nNHH\nLLL\nLLH\nLHH\nHHH\n"	0.2	0.4	50	"0 NNN\n1 NNL\n2 NNH\n3 NLL\n4 NHH\n5 LLL\n6 LLH\n7 LHH\n8 HHH\n"	0.1	92	0.1	14	0.2	0.1	5.0E-4	0.03	0.05	70	0.01	0.008204745	25000	0
1296	0.2	23	0.3	false	1	"NNN\nNNL\nNNH\nNLL\nNHH\nLLL\nLLH\nLHH\nHHH\n"	0.2	0.4	50	"0 NNN\n1 NNL\n2 NNH\n3 NLL\n4 NHH\n5 LLL\n6 LLH\n7 LHH\n8 HHH\n"	0.1	92	0.1	14	0.2	0.1	5.0E-4	0.03	0.05	70	0.01	0.005038739	25000	2
1297	0.2	23	0.3	false	1	"NNN\nNNL\nNNH\nNLL\nNHH\nLLL\nLLH\nLHH\nHHH\n"	0.2	0.4	50	"0 NNN\n1 NNL\n2 NNH\n3 NLL\n4 NHH\n5 LLL\n6 LLH\n7 LHH\n8 HHH\n"	0.1	92	0.1	14	0.2	0.1	5.0E-4	0.03	0.05	70	0.01	0.004282928	25000	0
1298	0.2	23	0.3	false	1	"NNN\nNNL\nNNH\nNLL\nNHH\nLLL\nLLH\nLHH\nHHH\n"	0.2	0.4	50	"0 NNN\n1 NNL\n2 NNH\n3 NLL\n4 NHH\n5 LLL\n6 LLH\n7 LHH\n8 HHH\n"	0.1	92	0.1	14	0.2	0.1	5.0E-4	0.03	0.05	70	0.01	0.003640489	25000	2
1299	0.2	23	0.3	false	1	"NNN\nNNL\nNNH\nNLL\nNHH\nLLL\nLLH\nLHH\nHHH\n"	0.2	0.4	50	"0 NNN\n1 NNL\n2 NNH\n3 NLL\n4 NHH\n5 LLL\n6 LLH\n7 LHH\n8 HHH\n"	0.1	92	0.1	14	0.2	0.1	5.0E-4	0.03	0.05	70	0.01	0.003094416	25000	0
1301	0.2	23	0.3	false	1	"NNN\nNNL\nNNH\nNLL\nNHH\nLLL\nLLH\nLHH\nHHH\n"	0.2	0.4	50	"0 NNN\n1 NNL\n2 NNH\n3 NLL\n4 NHH\n5 LLL\n6 LLH\n7 LHH\n8 HHH\n"	0.1	92	0.1	14	0.2	0.1	5.0E-4	0.03	0.05	70	0.01	0.002235715	25000	0
1300	0.2	23	0.3	false	1	"NNN\nNNL\nNNH\nNLL\nNHH\nLLL\nLLH\nLHH\nHHH\n"	0.2	0.4	50	"0 NNN\n1 NNL\n2 NNH\n3 NLL\n4 NHH\n5 LLL\n6 LLH\n7 LHH\n8 HHH\n"	0.1	92	0.1	14	0.2	0.1	5.0E-4	0.03	0.05	70	0.01	0.002630253	25000	2
1302	0.2	23	0.3	false	1	"NNN\nNNL\nNNH\nNLL\nNHH\nLLL\nLLH\nLHH\nHHH\n"	0.2	0.4	50	"0 NNN\n1 NNL\n2 NNH\n3 NLL\n4 NHH\n5 LLL\n6 LLH\n7 LHH\n8 HHH\n"	0.1	92	0.1	14	0.2	0.1	5.0E-4	0.03	0.05	70	0.01	0.001900358	25000	0
1304	0.2	23	0.3	false	1	"NNN\nNNL\nNNH\nNLL\nNHH\nLLL\nLLH\nLHH\nHHH\n"	0.2	0.4	50	"0 NNN\n1 NNL\n2 NNH\n3 NLL\n4 NHH\n5 LLL\n6 LLH\n7 LHH\n8 HHH\n"	0.1	92	0.1	14	0.2	0.1	5.0E-4	0.03	0.05	70	0.01	0.001373009	25000	0
1306	0.2	23	0.3	false	1	"NNN\nNNL\nNNH\nNLL\nNHH\nLLL\nLLH\nLHH\nHHH\n"	0.2	0.4	50	"0 NNN\n1 NNL\n2 NNH\n3 NLL\n4 NHH\n5 LLL\n6 LLH\n7 LHH\n8 HHH\n"	0.1	92	0.1	14	0.2	0.1	5.0E-4	0.03	0.05	70	0.01	9.91999E-4	25000	2
1305	0.2	23	0.3	false	1	"NNN\nNNL\nNNH\nNLL\nNHH\nLLL\nLLH\nLHH\nHHH\n"	0.2	0.4	50	"0 NNN\n1 NNL\n2 NNH\n3 NLL\n4 NHH\n5 LLL\n6 LLH\n7 LHH\n8 HHH\n"	0.1	92	0.1	14	0.2	0.1	5.0E-4	0.03	0.05	70	0.01	0.001167057	25000	2
1303	0.2	23	0.3	false	1	"NNN\nNNL\nNNH\nNLL\nNHH\nLLL\nLLH\nLHH\nHHH\n"	0.2	0.4	50	"0 NNN\n1 NNL\n2 NNH\n3 NLL\n4 NHH\n5 LLL\n6 LLH\n7 LHH\n8 HHH\n"	0.1	92	0.1	14	0.2	0.1	5.0E-4	0.03	0.05	70	0.01	0.001615304	25000	0
1307	0.2	23	0.3	false	1	"NNN\nNNL\nNNH\nNLL\nNHH\nLLL\nLLH\nLHH\nHHH\n"	0.2	0.4	50	"0 NNN\n1 NNL\n2 NNH\n3 NLL\n4 NHH\n5 LLL\n6 LLH\n7 LHH\n8 HHH\n"	0.1	92	0.1	14	0.2	0.1	5.0E-4	0.03	0.05	70	0.01	8.43199E-4	25000	2
1308	0.2	23	0.3	false	1	"NNN\nNNL\nNNH\nNLL\nNHH\nLLL\nLLH\nLHH\nHHH\n"	0.2	0.4	50	"0 NNN\n1 NNL\n2 NNH\n3 NLL\n4 NHH\n5 LLL\n6 LLH\n7 LHH\n8 HHH\n"	0.1	92	0.1	14	0.2	0.1	5.0E-4	0.03	0.05	70	0.01	7.16719E-4	25000	2
1309	0.2	23	0.3	false	1	"NNN\nNNL\nNNH\nNLL\nNHH\nLLL\nLLH\nLHH\nHHH\n"	0.2	0.4	50	"0 NNN\n1 NNL\n2 NNH\n3 NLL\n4 NHH\n5 LLL\n6 LLH\n7 LHH\n8 HHH\n"	0.1	92	0.1	14	0.2	0.1	5.0E-4	0.03	0.05	70	0.01	6.09211E-4	25000	0
1310	0.2	23	0.3	false	1	"NNN\nNNL\nNNH\nNLL\nNHH\nLLL\nLLH\nLHH\nHHH\n"	0.2	0.4	50	"0 NNN\n1 NNL\n2 NNH\n3 NLL\n4 NHH\n5 LLL\n6 LLH\n7 LHH\n8 HHH\n"	0.1	92	0.1	14	0.2	0.1	5.0E-4	0.03	0.05	70	0.01	5.1783E-4	25000	2
1311	0.2	23	0.3	false	1	"NNN\nNNL\nNNH\nNLL\nNHH\nLLL\nLLH\nLHH\nHHH\n"	0.2	0.4	50	"0 NNN\n1 NNL\n2 NNH\n3 NLL\n4 NHH\n5 LLL\n6 LLH\n7 LHH\n8 HHH\n"	0.1	92	0.1	14	0.2	0.1	5.0E-4	0.03	0.05	70	0.01	4.40155E-4	25000	0
1312	0.2	23	0.3	false	1	"NNN\nNNL\nNNH\nNLL\nNHH\nLLL\nLLH\nLHH\nHHH\n"	0.2	0.4	50	"0 NNN\n1 NNL\n2 NNH\n3 NLL\n4 NHH\n5 LLL\n6 LLH\n7 LHH\n8 HHH\n"	0.1	92	0.1	14	0.2	0.1	5.0E-4	0.03	0.05	70	0.01	3.74132E-4	25000	0
1313	0.2	23	0.3	false	1	"NNN\nNNL\nNNH\nNLL\nNHH\nLLL\nLLH\nLHH\nHHH\n"	0.2	0.4	50	"0 NNN\n1 NNL\n2 NNH\n3 NLL\n4 NHH\n5 LLL\n6 LLH\n7 LHH\n8 HHH\n"	0.1	92	0.1	14	0.2	0.1	5.0E-4	0.03	0.05	70	0.01	3.18012E-4	25000	2
1315	0.2	23	0.3	false	1	"NNN\nNNL\nNNH\nNLL\nNHH\nLLL\nLLH\nLHH\nHHH\n"	0.2	0.4	50	"0 NNN\n1 NNL\n2 NNH\n3 NLL\n4 NHH\n5 LLL\n6 LLH\n7 LHH\n8 HHH\n"	0.1	92	0.1	14	0.2	0.1	5.0E-4	0.03	0.05	70	0.01	2.29764E-4	25000	2
1316	0.2	23	0.3	false	1	"NNN\nNNL\nNNH\nNLL\nNHH\nLLL\nLLH\nLHH\nHHH\n"	0.2	0.4	50	"0 NNN\n1 NNL\n2 NNH\n3 NLL\n4 NHH\n5 LLL\n6 LLH\n7 LHH\n8 HHH\n"	0.1	92	0.1	14	0.2	0.1	5.0E-4	0.03	0.05	70	0.01	1.95299E-4	25000	0
1314	0.2	23	0.3	false	1	"NNN\nNNL\nNNH\nNLL\nNHH\nLLL\nLLH\nLHH\nHHH\n"	0.2	0.4	50	"0 NNN\n1 NNL\n2 NNH\n3 NLL\n4 NHH\n5 LLL\n6 LLH\n7 LHH\n8 HHH\n"	0.1	92	0.1	14	0.2	0.1	5.0E-4	0.03	0.05	70	0.01	2.7031E-4	25000	2
1318	0.2	23	0.3	false	1	"NNN\nNNL\nNNH\nNLL\nNHH\nLLL\nLLH\nLHH\nHHH\n"	0.2	0.4	50	"0 NNN\n1 NNL\n2 NNH\n3 NLL\n4 NHH\n5 LLL\n6 LLH\n7 LHH\n8 HHH\n"	0.1	92	0.1	14	0.2	0.1	5.0E-4	0.03	0.05	70	0.01	1.41104E-4	25000	2
1317	0.2	23	0.3	false	1	"NNN\nNNL\nNNH\nNLL\nNHH\nLLL\nLLH\nLHH\nHHH\n"	0.2	0.4	50	"0 NNN\n1 NNL\n2 NNH\n3 NLL\n4 NHH\n5 LLL\n6 LLH\n7 LHH\n8 HHH\n"	0.1	92	0.1	14	0.2	0.1	5.0E-4	0.03	0.05	70	0.01	1.66004E-4	25000	2
1319	0.2	23	0.3	false	1	"NNN\nNNL\nNNH\nNLL\nNHH\nLLL\nLLH\nLHH\nHHH\n"	0.2	0.4	50	"0 NNN\n1 NNL\n2 NNH\n3 NLL\n4 NHH\n5 LLL\n6 LLH\n7 LHH\n8 HHH\n"	0.1	92	0.1	14	0.2	0.1	5.0E-4	0.03	0.05	70	0.01	1.19938E-4	25000	0
1320	0.2	23	0.3	false	1	"NNN\nNNL\nNNH\nNLL\nNHH\nLLL\nLLH\nLHH\nHHH\n"	0.2	0.4	50	"0 NNN\n1 NNL\n2 NNH\n3 NLL\n4 NHH\n5 LLL\n6 LLH\n7 LHH\n8 HHH\n"	0.1	92	0.1	14	0.2	0.1	5.0E-4	0.03	0.05	70	0.01	1.01947E-4	25000	0
1321	0.2	23	0.3	false	1	"NNN\nNNL\nNNH\nNLL\nNHH\nLLL\nLLH\nLHH\nHHH\n"	0.2	0.4	50	"0 NNN\n1 NNL\n2 NNH\n3 NLL\n4 NHH\n5 LLL\n6 LLH\n7 LHH\n8 HHH\n"	0.1	92	0.1	14	0.2	0.1	5.0E-4	0.03	0.05	70	0.01	8.66553E-5	25000	2
1323	0.2	23	0.3	false	1	"NNN\nNNL\nNNH\nNLL\nNHH\nLLL\nLLH\nLHH\nHHH\n"	0.2	0.4	50	"0 NNN\n1 NNL\n2 NNH\n3 NLL\n4 NHH\n5 LLL\n6 LLH\n7 LHH\n8 HHH\n"	0.1	92	0.1	14	0.2	0.1	5.0E-4	0.03	0.05	70	0.01	6.26084E-5	25000	0
1322	0.2	23	0.3	false	1	"NNN\nNNL\nNNH\nNLL\nNHH\nLLL\nLLH\nLHH\nHHH\n"	0.2	0.4	50	"0 NNN\n1 NNL\n2 NNH\n3 NLL\n4 NHH\n5 LLL\n6 LLH\n7 LHH\n8 HHH\n"	0.1	92	0.1	14	0.2	0.1	5.0E-4	0.03	0.05	70	0.01	7.3657E-5	25000	2
1326	0.2	23	0.3	false	1	"NNN\nNNL\nNNH\nNLL\nNHH\nLLL\nLLH\nLHH\nHHH\n"	0.2	0.4	50	"0 NNN\n1 NNL\n2 NNH\n3 NLL\n4 NHH\n5 LLL\n6 LLH\n7 LHH\n8 HHH\n"	0.1	92	0.1	14	0.2	0.1	5.0E-4	0.03	0.05	70	0.01	0	25000	0
1325	0.2	23	0.3	false	1	"NNN\nNNL\nNNH\nNLL\nNHH\nLLL\nLLH\nLHH\nHHH\n"	0.2	0.4	50	"0 NNN\n1 NNL\n2 NNH\n3 NLL\n4 NHH\n5 LLL\n6 LLH\n7 LHH\n8 HHH\n"	0.1	92	0.1	14	0.2	0.1	5.0E-4	0.03	0.05	70	0.01	4.52346E-5	25000	2
1324	0.2	23	0.3	false	1	"NNN\nNNL\nNNH\nNLL\nNHH\nLLL\nLLH\nLHH\nHHH\n"	0.2	0.4	50	"0 NNN\n1 NNL\n2 NNH\n3 NLL\n4 NHH\n5 LLL\n6 LLH\n7 LHH\n8 HHH\n"	0.1	92	0.1	14	0.2	0.1	5.0E-4	0.03	0.05	70	0.01	5.32172E-5	25000	0
1327	0.2	23	0.3	false	1	"NNN\nNNL\nNNH\nNLL\nNHH\nLLL\nLLH\nLHH\nHHH\n"	0.2	0.4	50	"0 NNN\n1 NNL\n2 NNH\n3 NLL\n4 NHH\n5 LLL\n6 LLH\n7 LHH\n8 HHH\n"	0.1	92	0.1	14	0.2	0.1	5.0E-4	0.03	0.05	70	0.03	0.13	25000	0
1328	0.2	23	0.3	false	1	"NNN\nNNL\nNNH\nNLL\nNHH\nLLL\nLLH\nLHH\nHHH\n"	0.2	0.4	50	"0 NNN\n1 NNL\n2 NNH\n3 NLL\n4 NHH\n5 LLL\n6 LLH\n7 LHH\n8 HHH\n"	0.1	92	0.1	14	0.2	0.1	5.0E-4	0.03	0.05	70	0.03	0.1105	25000	0
1329	0.2	23	0.3	false	1	"NNN\nNNL\nNNH\nNLL\nNHH\nLLL\nLLH\nLHH\nHHH\n"	0.2	0.4	50	"0 NNN\n1 NNL\n2 NNH\n3 NLL\n4 NHH\n5 LLL\n6 LLH\n7 LHH\n8 HHH\n"	0.1	92	0.1	14	0.2	0.1	5.0E-4	0.03	0.05	70	0.03	0.093925	25000	0
1332	0.2	23	0.3	false	1	"NNN\nNNL\nNNH\nNLL\nNHH\nLLL\nLLH\nLHH\nHHH\n"	0.2	0.4	50	"0 NNN\n1 NNL\n2 NNH\n3 NLL\n4 NHH\n5 LLL\n6 LLH\n7 LHH\n8 HHH\n"	0.1	92	0.1	14	0.2	0.1	5.0E-4	0.03	0.05	70	0.03	0.057681691	25000	0
1331	0.2	23	0.3	false	1	"NNN\nNNL\nNNH\nNLL\nNHH\nLLL\nLLH\nLHH\nHHH\n"	0.2	0.4	50	"0 NNN\n1 NNL\n2 NNH\n3 NLL\n4 NHH\n5 LLL\n6 LLH\n7 LHH\n8 HHH\n"	0.1	92	0.1	14	0.2	0.1	5.0E-4	0.03	0.05	70	0.03	0.067860813	25000	0
1330	0.2	23	0.3	false	1	"NNN\nNNL\nNNH\nNLL\nNHH\nLLL\nLLH\nLHH\nHHH\n"	0.2	0.4	50	"0 NNN\n1 NNL\n2 NNH\n3 NLL\n4 NHH\n5 LLL\n6 LLH\n7 LHH\n8 HHH\n"	0.1	92	0.1	14	0.2	0.1	5.0E-4	0.03	0.05	70	0.03	0.07983625	25000	0
1333	0.2	23	0.3	false	1	"NNN\nNNL\nNNH\nNLL\nNHH\nLLL\nLLH\nLHH\nHHH\n"	0.2	0.4	50	"0 NNN\n1 NNL\n2 NNH\n3 NLL\n4 NHH\n5 LLL\n6 LLH\n7 LHH\n8 HHH\n"	0.1	92	0.1	14	0.2	0.1	5.0E-4	0.03	0.05	70	0.03	0.049029437	25000	0
1334	0.2	23	0.3	false	1	"NNN\nNNL\nNNH\nNLL\nNHH\nLLL\nLLH\nLHH\nHHH\n"	0.2	0.4	50	"0 NNN\n1 NNL\n2 NNH\n3 NLL\n4 NHH\n5 LLL\n6 LLH\n7 LHH\n8 HHH\n"	0.1	92	0.1	14	0.2	0.1	5.0E-4	0.03	0.05	70	0.03	0.041675021	25000	0
1337	0.2	23	0.3	false	1	"NNN\nNNL\nNNH\nNLL\nNHH\nLLL\nLLH\nLHH\nHHH\n"	0.2	0.4	50	"0 NNN\n1 NNL\n2 NNH\n3 NLL\n4 NHH\n5 LLL\n6 LLH\n7 LHH\n8 HHH\n"	0.1	92	0.1	14	0.2	0.1	5.0E-4	0.03	0.05	70	0.03	0.025593673	25000	0
1335	0.2	23	0.3	false	1	"NNN\nNNL\nNNH\nNLL\nNHH\nLLL\nLLH\nLHH\nHHH\n"	0.2	0.4	50	"0 NNN\n1 NNL\n2 NNH\n3 NLL\n4 NHH\n5 LLL\n6 LLH\n7 LHH\n8 HHH\n"	0.1	92	0.1	14	0.2	0.1	5.0E-4	0.03	0.05	70	0.03	0.035423768	25000	2
1336	0.2	23	0.3	false	1	"NNN\nNNL\nNNH\nNLL\nNHH\nLLL\nLLH\nLHH\nHHH\n"	0.2	0.4	50	"0 NNN\n1 NNL\n2 NNH\n3 NLL\n4 NHH\n5 LLL\n6 LLH\n7 LHH\n8 HHH\n"	0.1	92	0.1	14	0.2	0.1	5.0E-4	0.03	0.05	70	0.03	0.030110203	25000	0
1338	0.2	23	0.3	false	1	"NNN\nNNL\nNNH\nNLL\nNHH\nLLL\nLLH\nLHH\nHHH\n"	0.2	0.4	50	"0 NNN\n1 NNL\n2 NNH\n3 NLL\n4 NHH\n5 LLL\n6 LLH\n7 LHH\n8 HHH\n"	0.1	92	0.1	14	0.2	0.1	5.0E-4	0.03	0.05	70	0.03	0.021754622	25000	0
1339	0.2	23	0.3	false	1	"NNN\nNNL\nNNH\nNLL\nNHH\nLLL\nLLH\nLHH\nHHH\n"	0.2	0.4	50	"0 NNN\n1 NNL\n2 NNH\n3 NLL\n4 NHH\n5 LLL\n6 LLH\n7 LHH\n8 HHH\n"	0.1	92	0.1	14	0.2	0.1	5.0E-4	0.03	0.05	70	0.03	0.018491428	25000	0
1340	0.2	23	0.3	false	1	"NNN\nNNL\nNNH\nNLL\nNHH\nLLL\nLLH\nLHH\nHHH\n"	0.2	0.4	50	"0 NNN\n1 NNL\n2 NNH\n3 NLL\n4 NHH\n5 LLL\n6 LLH\n7 LHH\n8 HHH\n"	0.1	92	0.1	14	0.2	0.1	5.0E-4	0.03	0.05	70	0.03	0.015717714	25000	1
1342	0.2	23	0.3	false	1	"NNN\nNNL\nNNH\nNLL\nNHH\nLLL\nLLH\nLHH\nHHH\n"	0.2	0.4	50	"0 NNN\n1 NNL\n2 NNH\n3 NLL\n4 NHH\n5 LLL\n6 LLH\n7 LHH\n8 HHH\n"	0.1	92	0.1	14	0.2	0.1	5.0E-4	0.03	0.05	70	0.03	0.011356048	25000	0
1341	0.2	23	0.3	false	1	"NNN\nNNL\nNNH\nNLL\nNHH\nLLL\nLLH\nLHH\nHHH\n"	0.2	0.4	50	"0 NNN\n1 NNL\n2 NNH\n3 NLL\n4 NHH\n5 LLL\n6 LLH\n7 LHH\n8 HHH\n"	0.1	92	0.1	14	0.2	0.1	5.0E-4	0.03	0.05	70	0.03	0.013360057	25000	2
1343	0.2	23	0.3	false	1	"NNN\nNNL\nNNH\nNLL\nNHH\nLLL\nLLH\nLHH\nHHH\n"	0.2	0.4	50	"0 NNN\n1 NNL\n2 NNH\n3 NLL\n4 NHH\n5 LLL\n6 LLH\n7 LHH\n8 HHH\n"	0.1	92	0.1	14	0.2	0.1	5.0E-4	0.03	0.05	70	0.03	0.009652641	25000	0
1344	0.2	23	0.3	false	1	"NNN\nNNL\nNNH\nNLL\nNHH\nLLL\nLLH\nLHH\nHHH\n"	0.2	0.4	50	"0 NNN\n1 NNL\n2 NNH\n3 NLL\n4 NHH\n5 LLL\n6 LLH\n7 LHH\n8 HHH\n"	0.1	92	0.1	14	0.2	0.1	5.0E-4	0.03	0.05	70	0.03	0.008204745	25000	2
1345	0.2	23	0.3	false	1	"NNN\nNNL\nNNH\nNLL\nNHH\nLLL\nLLH\nLHH\nHHH\n"	0.2	0.4	50	"0 NNN\n1 NNL\n2 NNH\n3 NLL\n4 NHH\n5 LLL\n6 LLH\n7 LHH\n8 HHH\n"	0.1	92	0.1	14	0.2	0.1	5.0E-4	0.03	0.05	70	0.03	0.006974033	25000	0
1347	0.2	23	0.3	false	1	"NNN\nNNL\nNNH\nNLL\nNHH\nLLL\nLLH\nLHH\nHHH\n"	0.2	0.4	50	"0 NNN\n1 NNL\n2 NNH\n3 NLL\n4 NHH\n5 LLL\n6 LLH\n7 LHH\n8 HHH\n"	0.1	92	0.1	14	0.2	0.1	5.0E-4	0.03	0.05	70	0.03	0.005038739	25000	0
1346	0.2	23	0.3	false	1	"NNN\nNNL\nNNH\nNLL\nNHH\nLLL\nLLH\nLHH\nHHH\n"	0.2	0.4	50	"0 NNN\n1 NNL\n2 NNH\n3 NLL\n4 NHH\n5 LLL\n6 LLH\n7 LHH\n8 HHH\n"	0.1	92	0.1	14	0.2	0.1	5.0E-4	0.03	0.05	70	0.03	0.005927928	25000	0
1349	0.2	23	0.3	false	1	"NNN\nNNL\nNNH\nNLL\nNHH\nLLL\nLLH\nLHH\nHHH\n"	0.2	0.4	50	"0 NNN\n1 NNL\n2 NNH\n3 NLL\n4 NHH\n5 LLL\n6 LLH\n7 LHH\n8 HHH\n"	0.1	92	0.1	14	0.2	0.1	5.0E-4	0.03	0.05	70	0.03	0.003640489	25000	2
1348	0.2	23	0.3	false	1	"NNN\nNNL\nNNH\nNLL\nNHH\nLLL\nLLH\nLHH\nHHH\n"	0.2	0.4	50	"0 NNN\n1 NNL\n2 NNH\n3 NLL\n4 NHH\n5 LLL\n6 LLH\n7 LHH\n8 HHH\n"	0.1	92	0.1	14	0.2	0.1	5.0E-4	0.03	0.05	70	0.03	0.004282928	25000	2
1350	0.2	23	0.3	false	1	"NNN\nNNL\nNNH\nNLL\nNHH\nLLL\nLLH\nLHH\nHHH\n"	0.2	0.4	50	"0 NNN\n1 NNL\n2 NNH\n3 NLL\n4 NHH\n5 LLL\n6 LLH\n7 LHH\n8 HHH\n"	0.1	92	0.1	14	0.2	0.1	5.0E-4	0.03	0.05	70	0.03	0.003094416	25000	2
1352	0.2	23	0.3	false	1	"NNN\nNNL\nNNH\nNLL\nNHH\nLLL\nLLH\nLHH\nHHH\n"	0.2	0.4	50	"0 NNN\n1 NNL\n2 NNH\n3 NLL\n4 NHH\n5 LLL\n6 LLH\n7 LHH\n8 HHH\n"	0.1	92	0.1	14	0.2	0.1	5.0E-4	0.03	0.05	70	0.03	0.002235715	25000	2
1351	0.2	23	0.3	false	1	"NNN\nNNL\nNNH\nNLL\nNHH\nLLL\nLLH\nLHH\nHHH\n"	0.2	0.4	50	"0 NNN\n1 NNL\n2 NNH\n3 NLL\n4 NHH\n5 LLL\n6 LLH\n7 LHH\n8 HHH\n"	0.1	92	0.1	14	0.2	0.1	5.0E-4	0.03	0.05	70	0.03	0.002630253	25000	2
1354	0.2	23	0.3	false	1	"NNN\nNNL\nNNH\nNLL\nNHH\nLLL\nLLH\nLHH\nHHH\n"	0.2	0.4	50	"0 NNN\n1 NNL\n2 NNH\n3 NLL\n4 NHH\n5 LLL\n6 LLH\n7 LHH\n8 HHH\n"	0.1	92	0.1	14	0.2	0.1	5.0E-4	0.03	0.05	70	0.03	0.001615304	25000	0
1353	0.2	23	0.3	false	1	"NNN\nNNL\nNNH\nNLL\nNHH\nLLL\nLLH\nLHH\nHHH\n"	0.2	0.4	50	"0 NNN\n1 NNL\n2 NNH\n3 NLL\n4 NHH\n5 LLL\n6 LLH\n7 LHH\n8 HHH\n"	0.1	92	0.1	14	0.2	0.1	5.0E-4	0.03	0.05	70	0.03	0.001900358	25000	2
1355	0.2	23	0.3	false	1	"NNN\nNNL\nNNH\nNLL\nNHH\nLLL\nLLH\nLHH\nHHH\n"	0.2	0.4	50	"0 NNN\n1 NNL\n2 NNH\n3 NLL\n4 NHH\n5 LLL\n6 LLH\n7 LHH\n8 HHH\n"	0.1	92	0.1	14	0.2	0.1	5.0E-4	0.03	0.05	70	0.03	0.001373009	25000	2
1357	0.2	23	0.3	false	1	"NNN\nNNL\nNNH\nNLL\nNHH\nLLL\nLLH\nLHH\nHHH\n"	0.2	0.4	50	"0 NNN\n1 NNL\n2 NNH\n3 NLL\n4 NHH\n5 LLL\n6 LLH\n7 LHH\n8 HHH\n"	0.1	92	0.1	14	0.2	0.1	5.0E-4	0.03	0.05	70	0.03	9.91999E-4	25000	2
1358	0.2	23	0.3	false	1	"NNN\nNNL\nNNH\nNLL\nNHH\nLLL\nLLH\nLHH\nHHH\n"	0.2	0.4	50	"0 NNN\n1 NNL\n2 NNH\n3 NLL\n4 NHH\n5 LLL\n6 LLH\n7 LHH\n8 HHH\n"	0.1	92	0.1	14	0.2	0.1	5.0E-4	0.03	0.05	70	0.03	8.43199E-4	25000	2
1356	0.2	23	0.3	false	1	"NNN\nNNL\nNNH\nNLL\nNHH\nLLL\nLLH\nLHH\nHHH\n"	0.2	0.4	50	"0 NNN\n1 NNL\n2 NNH\n3 NLL\n4 NHH\n5 LLL\n6 LLH\n7 LHH\n8 HHH\n"	0.1	92	0.1	14	0.2	0.1	5.0E-4	0.03	0.05	70	0.03	0.001167057	25000	2
1359	0.2	23	0.3	false	1	"NNN\nNNL\nNNH\nNLL\nNHH\nLLL\nLLH\nLHH\nHHH\n"	0.2	0.4	50	"0 NNN\n1 NNL\n2 NNH\n3 NLL\n4 NHH\n5 LLL\n6 LLH\n7 LHH\n8 HHH\n"	0.1	92	0.1	14	0.2	0.1	5.0E-4	0.03	0.05	70	0.03	7.16719E-4	25000	2
1360	0.2	23	0.3	false	1	"NNN\nNNL\nNNH\nNLL\nNHH\nLLL\nLLH\nLHH\nHHH\n"	0.2	0.4	50	"0 NNN\n1 NNL\n2 NNH\n3 NLL\n4 NHH\n5 LLL\n6 LLH\n7 LHH\n8 HHH\n"	0.1	92	0.1	14	0.2	0.1	5.0E-4	0.03	0.05	70	0.03	6.09211E-4	25000	2
1363	0.2	23	0.3	false	1	"NNN\nNNL\nNNH\nNLL\nNHH\nLLL\nLLH\nLHH\nHHH\n"	0.2	0.4	50	"0 NNN\n1 NNL\n2 NNH\n3 NLL\n4 NHH\n5 LLL\n6 LLH\n7 LHH\n8 HHH\n"	0.1	92	0.1	14	0.2	0.1	5.0E-4	0.03	0.05	70	0.03	3.74132E-4	25000	2
1361	0.2	23	0.3	false	1	"NNN\nNNL\nNNH\nNLL\nNHH\nLLL\nLLH\nLHH\nHHH\n"	0.2	0.4	50	"0 NNN\n1 NNL\n2 NNH\n3 NLL\n4 NHH\n5 LLL\n6 LLH\n7 LHH\n8 HHH\n"	0.1	92	0.1	14	0.2	0.1	5.0E-4	0.03	0.05	70	0.03	5.1783E-4	25000	2
1362	0.2	23	0.3	false	1	"NNN\nNNL\nNNH\nNLL\nNHH\nLLL\nLLH\nLHH\nHHH\n"	0.2	0.4	50	"0 NNN\n1 NNL\n2 NNH\n3 NLL\n4 NHH\n5 LLL\n6 LLH\n7 LHH\n8 HHH\n"	0.1	92	0.1	14	0.2	0.1	5.0E-4	0.03	0.05	70	0.03	4.40155E-4	25000	0
1364	0.2	23	0.3	false	1	"NNN\nNNL\nNNH\nNLL\nNHH\nLLL\nLLH\nLHH\nHHH\n"	0.2	0.4	50	"0 NNN\n1 NNL\n2 NNH\n3 NLL\n4 NHH\n5 LLL\n6 LLH\n7 LHH\n8 HHH\n"	0.1	92	0.1	14	0.2	0.1	5.0E-4	0.03	0.05	70	0.03	3.18012E-4	25000	2
1365	0.2	23	0.3	false	1	"NNN\nNNL\nNNH\nNLL\nNHH\nLLL\nLLH\nLHH\nHHH\n"	0.2	0.4	50	"0 NNN\n1 NNL\n2 NNH\n3 NLL\n4 NHH\n5 LLL\n6 LLH\n7 LHH\n8 HHH\n"	0.1	92	0.1	14	0.2	0.1	5.0E-4	0.03	0.05	70	0.03	2.7031E-4	25000	2
1366	0.2	23	0.3	false	1	"NNN\nNNL\nNNH\nNLL\nNHH\nLLL\nLLH\nLHH\nHHH\n"	0.2	0.4	50	"0 NNN\n1 NNL\n2 NNH\n3 NLL\n4 NHH\n5 LLL\n6 LLH\n7 LHH\n8 HHH\n"	0.1	92	0.1	14	0.2	0.1	5.0E-4	0.03	0.05	70	0.03	2.29764E-4	25000	0
1368	0.2	23	0.3	false	1	"NNN\nNNL\nNNH\nNLL\nNHH\nLLL\nLLH\nLHH\nHHH\n"	0.2	0.4	50	"0 NNN\n1 NNL\n2 NNH\n3 NLL\n4 NHH\n5 LLL\n6 LLH\n7 LHH\n8 HHH\n"	0.1	92	0.1	14	0.2	0.1	5.0E-4	0.03	0.05	70	0.03	1.66004E-4	25000	2
1367	0.2	23	0.3	false	1	"NNN\nNNL\nNNH\nNLL\nNHH\nLLL\nLLH\nLHH\nHHH\n"	0.2	0.4	50	"0 NNN\n1 NNL\n2 NNH\n3 NLL\n4 NHH\n5 LLL\n6 LLH\n7 LHH\n8 HHH\n"	0.1	92	0.1	14	0.2	0.1	5.0E-4	0.03	0.05	70	0.03	1.95299E-4	25000	2
1369	0.2	23	0.3	false	1	"NNN\nNNL\nNNH\nNLL\nNHH\nLLL\nLLH\nLHH\nHHH\n"	0.2	0.4	50	"0 NNN\n1 NNL\n2 NNH\n3 NLL\n4 NHH\n5 LLL\n6 LLH\n7 LHH\n8 HHH\n"	0.1	92	0.1	14	0.2	0.1	5.0E-4	0.03	0.05	70	0.03	1.41104E-4	25000	2
1371	0.2	23	0.3	false	1	"NNN\nNNL\nNNH\nNLL\nNHH\nLLL\nLLH\nLHH\nHHH\n"	0.2	0.4	50	"0 NNN\n1 NNL\n2 NNH\n3 NLL\n4 NHH\n5 LLL\n6 LLH\n7 LHH\n8 HHH\n"	0.1	92	0.1	14	0.2	0.1	5.0E-4	0.03	0.05	70	0.03	1.01947E-4	25000	2
1370	0.2	23	0.3	false	1	"NNN\nNNL\nNNH\nNLL\nNHH\nLLL\nLLH\nLHH\nHHH\n"	0.2	0.4	50	"0 NNN\n1 NNL\n2 NNH\n3 NLL\n4 NHH\n5 LLL\n6 LLH\n7 LHH\n8 HHH\n"	0.1	92	0.1	14	0.2	0.1	5.0E-4	0.03	0.05	70	0.03	1.19938E-4	25000	2
1373	0.2	23	0.3	false	1	"NNN\nNNL\nNNH\nNLL\nNHH\nLLL\nLLH\nLHH\nHHH\n"	0.2	0.4	50	"0 NNN\n1 NNL\n2 NNH\n3 NLL\n4 NHH\n5 LLL\n6 LLH\n7 LHH\n8 HHH\n"	0.1	92	0.1	14	0.2	0.1	5.0E-4	0.03	0.05	70	0.03	7.3657E-5	25000	2
1372	0.2	23	0.3	false	1	"NNN\nNNL\nNNH\nNLL\nNHH\nLLL\nLLH\nLHH\nHHH\n"	0.2	0.4	50	"0 NNN\n1 NNL\n2 NNH\n3 NLL\n4 NHH\n5 LLL\n6 LLH\n7 LHH\n8 HHH\n"	0.1	92	0.1	14	0.2	0.1	5.0E-4	0.03	0.05	70	0.03	8.66553E-5	25000	2
1374	0.2	23	0.3	false	1	"NNN\nNNL\nNNH\nNLL\nNHH\nLLL\nLLH\nLHH\nHHH\n"	0.2	0.4	50	"0 NNN\n1 NNL\n2 NNH\n3 NLL\n4 NHH\n5 LLL\n6 LLH\n7 LHH\n8 HHH\n"	0.1	92	0.1	14	0.2	0.1	5.0E-4	0.03	0.05	70	0.03	6.26084E-5	25000	2
1375	0.2	23	0.3	false	1	"NNN\nNNL\nNNH\nNLL\nNHH\nLLL\nLLH\nLHH\nHHH\n"	0.2	0.4	50	"0 NNN\n1 NNL\n2 NNH\n3 NLL\n4 NHH\n5 LLL\n6 LLH\n7 LHH\n8 HHH\n"	0.1	92	0.1	14	0.2	0.1	5.0E-4	0.03	0.05	70	0.03	5.32172E-5	25000	0
1376	0.2	23	0.3	false	1	"NNN\nNNL\nNNH\nNLL\nNHH\nLLL\nLLH\nLHH\nHHH\n"	0.2	0.4	50	"0 NNN\n1 NNL\n2 NNH\n3 NLL\n4 NHH\n5 LLL\n6 LLH\n7 LHH\n8 HHH\n"	0.1	92	0.1	14	0.2	0.1	5.0E-4	0.03	0.05	70	0.03	4.52346E-5	25000	2
1378	0.2	23	0.3	false	1	"NNN\nNNL\nNNH\nNLL\nNHH\nLLL\nLLH\nLHH\nHHH\n"	0.2	0.4	50	"0 NNN\n1 NNL\n2 NNH\n3 NLL\n4 NHH\n5 LLL\n6 LLH\n7 LHH\n8 HHH\n"	0.1	92	0.1	14	0.2	0.1	5.0E-4	0.03	0.05	70	0.1	0.13	25000	0
1377	0.2	23	0.3	false	1	"NNN\nNNL\nNNH\nNLL\nNHH\nLLL\nLLH\nLHH\nHHH\n"	0.2	0.4	50	"0 NNN\n1 NNL\n2 NNH\n3 NLL\n4 NHH\n5 LLL\n6 LLH\n7 LHH\n8 HHH\n"	0.1	92	0.1	14	0.2	0.1	5.0E-4	0.03	0.05	70	0.03	0	25000	0
1380	0.2	23	0.3	false	1	"NNN\nNNL\nNNH\nNLL\nNHH\nLLL\nLLH\nLHH\nHHH\n"	0.2	0.4	50	"0 NNN\n1 NNL\n2 NNH\n3 NLL\n4 NHH\n5 LLL\n6 LLH\n7 LHH\n8 HHH\n"	0.1	92	0.1	14	0.2	0.1	5.0E-4	0.03	0.05	70	0.1	0.093925	25000	0
1379	0.2	23	0.3	false	1	"NNN\nNNL\nNNH\nNLL\nNHH\nLLL\nLLH\nLHH\nHHH\n"	0.2	0.4	50	"0 NNN\n1 NNL\n2 NNH\n3 NLL\n4 NHH\n5 LLL\n6 LLH\n7 LHH\n8 HHH\n"	0.1	92	0.1	14	0.2	0.1	5.0E-4	0.03	0.05	70	0.1	0.1105	25000	0
1381	0.2	23	0.3	false	1	"NNN\nNNL\nNNH\nNLL\nNHH\nLLL\nLLH\nLHH\nHHH\n"	0.2	0.4	50	"0 NNN\n1 NNL\n2 NNH\n3 NLL\n4 NHH\n5 LLL\n6 LLH\n7 LHH\n8 HHH\n"	0.1	92	0.1	14	0.2	0.1	5.0E-4	0.03	0.05	70	0.1	0.07983625	25000	0
1383	0.2	23	0.3	false	1	"NNN\nNNL\nNNH\nNLL\nNHH\nLLL\nLLH\nLHH\nHHH\n"	0.2	0.4	50	"0 NNN\n1 NNL\n2 NNH\n3 NLL\n4 NHH\n5 LLL\n6 LLH\n7 LHH\n8 HHH\n"	0.1	92	0.1	14	0.2	0.1	5.0E-4	0.03	0.05	70	0.1	0.057681691	25000	0
1382	0.2	23	0.3	false	1	"NNN\nNNL\nNNH\nNLL\nNHH\nLLL\nLLH\nLHH\nHHH\n"	0.2	0.4	50	"0 NNN\n1 NNL\n2 NNH\n3 NLL\n4 NHH\n5 LLL\n6 LLH\n7 LHH\n8 HHH\n"	0.1	92	0.1	14	0.2	0.1	5.0E-4	0.03	0.05	70	0.1	0.067860813	25000	0
1384	0.2	23	0.3	false	1	"NNN\nNNL\nNNH\nNLL\nNHH\nLLL\nLLH\nLHH\nHHH\n"	0.2	0.4	50	"0 NNN\n1 NNL\n2 NNH\n3 NLL\n4 NHH\n5 LLL\n6 LLH\n7 LHH\n8 HHH\n"	0.1	92	0.1	14	0.2	0.1	5.0E-4	0.03	0.05	70	0.1	0.049029437	25000	2
1385	0.2	23	0.3	false	1	"NNN\nNNL\nNNH\nNLL\nNHH\nLLL\nLLH\nLHH\nHHH\n"	0.2	0.4	50	"0 NNN\n1 NNL\n2 NNH\n3 NLL\n4 NHH\n5 LLL\n6 LLH\n7 LHH\n8 HHH\n"	0.1	92	0.1	14	0.2	0.1	5.0E-4	0.03	0.05	70	0.1	0.041675021	25000	0
1386	0.2	23	0.3	false	1	"NNN\nNNL\nNNH\nNLL\nNHH\nLLL\nLLH\nLHH\nHHH\n"	0.2	0.4	50	"0 NNN\n1 NNL\n2 NNH\n3 NLL\n4 NHH\n5 LLL\n6 LLH\n7 LHH\n8 HHH\n"	0.1	92	0.1	14	0.2	0.1	5.0E-4	0.03	0.05	70	0.1	0.035423768	25000	0
1389	0.2	23	0.3	false	1	"NNN\nNNL\nNNH\nNLL\nNHH\nLLL\nLLH\nLHH\nHHH\n"	0.2	0.4	50	"0 NNN\n1 NNL\n2 NNH\n3 NLL\n4 NHH\n5 LLL\n6 LLH\n7 LHH\n8 HHH\n"	0.1	92	0.1	14	0.2	0.1	5.0E-4	0.03	0.05	70	0.1	0.021754622	25000	2
1388	0.2	23	0.3	false	1	"NNN\nNNL\nNNH\nNLL\nNHH\nLLL\nLLH\nLHH\nHHH\n"	0.2	0.4	50	"0 NNN\n1 NNL\n2 NNH\n3 NLL\n4 NHH\n5 LLL\n6 LLH\n7 LHH\n8 HHH\n"	0.1	92	0.1	14	0.2	0.1	5.0E-4	0.03	0.05	70	0.1	0.025593673	25000	2
1387	0.2	23	0.3	false	1	"NNN\nNNL\nNNH\nNLL\nNHH\nLLL\nLLH\nLHH\nHHH\n"	0.2	0.4	50	"0 NNN\n1 NNL\n2 NNH\n3 NLL\n4 NHH\n5 LLL\n6 LLH\n7 LHH\n8 HHH\n"	0.1	92	0.1	14	0.2	0.1	5.0E-4	0.03	0.05	70	0.1	0.030110203	25000	2
1390	0.2	23	0.3	false	1	"NNN\nNNL\nNNH\nNLL\nNHH\nLLL\nLLH\nLHH\nHHH\n"	0.2	0.4	50	"0 NNN\n1 NNL\n2 NNH\n3 NLL\n4 NHH\n5 LLL\n6 LLH\n7 LHH\n8 HHH\n"	0.1	92	0.1	14	0.2	0.1	5.0E-4	0.03	0.05	70	0.1	0.018491428	25000	2
1391	0.2	23	0.3	false	1	"NNN\nNNL\nNNH\nNLL\nNHH\nLLL\nLLH\nLHH\nHHH\n"	0.2	0.4	50	"0 NNN\n1 NNL\n2 NNH\n3 NLL\n4 NHH\n5 LLL\n6 LLH\n7 LHH\n8 HHH\n"	0.1	92	0.1	14	0.2	0.1	5.0E-4	0.03	0.05	70	0.1	0.015717714	25000	2
1394	0.2	23	0.3	false	1	"NNN\nNNL\nNNH\nNLL\nNHH\nLLL\nLLH\nLHH\nHHH\n"	0.2	0.4	50	"0 NNN\n1 NNL\n2 NNH\n3 NLL\n4 NHH\n5 LLL\n6 LLH\n7 LHH\n8 HHH\n"	0.1	92	0.1	14	0.2	0.1	5.0E-4	0.03	0.05	70	0.1	0.009652641	25000	2
1392	0.2	23	0.3	false	1	"NNN\nNNL\nNNH\nNLL\nNHH\nLLL\nLLH\nLHH\nHHH\n"	0.2	0.4	50	"0 NNN\n1 NNL\n2 NNH\n3 NLL\n4 NHH\n5 LLL\n6 LLH\n7 LHH\n8 HHH\n"	0.1	92	0.1	14	0.2	0.1	5.0E-4	0.03	0.05	70	0.1	0.013360057	25000	2
1393	0.2	23	0.3	false	1	"NNN\nNNL\nNNH\nNLL\nNHH\nLLL\nLLH\nLHH\nHHH\n"	0.2	0.4	50	"0 NNN\n1 NNL\n2 NNH\n3 NLL\n4 NHH\n5 LLL\n6 LLH\n7 LHH\n8 HHH\n"	0.1	92	0.1	14	0.2	0.1	5.0E-4	0.03	0.05	70	0.1	0.011356048	25000	2
1395	0.2	23	0.3	false	1	"NNN\nNNL\nNNH\nNLL\nNHH\nLLL\nLLH\nLHH\nHHH\n"	0.2	0.4	50	"0 NNN\n1 NNL\n2 NNH\n3 NLL\n4 NHH\n5 LLL\n6 LLH\n7 LHH\n8 HHH\n"	0.1	92	0.1	14	0.2	0.1	5.0E-4	0.03	0.05	70	0.1	0.008204745	25000	2
1396	0.2	23	0.3	false	1	"NNN\nNNL\nNNH\nNLL\nNHH\nLLL\nLLH\nLHH\nHHH\n"	0.2	0.4	50	"0 NNN\n1 NNL\n2 NNH\n3 NLL\n4 NHH\n5 LLL\n6 LLH\n7 LHH\n8 HHH\n"	0.1	92	0.1	14	0.2	0.1	5.0E-4	0.03	0.05	70	0.1	0.006974033	25000	2
1397	0.2	23	0.3	false	1	"NNN\nNNL\nNNH\nNLL\nNHH\nLLL\nLLH\nLHH\nHHH\n"	0.2	0.4	50	"0 NNN\n1 NNL\n2 NNH\n3 NLL\n4 NHH\n5 LLL\n6 LLH\n7 LHH\n8 HHH\n"	0.1	92	0.1	14	0.2	0.1	5.0E-4	0.03	0.05	70	0.1	0.005927928	25000	0
1399	0.2	23	0.3	false	1	"NNN\nNNL\nNNH\nNLL\nNHH\nLLL\nLLH\nLHH\nHHH\n"	0.2	0.4	50	"0 NNN\n1 NNL\n2 NNH\n3 NLL\n4 NHH\n5 LLL\n6 LLH\n7 LHH\n8 HHH\n"	0.1	92	0.1	14	0.2	0.1	5.0E-4	0.03	0.05	70	0.1	0.004282928	25000	2
1398	0.2	23	0.3	false	1	"NNN\nNNL\nNNH\nNLL\nNHH\nLLL\nLLH\nLHH\nHHH\n"	0.2	0.4	50	"0 NNN\n1 NNL\n2 NNH\n3 NLL\n4 NHH\n5 LLL\n6 LLH\n7 LHH\n8 HHH\n"	0.1	92	0.1	14	0.2	0.1	5.0E-4	0.03	0.05	70	0.1	0.005038739	25000	2
1400	0.2	23	0.3	false	1	"NNN\nNNL\nNNH\nNLL\nNHH\nLLL\nLLH\nLHH\nHHH\n"	0.2	0.4	50	"0 NNN\n1 NNL\n2 NNH\n3 NLL\n4 NHH\n5 LLL\n6 LLH\n7 LHH\n8 HHH\n"	0.1	92	0.1	14	0.2	0.1	5.0E-4	0.03	0.05	70	0.1	0.003640489	25000	2
1401	0.2	23	0.3	false	1	"NNN\nNNL\nNNH\nNLL\nNHH\nLLL\nLLH\nLHH\nHHH\n"	0.2	0.4	50	"0 NNN\n1 NNL\n2 NNH\n3 NLL\n4 NHH\n5 LLL\n6 LLH\n7 LHH\n8 HHH\n"	0.1	92	0.1	14	0.2	0.1	5.0E-4	0.03	0.05	70	0.1	0.003094416	25000	2
1402	0.2	23	0.3	false	1	"NNN\nNNL\nNNH\nNLL\nNHH\nLLL\nLLH\nLHH\nHHH\n"	0.2	0.4	50	"0 NNN\n1 NNL\n2 NNH\n3 NLL\n4 NHH\n5 LLL\n6 LLH\n7 LHH\n8 HHH\n"	0.1	92	0.1	14	0.2	0.1	5.0E-4	0.03	0.05	70	0.1	0.002630253	25000	2
1404	0.2	23	0.3	false	1	"NNN\nNNL\nNNH\nNLL\nNHH\nLLL\nLLH\nLHH\nHHH\n"	0.2	0.4	50	"0 NNN\n1 NNL\n2 NNH\n3 NLL\n4 NHH\n5 LLL\n6 LLH\n7 LHH\n8 HHH\n"	0.1	92	0.1	14	0.2	0.1	5.0E-4	0.03	0.05	70	0.1	0.001900358	25000	2
1403	0.2	23	0.3	false	1	"NNN\nNNL\nNNH\nNLL\nNHH\nLLL\nLLH\nLHH\nHHH\n"	0.2	0.4	50	"0 NNN\n1 NNL\n2 NNH\n3 NLL\n4 NHH\n5 LLL\n6 LLH\n7 LHH\n8 HHH\n"	0.1	92	0.1	14	0.2	0.1	5.0E-4	0.03	0.05	70	0.1	0.002235715	25000	2
1406	0.2	23	0.3	false	1	"NNN\nNNL\nNNH\nNLL\nNHH\nLLL\nLLH\nLHH\nHHH\n"	0.2	0.4	50	"0 NNN\n1 NNL\n2 NNH\n3 NLL\n4 NHH\n5 LLL\n6 LLH\n7 LHH\n8 HHH\n"	0.1	92	0.1	14	0.2	0.1	5.0E-4	0.03	0.05	70	0.1	0.001373009	25000	2
1405	0.2	23	0.3	false	1	"NNN\nNNL\nNNH\nNLL\nNHH\nLLL\nLLH\nLHH\nHHH\n"	0.2	0.4	50	"0 NNN\n1 NNL\n2 NNH\n3 NLL\n4 NHH\n5 LLL\n6 LLH\n7 LHH\n8 HHH\n"	0.1	92	0.1	14	0.2	0.1	5.0E-4	0.03	0.05	70	0.1	0.001615304	25000	2
1407	0.2	23	0.3	false	1	"NNN\nNNL\nNNH\nNLL\nNHH\nLLL\nLLH\nLHH\nHHH\n"	0.2	0.4	50	"0 NNN\n1 NNL\n2 NNH\n3 NLL\n4 NHH\n5 LLL\n6 LLH\n7 LHH\n8 HHH\n"	0.1	92	0.1	14	0.2	0.1	5.0E-4	0.03	0.05	70	0.1	0.001167057	25000	2
1409	0.2	23	0.3	false	1	"NNN\nNNL\nNNH\nNLL\nNHH\nLLL\nLLH\nLHH\nHHH\n"	0.2	0.4	50	"0 NNN\n1 NNL\n2 NNH\n3 NLL\n4 NHH\n5 LLL\n6 LLH\n7 LHH\n8 HHH\n"	0.1	92	0.1	14	0.2	0.1	5.0E-4	0.03	0.05	70	0.1	8.43199E-4	25000	2
1408	0.2	23	0.3	false	1	"NNN\nNNL\nNNH\nNLL\nNHH\nLLL\nLLH\nLHH\nHHH\n"	0.2	0.4	50	"0 NNN\n1 NNL\n2 NNH\n3 NLL\n4 NHH\n5 LLL\n6 LLH\n7 LHH\n8 HHH\n"	0.1	92	0.1	14	0.2	0.1	5.0E-4	0.03	0.05	70	0.1	9.91999E-4	25000	2
1411	0.2	23	0.3	false	1	"NNN\nNNL\nNNH\nNLL\nNHH\nLLL\nLLH\nLHH\nHHH\n"	0.2	0.4	50	"0 NNN\n1 NNL\n2 NNH\n3 NLL\n4 NHH\n5 LLL\n6 LLH\n7 LHH\n8 HHH\n"	0.1	92	0.1	14	0.2	0.1	5.0E-4	0.03	0.05	70	0.1	6.09211E-4	25000	2
1410	0.2	23	0.3	false	1	"NNN\nNNL\nNNH\nNLL\nNHH\nLLL\nLLH\nLHH\nHHH\n"	0.2	0.4	50	"0 NNN\n1 NNL\n2 NNH\n3 NLL\n4 NHH\n5 LLL\n6 LLH\n7 LHH\n8 HHH\n"	0.1	92	0.1	14	0.2	0.1	5.0E-4	0.03	0.05	70	0.1	7.16719E-4	25000	2
1412	0.2	23	0.3	false	1	"NNN\nNNL\nNNH\nNLL\nNHH\nLLL\nLLH\nLHH\nHHH\n"	0.2	0.4	50	"0 NNN\n1 NNL\n2 NNH\n3 NLL\n4 NHH\n5 LLL\n6 LLH\n7 LHH\n8 HHH\n"	0.1	92	0.1	14	0.2	0.1	5.0E-4	0.03	0.05	70	0.1	5.1783E-4	25000	2
1414	0.2	23	0.3	false	1	"NNN\nNNL\nNNH\nNLL\nNHH\nLLL\nLLH\nLHH\nHHH\n"	0.2	0.4	50	"0 NNN\n1 NNL\n2 NNH\n3 NLL\n4 NHH\n5 LLL\n6 LLH\n7 LHH\n8 HHH\n"	0.1	92	0.1	14	0.2	0.1	5.0E-4	0.03	0.05	70	0.1	3.74132E-4	25000	2
1415	0.2	23	0.3	false	1	"NNN\nNNL\nNNH\nNLL\nNHH\nLLL\nLLH\nLHH\nHHH\n"	0.2	0.4	50	"0 NNN\n1 NNL\n2 NNH\n3 NLL\n4 NHH\n5 LLL\n6 LLH\n7 LHH\n8 HHH\n"	0.1	92	0.1	14	0.2	0.1	5.0E-4	0.03	0.05	70	0.1	3.18012E-4	25000	2
1413	0.2	23	0.3	false	1	"NNN\nNNL\nNNH\nNLL\nNHH\nLLL\nLLH\nLHH\nHHH\n"	0.2	0.4	50	"0 NNN\n1 NNL\n2 NNH\n3 NLL\n4 NHH\n5 LLL\n6 LLH\n7 LHH\n8 HHH\n"	0.1	92	0.1	14	0.2	0.1	5.0E-4	0.03	0.05	70	0.1	4.40155E-4	25000	2
1416	0.2	23	0.3	false	1	"NNN\nNNL\nNNH\nNLL\nNHH\nLLL\nLLH\nLHH\nHHH\n"	0.2	0.4	50	"0 NNN\n1 NNL\n2 NNH\n3 NLL\n4 NHH\n5 LLL\n6 LLH\n7 LHH\n8 HHH\n"	0.1	92	0.1	14	0.2	0.1	5.0E-4	0.03	0.05	70	0.1	2.7031E-4	25000	2
1417	0.2	23	0.3	false	1	"NNN\nNNL\nNNH\nNLL\nNHH\nLLL\nLLH\nLHH\nHHH\n"	0.2	0.4	50	"0 NNN\n1 NNL\n2 NNH\n3 NLL\n4 NHH\n5 LLL\n6 LLH\n7 LHH\n8 HHH\n"	0.1	92	0.1	14	0.2	0.1	5.0E-4	0.03	0.05	70	0.1	2.29764E-4	25000	2
1418	0.2	23	0.3	false	1	"NNN\nNNL\nNNH\nNLL\nNHH\nLLL\nLLH\nLHH\nHHH\n"	0.2	0.4	50	"0 NNN\n1 NNL\n2 NNH\n3 NLL\n4 NHH\n5 LLL\n6 LLH\n7 LHH\n8 HHH\n"	0.1	92	0.1	14	0.2	0.1	5.0E-4	0.03	0.05	70	0.1	1.95299E-4	25000	2
1419	0.2	23	0.3	false	1	"NNN\nNNL\nNNH\nNLL\nNHH\nLLL\nLLH\nLHH\nHHH\n"	0.2	0.4	50	"0 NNN\n1 NNL\n2 NNH\n3 NLL\n4 NHH\n5 LLL\n6 LLH\n7 LHH\n8 HHH\n"	0.1	92	0.1	14	0.2	0.1	5.0E-4	0.03	0.05	70	0.1	1.66004E-4	25000	2
1420	0.2	23	0.3	false	1	"NNN\nNNL\nNNH\nNLL\nNHH\nLLL\nLLH\nLHH\nHHH\n"	0.2	0.4	50	"0 NNN\n1 NNL\n2 NNH\n3 NLL\n4 NHH\n5 LLL\n6 LLH\n7 LHH\n8 HHH\n"	0.1	92	0.1	14	0.2	0.1	5.0E-4	0.03	0.05	70	0.1	1.41104E-4	25000	2
1421	0.2	23	0.3	false	1	"NNN\nNNL\nNNH\nNLL\nNHH\nLLL\nLLH\nLHH\nHHH\n"	0.2	0.4	50	"0 NNN\n1 NNL\n2 NNH\n3 NLL\n4 NHH\n5 LLL\n6 LLH\n7 LHH\n8 HHH\n"	0.1	92	0.1	14	0.2	0.1	5.0E-4	0.03	0.05	70	0.1	1.19938E-4	25000	2
1422	0.2	23	0.3	false	1	"NNN\nNNL\nNNH\nNLL\nNHH\nLLL\nLLH\nLHH\nHHH\n"	0.2	0.4	50	"0 NNN\n1 NNL\n2 NNH\n3 NLL\n4 NHH\n5 LLL\n6 LLH\n7 LHH\n8 HHH\n"	0.1	92	0.1	14	0.2	0.1	5.0E-4	0.03	0.05	70	0.1	1.01947E-4	25000	2
1424	0.2	23	0.3	false	1	"NNN\nNNL\nNNH\nNLL\nNHH\nLLL\nLLH\nLHH\nHHH\n"	0.2	0.4	50	"0 NNN\n1 NNL\n2 NNH\n3 NLL\n4 NHH\n5 LLL\n6 LLH\n7 LHH\n8 HHH\n"	0.1	92	0.1	14	0.2	0.1	5.0E-4	0.03	0.05	70	0.1	7.3657E-5	25000	2
1425	0.2	23	0.3	false	1	"NNN\nNNL\nNNH\nNLL\nNHH\nLLL\nLLH\nLHH\nHHH\n"	0.2	0.4	50	"0 NNN\n1 NNL\n2 NNH\n3 NLL\n4 NHH\n5 LLL\n6 LLH\n7 LHH\n8 HHH\n"	0.1	92	0.1	14	0.2	0.1	5.0E-4	0.03	0.05	70	0.1	6.26084E-5	25000	2
1423	0.2	23	0.3	false	1	"NNN\nNNL\nNNH\nNLL\nNHH\nLLL\nLLH\nLHH\nHHH\n"	0.2	0.4	50	"0 NNN\n1 NNL\n2 NNH\n3 NLL\n4 NHH\n5 LLL\n6 LLH\n7 LHH\n8 HHH\n"	0.1	92	0.1	14	0.2	0.1	5.0E-4	0.03	0.05	70	0.1	8.66553E-5	25000	2
1428	0.2	23	0.3	false	1	"NNN\nNNL\nNNH\nNLL\nNHH\nLLL\nLLH\nLHH\nHHH\n"	0.2	0.4	50	"0 NNN\n1 NNL\n2 NNH\n3 NLL\n4 NHH\n5 LLL\n6 LLH\n7 LHH\n8 HHH\n"	0.1	92	0.1	14	0.2	0.1	5.0E-4	0.03	0.05	70	0.1	0	25000	2
1426	0.2	23	0.3	false	1	"NNN\nNNL\nNNH\nNLL\nNHH\nLLL\nLLH\nLHH\nHHH\n"	0.2	0.4	50	"0 NNN\n1 NNL\n2 NNH\n3 NLL\n4 NHH\n5 LLL\n6 LLH\n7 LHH\n8 HHH\n"	0.1	92	0.1	14	0.2	0.1	5.0E-4	0.03	0.05	70	0.1	5.32172E-5	25000	0
1427	0.2	23	0.3	false	1	"NNN\nNNL\nNNH\nNLL\nNHH\nLLL\nLLH\nLHH\nHHH\n"	0.2	0.4	50	"0 NNN\n1 NNL\n2 NNH\n3 NLL\n4 NHH\n5 LLL\n6 LLH\n7 LHH\n8 HHH\n"	0.1	92	0.1	14	0.2	0.1	5.0E-4	0.03	0.05	70	0.1	4.52346E-5	25000	2
1429	0.2	23	0.3	false	1	"NNN\nNNL\nNNH\nNLL\nNHH\nLLL\nLLH\nLHH\nHHH\n"	0.2	0.4	50	"0 NNN\n1 NNL\n2 NNH\n3 NLL\n4 NHH\n5 LLL\n6 LLH\n7 LHH\n8 HHH\n"	0.1	92	0.1	14	0.2	0.1	5.0E-4	0.03	0.05	70	0.3	0.13	25000	0
1430	0.2	23	0.3	false	1	"NNN\nNNL\nNNH\nNLL\nNHH\nLLL\nLLH\nLHH\nHHH\n"	0.2	0.4	50	"0 NNN\n1 NNL\n2 NNH\n3 NLL\n4 NHH\n5 LLL\n6 LLH\n7 LHH\n8 HHH\n"	0.1	92	0.1	14	0.2	0.1	5.0E-4	0.03	0.05	70	0.3	0.1105	25000	0
1432	0.2	23	0.3	false	1	"NNN\nNNL\nNNH\nNLL\nNHH\nLLL\nLLH\nLHH\nHHH\n"	0.2	0.4	50	"0 NNN\n1 NNL\n2 NNH\n3 NLL\n4 NHH\n5 LLL\n6 LLH\n7 LHH\n8 HHH\n"	0.1	92	0.1	14	0.2	0.1	5.0E-4	0.03	0.05	70	0.3	0.07983625	25000	2
1431	0.2	23	0.3	false	1	"NNN\nNNL\nNNH\nNLL\nNHH\nLLL\nLLH\nLHH\nHHH\n"	0.2	0.4	50	"0 NNN\n1 NNL\n2 NNH\n3 NLL\n4 NHH\n5 LLL\n6 LLH\n7 LHH\n8 HHH\n"	0.1	92	0.1	14	0.2	0.1	5.0E-4	0.03	0.05	70	0.3	0.093925	25000	2
1434	0.2	23	0.3	false	1	"NNN\nNNL\nNNH\nNLL\nNHH\nLLL\nLLH\nLHH\nHHH\n"	0.2	0.4	50	"0 NNN\n1 NNL\n2 NNH\n3 NLL\n4 NHH\n5 LLL\n6 LLH\n7 LHH\n8 HHH\n"	0.1	92	0.1	14	0.2	0.1	5.0E-4	0.03	0.05	70	0.3	0.057681691	25000	2
1435	0.2	23	0.3	false	1	"NNN\nNNL\nNNH\nNLL\nNHH\nLLL\nLLH\nLHH\nHHH\n"	0.2	0.4	50	"0 NNN\n1 NNL\n2 NNH\n3 NLL\n4 NHH\n5 LLL\n6 LLH\n7 LHH\n8 HHH\n"	0.1	92	0.1	14	0.2	0.1	5.0E-4	0.03	0.05	70	0.3	0.049029437	25000	2
1433	0.2	23	0.3	false	1	"NNN\nNNL\nNNH\nNLL\nNHH\nLLL\nLLH\nLHH\nHHH\n"	0.2	0.4	50	"0 NNN\n1 NNL\n2 NNH\n3 NLL\n4 NHH\n5 LLL\n6 LLH\n7 LHH\n8 HHH\n"	0.1	92	0.1	14	0.2	0.1	5.0E-4	0.03	0.05	70	0.3	0.067860813	25000	0
1436	0.2	23	0.3	false	1	"NNN\nNNL\nNNH\nNLL\nNHH\nLLL\nLLH\nLHH\nHHH\n"	0.2	0.4	50	"0 NNN\n1 NNL\n2 NNH\n3 NLL\n4 NHH\n5 LLL\n6 LLH\n7 LHH\n8 HHH\n"	0.1	92	0.1	14	0.2	0.1	5.0E-4	0.03	0.05	70	0.3	0.041675021	25000	2
1437	0.2	23	0.3	false	1	"NNN\nNNL\nNNH\nNLL\nNHH\nLLL\nLLH\nLHH\nHHH\n"	0.2	0.4	50	"0 NNN\n1 NNL\n2 NNH\n3 NLL\n4 NHH\n5 LLL\n6 LLH\n7 LHH\n8 HHH\n"	0.1	92	0.1	14	0.2	0.1	5.0E-4	0.03	0.05	70	0.3	0.035423768	25000	2
1438	0.2	23	0.3	false	1	"NNN\nNNL\nNNH\nNLL\nNHH\nLLL\nLLH\nLHH\nHHH\n"	0.2	0.4	50	"0 NNN\n1 NNL\n2 NNH\n3 NLL\n4 NHH\n5 LLL\n6 LLH\n7 LHH\n8 HHH\n"	0.1	92	0.1	14	0.2	0.1	5.0E-4	0.03	0.05	70	0.3	0.030110203	25000	2
1440	0.2	23	0.3	false	1	"NNN\nNNL\nNNH\nNLL\nNHH\nLLL\nLLH\nLHH\nHHH\n"	0.2	0.4	50	"0 NNN\n1 NNL\n2 NNH\n3 NLL\n4 NHH\n5 LLL\n6 LLH\n7 LHH\n8 HHH\n"	0.1	92	0.1	14	0.2	0.1	5.0E-4	0.03	0.05	70	0.3	0.021754622	25000	2
1439	0.2	23	0.3	false	1	"NNN\nNNL\nNNH\nNLL\nNHH\nLLL\nLLH\nLHH\nHHH\n"	0.2	0.4	50	"0 NNN\n1 NNL\n2 NNH\n3 NLL\n4 NHH\n5 LLL\n6 LLH\n7 LHH\n8 HHH\n"	0.1	92	0.1	14	0.2	0.1	5.0E-4	0.03	0.05	70	0.3	0.025593673	25000	2
1441	0.2	23	0.3	false	1	"NNN\nNNL\nNNH\nNLL\nNHH\nLLL\nLLH\nLHH\nHHH\n"	0.2	0.4	50	"0 NNN\n1 NNL\n2 NNH\n3 NLL\n4 NHH\n5 LLL\n6 LLH\n7 LHH\n8 HHH\n"	0.1	92	0.1	14	0.2	0.1	5.0E-4	0.03	0.05	70	0.3	0.018491428	25000	2
1442	0.2	23	0.3	false	1	"NNN\nNNL\nNNH\nNLL\nNHH\nLLL\nLLH\nLHH\nHHH\n"	0.2	0.4	50	"0 NNN\n1 NNL\n2 NNH\n3 NLL\n4 NHH\n5 LLL\n6 LLH\n7 LHH\n8 HHH\n"	0.1	92	0.1	14	0.2	0.1	5.0E-4	0.03	0.05	70	0.3	0.015717714	25000	2
1443	0.2	23	0.3	false	1	"NNN\nNNL\nNNH\nNLL\nNHH\nLLL\nLLH\nLHH\nHHH\n"	0.2	0.4	50	"0 NNN\n1 NNL\n2 NNH\n3 NLL\n4 NHH\n5 LLL\n6 LLH\n7 LHH\n8 HHH\n"	0.1	92	0.1	14	0.2	0.1	5.0E-4	0.03	0.05	70	0.3	0.013360057	25000	2
1445	0.2	23	0.3	false	1	"NNN\nNNL\nNNH\nNLL\nNHH\nLLL\nLLH\nLHH\nHHH\n"	0.2	0.4	50	"0 NNN\n1 NNL\n2 NNH\n3 NLL\n4 NHH\n5 LLL\n6 LLH\n7 LHH\n8 HHH\n"	0.1	92	0.1	14	0.2	0.1	5.0E-4	0.03	0.05	70	0.3	0.009652641	25000	2
1444	0.2	23	0.3	false	1	"NNN\nNNL\nNNH\nNLL\nNHH\nLLL\nLLH\nLHH\nHHH\n"	0.2	0.4	50	"0 NNN\n1 NNL\n2 NNH\n3 NLL\n4 NHH\n5 LLL\n6 LLH\n7 LHH\n8 HHH\n"	0.1	92	0.1	14	0.2	0.1	5.0E-4	0.03	0.05	70	0.3	0.011356048	25000	2
1446	0.2	23	0.3	false	1	"NNN\nNNL\nNNH\nNLL\nNHH\nLLL\nLLH\nLHH\nHHH\n"	0.2	0.4	50	"0 NNN\n1 NNL\n2 NNH\n3 NLL\n4 NHH\n5 LLL\n6 LLH\n7 LHH\n8 HHH\n"	0.1	92	0.1	14	0.2	0.1	5.0E-4	0.03	0.05	70	0.3	0.008204745	25000	2
1447	0.2	23	0.3	false	1	"NNN\nNNL\nNNH\nNLL\nNHH\nLLL\nLLH\nLHH\nHHH\n"	0.2	0.4	50	"0 NNN\n1 NNL\n2 NNH\n3 NLL\n4 NHH\n5 LLL\n6 LLH\n7 LHH\n8 HHH\n"	0.1	92	0.1	14	0.2	0.1	5.0E-4	0.03	0.05	70	0.3	0.006974033	25000	2
1448	0.2	23	0.3	false	1	"NNN\nNNL\nNNH\nNLL\nNHH\nLLL\nLLH\nLHH\nHHH\n"	0.2	0.4	50	"0 NNN\n1 NNL\n2 NNH\n3 NLL\n4 NHH\n5 LLL\n6 LLH\n7 LHH\n8 HHH\n"	0.1	92	0.1	14	0.2	0.1	5.0E-4	0.03	0.05	70	0.3	0.005927928	25000	2
1450	0.2	23	0.3	false	1	"NNN\nNNL\nNNH\nNLL\nNHH\nLLL\nLLH\nLHH\nHHH\n"	0.2	0.4	50	"0 NNN\n1 NNL\n2 NNH\n3 NLL\n4 NHH\n5 LLL\n6 LLH\n7 LHH\n8 HHH\n"	0.1	92	0.1	14	0.2	0.1	5.0E-4	0.03	0.05	70	0.3	0.004282928	25000	2
1449	0.2	23	0.3	false	1	"NNN\nNNL\nNNH\nNLL\nNHH\nLLL\nLLH\nLHH\nHHH\n"	0.2	0.4	50	"0 NNN\n1 NNL\n2 NNH\n3 NLL\n4 NHH\n5 LLL\n6 LLH\n7 LHH\n8 HHH\n"	0.1	92	0.1	14	0.2	0.1	5.0E-4	0.03	0.05	70	0.3	0.005038739	25000	2
1452	0.2	23	0.3	false	1	"NNN\nNNL\nNNH\nNLL\nNHH\nLLL\nLLH\nLHH\nHHH\n"	0.2	0.4	50	"0 NNN\n1 NNL\n2 NNH\n3 NLL\n4 NHH\n5 LLL\n6 LLH\n7 LHH\n8 HHH\n"	0.1	92	0.1	14	0.2	0.1	5.0E-4	0.03	0.05	70	0.3	0.003094416	25000	2
1451	0.2	23	0.3	false	1	"NNN\nNNL\nNNH\nNLL\nNHH\nLLL\nLLH\nLHH\nHHH\n"	0.2	0.4	50	"0 NNN\n1 NNL\n2 NNH\n3 NLL\n4 NHH\n5 LLL\n6 LLH\n7 LHH\n8 HHH\n"	0.1	92	0.1	14	0.2	0.1	5.0E-4	0.03	0.05	70	0.3	0.003640489	25000	2
1453	0.2	23	0.3	false	1	"NNN\nNNL\nNNH\nNLL\nNHH\nLLL\nLLH\nLHH\nHHH\n"	0.2	0.4	50	"0 NNN\n1 NNL\n2 NNH\n3 NLL\n4 NHH\n5 LLL\n6 LLH\n7 LHH\n8 HHH\n"	0.1	92	0.1	14	0.2	0.1	5.0E-4	0.03	0.05	70	0.3	0.002630253	25000	2
1455	0.2	23	0.3	false	1	"NNN\nNNL\nNNH\nNLL\nNHH\nLLL\nLLH\nLHH\nHHH\n"	0.2	0.4	50	"0 NNN\n1 NNL\n2 NNH\n3 NLL\n4 NHH\n5 LLL\n6 LLH\n7 LHH\n8 HHH\n"	0.1	92	0.1	14	0.2	0.1	5.0E-4	0.03	0.05	70	0.3	0.001900358	25000	2
1454	0.2	23	0.3	false	1	"NNN\nNNL\nNNH\nNLL\nNHH\nLLL\nLLH\nLHH\nHHH\n"	0.2	0.4	50	"0 NNN\n1 NNL\n2 NNH\n3 NLL\n4 NHH\n5 LLL\n6 LLH\n7 LHH\n8 HHH\n"	0.1	92	0.1	14	0.2	0.1	5.0E-4	0.03	0.05	70	0.3	0.002235715	25000	2
1457	0.2	23	0.3	false	1	"NNN\nNNL\nNNH\nNLL\nNHH\nLLL\nLLH\nLHH\nHHH\n"	0.2	0.4	50	"0 NNN\n1 NNL\n2 NNH\n3 NLL\n4 NHH\n5 LLL\n6 LLH\n7 LHH\n8 HHH\n"	0.1	92	0.1	14	0.2	0.1	5.0E-4	0.03	0.05	70	0.3	0.001373009	25000	2
1456	0.2	23	0.3	false	1	"NNN\nNNL\nNNH\nNLL\nNHH\nLLL\nLLH\nLHH\nHHH\n"	0.2	0.4	50	"0 NNN\n1 NNL\n2 NNH\n3 NLL\n4 NHH\n5 LLL\n6 LLH\n7 LHH\n8 HHH\n"	0.1	92	0.1	14	0.2	0.1	5.0E-4	0.03	0.05	70	0.3	0.001615304	25000	2
1458	0.2	23	0.3	false	1	"NNN\nNNL\nNNH\nNLL\nNHH\nLLL\nLLH\nLHH\nHHH\n"	0.2	0.4	50	"0 NNN\n1 NNL\n2 NNH\n3 NLL\n4 NHH\n5 LLL\n6 LLH\n7 LHH\n8 HHH\n"	0.1	92	0.1	14	0.2	0.1	5.0E-4	0.03	0.05	70	0.3	0.001167057	25000	2
1460	0.2	23	0.3	false	1	"NNN\nNNL\nNNH\nNLL\nNHH\nLLL\nLLH\nLHH\nHHH\n"	0.2	0.4	50	"0 NNN\n1 NNL\n2 NNH\n3 NLL\n4 NHH\n5 LLL\n6 LLH\n7 LHH\n8 HHH\n"	0.1	92	0.1	14	0.2	0.1	5.0E-4	0.03	0.05	70	0.3	8.43199E-4	25000	2
1459	0.2	23	0.3	false	1	"NNN\nNNL\nNNH\nNLL\nNHH\nLLL\nLLH\nLHH\nHHH\n"	0.2	0.4	50	"0 NNN\n1 NNL\n2 NNH\n3 NLL\n4 NHH\n5 LLL\n6 LLH\n7 LHH\n8 HHH\n"	0.1	92	0.1	14	0.2	0.1	5.0E-4	0.03	0.05	70	0.3	9.91999E-4	25000	2
1461	0.2	23	0.3	false	1	"NNN\nNNL\nNNH\nNLL\nNHH\nLLL\nLLH\nLHH\nHHH\n"	0.2	0.4	50	"0 NNN\n1 NNL\n2 NNH\n3 NLL\n4 NHH\n5 LLL\n6 LLH\n7 LHH\n8 HHH\n"	0.1	92	0.1	14	0.2	0.1	5.0E-4	0.03	0.05	70	0.3	7.16719E-4	25000	2
1462	0.2	23	0.3	false	1	"NNN\nNNL\nNNH\nNLL\nNHH\nLLL\nLLH\nLHH\nHHH\n"	0.2	0.4	50	"0 NNN\n1 NNL\n2 NNH\n3 NLL\n4 NHH\n5 LLL\n6 LLH\n7 LHH\n8 HHH\n"	0.1	92	0.1	14	0.2	0.1	5.0E-4	0.03	0.05	70	0.3	6.09211E-4	25000	2
1463	0.2	23	0.3	false	1	"NNN\nNNL\nNNH\nNLL\nNHH\nLLL\nLLH\nLHH\nHHH\n"	0.2	0.4	50	"0 NNN\n1 NNL\n2 NNH\n3 NLL\n4 NHH\n5 LLL\n6 LLH\n7 LHH\n8 HHH\n"	0.1	92	0.1	14	0.2	0.1	5.0E-4	0.03	0.05	70	0.3	5.1783E-4	25000	2
1465	0.2	23	0.3	false	1	"NNN\nNNL\nNNH\nNLL\nNHH\nLLL\nLLH\nLHH\nHHH\n"	0.2	0.4	50	"0 NNN\n1 NNL\n2 NNH\n3 NLL\n4 NHH\n5 LLL\n6 LLH\n7 LHH\n8 HHH\n"	0.1	92	0.1	14	0.2	0.1	5.0E-4	0.03	0.05	70	0.3	3.74132E-4	25000	2
1466	0.2	23	0.3	false	1	"NNN\nNNL\nNNH\nNLL\nNHH\nLLL\nLLH\nLHH\nHHH\n"	0.2	0.4	50	"0 NNN\n1 NNL\n2 NNH\n3 NLL\n4 NHH\n5 LLL\n6 LLH\n7 LHH\n8 HHH\n"	0.1	92	0.1	14	0.2	0.1	5.0E-4	0.03	0.05	70	0.3	3.18012E-4	25000	2
1464	0.2	23	0.3	false	1	"NNN\nNNL\nNNH\nNLL\nNHH\nLLL\nLLH\nLHH\nHHH\n"	0.2	0.4	50	"0 NNN\n1 NNL\n2 NNH\n3 NLL\n4 NHH\n5 LLL\n6 LLH\n7 LHH\n8 HHH\n"	0.1	92	0.1	14	0.2	0.1	5.0E-4	0.03	0.05	70	0.3	4.40155E-4	25000	2
1467	0.2	23	0.3	false	1	"NNN\nNNL\nNNH\nNLL\nNHH\nLLL\nLLH\nLHH\nHHH\n"	0.2	0.4	50	"0 NNN\n1 NNL\n2 NNH\n3 NLL\n4 NHH\n5 LLL\n6 LLH\n7 LHH\n8 HHH\n"	0.1	92	0.1	14	0.2	0.1	5.0E-4	0.03	0.05	70	0.3	2.7031E-4	25000	2
1469	0.2	23	0.3	false	1	"NNN\nNNL\nNNH\nNLL\nNHH\nLLL\nLLH\nLHH\nHHH\n"	0.2	0.4	50	"0 NNN\n1 NNL\n2 NNH\n3 NLL\n4 NHH\n5 LLL\n6 LLH\n7 LHH\n8 HHH\n"	0.1	92	0.1	14	0.2	0.1	5.0E-4	0.03	0.05	70	0.3	1.95299E-4	25000	2
1468	0.2	23	0.3	false	1	"NNN\nNNL\nNNH\nNLL\nNHH\nLLL\nLLH\nLHH\nHHH\n"	0.2	0.4	50	"0 NNN\n1 NNL\n2 NNH\n3 NLL\n4 NHH\n5 LLL\n6 LLH\n7 LHH\n8 HHH\n"	0.1	92	0.1	14	0.2	0.1	5.0E-4	0.03	0.05	70	0.3	2.29764E-4	25000	2
1471	0.2	23	0.3	false	1	"NNN\nNNL\nNNH\nNLL\nNHH\nLLL\nLLH\nLHH\nHHH\n"	0.2	0.4	50	"0 NNN\n1 NNL\n2 NNH\n3 NLL\n4 NHH\n5 LLL\n6 LLH\n7 LHH\n8 HHH\n"	0.1	92	0.1	14	0.2	0.1	5.0E-4	0.03	0.05	70	0.3	1.41104E-4	25000	2
1470	0.2	23	0.3	false	1	"NNN\nNNL\nNNH\nNLL\nNHH\nLLL\nLLH\nLHH\nHHH\n"	0.2	0.4	50	"0 NNN\n1 NNL\n2 NNH\n3 NLL\n4 NHH\n5 LLL\n6 LLH\n7 LHH\n8 HHH\n"	0.1	92	0.1	14	0.2	0.1	5.0E-4	0.03	0.05	70	0.3	1.66004E-4	25000	2
1472	0.2	23	0.3	false	1	"NNN\nNNL\nNNH\nNLL\nNHH\nLLL\nLLH\nLHH\nHHH\n"	0.2	0.4	50	"0 NNN\n1 NNL\n2 NNH\n3 NLL\n4 NHH\n5 LLL\n6 LLH\n7 LHH\n8 HHH\n"	0.1	92	0.1	14	0.2	0.1	5.0E-4	0.03	0.05	70	0.3	1.19938E-4	25000	2
1473	0.2	23	0.3	false	1	"NNN\nNNL\nNNH\nNLL\nNHH\nLLL\nLLH\nLHH\nHHH\n"	0.2	0.4	50	"0 NNN\n1 NNL\n2 NNH\n3 NLL\n4 NHH\n5 LLL\n6 LLH\n7 LHH\n8 HHH\n"	0.1	92	0.1	14	0.2	0.1	5.0E-4	0.03	0.05	70	0.3	1.01947E-4	25000	2
1474	0.2	23	0.3	false	1	"NNN\nNNL\nNNH\nNLL\nNHH\nLLL\nLLH\nLHH\nHHH\n"	0.2	0.4	50	"0 NNN\n1 NNL\n2 NNH\n3 NLL\n4 NHH\n5 LLL\n6 LLH\n7 LHH\n8 HHH\n"	0.1	92	0.1	14	0.2	0.1	5.0E-4	0.03	0.05	70	0.3	8.66553E-5	25000	2
1476	0.2	23	0.3	false	1	"NNN\nNNL\nNNH\nNLL\nNHH\nLLL\nLLH\nLHH\nHHH\n"	0.2	0.4	50	"0 NNN\n1 NNL\n2 NNH\n3 NLL\n4 NHH\n5 LLL\n6 LLH\n7 LHH\n8 HHH\n"	0.1	92	0.1	14	0.2	0.1	5.0E-4	0.03	0.05	70	0.3	6.26084E-5	25000	2
1475	0.2	23	0.3	false	1	"NNN\nNNL\nNNH\nNLL\nNHH\nLLL\nLLH\nLHH\nHHH\n"	0.2	0.4	50	"0 NNN\n1 NNL\n2 NNH\n3 NLL\n4 NHH\n5 LLL\n6 LLH\n7 LHH\n8 HHH\n"	0.1	92	0.1	14	0.2	0.1	5.0E-4	0.03	0.05	70	0.3	7.3657E-5	25000	2
1478	0.2	23	0.3	false	1	"NNN\nNNL\nNNH\nNLL\nNHH\nLLL\nLLH\nLHH\nHHH\n"	0.2	0.4	50	"0 NNN\n1 NNL\n2 NNH\n3 NLL\n4 NHH\n5 LLL\n6 LLH\n7 LHH\n8 HHH\n"	0.1	92	0.1	14	0.2	0.1	5.0E-4	0.03	0.05	70	0.3	4.52346E-5	25000	2
1479	0.2	23	0.3	false	1	"NNN\nNNL\nNNH\nNLL\nNHH\nLLL\nLLH\nLHH\nHHH\n"	0.2	0.4	50	"0 NNN\n1 NNL\n2 NNH\n3 NLL\n4 NHH\n5 LLL\n6 LLH\n7 LHH\n8 HHH\n"	0.1	92	0.1	14	0.2	0.1	5.0E-4	0.03	0.05	70	0.3	0	25000	2
1477	0.2	23	0.3	false	1	"NNN\nNNL\nNNH\nNLL\nNHH\nLLL\nLLH\nLHH\nHHH\n"	0.2	0.4	50	"0 NNN\n1 NNL\n2 NNH\n3 NLL\n4 NHH\n5 LLL\n6 LLH\n7 LHH\n8 HHH\n"	0.1	92	0.1	14	0.2	0.1	5.0E-4	0.03	0.05	70	0.3	5.32172E-5	25000	2
1480	0.2	23	0.3	false	1	"NNN\nNNL\nNNH\nNLL\nNHH\nLLL\nLLH\nLHH\nHHH\n"	0.2	0.4	50	"0 NNN\n1 NNL\n2 NNH\n3 NLL\n4 NHH\n5 LLL\n6 LLH\n7 LHH\n8 HHH\n"	0.1	92	0.1	14	0.2	0.1	5.0E-4	0.03	0.05	70	1	0.13	25000	2
1481	0.2	23	0.3	false	1	"NNN\nNNL\nNNH\nNLL\nNHH\nLLL\nLLH\nLHH\nHHH\n"	0.2	0.4	50	"0 NNN\n1 NNL\n2 NNH\n3 NLL\n4 NHH\n5 LLL\n6 LLH\n7 LHH\n8 HHH\n"	0.1	92	0.1	14	0.2	0.1	5.0E-4	0.03	0.05	70	1	0.1105	25000	2
1482	0.2	23	0.3	false	1	"NNN\nNNL\nNNH\nNLL\nNHH\nLLL\nLLH\nLHH\nHHH\n"	0.2	0.4	50	"0 NNN\n1 NNL\n2 NNH\n3 NLL\n4 NHH\n5 LLL\n6 LLH\n7 LHH\n8 HHH\n"	0.1	92	0.1	14	0.2	0.1	5.0E-4	0.03	0.05	70	1	0.093925	25000	2
1483	0.2	23	0.3	false	1	"NNN\nNNL\nNNH\nNLL\nNHH\nLLL\nLLH\nLHH\nHHH\n"	0.2	0.4	50	"0 NNN\n1 NNL\n2 NNH\n3 NLL\n4 NHH\n5 LLL\n6 LLH\n7 LHH\n8 HHH\n"	0.1	92	0.1	14	0.2	0.1	5.0E-4	0.03	0.05	70	1	0.07983625	25000	2
1485	0.2	23	0.3	false	1	"NNN\nNNL\nNNH\nNLL\nNHH\nLLL\nLLH\nLHH\nHHH\n"	0.2	0.4	50	"0 NNN\n1 NNL\n2 NNH\n3 NLL\n4 NHH\n5 LLL\n6 LLH\n7 LHH\n8 HHH\n"	0.1	92	0.1	14	0.2	0.1	5.0E-4	0.03	0.05	70	1	0.057681691	25000	2
1486	0.2	23	0.3	false	1	"NNN\nNNL\nNNH\nNLL\nNHH\nLLL\nLLH\nLHH\nHHH\n"	0.2	0.4	50	"0 NNN\n1 NNL\n2 NNH\n3 NLL\n4 NHH\n5 LLL\n6 LLH\n7 LHH\n8 HHH\n"	0.1	92	0.1	14	0.2	0.1	5.0E-4	0.03	0.05	70	1	0.049029437	25000	2
1484	0.2	23	0.3	false	1	"NNN\nNNL\nNNH\nNLL\nNHH\nLLL\nLLH\nLHH\nHHH\n"	0.2	0.4	50	"0 NNN\n1 NNL\n2 NNH\n3 NLL\n4 NHH\n5 LLL\n6 LLH\n7 LHH\n8 HHH\n"	0.1	92	0.1	14	0.2	0.1	5.0E-4	0.03	0.05	70	1	0.067860813	25000	2
1487	0.2	23	0.3	false	1	"NNN\nNNL\nNNH\nNLL\nNHH\nLLL\nLLH\nLHH\nHHH\n"	0.2	0.4	50	"0 NNN\n1 NNL\n2 NNH\n3 NLL\n4 NHH\n5 LLL\n6 LLH\n7 LHH\n8 HHH\n"	0.1	92	0.1	14	0.2	0.1	5.0E-4	0.03	0.05	70	1	0.041675021	25000	2
1488	0.2	23	0.3	false	1	"NNN\nNNL\nNNH\nNLL\nNHH\nLLL\nLLH\nLHH\nHHH\n"	0.2	0.4	50	"0 NNN\n1 NNL\n2 NNH\n3 NLL\n4 NHH\n5 LLL\n6 LLH\n7 LHH\n8 HHH\n"	0.1	92	0.1	14	0.2	0.1	5.0E-4	0.03	0.05	70	1	0.035423768	25000	2
1489	0.2	23	0.3	false	1	"NNN\nNNL\nNNH\nNLL\nNHH\nLLL\nLLH\nLHH\nHHH\n"	0.2	0.4	50	"0 NNN\n1 NNL\n2 NNH\n3 NLL\n4 NHH\n5 LLL\n6 LLH\n7 LHH\n8 HHH\n"	0.1	92	0.1	14	0.2	0.1	5.0E-4	0.03	0.05	70	1	0.030110203	25000	2
1491	0.2	23	0.3	false	1	"NNN\nNNL\nNNH\nNLL\nNHH\nLLL\nLLH\nLHH\nHHH\n"	0.2	0.4	50	"0 NNN\n1 NNL\n2 NNH\n3 NLL\n4 NHH\n5 LLL\n6 LLH\n7 LHH\n8 HHH\n"	0.1	92	0.1	14	0.2	0.1	5.0E-4	0.03	0.05	70	1	0.021754622	25000	2
1490	0.2	23	0.3	false	1	"NNN\nNNL\nNNH\nNLL\nNHH\nLLL\nLLH\nLHH\nHHH\n"	0.2	0.4	50	"0 NNN\n1 NNL\n2 NNH\n3 NLL\n4 NHH\n5 LLL\n6 LLH\n7 LHH\n8 HHH\n"	0.1	92	0.1	14	0.2	0.1	5.0E-4	0.03	0.05	70	1	0.025593673	25000	2
1492	0.2	23	0.3	false	1	"NNN\nNNL\nNNH\nNLL\nNHH\nLLL\nLLH\nLHH\nHHH\n"	0.2	0.4	50	"0 NNN\n1 NNL\n2 NNH\n3 NLL\n4 NHH\n5 LLL\n6 LLH\n7 LHH\n8 HHH\n"	0.1	92	0.1	14	0.2	0.1	5.0E-4	0.03	0.05	70	1	0.018491428	25000	2
1493	0.2	23	0.3	false	1	"NNN\nNNL\nNNH\nNLL\nNHH\nLLL\nLLH\nLHH\nHHH\n"	0.2	0.4	50	"0 NNN\n1 NNL\n2 NNH\n3 NLL\n4 NHH\n5 LLL\n6 LLH\n7 LHH\n8 HHH\n"	0.1	92	0.1	14	0.2	0.1	5.0E-4	0.03	0.05	70	1	0.015717714	25000	2
1496	0.2	23	0.3	false	1	"NNN\nNNL\nNNH\nNLL\nNHH\nLLL\nLLH\nLHH\nHHH\n"	0.2	0.4	50	"0 NNN\n1 NNL\n2 NNH\n3 NLL\n4 NHH\n5 LLL\n6 LLH\n7 LHH\n8 HHH\n"	0.1	92	0.1	14	0.2	0.1	5.0E-4	0.03	0.05	70	1	0.009652641	25000	2
1497	0.2	23	0.3	false	1	"NNN\nNNL\nNNH\nNLL\nNHH\nLLL\nLLH\nLHH\nHHH\n"	0.2	0.4	50	"0 NNN\n1 NNL\n2 NNH\n3 NLL\n4 NHH\n5 LLL\n6 LLH\n7 LHH\n8 HHH\n"	0.1	92	0.1	14	0.2	0.1	5.0E-4	0.03	0.05	70	1	0.008204745	25000	2
1494	0.2	23	0.3	false	1	"NNN\nNNL\nNNH\nNLL\nNHH\nLLL\nLLH\nLHH\nHHH\n"	0.2	0.4	50	"0 NNN\n1 NNL\n2 NNH\n3 NLL\n4 NHH\n5 LLL\n6 LLH\n7 LHH\n8 HHH\n"	0.1	92	0.1	14	0.2	0.1	5.0E-4	0.03	0.05	70	1	0.013360057	25000	2
1495	0.2	23	0.3	false	1	"NNN\nNNL\nNNH\nNLL\nNHH\nLLL\nLLH\nLHH\nHHH\n"	0.2	0.4	50	"0 NNN\n1 NNL\n2 NNH\n3 NLL\n4 NHH\n5 LLL\n6 LLH\n7 LHH\n8 HHH\n"	0.1	92	0.1	14	0.2	0.1	5.0E-4	0.03	0.05	70	1	0.011356048	25000	2
1498	0.2	23	0.3	false	1	"NNN\nNNL\nNNH\nNLL\nNHH\nLLL\nLLH\nLHH\nHHH\n"	0.2	0.4	50	"0 NNN\n1 NNL\n2 NNH\n3 NLL\n4 NHH\n5 LLL\n6 LLH\n7 LHH\n8 HHH\n"	0.1	92	0.1	14	0.2	0.1	5.0E-4	0.03	0.05	70	1	0.006974033	25000	2
1499	0.2	23	0.3	false	1	"NNN\nNNL\nNNH\nNLL\nNHH\nLLL\nLLH\nLHH\nHHH\n"	0.2	0.4	50	"0 NNN\n1 NNL\n2 NNH\n3 NLL\n4 NHH\n5 LLL\n6 LLH\n7 LHH\n8 HHH\n"	0.1	92	0.1	14	0.2	0.1	5.0E-4	0.03	0.05	70	1	0.005927928	25000	2
1500	0.2	23	0.3	false	1	"NNN\nNNL\nNNH\nNLL\nNHH\nLLL\nLLH\nLHH\nHHH\n"	0.2	0.4	50	"0 NNN\n1 NNL\n2 NNH\n3 NLL\n4 NHH\n5 LLL\n6 LLH\n7 LHH\n8 HHH\n"	0.1	92	0.1	14	0.2	0.1	5.0E-4	0.03	0.05	70	1	0.005038739	25000	2
1501	0.2	23	0.3	false	1	"NNN\nNNL\nNNH\nNLL\nNHH\nLLL\nLLH\nLHH\nHHH\n"	0.2	0.4	50	"0 NNN\n1 NNL\n2 NNH\n3 NLL\n4 NHH\n5 LLL\n6 LLH\n7 LHH\n8 HHH\n"	0.1	92	0.1	14	0.2	0.1	5.0E-4	0.03	0.05	70	1	0.004282928	25000	2
1503	0.2	23	0.3	false	1	"NNN\nNNL\nNNH\nNLL\nNHH\nLLL\nLLH\nLHH\nHHH\n"	0.2	0.4	50	"0 NNN\n1 NNL\n2 NNH\n3 NLL\n4 NHH\n5 LLL\n6 LLH\n7 LHH\n8 HHH\n"	0.1	92	0.1	14	0.2	0.1	5.0E-4	0.03	0.05	70	1	0.003094416	25000	2
1502	0.2	23	0.3	false	1	"NNN\nNNL\nNNH\nNLL\nNHH\nLLL\nLLH\nLHH\nHHH\n"	0.2	0.4	50	"0 NNN\n1 NNL\n2 NNH\n3 NLL\n4 NHH\n5 LLL\n6 LLH\n7 LHH\n8 HHH\n"	0.1	92	0.1	14	0.2	0.1	5.0E-4	0.03	0.05	70	1	0.003640489	25000	2
1504	0.2	23	0.3	false	1	"NNN\nNNL\nNNH\nNLL\nNHH\nLLL\nLLH\nLHH\nHHH\n"	0.2	0.4	50	"0 NNN\n1 NNL\n2 NNH\n3 NLL\n4 NHH\n5 LLL\n6 LLH\n7 LHH\n8 HHH\n"	0.1	92	0.1	14	0.2	0.1	5.0E-4	0.03	0.05	70	1	0.002630253	25000	2
1506	0.2	23	0.3	false	1	"NNN\nNNL\nNNH\nNLL\nNHH\nLLL\nLLH\nLHH\nHHH\n"	0.2	0.4	50	"0 NNN\n1 NNL\n2 NNH\n3 NLL\n4 NHH\n5 LLL\n6 LLH\n7 LHH\n8 HHH\n"	0.1	92	0.1	14	0.2	0.1	5.0E-4	0.03	0.05	70	1	0.001900358	25000	2
1507	0.2	23	0.3	false	1	"NNN\nNNL\nNNH\nNLL\nNHH\nLLL\nLLH\nLHH\nHHH\n"	0.2	0.4	50	"0 NNN\n1 NNL\n2 NNH\n3 NLL\n4 NHH\n5 LLL\n6 LLH\n7 LHH\n8 HHH\n"	0.1	92	0.1	14	0.2	0.1	5.0E-4	0.03	0.05	70	1	0.001615304	25000	2
1505	0.2	23	0.3	false	1	"NNN\nNNL\nNNH\nNLL\nNHH\nLLL\nLLH\nLHH\nHHH\n"	0.2	0.4	50	"0 NNN\n1 NNL\n2 NNH\n3 NLL\n4 NHH\n5 LLL\n6 LLH\n7 LHH\n8 HHH\n"	0.1	92	0.1	14	0.2	0.1	5.0E-4	0.03	0.05	70	1	0.002235715	25000	2
1508	0.2	23	0.3	false	1	"NNN\nNNL\nNNH\nNLL\nNHH\nLLL\nLLH\nLHH\nHHH\n"	0.2	0.4	50	"0 NNN\n1 NNL\n2 NNH\n3 NLL\n4 NHH\n5 LLL\n6 LLH\n7 LHH\n8 HHH\n"	0.1	92	0.1	14	0.2	0.1	5.0E-4	0.03	0.05	70	1	0.001373009	25000	2
1509	0.2	23	0.3	false	1	"NNN\nNNL\nNNH\nNLL\nNHH\nLLL\nLLH\nLHH\nHHH\n"	0.2	0.4	50	"0 NNN\n1 NNL\n2 NNH\n3 NLL\n4 NHH\n5 LLL\n6 LLH\n7 LHH\n8 HHH\n"	0.1	92	0.1	14	0.2	0.1	5.0E-4	0.03	0.05	70	1	0.001167057	25000	2
1510	0.2	23	0.3	false	1	"NNN\nNNL\nNNH\nNLL\nNHH\nLLL\nLLH\nLHH\nHHH\n"	0.2	0.4	50	"0 NNN\n1 NNL\n2 NNH\n3 NLL\n4 NHH\n5 LLL\n6 LLH\n7 LHH\n8 HHH\n"	0.1	92	0.1	14	0.2	0.1	5.0E-4	0.03	0.05	70	1	9.91999E-4	25000	2
1511	0.2	23	0.3	false	1	"NNN\nNNL\nNNH\nNLL\nNHH\nLLL\nLLH\nLHH\nHHH\n"	0.2	0.4	50	"0 NNN\n1 NNL\n2 NNH\n3 NLL\n4 NHH\n5 LLL\n6 LLH\n7 LHH\n8 HHH\n"	0.1	92	0.1	14	0.2	0.1	5.0E-4	0.03	0.05	70	1	8.43199E-4	25000	2
1513	0.2	23	0.3	false	1	"NNN\nNNL\nNNH\nNLL\nNHH\nLLL\nLLH\nLHH\nHHH\n"	0.2	0.4	50	"0 NNN\n1 NNL\n2 NNH\n3 NLL\n4 NHH\n5 LLL\n6 LLH\n7 LHH\n8 HHH\n"	0.1	92	0.1	14	0.2	0.1	5.0E-4	0.03	0.05	70	1	6.09211E-4	25000	2
1512	0.2	23	0.3	false	1	"NNN\nNNL\nNNH\nNLL\nNHH\nLLL\nLLH\nLHH\nHHH\n"	0.2	0.4	50	"0 NNN\n1 NNL\n2 NNH\n3 NLL\n4 NHH\n5 LLL\n6 LLH\n7 LHH\n8 HHH\n"	0.1	92	0.1	14	0.2	0.1	5.0E-4	0.03	0.05	70	1	7.16719E-4	25000	2
1514	0.2	23	0.3	false	1	"NNN\nNNL\nNNH\nNLL\nNHH\nLLL\nLLH\nLHH\nHHH\n"	0.2	0.4	50	"0 NNN\n1 NNL\n2 NNH\n3 NLL\n4 NHH\n5 LLL\n6 LLH\n7 LHH\n8 HHH\n"	0.1	92	0.1	14	0.2	0.1	5.0E-4	0.03	0.05	70	1	5.1783E-4	25000	2
1516	0.2	23	0.3	false	1	"NNN\nNNL\nNNH\nNLL\nNHH\nLLL\nLLH\nLHH\nHHH\n"	0.2	0.4	50	"0 NNN\n1 NNL\n2 NNH\n3 NLL\n4 NHH\n5 LLL\n6 LLH\n7 LHH\n8 HHH\n"	0.1	92	0.1	14	0.2	0.1	5.0E-4	0.03	0.05	70	1	3.74132E-4	25000	2
1518	0.2	23	0.3	false	1	"NNN\nNNL\nNNH\nNLL\nNHH\nLLL\nLLH\nLHH\nHHH\n"	0.2	0.4	50	"0 NNN\n1 NNL\n2 NNH\n3 NLL\n4 NHH\n5 LLL\n6 LLH\n7 LHH\n8 HHH\n"	0.1	92	0.1	14	0.2	0.1	5.0E-4	0.03	0.05	70	1	2.7031E-4	25000	2
1515	0.2	23	0.3	false	1	"NNN\nNNL\nNNH\nNLL\nNHH\nLLL\nLLH\nLHH\nHHH\n"	0.2	0.4	50	"0 NNN\n1 NNL\n2 NNH\n3 NLL\n4 NHH\n5 LLL\n6 LLH\n7 LHH\n8 HHH\n"	0.1	92	0.1	14	0.2	0.1	5.0E-4	0.03	0.05	70	1	4.40155E-4	25000	2
1517	0.2	23	0.3	false	1	"NNN\nNNL\nNNH\nNLL\nNHH\nLLL\nLLH\nLHH\nHHH\n"	0.2	0.4	50	"0 NNN\n1 NNL\n2 NNH\n3 NLL\n4 NHH\n5 LLL\n6 LLH\n7 LHH\n8 HHH\n"	0.1	92	0.1	14	0.2	0.1	5.0E-4	0.03	0.05	70	1	3.18012E-4	25000	2
1519	0.2	23	0.3	false	1	"NNN\nNNL\nNNH\nNLL\nNHH\nLLL\nLLH\nLHH\nHHH\n"	0.2	0.4	50	"0 NNN\n1 NNL\n2 NNH\n3 NLL\n4 NHH\n5 LLL\n6 LLH\n7 LHH\n8 HHH\n"	0.1	92	0.1	14	0.2	0.1	5.0E-4	0.03	0.05	70	1	2.29764E-4	25000	2
1520	0.2	23	0.3	false	1	"NNN\nNNL\nNNH\nNLL\nNHH\nLLL\nLLH\nLHH\nHHH\n"	0.2	0.4	50	"0 NNN\n1 NNL\n2 NNH\n3 NLL\n4 NHH\n5 LLL\n6 LLH\n7 LHH\n8 HHH\n"	0.1	92	0.1	14	0.2	0.1	5.0E-4	0.03	0.05	70	1	1.95299E-4	25000	2
1522	0.2	23	0.3	false	1	"NNN\nNNL\nNNH\nNLL\nNHH\nLLL\nLLH\nLHH\nHHH\n"	0.2	0.4	50	"0 NNN\n1 NNL\n2 NNH\n3 NLL\n4 NHH\n5 LLL\n6 LLH\n7 LHH\n8 HHH\n"	0.1	92	0.1	14	0.2	0.1	5.0E-4	0.03	0.05	70	1	1.41104E-4	25000	2
1521	0.2	23	0.3	false	1	"NNN\nNNL\nNNH\nNLL\nNHH\nLLL\nLLH\nLHH\nHHH\n"	0.2	0.4	50	"0 NNN\n1 NNL\n2 NNH\n3 NLL\n4 NHH\n5 LLL\n6 LLH\n7 LHH\n8 HHH\n"	0.1	92	0.1	14	0.2	0.1	5.0E-4	0.03	0.05	70	1	1.66004E-4	25000	2
1523	0.2	23	0.3	false	1	"NNN\nNNL\nNNH\nNLL\nNHH\nLLL\nLLH\nLHH\nHHH\n"	0.2	0.4	50	"0 NNN\n1 NNL\n2 NNH\n3 NLL\n4 NHH\n5 LLL\n6 LLH\n7 LHH\n8 HHH\n"	0.1	92	0.1	14	0.2	0.1	5.0E-4	0.03	0.05	70	1	1.19938E-4	25000	2
1524	0.2	23	0.3	false	1	"NNN\nNNL\nNNH\nNLL\nNHH\nLLL\nLLH\nLHH\nHHH\n"	0.2	0.4	50	"0 NNN\n1 NNL\n2 NNH\n3 NLL\n4 NHH\n5 LLL\n6 LLH\n7 LHH\n8 HHH\n"	0.1	92	0.1	14	0.2	0.1	5.0E-4	0.03	0.05	70	1	1.01947E-4	25000	2
1525	0.2	23	0.3	false	1	"NNN\nNNL\nNNH\nNLL\nNHH\nLLL\nLLH\nLHH\nHHH\n"	0.2	0.4	50	"0 NNN\n1 NNL\n2 NNH\n3 NLL\n4 NHH\n5 LLL\n6 LLH\n7 LHH\n8 HHH\n"	0.1	92	0.1	14	0.2	0.1	5.0E-4	0.03	0.05	70	1	8.66553E-5	25000	2
1527	0.2	23	0.3	false	1	"NNN\nNNL\nNNH\nNLL\nNHH\nLLL\nLLH\nLHH\nHHH\n"	0.2	0.4	50	"0 NNN\n1 NNL\n2 NNH\n3 NLL\n4 NHH\n5 LLL\n6 LLH\n7 LHH\n8 HHH\n"	0.1	92	0.1	14	0.2	0.1	5.0E-4	0.03	0.05	70	1	6.26084E-5	25000	2
1526	0.2	23	0.3	false	1	"NNN\nNNL\nNNH\nNLL\nNHH\nLLL\nLLH\nLHH\nHHH\n"	0.2	0.4	50	"0 NNN\n1 NNL\n2 NNH\n3 NLL\n4 NHH\n5 LLL\n6 LLH\n7 LHH\n8 HHH\n"	0.1	92	0.1	14	0.2	0.1	5.0E-4	0.03	0.05	70	1	7.3657E-5	25000	2
1528	0.2	23	0.3	false	1	"NNN\nNNL\nNNH\nNLL\nNHH\nLLL\nLLH\nLHH\nHHH\n"	0.2	0.4	50	"0 NNN\n1 NNL\n2 NNH\n3 NLL\n4 NHH\n5 LLL\n6 LLH\n7 LHH\n8 HHH\n"	0.1	92	0.1	14	0.2	0.1	5.0E-4	0.03	0.05	70	1	5.32172E-5	25000	2
1530	0.2	23	0.3	false	1	"NNN\nNNL\nNNH\nNLL\nNHH\nLLL\nLLH\nLHH\nHHH\n"	0.2	0.4	50	"0 NNN\n1 NNL\n2 NNH\n3 NLL\n4 NHH\n5 LLL\n6 LLH\n7 LHH\n8 HHH\n"	0.1	92	0.1	14	0.2	0.1	5.0E-4	0.03	0.05	70	1	0	25000	2
1529	0.2	23	0.3	false	1	"NNN\nNNL\nNNH\nNLL\nNHH\nLLL\nLLH\nLHH\nHHH\n"	0.2	0.4	50	"0 NNN\n1 NNL\n2 NNH\n3 NLL\n4 NHH\n5 LLL\n6 LLH\n7 LHH\n8 HHH\n"	0.1	92	0.1	14	0.2	0.1	5.0E-4	0.03	0.05	70	1	4.52346E-5	25000	2
1532	0.2	23	0.3	false	1	"NNN\nNNL\nNNH\nNLL\nNHH\nLLL\nLLH\nLHH\nHHH\n"	0.2	0.4	50	"0 NNN\n1 NNL\n2 NNH\n3 NLL\n4 NHH\n5 LLL\n6 LLH\n7 LHH\n8 HHH\n"	0.1	92	0.1	14	0.2	0.1	5.0E-4	0.03	0.05	70	3	0.1105	25000	2
1533	0.2	23	0.3	false	1	"NNN\nNNL\nNNH\nNLL\nNHH\nLLL\nLLH\nLHH\nHHH\n"	0.2	0.4	50	"0 NNN\n1 NNL\n2 NNH\n3 NLL\n4 NHH\n5 LLL\n6 LLH\n7 LHH\n8 HHH\n"	0.1	92	0.1	14	0.2	0.1	5.0E-4	0.03	0.05	70	3	0.093925	25000	2
1531	0.2	23	0.3	false	1	"NNN\nNNL\nNNH\nNLL\nNHH\nLLL\nLLH\nLHH\nHHH\n"	0.2	0.4	50	"0 NNN\n1 NNL\n2 NNH\n3 NLL\n4 NHH\n5 LLL\n6 LLH\n7 LHH\n8 HHH\n"	0.1	92	0.1	14	0.2	0.1	5.0E-4	0.03	0.05	70	3	0.13	25000	2
1534	0.2	23	0.3	false	1	"NNN\nNNL\nNNH\nNLL\nNHH\nLLL\nLLH\nLHH\nHHH\n"	0.2	0.4	50	"0 NNN\n1 NNL\n2 NNH\n3 NLL\n4 NHH\n5 LLL\n6 LLH\n7 LHH\n8 HHH\n"	0.1	92	0.1	14	0.2	0.1	5.0E-4	0.03	0.05	70	3	0.07983625	25000	2
1535	0.2	23	0.3	false	1	"NNN\nNNL\nNNH\nNLL\nNHH\nLLL\nLLH\nLHH\nHHH\n"	0.2	0.4	50	"0 NNN\n1 NNL\n2 NNH\n3 NLL\n4 NHH\n5 LLL\n6 LLH\n7 LHH\n8 HHH\n"	0.1	92	0.1	14	0.2	0.1	5.0E-4	0.03	0.05	70	3	0.067860813	25000	2
1536	0.2	23	0.3	false	1	"NNN\nNNL\nNNH\nNLL\nNHH\nLLL\nLLH\nLHH\nHHH\n"	0.2	0.4	50	"0 NNN\n1 NNL\n2 NNH\n3 NLL\n4 NHH\n5 LLL\n6 LLH\n7 LHH\n8 HHH\n"	0.1	92	0.1	14	0.2	0.1	5.0E-4	0.03	0.05	70	3	0.057681691	25000	2
1537	0.2	23	0.3	false	1	"NNN\nNNL\nNNH\nNLL\nNHH\nLLL\nLLH\nLHH\nHHH\n"	0.2	0.4	50	"0 NNN\n1 NNL\n2 NNH\n3 NLL\n4 NHH\n5 LLL\n6 LLH\n7 LHH\n8 HHH\n"	0.1	92	0.1	14	0.2	0.1	5.0E-4	0.03	0.05	70	3	0.049029437	25000	2
1539	0.2	23	0.3	false	1	"NNN\nNNL\nNNH\nNLL\nNHH\nLLL\nLLH\nLHH\nHHH\n"	0.2	0.4	50	"0 NNN\n1 NNL\n2 NNH\n3 NLL\n4 NHH\n5 LLL\n6 LLH\n7 LHH\n8 HHH\n"	0.1	92	0.1	14	0.2	0.1	5.0E-4	0.03	0.05	70	3	0.035423768	25000	2
1538	0.2	23	0.3	false	1	"NNN\nNNL\nNNH\nNLL\nNHH\nLLL\nLLH\nLHH\nHHH\n"	0.2	0.4	50	"0 NNN\n1 NNL\n2 NNH\n3 NLL\n4 NHH\n5 LLL\n6 LLH\n7 LHH\n8 HHH\n"	0.1	92	0.1	14	0.2	0.1	5.0E-4	0.03	0.05	70	3	0.041675021	25000	2
1540	0.2	23	0.3	false	1	"NNN\nNNL\nNNH\nNLL\nNHH\nLLL\nLLH\nLHH\nHHH\n"	0.2	0.4	50	"0 NNN\n1 NNL\n2 NNH\n3 NLL\n4 NHH\n5 LLL\n6 LLH\n7 LHH\n8 HHH\n"	0.1	92	0.1	14	0.2	0.1	5.0E-4	0.03	0.05	70	3	0.030110203	25000	2
1542	0.2	23	0.3	false	1	"NNN\nNNL\nNNH\nNLL\nNHH\nLLL\nLLH\nLHH\nHHH\n"	0.2	0.4	50	"0 NNN\n1 NNL\n2 NNH\n3 NLL\n4 NHH\n5 LLL\n6 LLH\n7 LHH\n8 HHH\n"	0.1	92	0.1	14	0.2	0.1	5.0E-4	0.03	0.05	70	3	0.021754622	25000	2
1544	0.2	23	0.3	false	1	"NNN\nNNL\nNNH\nNLL\nNHH\nLLL\nLLH\nLHH\nHHH\n"	0.2	0.4	50	"0 NNN\n1 NNL\n2 NNH\n3 NLL\n4 NHH\n5 LLL\n6 LLH\n7 LHH\n8 HHH\n"	0.1	92	0.1	14	0.2	0.1	5.0E-4	0.03	0.05	70	3	0.015717714	25000	2
1541	0.2	23	0.3	false	1	"NNN\nNNL\nNNH\nNLL\nNHH\nLLL\nLLH\nLHH\nHHH\n"	0.2	0.4	50	"0 NNN\n1 NNL\n2 NNH\n3 NLL\n4 NHH\n5 LLL\n6 LLH\n7 LHH\n8 HHH\n"	0.1	92	0.1	14	0.2	0.1	5.0E-4	0.03	0.05	70	3	0.025593673	25000	2
1543	0.2	23	0.3	false	1	"NNN\nNNL\nNNH\nNLL\nNHH\nLLL\nLLH\nLHH\nHHH\n"	0.2	0.4	50	"0 NNN\n1 NNL\n2 NNH\n3 NLL\n4 NHH\n5 LLL\n6 LLH\n7 LHH\n8 HHH\n"	0.1	92	0.1	14	0.2	0.1	5.0E-4	0.03	0.05	70	3	0.018491428	25000	2
1545	0.2	23	0.3	false	1	"NNN\nNNL\nNNH\nNLL\nNHH\nLLL\nLLH\nLHH\nHHH\n"	0.2	0.4	50	"0 NNN\n1 NNL\n2 NNH\n3 NLL\n4 NHH\n5 LLL\n6 LLH\n7 LHH\n8 HHH\n"	0.1	92	0.1	14	0.2	0.1	5.0E-4	0.03	0.05	70	3	0.013360057	25000	2
1546	0.2	23	0.3	false	1	"NNN\nNNL\nNNH\nNLL\nNHH\nLLL\nLLH\nLHH\nHHH\n"	0.2	0.4	50	"0 NNN\n1 NNL\n2 NNH\n3 NLL\n4 NHH\n5 LLL\n6 LLH\n7 LHH\n8 HHH\n"	0.1	92	0.1	14	0.2	0.1	5.0E-4	0.03	0.05	70	3	0.011356048	25000	2
1548	0.2	23	0.3	false	1	"NNN\nNNL\nNNH\nNLL\nNHH\nLLL\nLLH\nLHH\nHHH\n"	0.2	0.4	50	"0 NNN\n1 NNL\n2 NNH\n3 NLL\n4 NHH\n5 LLL\n6 LLH\n7 LHH\n8 HHH\n"	0.1	92	0.1	14	0.2	0.1	5.0E-4	0.03	0.05	70	3	0.008204745	25000	2
1547	0.2	23	0.3	false	1	"NNN\nNNL\nNNH\nNLL\nNHH\nLLL\nLLH\nLHH\nHHH\n"	0.2	0.4	50	"0 NNN\n1 NNL\n2 NNH\n3 NLL\n4 NHH\n5 LLL\n6 LLH\n7 LHH\n8 HHH\n"	0.1	92	0.1	14	0.2	0.1	5.0E-4	0.03	0.05	70	3	0.009652641	25000	2
1549	0.2	23	0.3	false	1	"NNN\nNNL\nNNH\nNLL\nNHH\nLLL\nLLH\nLHH\nHHH\n"	0.2	0.4	50	"0 NNN\n1 NNL\n2 NNH\n3 NLL\n4 NHH\n5 LLL\n6 LLH\n7 LHH\n8 HHH\n"	0.1	92	0.1	14	0.2	0.1	5.0E-4	0.03	0.05	70	3	0.006974033	25000	2
1550	0.2	23	0.3	false	1	"NNN\nNNL\nNNH\nNLL\nNHH\nLLL\nLLH\nLHH\nHHH\n"	0.2	0.4	50	"0 NNN\n1 NNL\n2 NNH\n3 NLL\n4 NHH\n5 LLL\n6 LLH\n7 LHH\n8 HHH\n"	0.1	92	0.1	14	0.2	0.1	5.0E-4	0.03	0.05	70	3	0.005927928	25000	2
1551	0.2	23	0.3	false	1	"NNN\nNNL\nNNH\nNLL\nNHH\nLLL\nLLH\nLHH\nHHH\n"	0.2	0.4	50	"0 NNN\n1 NNL\n2 NNH\n3 NLL\n4 NHH\n5 LLL\n6 LLH\n7 LHH\n8 HHH\n"	0.1	92	0.1	14	0.2	0.1	5.0E-4	0.03	0.05	70	3	0.005038739	25000	2
1553	0.2	23	0.3	false	1	"NNN\nNNL\nNNH\nNLL\nNHH\nLLL\nLLH\nLHH\nHHH\n"	0.2	0.4	50	"0 NNN\n1 NNL\n2 NNH\n3 NLL\n4 NHH\n5 LLL\n6 LLH\n7 LHH\n8 HHH\n"	0.1	92	0.1	14	0.2	0.1	5.0E-4	0.03	0.05	70	3	0.003640489	25000	2
1554	0.2	23	0.3	false	1	"NNN\nNNL\nNNH\nNLL\nNHH\nLLL\nLLH\nLHH\nHHH\n"	0.2	0.4	50	"0 NNN\n1 NNL\n2 NNH\n3 NLL\n4 NHH\n5 LLL\n6 LLH\n7 LHH\n8 HHH\n"	0.1	92	0.1	14	0.2	0.1	5.0E-4	0.03	0.05	70	3	0.003094416	25000	2
1552	0.2	23	0.3	false	1	"NNN\nNNL\nNNH\nNLL\nNHH\nLLL\nLLH\nLHH\nHHH\n"	0.2	0.4	50	"0 NNN\n1 NNL\n2 NNH\n3 NLL\n4 NHH\n5 LLL\n6 LLH\n7 LHH\n8 HHH\n"	0.1	92	0.1	14	0.2	0.1	5.0E-4	0.03	0.05	70	3	0.004282928	25000	2
1556	0.2	23	0.3	false	1	"NNN\nNNL\nNNH\nNLL\nNHH\nLLL\nLLH\nLHH\nHHH\n"	0.2	0.4	50	"0 NNN\n1 NNL\n2 NNH\n3 NLL\n4 NHH\n5 LLL\n6 LLH\n7 LHH\n8 HHH\n"	0.1	92	0.1	14	0.2	0.1	5.0E-4	0.03	0.05	70	3	0.002235715	25000	2
1555	0.2	23	0.3	false	1	"NNN\nNNL\nNNH\nNLL\nNHH\nLLL\nLLH\nLHH\nHHH\n"	0.2	0.4	50	"0 NNN\n1 NNL\n2 NNH\n3 NLL\n4 NHH\n5 LLL\n6 LLH\n7 LHH\n8 HHH\n"	0.1	92	0.1	14	0.2	0.1	5.0E-4	0.03	0.05	70	3	0.002630253	25000	2
1557	0.2	23	0.3	false	1	"NNN\nNNL\nNNH\nNLL\nNHH\nLLL\nLLH\nLHH\nHHH\n"	0.2	0.4	50	"0 NNN\n1 NNL\n2 NNH\n3 NLL\n4 NHH\n5 LLL\n6 LLH\n7 LHH\n8 HHH\n"	0.1	92	0.1	14	0.2	0.1	5.0E-4	0.03	0.05	70	3	0.001900358	25000	2
1558	0.2	23	0.3	false	1	"NNN\nNNL\nNNH\nNLL\nNHH\nLLL\nLLH\nLHH\nHHH\n"	0.2	0.4	50	"0 NNN\n1 NNL\n2 NNH\n3 NLL\n4 NHH\n5 LLL\n6 LLH\n7 LHH\n8 HHH\n"	0.1	92	0.1	14	0.2	0.1	5.0E-4	0.03	0.05	70	3	0.001615304	25000	2
1559	0.2	23	0.3	false	1	"NNN\nNNL\nNNH\nNLL\nNHH\nLLL\nLLH\nLHH\nHHH\n"	0.2	0.4	50	"0 NNN\n1 NNL\n2 NNH\n3 NLL\n4 NHH\n5 LLL\n6 LLH\n7 LHH\n8 HHH\n"	0.1	92	0.1	14	0.2	0.1	5.0E-4	0.03	0.05	70	3	0.001373009	25000	2
1561	0.2	23	0.3	false	1	"NNN\nNNL\nNNH\nNLL\nNHH\nLLL\nLLH\nLHH\nHHH\n"	0.2	0.4	50	"0 NNN\n1 NNL\n2 NNH\n3 NLL\n4 NHH\n5 LLL\n6 LLH\n7 LHH\n8 HHH\n"	0.1	92	0.1	14	0.2	0.1	5.0E-4	0.03	0.05	70	3	9.91999E-4	25000	2
1560	0.2	23	0.3	false	1	"NNN\nNNL\nNNH\nNLL\nNHH\nLLL\nLLH\nLHH\nHHH\n"	0.2	0.4	50	"0 NNN\n1 NNL\n2 NNH\n3 NLL\n4 NHH\n5 LLL\n6 LLH\n7 LHH\n8 HHH\n"	0.1	92	0.1	14	0.2	0.1	5.0E-4	0.03	0.05	70	3	0.001167057	25000	2
1563	0.2	23	0.3	false	1	"NNN\nNNL\nNNH\nNLL\nNHH\nLLL\nLLH\nLHH\nHHH\n"	0.2	0.4	50	"0 NNN\n1 NNL\n2 NNH\n3 NLL\n4 NHH\n5 LLL\n6 LLH\n7 LHH\n8 HHH\n"	0.1	92	0.1	14	0.2	0.1	5.0E-4	0.03	0.05	70	3	7.16719E-4	25000	2
1564	0.2	23	0.3	false	1	"NNN\nNNL\nNNH\nNLL\nNHH\nLLL\nLLH\nLHH\nHHH\n"	0.2	0.4	50	"0 NNN\n1 NNL\n2 NNH\n3 NLL\n4 NHH\n5 LLL\n6 LLH\n7 LHH\n8 HHH\n"	0.1	92	0.1	14	0.2	0.1	5.0E-4	0.03	0.05	70	3	6.09211E-4	25000	2
1562	0.2	23	0.3	false	1	"NNN\nNNL\nNNH\nNLL\nNHH\nLLL\nLLH\nLHH\nHHH\n"	0.2	0.4	50	"0 NNN\n1 NNL\n2 NNH\n3 NLL\n4 NHH\n5 LLL\n6 LLH\n7 LHH\n8 HHH\n"	0.1	92	0.1	14	0.2	0.1	5.0E-4	0.03	0.05	70	3	8.43199E-4	25000	2
1565	0.2	23	0.3	false	1	"NNN\nNNL\nNNH\nNLL\nNHH\nLLL\nLLH\nLHH\nHHH\n"	0.2	0.4	50	"0 NNN\n1 NNL\n2 NNH\n3 NLL\n4 NHH\n5 LLL\n6 LLH\n7 LHH\n8 HHH\n"	0.1	92	0.1	14	0.2	0.1	5.0E-4	0.03	0.05	70	3	5.1783E-4	25000	2
1566	0.2	23	0.3	false	1	"NNN\nNNL\nNNH\nNLL\nNHH\nLLL\nLLH\nLHH\nHHH\n"	0.2	0.4	50	"0 NNN\n1 NNL\n2 NNH\n3 NLL\n4 NHH\n5 LLL\n6 LLH\n7 LHH\n8 HHH\n"	0.1	92	0.1	14	0.2	0.1	5.0E-4	0.03	0.05	70	3	4.40155E-4	25000	2
1567	0.2	23	0.3	false	1	"NNN\nNNL\nNNH\nNLL\nNHH\nLLL\nLLH\nLHH\nHHH\n"	0.2	0.4	50	"0 NNN\n1 NNL\n2 NNH\n3 NLL\n4 NHH\n5 LLL\n6 LLH\n7 LHH\n8 HHH\n"	0.1	92	0.1	14	0.2	0.1	5.0E-4	0.03	0.05	70	3	3.74132E-4	25000	2
1568	0.2	23	0.3	false	1	"NNN\nNNL\nNNH\nNLL\nNHH\nLLL\nLLH\nLHH\nHHH\n"	0.2	0.4	50	"0 NNN\n1 NNL\n2 NNH\n3 NLL\n4 NHH\n5 LLL\n6 LLH\n7 LHH\n8 HHH\n"	0.1	92	0.1	14	0.2	0.1	5.0E-4	0.03	0.05	70	3	3.18012E-4	25000	2
1569	0.2	23	0.3	false	1	"NNN\nNNL\nNNH\nNLL\nNHH\nLLL\nLLH\nLHH\nHHH\n"	0.2	0.4	50	"0 NNN\n1 NNL\n2 NNH\n3 NLL\n4 NHH\n5 LLL\n6 LLH\n7 LHH\n8 HHH\n"	0.1	92	0.1	14	0.2	0.1	5.0E-4	0.03	0.05	70	3	2.7031E-4	25000	2
1570	0.2	23	0.3	false	1	"NNN\nNNL\nNNH\nNLL\nNHH\nLLL\nLLH\nLHH\nHHH\n"	0.2	0.4	50	"0 NNN\n1 NNL\n2 NNH\n3 NLL\n4 NHH\n5 LLL\n6 LLH\n7 LHH\n8 HHH\n"	0.1	92	0.1	14	0.2	0.1	5.0E-4	0.03	0.05	70	3	2.29764E-4	25000	2
1571	0.2	23	0.3	false	1	"NNN\nNNL\nNNH\nNLL\nNHH\nLLL\nLLH\nLHH\nHHH\n"	0.2	0.4	50	"0 NNN\n1 NNL\n2 NNH\n3 NLL\n4 NHH\n5 LLL\n6 LLH\n7 LHH\n8 HHH\n"	0.1	92	0.1	14	0.2	0.1	5.0E-4	0.03	0.05	70	3	1.95299E-4	25000	2
1573	0.2	23	0.3	false	1	"NNN\nNNL\nNNH\nNLL\nNHH\nLLL\nLLH\nLHH\nHHH\n"	0.2	0.4	50	"0 NNN\n1 NNL\n2 NNH\n3 NLL\n4 NHH\n5 LLL\n6 LLH\n7 LHH\n8 HHH\n"	0.1	92	0.1	14	0.2	0.1	5.0E-4	0.03	0.05	70	3	1.41104E-4	25000	2
1574	0.2	23	0.3	false	1	"NNN\nNNL\nNNH\nNLL\nNHH\nLLL\nLLH\nLHH\nHHH\n"	0.2	0.4	50	"0 NNN\n1 NNL\n2 NNH\n3 NLL\n4 NHH\n5 LLL\n6 LLH\n7 LHH\n8 HHH\n"	0.1	92	0.1	14	0.2	0.1	5.0E-4	0.03	0.05	70	3	1.19938E-4	25000	2
1572	0.2	23	0.3	false	1	"NNN\nNNL\nNNH\nNLL\nNHH\nLLL\nLLH\nLHH\nHHH\n"	0.2	0.4	50	"0 NNN\n1 NNL\n2 NNH\n3 NLL\n4 NHH\n5 LLL\n6 LLH\n7 LHH\n8 HHH\n"	0.1	92	0.1	14	0.2	0.1	5.0E-4	0.03	0.05	70	3	1.66004E-4	25000	2
1575	0.2	23	0.3	false	1	"NNN\nNNL\nNNH\nNLL\nNHH\nLLL\nLLH\nLHH\nHHH\n"	0.2	0.4	50	"0 NNN\n1 NNL\n2 NNH\n3 NLL\n4 NHH\n5 LLL\n6 LLH\n7 LHH\n8 HHH\n"	0.1	92	0.1	14	0.2	0.1	5.0E-4	0.03	0.05	70	3	1.01947E-4	25000	2
1577	0.2	23	0.3	false	1	"NNN\nNNL\nNNH\nNLL\nNHH\nLLL\nLLH\nLHH\nHHH\n"	0.2	0.4	50	"0 NNN\n1 NNL\n2 NNH\n3 NLL\n4 NHH\n5 LLL\n6 LLH\n7 LHH\n8 HHH\n"	0.1	92	0.1	14	0.2	0.1	5.0E-4	0.03	0.05	70	3	7.3657E-5	25000	2
1579	0.2	23	0.3	false	1	"NNN\nNNL\nNNH\nNLL\nNHH\nLLL\nLLH\nLHH\nHHH\n"	0.2	0.4	50	"0 NNN\n1 NNL\n2 NNH\n3 NLL\n4 NHH\n5 LLL\n6 LLH\n7 LHH\n8 HHH\n"	0.1	92	0.1	14	0.2	0.1	5.0E-4	0.03	0.05	70	3	5.32172E-5	25000	2
1576	0.2	23	0.3	false	1	"NNN\nNNL\nNNH\nNLL\nNHH\nLLL\nLLH\nLHH\nHHH\n"	0.2	0.4	50	"0 NNN\n1 NNL\n2 NNH\n3 NLL\n4 NHH\n5 LLL\n6 LLH\n7 LHH\n8 HHH\n"	0.1	92	0.1	14	0.2	0.1	5.0E-4	0.03	0.05	70	3	8.66553E-5	25000	2
1578	0.2	23	0.3	false	1	"NNN\nNNL\nNNH\nNLL\nNHH\nLLL\nLLH\nLHH\nHHH\n"	0.2	0.4	50	"0 NNN\n1 NNL\n2 NNH\n3 NLL\n4 NHH\n5 LLL\n6 LLH\n7 LHH\n8 HHH\n"	0.1	92	0.1	14	0.2	0.1	5.0E-4	0.03	0.05	70	3	6.26084E-5	25000	2
1581	0.2	23	0.3	false	1	"NNN\nNNL\nNNH\nNLL\nNHH\nLLL\nLLH\nLHH\nHHH\n"	0.2	0.4	50	"0 NNN\n1 NNL\n2 NNH\n3 NLL\n4 NHH\n5 LLL\n6 LLH\n7 LHH\n8 HHH\n"	0.1	92	0.1	14	0.2	0.1	5.0E-4	0.03	0.05	70	3	0	25000	2
1580	0.2	23	0.3	false	1	"NNN\nNNL\nNNH\nNLL\nNHH\nLLL\nLLH\nLHH\nHHH\n"	0.2	0.4	50	"0 NNN\n1 NNL\n2 NNH\n3 NLL\n4 NHH\n5 LLL\n6 LLH\n7 LHH\n8 HHH\n"	0.1	92	0.1	14	0.2	0.1	5.0E-4	0.03	0.05	70	3	4.52346E-5	25000	2
1582	0.2	23	0.3	false	1	"NNN\nNNL\nNNH\nNLL\nNHH\nLLL\nLLH\nLHH\nHHH\n"	0.2	0.4	50	"0 NNN\n1 NNL\n2 NNH\n3 NLL\n4 NHH\n5 LLL\n6 LLH\n7 LHH\n8 HHH\n"	0.1	92	0.1	14	0.2	0.1	5.0E-4	0.03	0.05	70	10	0.13	25000	2
1584	0.2	23	0.3	false	1	"NNN\nNNL\nNNH\nNLL\nNHH\nLLL\nLLH\nLHH\nHHH\n"	0.2	0.4	50	"0 NNN\n1 NNL\n2 NNH\n3 NLL\n4 NHH\n5 LLL\n6 LLH\n7 LHH\n8 HHH\n"	0.1	92	0.1	14	0.2	0.1	5.0E-4	0.03	0.05	70	10	0.093925	25000	2
1583	0.2	23	0.3	false	1	"NNN\nNNL\nNNH\nNLL\nNHH\nLLL\nLLH\nLHH\nHHH\n"	0.2	0.4	50	"0 NNN\n1 NNL\n2 NNH\n3 NLL\n4 NHH\n5 LLL\n6 LLH\n7 LHH\n8 HHH\n"	0.1	92	0.1	14	0.2	0.1	5.0E-4	0.03	0.05	70	10	0.1105	25000	2
1585	0.2	23	0.3	false	1	"NNN\nNNL\nNNH\nNLL\nNHH\nLLL\nLLH\nLHH\nHHH\n"	0.2	0.4	50	"0 NNN\n1 NNL\n2 NNH\n3 NLL\n4 NHH\n5 LLL\n6 LLH\n7 LHH\n8 HHH\n"	0.1	92	0.1	14	0.2	0.1	5.0E-4	0.03	0.05	70	10	0.07983625	25000	2
1586	0.2	23	0.3	false	1	"NNN\nNNL\nNNH\nNLL\nNHH\nLLL\nLLH\nLHH\nHHH\n"	0.2	0.4	50	"0 NNN\n1 NNL\n2 NNH\n3 NLL\n4 NHH\n5 LLL\n6 LLH\n7 LHH\n8 HHH\n"	0.1	92	0.1	14	0.2	0.1	5.0E-4	0.03	0.05	70	10	0.067860813	25000	2
1587	0.2	23	0.3	false	1	"NNN\nNNL\nNNH\nNLL\nNHH\nLLL\nLLH\nLHH\nHHH\n"	0.2	0.4	50	"0 NNN\n1 NNL\n2 NNH\n3 NLL\n4 NHH\n5 LLL\n6 LLH\n7 LHH\n8 HHH\n"	0.1	92	0.1	14	0.2	0.1	5.0E-4	0.03	0.05	70	10	0.057681691	25000	2
1589	0.2	23	0.3	false	1	"NNN\nNNL\nNNH\nNLL\nNHH\nLLL\nLLH\nLHH\nHHH\n"	0.2	0.4	50	"0 NNN\n1 NNL\n2 NNH\n3 NLL\n4 NHH\n5 LLL\n6 LLH\n7 LHH\n8 HHH\n"	0.1	92	0.1	14	0.2	0.1	5.0E-4	0.03	0.05	70	10	0.041675021	25000	2
1588	0.2	23	0.3	false	1	"NNN\nNNL\nNNH\nNLL\nNHH\nLLL\nLLH\nLHH\nHHH\n"	0.2	0.4	50	"0 NNN\n1 NNL\n2 NNH\n3 NLL\n4 NHH\n5 LLL\n6 LLH\n7 LHH\n8 HHH\n"	0.1	92	0.1	14	0.2	0.1	5.0E-4	0.03	0.05	70	10	0.049029437	25000	2
1590	0.2	23	0.3	false	1	"NNN\nNNL\nNNH\nNLL\nNHH\nLLL\nLLH\nLHH\nHHH\n"	0.2	0.4	50	"0 NNN\n1 NNL\n2 NNH\n3 NLL\n4 NHH\n5 LLL\n6 LLH\n7 LHH\n8 HHH\n"	0.1	92	0.1	14	0.2	0.1	5.0E-4	0.03	0.05	70	10	0.035423768	25000	2
1591	0.2	23	0.3	false	1	"NNN\nNNL\nNNH\nNLL\nNHH\nLLL\nLLH\nLHH\nHHH\n"	0.2	0.4	50	"0 NNN\n1 NNL\n2 NNH\n3 NLL\n4 NHH\n5 LLL\n6 LLH\n7 LHH\n8 HHH\n"	0.1	92	0.1	14	0.2	0.1	5.0E-4	0.03	0.05	70	10	0.030110203	25000	2
1592	0.2	23	0.3	false	1	"NNN\nNNL\nNNH\nNLL\nNHH\nLLL\nLLH\nLHH\nHHH\n"	0.2	0.4	50	"0 NNN\n1 NNL\n2 NNH\n3 NLL\n4 NHH\n5 LLL\n6 LLH\n7 LHH\n8 HHH\n"	0.1	92	0.1	14	0.2	0.1	5.0E-4	0.03	0.05	70	10	0.025593673	25000	2
1595	0.2	23	0.3	false	1	"NNN\nNNL\nNNH\nNLL\nNHH\nLLL\nLLH\nLHH\nHHH\n"	0.2	0.4	50	"0 NNN\n1 NNL\n2 NNH\n3 NLL\n4 NHH\n5 LLL\n6 LLH\n7 LHH\n8 HHH\n"	0.1	92	0.1	14	0.2	0.1	5.0E-4	0.03	0.05	70	10	0.015717714	25000	2
1593	0.2	23	0.3	false	1	"NNN\nNNL\nNNH\nNLL\nNHH\nLLL\nLLH\nLHH\nHHH\n"	0.2	0.4	50	"0 NNN\n1 NNL\n2 NNH\n3 NLL\n4 NHH\n5 LLL\n6 LLH\n7 LHH\n8 HHH\n"	0.1	92	0.1	14	0.2	0.1	5.0E-4	0.03	0.05	70	10	0.021754622	25000	2
1594	0.2	23	0.3	false	1	"NNN\nNNL\nNNH\nNLL\nNHH\nLLL\nLLH\nLHH\nHHH\n"	0.2	0.4	50	"0 NNN\n1 NNL\n2 NNH\n3 NLL\n4 NHH\n5 LLL\n6 LLH\n7 LHH\n8 HHH\n"	0.1	92	0.1	14	0.2	0.1	5.0E-4	0.03	0.05	70	10	0.018491428	25000	2
1596	0.2	23	0.3	false	1	"NNN\nNNL\nNNH\nNLL\nNHH\nLLL\nLLH\nLHH\nHHH\n"	0.2	0.4	50	"0 NNN\n1 NNL\n2 NNH\n3 NLL\n4 NHH\n5 LLL\n6 LLH\n7 LHH\n8 HHH\n"	0.1	92	0.1	14	0.2	0.1	5.0E-4	0.03	0.05	70	10	0.013360057	25000	2
1597	0.2	23	0.3	false	1	"NNN\nNNL\nNNH\nNLL\nNHH\nLLL\nLLH\nLHH\nHHH\n"	0.2	0.4	50	"0 NNN\n1 NNL\n2 NNH\n3 NLL\n4 NHH\n5 LLL\n6 LLH\n7 LHH\n8 HHH\n"	0.1	92	0.1	14	0.2	0.1	5.0E-4	0.03	0.05	70	10	0.011356048	25000	2
1599	0.2	23	0.3	false	1	"NNN\nNNL\nNNH\nNLL\nNHH\nLLL\nLLH\nLHH\nHHH\n"	0.2	0.4	50	"0 NNN\n1 NNL\n2 NNH\n3 NLL\n4 NHH\n5 LLL\n6 LLH\n7 LHH\n8 HHH\n"	0.1	92	0.1	14	0.2	0.1	5.0E-4	0.03	0.05	70	10	0.008204745	25000	2
1600	0.2	23	0.3	false	1	"NNN\nNNL\nNNH\nNLL\nNHH\nLLL\nLLH\nLHH\nHHH\n"	0.2	0.4	50	"0 NNN\n1 NNL\n2 NNH\n3 NLL\n4 NHH\n5 LLL\n6 LLH\n7 LHH\n8 HHH\n"	0.1	92	0.1	14	0.2	0.1	5.0E-4	0.03	0.05	70	10	0.006974033	25000	2
1598	0.2	23	0.3	false	1	"NNN\nNNL\nNNH\nNLL\nNHH\nLLL\nLLH\nLHH\nHHH\n"	0.2	0.4	50	"0 NNN\n1 NNL\n2 NNH\n3 NLL\n4 NHH\n5 LLL\n6 LLH\n7 LHH\n8 HHH\n"	0.1	92	0.1	14	0.2	0.1	5.0E-4	0.03	0.05	70	10	0.009652641	25000	2
1601	0.2	23	0.3	false	1	"NNN\nNNL\nNNH\nNLL\nNHH\nLLL\nLLH\nLHH\nHHH\n"	0.2	0.4	50	"0 NNN\n1 NNL\n2 NNH\n3 NLL\n4 NHH\n5 LLL\n6 LLH\n7 LHH\n8 HHH\n"	0.1	92	0.1	14	0.2	0.1	5.0E-4	0.03	0.05	70	10	0.005927928	25000	2
1603	0.2	23	0.3	false	1	"NNN\nNNL\nNNH\nNLL\nNHH\nLLL\nLLH\nLHH\nHHH\n"	0.2	0.4	50	"0 NNN\n1 NNL\n2 NNH\n3 NLL\n4 NHH\n5 LLL\n6 LLH\n7 LHH\n8 HHH\n"	0.1	92	0.1	14	0.2	0.1	5.0E-4	0.03	0.05	70	10	0.004282928	25000	4
1602	0.2	23	0.3	false	1	"NNN\nNNL\nNNH\nNLL\nNHH\nLLL\nLLH\nLHH\nHHH\n"	0.2	0.4	50	"0 NNN\n1 NNL\n2 NNH\n3 NLL\n4 NHH\n5 LLL\n6 LLH\n7 LHH\n8 HHH\n"	0.1	92	0.1	14	0.2	0.1	5.0E-4	0.03	0.05	70	10	0.005038739	25000	2
1605	0.2	23	0.3	false	1	"NNN\nNNL\nNNH\nNLL\nNHH\nLLL\nLLH\nLHH\nHHH\n"	0.2	0.4	50	"0 NNN\n1 NNL\n2 NNH\n3 NLL\n4 NHH\n5 LLL\n6 LLH\n7 LHH\n8 HHH\n"	0.1	92	0.1	14	0.2	0.1	5.0E-4	0.03	0.05	70	10	0.003094416	25000	2
1604	0.2	23	0.3	false	1	"NNN\nNNL\nNNH\nNLL\nNHH\nLLL\nLLH\nLHH\nHHH\n"	0.2	0.4	50	"0 NNN\n1 NNL\n2 NNH\n3 NLL\n4 NHH\n5 LLL\n6 LLH\n7 LHH\n8 HHH\n"	0.1	92	0.1	14	0.2	0.1	5.0E-4	0.03	0.05	70	10	0.003640489	25000	2
1606	0.2	23	0.3	false	1	"NNN\nNNL\nNNH\nNLL\nNHH\nLLL\nLLH\nLHH\nHHH\n"	0.2	0.4	50	"0 NNN\n1 NNL\n2 NNH\n3 NLL\n4 NHH\n5 LLL\n6 LLH\n7 LHH\n8 HHH\n"	0.1	92	0.1	14	0.2	0.1	5.0E-4	0.03	0.05	70	10	0.002630253	25000	4
1607	0.2	23	0.3	false	1	"NNN\nNNL\nNNH\nNLL\nNHH\nLLL\nLLH\nLHH\nHHH\n"	0.2	0.4	50	"0 NNN\n1 NNL\n2 NNH\n3 NLL\n4 NHH\n5 LLL\n6 LLH\n7 LHH\n8 HHH\n"	0.1	92	0.1	14	0.2	0.1	5.0E-4	0.03	0.05	70	10	0.002235715	25000	4
1608	0.2	23	0.3	false	1	"NNN\nNNL\nNNH\nNLL\nNHH\nLLL\nLLH\nLHH\nHHH\n"	0.2	0.4	50	"0 NNN\n1 NNL\n2 NNH\n3 NLL\n4 NHH\n5 LLL\n6 LLH\n7 LHH\n8 HHH\n"	0.1	92	0.1	14	0.2	0.1	5.0E-4	0.03	0.05	70	10	0.001900358	25000	4
1610	0.2	23	0.3	false	1	"NNN\nNNL\nNNH\nNLL\nNHH\nLLL\nLLH\nLHH\nHHH\n"	0.2	0.4	50	"0 NNN\n1 NNL\n2 NNH\n3 NLL\n4 NHH\n5 LLL\n6 LLH\n7 LHH\n8 HHH\n"	0.1	92	0.1	14	0.2	0.1	5.0E-4	0.03	0.05	70	10	0.001373009	25000	4
1609	0.2	23	0.3	false	1	"NNN\nNNL\nNNH\nNLL\nNHH\nLLL\nLLH\nLHH\nHHH\n"	0.2	0.4	50	"0 NNN\n1 NNL\n2 NNH\n3 NLL\n4 NHH\n5 LLL\n6 LLH\n7 LHH\n8 HHH\n"	0.1	92	0.1	14	0.2	0.1	5.0E-4	0.03	0.05	70	10	0.001615304	25000	4
1612	0.2	23	0.3	false	1	"NNN\nNNL\nNNH\nNLL\nNHH\nLLL\nLLH\nLHH\nHHH\n"	0.2	0.4	50	"0 NNN\n1 NNL\n2 NNH\n3 NLL\n4 NHH\n5 LLL\n6 LLH\n7 LHH\n8 HHH\n"	0.1	92	0.1	14	0.2	0.1	5.0E-4	0.03	0.05	70	10	9.91999E-4	25000	8
1611	0.2	23	0.3	false	1	"NNN\nNNL\nNNH\nNLL\nNHH\nLLL\nLLH\nLHH\nHHH\n"	0.2	0.4	50	"0 NNN\n1 NNL\n2 NNH\n3 NLL\n4 NHH\n5 LLL\n6 LLH\n7 LHH\n8 HHH\n"	0.1	92	0.1	14	0.2	0.1	5.0E-4	0.03	0.05	70	10	0.001167057	25000	4
1613	0.2	23	0.3	false	1	"NNN\nNNL\nNNH\nNLL\nNHH\nLLL\nLLH\nLHH\nHHH\n"	0.2	0.4	50	"0 NNN\n1 NNL\n2 NNH\n3 NLL\n4 NHH\n5 LLL\n6 LLH\n7 LHH\n8 HHH\n"	0.1	92	0.1	14	0.2	0.1	5.0E-4	0.03	0.05	70	10	8.43199E-4	25000	8
1614	0.2	23	0.3	false	1	"NNN\nNNL\nNNH\nNLL\nNHH\nLLL\nLLH\nLHH\nHHH\n"	0.2	0.4	50	"0 NNN\n1 NNL\n2 NNH\n3 NLL\n4 NHH\n5 LLL\n6 LLH\n7 LHH\n8 HHH\n"	0.1	92	0.1	14	0.2	0.1	5.0E-4	0.03	0.05	70	10	7.16719E-4	25000	8
1615	0.2	23	0.3	false	1	"NNN\nNNL\nNNH\nNLL\nNHH\nLLL\nLLH\nLHH\nHHH\n"	0.2	0.4	50	"0 NNN\n1 NNL\n2 NNH\n3 NLL\n4 NHH\n5 LLL\n6 LLH\n7 LHH\n8 HHH\n"	0.1	92	0.1	14	0.2	0.1	5.0E-4	0.03	0.05	70	10	6.09211E-4	25000	8
1616	0.2	23	0.3	false	1	"NNN\nNNL\nNNH\nNLL\nNHH\nLLL\nLLH\nLHH\nHHH\n"	0.2	0.4	50	"0 NNN\n1 NNL\n2 NNH\n3 NLL\n4 NHH\n5 LLL\n6 LLH\n7 LHH\n8 HHH\n"	0.1	92	0.1	14	0.2	0.1	5.0E-4	0.03	0.05	70	10	5.1783E-4	25000	8
1617	0.2	23	0.3	false	1	"NNN\nNNL\nNNH\nNLL\nNHH\nLLL\nLLH\nLHH\nHHH\n"	0.2	0.4	50	"0 NNN\n1 NNL\n2 NNH\n3 NLL\n4 NHH\n5 LLL\n6 LLH\n7 LHH\n8 HHH\n"	0.1	92	0.1	14	0.2	0.1	5.0E-4	0.03	0.05	70	10	4.40155E-4	25000	8
1619	0.2	23	0.3	false	1	"NNN\nNNL\nNNH\nNLL\nNHH\nLLL\nLLH\nLHH\nHHH\n"	0.2	0.4	50	"0 NNN\n1 NNL\n2 NNH\n3 NLL\n4 NHH\n5 LLL\n6 LLH\n7 LHH\n8 HHH\n"	0.1	92	0.1	14	0.2	0.1	5.0E-4	0.03	0.05	70	10	3.18012E-4	25000	8
1618	0.2	23	0.3	false	1	"NNN\nNNL\nNNH\nNLL\nNHH\nLLL\nLLH\nLHH\nHHH\n"	0.2	0.4	50	"0 NNN\n1 NNL\n2 NNH\n3 NLL\n4 NHH\n5 LLL\n6 LLH\n7 LHH\n8 HHH\n"	0.1	92	0.1	14	0.2	0.1	5.0E-4	0.03	0.05	70	10	3.74132E-4	25000	8
1620	0.2	23	0.3	false	1	"NNN\nNNL\nNNH\nNLL\nNHH\nLLL\nLLH\nLHH\nHHH\n"	0.2	0.4	50	"0 NNN\n1 NNL\n2 NNH\n3 NLL\n4 NHH\n5 LLL\n6 LLH\n7 LHH\n8 HHH\n"	0.1	92	0.1	14	0.2	0.1	5.0E-4	0.03	0.05	70	10	2.7031E-4	25000	8
1621	0.2	23	0.3	false	1	"NNN\nNNL\nNNH\nNLL\nNHH\nLLL\nLLH\nLHH\nHHH\n"	0.2	0.4	50	"0 NNN\n1 NNL\n2 NNH\n3 NLL\n4 NHH\n5 LLL\n6 LLH\n7 LHH\n8 HHH\n"	0.1	92	0.1	14	0.2	0.1	5.0E-4	0.03	0.05	70	10	2.29764E-4	25000	8
1622	0.2	23	0.3	false	1	"NNN\nNNL\nNNH\nNLL\nNHH\nLLL\nLLH\nLHH\nHHH\n"	0.2	0.4	50	"0 NNN\n1 NNL\n2 NNH\n3 NLL\n4 NHH\n5 LLL\n6 LLH\n7 LHH\n8 HHH\n"	0.1	92	0.1	14	0.2	0.1	5.0E-4	0.03	0.05	70	10	1.95299E-4	25000	8
1625	0.2	23	0.3	false	1	"NNN\nNNL\nNNH\nNLL\nNHH\nLLL\nLLH\nLHH\nHHH\n"	0.2	0.4	50	"0 NNN\n1 NNL\n2 NNH\n3 NLL\n4 NHH\n5 LLL\n6 LLH\n7 LHH\n8 HHH\n"	0.1	92	0.1	14	0.2	0.1	5.0E-4	0.03	0.05	70	10	1.19938E-4	25000	8
1624	0.2	23	0.3	false	1	"NNN\nNNL\nNNH\nNLL\nNHH\nLLL\nLLH\nLHH\nHHH\n"	0.2	0.4	50	"0 NNN\n1 NNL\n2 NNH\n3 NLL\n4 NHH\n5 LLL\n6 LLH\n7 LHH\n8 HHH\n"	0.1	92	0.1	14	0.2	0.1	5.0E-4	0.03	0.05	70	10	1.41104E-4	25000	8
1623	0.2	23	0.3	false	1	"NNN\nNNL\nNNH\nNLL\nNHH\nLLL\nLLH\nLHH\nHHH\n"	0.2	0.4	50	"0 NNN\n1 NNL\n2 NNH\n3 NLL\n4 NHH\n5 LLL\n6 LLH\n7 LHH\n8 HHH\n"	0.1	92	0.1	14	0.2	0.1	5.0E-4	0.03	0.05	70	10	1.66004E-4	25000	8
1626	0.2	23	0.3	false	1	"NNN\nNNL\nNNH\nNLL\nNHH\nLLL\nLLH\nLHH\nHHH\n"	0.2	0.4	50	"0 NNN\n1 NNL\n2 NNH\n3 NLL\n4 NHH\n5 LLL\n6 LLH\n7 LHH\n8 HHH\n"	0.1	92	0.1	14	0.2	0.1	5.0E-4	0.03	0.05	70	10	1.01947E-4	25000	8
1627	0.2	23	0.3	false	1	"NNN\nNNL\nNNH\nNLL\nNHH\nLLL\nLLH\nLHH\nHHH\n"	0.2	0.4	50	"0 NNN\n1 NNL\n2 NNH\n3 NLL\n4 NHH\n5 LLL\n6 LLH\n7 LHH\n8 HHH\n"	0.1	92	0.1	14	0.2	0.1	5.0E-4	0.03	0.05	70	10	8.66553E-5	25000	8
1628	0.2	23	0.3	false	1	"NNN\nNNL\nNNH\nNLL\nNHH\nLLL\nLLH\nLHH\nHHH\n"	0.2	0.4	50	"0 NNN\n1 NNL\n2 NNH\n3 NLL\n4 NHH\n5 LLL\n6 LLH\n7 LHH\n8 HHH\n"	0.1	92	0.1	14	0.2	0.1	5.0E-4	0.03	0.05	70	10	7.3657E-5	25000	8
1630	0.2	23	0.3	false	1	"NNN\nNNL\nNNH\nNLL\nNHH\nLLL\nLLH\nLHH\nHHH\n"	0.2	0.4	50	"0 NNN\n1 NNL\n2 NNH\n3 NLL\n4 NHH\n5 LLL\n6 LLH\n7 LHH\n8 HHH\n"	0.1	92	0.1	14	0.2	0.1	5.0E-4	0.03	0.05	70	10	5.32172E-5	25000	8
1629	0.2	23	0.3	false	1	"NNN\nNNL\nNNH\nNLL\nNHH\nLLL\nLLH\nLHH\nHHH\n"	0.2	0.4	50	"0 NNN\n1 NNL\n2 NNH\n3 NLL\n4 NHH\n5 LLL\n6 LLH\n7 LHH\n8 HHH\n"	0.1	92	0.1	14	0.2	0.1	5.0E-4	0.03	0.05	70	10	6.26084E-5	25000	8
1631	0.2	23	0.3	false	1	"NNN\nNNL\nNNH\nNLL\nNHH\nLLL\nLLH\nLHH\nHHH\n"	0.2	0.4	50	"0 NNN\n1 NNL\n2 NNH\n3 NLL\n4 NHH\n5 LLL\n6 LLH\n7 LHH\n8 HHH\n"	0.1	92	0.1	14	0.2	0.1	5.0E-4	0.03	0.05	70	10	4.52346E-5	25000	8
1632	0.2	23	0.3	false	1	"NNN\nNNL\nNNH\nNLL\nNHH\nLLL\nLLH\nLHH\nHHH\n"	0.2	0.4	50	"0 NNN\n1 NNL\n2 NNH\n3 NLL\n4 NHH\n5 LLL\n6 LLH\n7 LHH\n8 HHH\n"	0.1	92	0.1	14	0.2	0.1	5.0E-4	0.03	0.05	70	10	0	25000	8
1633	0.2	23	0.3	false	1	"NNN\nNNL\nNNH\nNLL\nNHH\nLLL\nLLH\nLHH\nHHH\n"	0.2	0.4	50	"0 NNN\n1 NNL\n2 NNH\n3 NLL\n4 NHH\n5 LLL\n6 LLH\n7 LHH\n8 HHH\n"	0.1	92	0.1	14	0.2	0.1	5.0E-4	0.03	0.05	70	30	0.13	25000	2
1635	0.2	23	0.3	false	1	"NNN\nNNL\nNNH\nNLL\nNHH\nLLL\nLLH\nLHH\nHHH\n"	0.2	0.4	50	"0 NNN\n1 NNL\n2 NNH\n3 NLL\n4 NHH\n5 LLL\n6 LLH\n7 LHH\n8 HHH\n"	0.1	92	0.1	14	0.2	0.1	5.0E-4	0.03	0.05	70	30	0.093925	25000	2
1634	0.2	23	0.3	false	1	"NNN\nNNL\nNNH\nNLL\nNHH\nLLL\nLLH\nLHH\nHHH\n"	0.2	0.4	50	"0 NNN\n1 NNL\n2 NNH\n3 NLL\n4 NHH\n5 LLL\n6 LLH\n7 LHH\n8 HHH\n"	0.1	92	0.1	14	0.2	0.1	5.0E-4	0.03	0.05	70	30	0.1105	25000	2
1637	0.2	23	0.3	false	1	"NNN\nNNL\nNNH\nNLL\nNHH\nLLL\nLLH\nLHH\nHHH\n"	0.2	0.4	50	"0 NNN\n1 NNL\n2 NNH\n3 NLL\n4 NHH\n5 LLL\n6 LLH\n7 LHH\n8 HHH\n"	0.1	92	0.1	14	0.2	0.1	5.0E-4	0.03	0.05	70	30	0.067860813	25000	2
1636	0.2	23	0.3	false	1	"NNN\nNNL\nNNH\nNLL\nNHH\nLLL\nLLH\nLHH\nHHH\n"	0.2	0.4	50	"0 NNN\n1 NNL\n2 NNH\n3 NLL\n4 NHH\n5 LLL\n6 LLH\n7 LHH\n8 HHH\n"	0.1	92	0.1	14	0.2	0.1	5.0E-4	0.03	0.05	70	30	0.07983625	25000	2
1638	0.2	23	0.3	false	1	"NNN\nNNL\nNNH\nNLL\nNHH\nLLL\nLLH\nLHH\nHHH\n"	0.2	0.4	50	"0 NNN\n1 NNL\n2 NNH\n3 NLL\n4 NHH\n5 LLL\n6 LLH\n7 LHH\n8 HHH\n"	0.1	92	0.1	14	0.2	0.1	5.0E-4	0.03	0.05	70	30	0.057681691	25000	2
1640	0.2	23	0.3	false	1	"NNN\nNNL\nNNH\nNLL\nNHH\nLLL\nLLH\nLHH\nHHH\n"	0.2	0.4	50	"0 NNN\n1 NNL\n2 NNH\n3 NLL\n4 NHH\n5 LLL\n6 LLH\n7 LHH\n8 HHH\n"	0.1	92	0.1	14	0.2	0.1	5.0E-4	0.03	0.05	70	30	0.041675021	25000	2
1639	0.2	23	0.3	false	1	"NNN\nNNL\nNNH\nNLL\nNHH\nLLL\nLLH\nLHH\nHHH\n"	0.2	0.4	50	"0 NNN\n1 NNL\n2 NNH\n3 NLL\n4 NHH\n5 LLL\n6 LLH\n7 LHH\n8 HHH\n"	0.1	92	0.1	14	0.2	0.1	5.0E-4	0.03	0.05	70	30	0.049029437	25000	2
1641	0.2	23	0.3	false	1	"NNN\nNNL\nNNH\nNLL\nNHH\nLLL\nLLH\nLHH\nHHH\n"	0.2	0.4	50	"0 NNN\n1 NNL\n2 NNH\n3 NLL\n4 NHH\n5 LLL\n6 LLH\n7 LHH\n8 HHH\n"	0.1	92	0.1	14	0.2	0.1	5.0E-4	0.03	0.05	70	30	0.035423768	25000	2
1642	0.2	23	0.3	false	1	"NNN\nNNL\nNNH\nNLL\nNHH\nLLL\nLLH\nLHH\nHHH\n"	0.2	0.4	50	"0 NNN\n1 NNL\n2 NNH\n3 NLL\n4 NHH\n5 LLL\n6 LLH\n7 LHH\n8 HHH\n"	0.1	92	0.1	14	0.2	0.1	5.0E-4	0.03	0.05	70	30	0.030110203	25000	2
1643	0.2	23	0.3	false	1	"NNN\nNNL\nNNH\nNLL\nNHH\nLLL\nLLH\nLHH\nHHH\n"	0.2	0.4	50	"0 NNN\n1 NNL\n2 NNH\n3 NLL\n4 NHH\n5 LLL\n6 LLH\n7 LHH\n8 HHH\n"	0.1	92	0.1	14	0.2	0.1	5.0E-4	0.03	0.05	70	30	0.025593673	25000	2
1645	0.2	23	0.3	false	1	"NNN\nNNL\nNNH\nNLL\nNHH\nLLL\nLLH\nLHH\nHHH\n"	0.2	0.4	50	"0 NNN\n1 NNL\n2 NNH\n3 NLL\n4 NHH\n5 LLL\n6 LLH\n7 LHH\n8 HHH\n"	0.1	92	0.1	14	0.2	0.1	5.0E-4	0.03	0.05	70	30	0.018491428	25000	2
1646	0.2	23	0.3	false	1	"NNN\nNNL\nNNH\nNLL\nNHH\nLLL\nLLH\nLHH\nHHH\n"	0.2	0.4	50	"0 NNN\n1 NNL\n2 NNH\n3 NLL\n4 NHH\n5 LLL\n6 LLH\n7 LHH\n8 HHH\n"	0.1	92	0.1	14	0.2	0.1	5.0E-4	0.03	0.05	70	30	0.015717714	25000	2
1644	0.2	23	0.3	false	1	"NNN\nNNL\nNNH\nNLL\nNHH\nLLL\nLLH\nLHH\nHHH\n"	0.2	0.4	50	"0 NNN\n1 NNL\n2 NNH\n3 NLL\n4 NHH\n5 LLL\n6 LLH\n7 LHH\n8 HHH\n"	0.1	92	0.1	14	0.2	0.1	5.0E-4	0.03	0.05	70	30	0.021754622	25000	2
1647	0.2	23	0.3	false	1	"NNN\nNNL\nNNH\nNLL\nNHH\nLLL\nLLH\nLHH\nHHH\n"	0.2	0.4	50	"0 NNN\n1 NNL\n2 NNH\n3 NLL\n4 NHH\n5 LLL\n6 LLH\n7 LHH\n8 HHH\n"	0.1	92	0.1	14	0.2	0.1	5.0E-4	0.03	0.05	70	30	0.013360057	25000	2
1649	0.2	23	0.3	false	1	"NNN\nNNL\nNNH\nNLL\nNHH\nLLL\nLLH\nLHH\nHHH\n"	0.2	0.4	50	"0 NNN\n1 NNL\n2 NNH\n3 NLL\n4 NHH\n5 LLL\n6 LLH\n7 LHH\n8 HHH\n"	0.1	92	0.1	14	0.2	0.1	5.0E-4	0.03	0.05	70	30	0.009652641	25000	2
1648	0.2	23	0.3	false	1	"NNN\nNNL\nNNH\nNLL\nNHH\nLLL\nLLH\nLHH\nHHH\n"	0.2	0.4	50	"0 NNN\n1 NNL\n2 NNH\n3 NLL\n4 NHH\n5 LLL\n6 LLH\n7 LHH\n8 HHH\n"	0.1	92	0.1	14	0.2	0.1	5.0E-4	0.03	0.05	70	30	0.011356048	25000	2
1651	0.2	23	0.3	false	1	"NNN\nNNL\nNNH\nNLL\nNHH\nLLL\nLLH\nLHH\nHHH\n"	0.2	0.4	50	"0 NNN\n1 NNL\n2 NNH\n3 NLL\n4 NHH\n5 LLL\n6 LLH\n7 LHH\n8 HHH\n"	0.1	92	0.1	14	0.2	0.1	5.0E-4	0.03	0.05	70	30	0.006974033	25000	2
1650	0.2	23	0.3	false	1	"NNN\nNNL\nNNH\nNLL\nNHH\nLLL\nLLH\nLHH\nHHH\n"	0.2	0.4	50	"0 NNN\n1 NNL\n2 NNH\n3 NLL\n4 NHH\n5 LLL\n6 LLH\n7 LHH\n8 HHH\n"	0.1	92	0.1	14	0.2	0.1	5.0E-4	0.03	0.05	70	30	0.008204745	25000	2
1652	0.2	23	0.3	false	1	"NNN\nNNL\nNNH\nNLL\nNHH\nLLL\nLLH\nLHH\nHHH\n"	0.2	0.4	50	"0 NNN\n1 NNL\n2 NNH\n3 NLL\n4 NHH\n5 LLL\n6 LLH\n7 LHH\n8 HHH\n"	0.1	92	0.1	14	0.2	0.1	5.0E-4	0.03	0.05	70	30	0.005927928	25000	2
1654	0.2	23	0.3	false	1	"NNN\nNNL\nNNH\nNLL\nNHH\nLLL\nLLH\nLHH\nHHH\n"	0.2	0.4	50	"0 NNN\n1 NNL\n2 NNH\n3 NLL\n4 NHH\n5 LLL\n6 LLH\n7 LHH\n8 HHH\n"	0.1	92	0.1	14	0.2	0.1	5.0E-4	0.03	0.05	70	30	0.004282928	25000	2
1653	0.2	23	0.3	false	1	"NNN\nNNL\nNNH\nNLL\nNHH\nLLL\nLLH\nLHH\nHHH\n"	0.2	0.4	50	"0 NNN\n1 NNL\n2 NNH\n3 NLL\n4 NHH\n5 LLL\n6 LLH\n7 LHH\n8 HHH\n"	0.1	92	0.1	14	0.2	0.1	5.0E-4	0.03	0.05	70	30	0.005038739	25000	2
1656	0.2	23	0.3	false	1	"NNN\nNNL\nNNH\nNLL\nNHH\nLLL\nLLH\nLHH\nHHH\n"	0.2	0.4	50	"0 NNN\n1 NNL\n2 NNH\n3 NLL\n4 NHH\n5 LLL\n6 LLH\n7 LHH\n8 HHH\n"	0.1	92	0.1	14	0.2	0.1	5.0E-4	0.03	0.05	70	30	0.003094416	25000	6
1655	0.2	23	0.3	false	1	"NNN\nNNL\nNNH\nNLL\nNHH\nLLL\nLLH\nLHH\nHHH\n"	0.2	0.4	50	"0 NNN\n1 NNL\n2 NNH\n3 NLL\n4 NHH\n5 LLL\n6 LLH\n7 LHH\n8 HHH\n"	0.1	92	0.1	14	0.2	0.1	5.0E-4	0.03	0.05	70	30	0.003640489	25000	2
1657	0.2	23	0.3	false	1	"NNN\nNNL\nNNH\nNLL\nNHH\nLLL\nLLH\nLHH\nHHH\n"	0.2	0.4	50	"0 NNN\n1 NNL\n2 NNH\n3 NLL\n4 NHH\n5 LLL\n6 LLH\n7 LHH\n8 HHH\n"	0.1	92	0.1	14	0.2	0.1	5.0E-4	0.03	0.05	70	30	0.002630253	25000	2
1658	0.2	23	0.3	false	1	"NNN\nNNL\nNNH\nNLL\nNHH\nLLL\nLLH\nLHH\nHHH\n"	0.2	0.4	50	"0 NNN\n1 NNL\n2 NNH\n3 NLL\n4 NHH\n5 LLL\n6 LLH\n7 LHH\n8 HHH\n"	0.1	92	0.1	14	0.2	0.1	5.0E-4	0.03	0.05	70	30	0.002235715	25000	5
1659	0.2	23	0.3	false	1	"NNN\nNNL\nNNH\nNLL\nNHH\nLLL\nLLH\nLHH\nHHH\n"	0.2	0.4	50	"0 NNN\n1 NNL\n2 NNH\n3 NLL\n4 NHH\n5 LLL\n6 LLH\n7 LHH\n8 HHH\n"	0.1	92	0.1	14	0.2	0.1	5.0E-4	0.03	0.05	70	30	0.001900358	25000	6
1661	0.2	23	0.3	false	1	"NNN\nNNL\nNNH\nNLL\nNHH\nLLL\nLLH\nLHH\nHHH\n"	0.2	0.4	50	"0 NNN\n1 NNL\n2 NNH\n3 NLL\n4 NHH\n5 LLL\n6 LLH\n7 LHH\n8 HHH\n"	0.1	92	0.1	14	0.2	0.1	5.0E-4	0.03	0.05	70	30	0.001373009	25000	6
1660	0.2	23	0.3	false	1	"NNN\nNNL\nNNH\nNLL\nNHH\nLLL\nLLH\nLHH\nHHH\n"	0.2	0.4	50	"0 NNN\n1 NNL\n2 NNH\n3 NLL\n4 NHH\n5 LLL\n6 LLH\n7 LHH\n8 HHH\n"	0.1	92	0.1	14	0.2	0.1	5.0E-4	0.03	0.05	70	30	0.001615304	25000	6
1662	0.2	23	0.3	false	1	"NNN\nNNL\nNNH\nNLL\nNHH\nLLL\nLLH\nLHH\nHHH\n"	0.2	0.4	50	"0 NNN\n1 NNL\n2 NNH\n3 NLL\n4 NHH\n5 LLL\n6 LLH\n7 LHH\n8 HHH\n"	0.1	92	0.1	14	0.2	0.1	5.0E-4	0.03	0.05	70	30	0.001167057	25000	6
1663	0.2	23	0.3	false	1	"NNN\nNNL\nNNH\nNLL\nNHH\nLLL\nLLH\nLHH\nHHH\n"	0.2	0.4	50	"0 NNN\n1 NNL\n2 NNH\n3 NLL\n4 NHH\n5 LLL\n6 LLH\n7 LHH\n8 HHH\n"	0.1	92	0.1	14	0.2	0.1	5.0E-4	0.03	0.05	70	30	9.91999E-4	25000	6
1664	0.2	23	0.3	false	1	"NNN\nNNL\nNNH\nNLL\nNHH\nLLL\nLLH\nLHH\nHHH\n"	0.2	0.4	50	"0 NNN\n1 NNL\n2 NNH\n3 NLL\n4 NHH\n5 LLL\n6 LLH\n7 LHH\n8 HHH\n"	0.1	92	0.1	14	0.2	0.1	5.0E-4	0.03	0.05	70	30	8.43199E-4	25000	5
1665	0.2	23	0.3	false	1	"NNN\nNNL\nNNH\nNLL\nNHH\nLLL\nLLH\nLHH\nHHH\n"	0.2	0.4	50	"0 NNN\n1 NNL\n2 NNH\n3 NLL\n4 NHH\n5 LLL\n6 LLH\n7 LHH\n8 HHH\n"	0.1	92	0.1	14	0.2	0.1	5.0E-4	0.03	0.05	70	30	7.16719E-4	25000	8
1667	0.2	23	0.3	false	1	"NNN\nNNL\nNNH\nNLL\nNHH\nLLL\nLLH\nLHH\nHHH\n"	0.2	0.4	50	"0 NNN\n1 NNL\n2 NNH\n3 NLL\n4 NHH\n5 LLL\n6 LLH\n7 LHH\n8 HHH\n"	0.1	92	0.1	14	0.2	0.1	5.0E-4	0.03	0.05	70	30	5.1783E-4	25000	8
1666	0.2	23	0.3	false	1	"NNN\nNNL\nNNH\nNLL\nNHH\nLLL\nLLH\nLHH\nHHH\n"	0.2	0.4	50	"0 NNN\n1 NNL\n2 NNH\n3 NLL\n4 NHH\n5 LLL\n6 LLH\n7 LHH\n8 HHH\n"	0.1	92	0.1	14	0.2	0.1	5.0E-4	0.03	0.05	70	30	6.09211E-4	25000	6
1668	0.2	23	0.3	false	1	"NNN\nNNL\nNNH\nNLL\nNHH\nLLL\nLLH\nLHH\nHHH\n"	0.2	0.4	50	"0 NNN\n1 NNL\n2 NNH\n3 NLL\n4 NHH\n5 LLL\n6 LLH\n7 LHH\n8 HHH\n"	0.1	92	0.1	14	0.2	0.1	5.0E-4	0.03	0.05	70	30	4.40155E-4	25000	8
1670	0.2	23	0.3	false	1	"NNN\nNNL\nNNH\nNLL\nNHH\nLLL\nLLH\nLHH\nHHH\n"	0.2	0.4	50	"0 NNN\n1 NNL\n2 NNH\n3 NLL\n4 NHH\n5 LLL\n6 LLH\n7 LHH\n8 HHH\n"	0.1	92	0.1	14	0.2	0.1	5.0E-4	0.03	0.05	70	30	3.18012E-4	25000	8
1672	0.2	23	0.3	false	1	"NNN\nNNL\nNNH\nNLL\nNHH\nLLL\nLLH\nLHH\nHHH\n"	0.2	0.4	50	"0 NNN\n1 NNL\n2 NNH\n3 NLL\n4 NHH\n5 LLL\n6 LLH\n7 LHH\n8 HHH\n"	0.1	92	0.1	14	0.2	0.1	5.0E-4	0.03	0.05	70	30	2.29764E-4	25000	8
1671	0.2	23	0.3	false	1	"NNN\nNNL\nNNH\nNLL\nNHH\nLLL\nLLH\nLHH\nHHH\n"	0.2	0.4	50	"0 NNN\n1 NNL\n2 NNH\n3 NLL\n4 NHH\n5 LLL\n6 LLH\n7 LHH\n8 HHH\n"	0.1	92	0.1	14	0.2	0.1	5.0E-4	0.03	0.05	70	30	2.7031E-4	25000	8
1669	0.2	23	0.3	false	1	"NNN\nNNL\nNNH\nNLL\nNHH\nLLL\nLLH\nLHH\nHHH\n"	0.2	0.4	50	"0 NNN\n1 NNL\n2 NNH\n3 NLL\n4 NHH\n5 LLL\n6 LLH\n7 LHH\n8 HHH\n"	0.1	92	0.1	14	0.2	0.1	5.0E-4	0.03	0.05	70	30	3.74132E-4	25000	8
1673	0.2	23	0.3	false	1	"NNN\nNNL\nNNH\nNLL\nNHH\nLLL\nLLH\nLHH\nHHH\n"	0.2	0.4	50	"0 NNN\n1 NNL\n2 NNH\n3 NLL\n4 NHH\n5 LLL\n6 LLH\n7 LHH\n8 HHH\n"	0.1	92	0.1	14	0.2	0.1	5.0E-4	0.03	0.05	70	30	1.95299E-4	25000	8
1674	0.2	23	0.3	false	1	"NNN\nNNL\nNNH\nNLL\nNHH\nLLL\nLLH\nLHH\nHHH\n"	0.2	0.4	50	"0 NNN\n1 NNL\n2 NNH\n3 NLL\n4 NHH\n5 LLL\n6 LLH\n7 LHH\n8 HHH\n"	0.1	92	0.1	14	0.2	0.1	5.0E-4	0.03	0.05	70	30	1.66004E-4	25000	8
1675	0.2	23	0.3	false	1	"NNN\nNNL\nNNH\nNLL\nNHH\nLLL\nLLH\nLHH\nHHH\n"	0.2	0.4	50	"0 NNN\n1 NNL\n2 NNH\n3 NLL\n4 NHH\n5 LLL\n6 LLH\n7 LHH\n8 HHH\n"	0.1	92	0.1	14	0.2	0.1	5.0E-4	0.03	0.05	70	30	1.41104E-4	25000	8
1676	0.2	23	0.3	false	1	"NNN\nNNL\nNNH\nNLL\nNHH\nLLL\nLLH\nLHH\nHHH\n"	0.2	0.4	50	"0 NNN\n1 NNL\n2 NNH\n3 NLL\n4 NHH\n5 LLL\n6 LLH\n7 LHH\n8 HHH\n"	0.1	92	0.1	14	0.2	0.1	5.0E-4	0.03	0.05	70	30	1.19938E-4	25000	8
1677	0.2	23	0.3	false	1	"NNN\nNNL\nNNH\nNLL\nNHH\nLLL\nLLH\nLHH\nHHH\n"	0.2	0.4	50	"0 NNN\n1 NNL\n2 NNH\n3 NLL\n4 NHH\n5 LLL\n6 LLH\n7 LHH\n8 HHH\n"	0.1	92	0.1	14	0.2	0.1	5.0E-4	0.03	0.05	70	30	1.01947E-4	25000	8
1678	0.2	23	0.3	false	1	"NNN\nNNL\nNNH\nNLL\nNHH\nLLL\nLLH\nLHH\nHHH\n"	0.2	0.4	50	"0 NNN\n1 NNL\n2 NNH\n3 NLL\n4 NHH\n5 LLL\n6 LLH\n7 LHH\n8 HHH\n"	0.1	92	0.1	14	0.2	0.1	5.0E-4	0.03	0.05	70	30	8.66553E-5	25000	8
1679	0.2	23	0.3	false	1	"NNN\nNNL\nNNH\nNLL\nNHH\nLLL\nLLH\nLHH\nHHH\n"	0.2	0.4	50	"0 NNN\n1 NNL\n2 NNH\n3 NLL\n4 NHH\n5 LLL\n6 LLH\n7 LHH\n8 HHH\n"	0.1	92	0.1	14	0.2	0.1	5.0E-4	0.03	0.05	70	30	7.3657E-5	25000	8
1682	0.2	23	0.3	false	1	"NNN\nNNL\nNNH\nNLL\nNHH\nLLL\nLLH\nLHH\nHHH\n"	0.2	0.4	50	"0 NNN\n1 NNL\n2 NNH\n3 NLL\n4 NHH\n5 LLL\n6 LLH\n7 LHH\n8 HHH\n"	0.1	92	0.1	14	0.2	0.1	5.0E-4	0.03	0.05	70	30	4.52346E-5	25000	8
1681	0.2	23	0.3	false	1	"NNN\nNNL\nNNH\nNLL\nNHH\nLLL\nLLH\nLHH\nHHH\n"	0.2	0.4	50	"0 NNN\n1 NNL\n2 NNH\n3 NLL\n4 NHH\n5 LLL\n6 LLH\n7 LHH\n8 HHH\n"	0.1	92	0.1	14	0.2	0.1	5.0E-4	0.03	0.05	70	30	5.32172E-5	25000	8
1680	0.2	23	0.3	false	1	"NNN\nNNL\nNNH\nNLL\nNHH\nLLL\nLLH\nLHH\nHHH\n"	0.2	0.4	50	"0 NNN\n1 NNL\n2 NNH\n3 NLL\n4 NHH\n5 LLL\n6 LLH\n7 LHH\n8 HHH\n"	0.1	92	0.1	14	0.2	0.1	5.0E-4	0.03	0.05	70	30	6.26084E-5	25000	8
1683	0.2	23	0.3	false	1	"NNN\nNNL\nNNH\nNLL\nNHH\nLLL\nLLH\nLHH\nHHH\n"	0.2	0.4	50	"0 NNN\n1 NNL\n2 NNH\n3 NLL\n4 NHH\n5 LLL\n6 LLH\n7 LHH\n8 HHH\n"	0.1	92	0.1	14	0.2	0.1	5.0E-4	0.03	0.05	70	30	0	25000	8
1684	0.2	23	0.3	false	1	"NNN\nNNL\nNNH\nNLL\nNHH\nLLL\nLLH\nLHH\nHHH\n"	0.2	0.4	50	"0 NNN\n1 NNL\n2 NNH\n3 NLL\n4 NHH\n5 LLL\n6 LLH\n7 LHH\n8 HHH\n"	0.1	92	0.1	14	0.2	0.1	5.0E-4	0.03	0.05	70	100	0.13	25000	1
1685	0.2	23	0.3	false	1	"NNN\nNNL\nNNH\nNLL\nNHH\nLLL\nLLH\nLHH\nHHH\n"	0.2	0.4	50	"0 NNN\n1 NNL\n2 NNH\n3 NLL\n4 NHH\n5 LLL\n6 LLH\n7 LHH\n8 HHH\n"	0.1	92	0.1	14	0.2	0.1	5.0E-4	0.03	0.05	70	100	0.1105	25000	1
1686	0.2	23	0.3	false	1	"NNN\nNNL\nNNH\nNLL\nNHH\nLLL\nLLH\nLHH\nHHH\n"	0.2	0.4	50	"0 NNN\n1 NNL\n2 NNH\n3 NLL\n4 NHH\n5 LLL\n6 LLH\n7 LHH\n8 HHH\n"	0.1	92	0.1	14	0.2	0.1	5.0E-4	0.03	0.05	70	100	0.093925	25000	1
1687	0.2	23	0.3	false	1	"NNN\nNNL\nNNH\nNLL\nNHH\nLLL\nLLH\nLHH\nHHH\n"	0.2	0.4	50	"0 NNN\n1 NNL\n2 NNH\n3 NLL\n4 NHH\n5 LLL\n6 LLH\n7 LHH\n8 HHH\n"	0.1	92	0.1	14	0.2	0.1	5.0E-4	0.03	0.05	70	100	0.07983625	25000	1
1688	0.2	23	0.3	false	1	"NNN\nNNL\nNNH\nNLL\nNHH\nLLL\nLLH\nLHH\nHHH\n"	0.2	0.4	50	"0 NNN\n1 NNL\n2 NNH\n3 NLL\n4 NHH\n5 LLL\n6 LLH\n7 LHH\n8 HHH\n"	0.1	92	0.1	14	0.2	0.1	5.0E-4	0.03	0.05	70	100	0.067860813	25000	1
1689	0.2	23	0.3	false	1	"NNN\nNNL\nNNH\nNLL\nNHH\nLLL\nLLH\nLHH\nHHH\n"	0.2	0.4	50	"0 NNN\n1 NNL\n2 NNH\n3 NLL\n4 NHH\n5 LLL\n6 LLH\n7 LHH\n8 HHH\n"	0.1	92	0.1	14	0.2	0.1	5.0E-4	0.03	0.05	70	100	0.057681691	25000	2
1692	0.2	23	0.3	false	1	"NNN\nNNL\nNNH\nNLL\nNHH\nLLL\nLLH\nLHH\nHHH\n"	0.2	0.4	50	"0 NNN\n1 NNL\n2 NNH\n3 NLL\n4 NHH\n5 LLL\n6 LLH\n7 LHH\n8 HHH\n"	0.1	92	0.1	14	0.2	0.1	5.0E-4	0.03	0.05	70	100	0.035423768	25000	1
1691	0.2	23	0.3	false	1	"NNN\nNNL\nNNH\nNLL\nNHH\nLLL\nLLH\nLHH\nHHH\n"	0.2	0.4	50	"0 NNN\n1 NNL\n2 NNH\n3 NLL\n4 NHH\n5 LLL\n6 LLH\n7 LHH\n8 HHH\n"	0.1	92	0.1	14	0.2	0.1	5.0E-4	0.03	0.05	70	100	0.041675021	25000	1
1693	0.2	23	0.3	false	1	"NNN\nNNL\nNNH\nNLL\nNHH\nLLL\nLLH\nLHH\nHHH\n"	0.2	0.4	50	"0 NNN\n1 NNL\n2 NNH\n3 NLL\n4 NHH\n5 LLL\n6 LLH\n7 LHH\n8 HHH\n"	0.1	92	0.1	14	0.2	0.1	5.0E-4	0.03	0.05	70	100	0.030110203	25000	1
1690	0.2	23	0.3	false	1	"NNN\nNNL\nNNH\nNLL\nNHH\nLLL\nLLH\nLHH\nHHH\n"	0.2	0.4	50	"0 NNN\n1 NNL\n2 NNH\n3 NLL\n4 NHH\n5 LLL\n6 LLH\n7 LHH\n8 HHH\n"	0.1	92	0.1	14	0.2	0.1	5.0E-4	0.03	0.05	70	100	0.049029437	25000	1
1694	0.2	23	0.3	false	1	"NNN\nNNL\nNNH\nNLL\nNHH\nLLL\nLLH\nLHH\nHHH\n"	0.2	0.4	50	"0 NNN\n1 NNL\n2 NNH\n3 NLL\n4 NHH\n5 LLL\n6 LLH\n7 LHH\n8 HHH\n"	0.1	92	0.1	14	0.2	0.1	5.0E-4	0.03	0.05	70	100	0.025593673	25000	1
1696	0.2	23	0.3	false	1	"NNN\nNNL\nNNH\nNLL\nNHH\nLLL\nLLH\nLHH\nHHH\n"	0.2	0.4	50	"0 NNN\n1 NNL\n2 NNH\n3 NLL\n4 NHH\n5 LLL\n6 LLH\n7 LHH\n8 HHH\n"	0.1	92	0.1	14	0.2	0.1	5.0E-4	0.03	0.05	70	100	0.018491428	25000	2
1695	0.2	23	0.3	false	1	"NNN\nNNL\nNNH\nNLL\nNHH\nLLL\nLLH\nLHH\nHHH\n"	0.2	0.4	50	"0 NNN\n1 NNL\n2 NNH\n3 NLL\n4 NHH\n5 LLL\n6 LLH\n7 LHH\n8 HHH\n"	0.1	92	0.1	14	0.2	0.1	5.0E-4	0.03	0.05	70	100	0.021754622	25000	1
1697	0.2	23	0.3	false	1	"NNN\nNNL\nNNH\nNLL\nNHH\nLLL\nLLH\nLHH\nHHH\n"	0.2	0.4	50	"0 NNN\n1 NNL\n2 NNH\n3 NLL\n4 NHH\n5 LLL\n6 LLH\n7 LHH\n8 HHH\n"	0.1	92	0.1	14	0.2	0.1	5.0E-4	0.03	0.05	70	100	0.015717714	25000	1
1698	0.2	23	0.3	false	1	"NNN\nNNL\nNNH\nNLL\nNHH\nLLL\nLLH\nLHH\nHHH\n"	0.2	0.4	50	"0 NNN\n1 NNL\n2 NNH\n3 NLL\n4 NHH\n5 LLL\n6 LLH\n7 LHH\n8 HHH\n"	0.1	92	0.1	14	0.2	0.1	5.0E-4	0.03	0.05	70	100	0.013360057	25000	1
1699	0.2	23	0.3	false	1	"NNN\nNNL\nNNH\nNLL\nNHH\nLLL\nLLH\nLHH\nHHH\n"	0.2	0.4	50	"0 NNN\n1 NNL\n2 NNH\n3 NLL\n4 NHH\n5 LLL\n6 LLH\n7 LHH\n8 HHH\n"	0.1	92	0.1	14	0.2	0.1	5.0E-4	0.03	0.05	70	100	0.011356048	25000	1
1700	0.2	23	0.3	false	1	"NNN\nNNL\nNNH\nNLL\nNHH\nLLL\nLLH\nLHH\nHHH\n"	0.2	0.4	50	"0 NNN\n1 NNL\n2 NNH\n3 NLL\n4 NHH\n5 LLL\n6 LLH\n7 LHH\n8 HHH\n"	0.1	92	0.1	14	0.2	0.1	5.0E-4	0.03	0.05	70	100	0.009652641	25000	1
1702	0.2	23	0.3	false	1	"NNN\nNNL\nNNH\nNLL\nNHH\nLLL\nLLH\nLHH\nHHH\n"	0.2	0.4	50	"0 NNN\n1 NNL\n2 NNH\n3 NLL\n4 NHH\n5 LLL\n6 LLH\n7 LHH\n8 HHH\n"	0.1	92	0.1	14	0.2	0.1	5.0E-4	0.03	0.05	70	100	0.006974033	25000	1
1703	0.2	23	0.3	false	1	"NNN\nNNL\nNNH\nNLL\nNHH\nLLL\nLLH\nLHH\nHHH\n"	0.2	0.4	50	"0 NNN\n1 NNL\n2 NNH\n3 NLL\n4 NHH\n5 LLL\n6 LLH\n7 LHH\n8 HHH\n"	0.1	92	0.1	14	0.2	0.1	5.0E-4	0.03	0.05	70	100	0.005927928	25000	1
1701	0.2	23	0.3	false	1	"NNN\nNNL\nNNH\nNLL\nNHH\nLLL\nLLH\nLHH\nHHH\n"	0.2	0.4	50	"0 NNN\n1 NNL\n2 NNH\n3 NLL\n4 NHH\n5 LLL\n6 LLH\n7 LHH\n8 HHH\n"	0.1	92	0.1	14	0.2	0.1	5.0E-4	0.03	0.05	70	100	0.008204745	25000	1
1704	0.2	23	0.3	false	1	"NNN\nNNL\nNNH\nNLL\nNHH\nLLL\nLLH\nLHH\nHHH\n"	0.2	0.4	50	"0 NNN\n1 NNL\n2 NNH\n3 NLL\n4 NHH\n5 LLL\n6 LLH\n7 LHH\n8 HHH\n"	0.1	92	0.1	14	0.2	0.1	5.0E-4	0.03	0.05	70	100	0.005038739	25000	1
1705	0.2	23	0.3	false	1	"NNN\nNNL\nNNH\nNLL\nNHH\nLLL\nLLH\nLHH\nHHH\n"	0.2	0.4	50	"0 NNN\n1 NNL\n2 NNH\n3 NLL\n4 NHH\n5 LLL\n6 LLH\n7 LHH\n8 HHH\n"	0.1	92	0.1	14	0.2	0.1	5.0E-4	0.03	0.05	70	100	0.004282928	25000	1
1706	0.2	23	0.3	false	1	"NNN\nNNL\nNNH\nNLL\nNHH\nLLL\nLLH\nLHH\nHHH\n"	0.2	0.4	50	"0 NNN\n1 NNL\n2 NNH\n3 NLL\n4 NHH\n5 LLL\n6 LLH\n7 LHH\n8 HHH\n"	0.1	92	0.1	14	0.2	0.1	5.0E-4	0.03	0.05	70	100	0.003640489	25000	1
1707	0.2	23	0.3	false	1	"NNN\nNNL\nNNH\nNLL\nNHH\nLLL\nLLH\nLHH\nHHH\n"	0.2	0.4	50	"0 NNN\n1 NNL\n2 NNH\n3 NLL\n4 NHH\n5 LLL\n6 LLH\n7 LHH\n8 HHH\n"	0.1	92	0.1	14	0.2	0.1	5.0E-4	0.03	0.05	70	100	0.003094416	25000	1
1709	0.2	23	0.3	false	1	"NNN\nNNL\nNNH\nNLL\nNHH\nLLL\nLLH\nLHH\nHHH\n"	0.2	0.4	50	"0 NNN\n1 NNL\n2 NNH\n3 NLL\n4 NHH\n5 LLL\n6 LLH\n7 LHH\n8 HHH\n"	0.1	92	0.1	14	0.2	0.1	5.0E-4	0.03	0.05	70	100	0.002235715	25000	1
1708	0.2	23	0.3	false	1	"NNN\nNNL\nNNH\nNLL\nNHH\nLLL\nLLH\nLHH\nHHH\n"	0.2	0.4	50	"0 NNN\n1 NNL\n2 NNH\n3 NLL\n4 NHH\n5 LLL\n6 LLH\n7 LHH\n8 HHH\n"	0.1	92	0.1	14	0.2	0.1	5.0E-4	0.03	0.05	70	100	0.002630253	25000	5
1710	0.2	23	0.3	false	1	"NNN\nNNL\nNNH\nNLL\nNHH\nLLL\nLLH\nLHH\nHHH\n"	0.2	0.4	50	"0 NNN\n1 NNL\n2 NNH\n3 NLL\n4 NHH\n5 LLL\n6 LLH\n7 LHH\n8 HHH\n"	0.1	92	0.1	14	0.2	0.1	5.0E-4	0.03	0.05	70	100	0.001900358	25000	1
1712	0.2	23	0.3	false	1	"NNN\nNNL\nNNH\nNLL\nNHH\nLLL\nLLH\nLHH\nHHH\n"	0.2	0.4	50	"0 NNN\n1 NNL\n2 NNH\n3 NLL\n4 NHH\n5 LLL\n6 LLH\n7 LHH\n8 HHH\n"	0.1	92	0.1	14	0.2	0.1	5.0E-4	0.03	0.05	70	100	0.001373009	25000	5
1711	0.2	23	0.3	false	1	"NNN\nNNL\nNNH\nNLL\nNHH\nLLL\nLLH\nLHH\nHHH\n"	0.2	0.4	50	"0 NNN\n1 NNL\n2 NNH\n3 NLL\n4 NHH\n5 LLL\n6 LLH\n7 LHH\n8 HHH\n"	0.1	92	0.1	14	0.2	0.1	5.0E-4	0.03	0.05	70	100	0.001615304	25000	5
1714	0.2	23	0.3	false	1	"NNN\nNNL\nNNH\nNLL\nNHH\nLLL\nLLH\nLHH\nHHH\n"	0.2	0.4	50	"0 NNN\n1 NNL\n2 NNH\n3 NLL\n4 NHH\n5 LLL\n6 LLH\n7 LHH\n8 HHH\n"	0.1	92	0.1	14	0.2	0.1	5.0E-4	0.03	0.05	70	100	9.91999E-4	25000	5
1713	0.2	23	0.3	false	1	"NNN\nNNL\nNNH\nNLL\nNHH\nLLL\nLLH\nLHH\nHHH\n"	0.2	0.4	50	"0 NNN\n1 NNL\n2 NNH\n3 NLL\n4 NHH\n5 LLL\n6 LLH\n7 LHH\n8 HHH\n"	0.1	92	0.1	14	0.2	0.1	5.0E-4	0.03	0.05	70	100	0.001167057	25000	5
1715	0.2	23	0.3	false	1	"NNN\nNNL\nNNH\nNLL\nNHH\nLLL\nLLH\nLHH\nHHH\n"	0.2	0.4	50	"0 NNN\n1 NNL\n2 NNH\n3 NLL\n4 NHH\n5 LLL\n6 LLH\n7 LHH\n8 HHH\n"	0.1	92	0.1	14	0.2	0.1	5.0E-4	0.03	0.05	70	100	8.43199E-4	25000	5
1717	0.2	23	0.3	false	1	"NNN\nNNL\nNNH\nNLL\nNHH\nLLL\nLLH\nLHH\nHHH\n"	0.2	0.4	50	"0 NNN\n1 NNL\n2 NNH\n3 NLL\n4 NHH\n5 LLL\n6 LLH\n7 LHH\n8 HHH\n"	0.1	92	0.1	14	0.2	0.1	5.0E-4	0.03	0.05	70	100	6.09211E-4	25000	5
1718	0.2	23	0.3	false	1	"NNN\nNNL\nNNH\nNLL\nNHH\nLLL\nLLH\nLHH\nHHH\n"	0.2	0.4	50	"0 NNN\n1 NNL\n2 NNH\n3 NLL\n4 NHH\n5 LLL\n6 LLH\n7 LHH\n8 HHH\n"	0.1	92	0.1	14	0.2	0.1	5.0E-4	0.03	0.05	70	100	5.1783E-4	25000	5
1716	0.2	23	0.3	false	1	"NNN\nNNL\nNNH\nNLL\nNHH\nLLL\nLLH\nLHH\nHHH\n"	0.2	0.4	50	"0 NNN\n1 NNL\n2 NNH\n3 NLL\n4 NHH\n5 LLL\n6 LLH\n7 LHH\n8 HHH\n"	0.1	92	0.1	14	0.2	0.1	5.0E-4	0.03	0.05	70	100	7.16719E-4	25000	5
1719	0.2	23	0.3	false	1	"NNN\nNNL\nNNH\nNLL\nNHH\nLLL\nLLH\nLHH\nHHH\n"	0.2	0.4	50	"0 NNN\n1 NNL\n2 NNH\n3 NLL\n4 NHH\n5 LLL\n6 LLH\n7 LHH\n8 HHH\n"	0.1	92	0.1	14	0.2	0.1	5.0E-4	0.03	0.05	70	100	4.40155E-4	25000	5
1720	0.2	23	0.3	false	1	"NNN\nNNL\nNNH\nNLL\nNHH\nLLL\nLLH\nLHH\nHHH\n"	0.2	0.4	50	"0 NNN\n1 NNL\n2 NNH\n3 NLL\n4 NHH\n5 LLL\n6 LLH\n7 LHH\n8 HHH\n"	0.1	92	0.1	14	0.2	0.1	5.0E-4	0.03	0.05	70	100	3.74132E-4	25000	5
1721	0.2	23	0.3	false	1	"NNN\nNNL\nNNH\nNLL\nNHH\nLLL\nLLH\nLHH\nHHH\n"	0.2	0.4	50	"0 NNN\n1 NNL\n2 NNH\n3 NLL\n4 NHH\n5 LLL\n6 LLH\n7 LHH\n8 HHH\n"	0.1	92	0.1	14	0.2	0.1	5.0E-4	0.03	0.05	70	100	3.18012E-4	25000	5
1723	0.2	23	0.3	false	1	"NNN\nNNL\nNNH\nNLL\nNHH\nLLL\nLLH\nLHH\nHHH\n"	0.2	0.4	50	"0 NNN\n1 NNL\n2 NNH\n3 NLL\n4 NHH\n5 LLL\n6 LLH\n7 LHH\n8 HHH\n"	0.1	92	0.1	14	0.2	0.1	5.0E-4	0.03	0.05	70	100	2.29764E-4	25000	5
1722	0.2	23	0.3	false	1	"NNN\nNNL\nNNH\nNLL\nNHH\nLLL\nLLH\nLHH\nHHH\n"	0.2	0.4	50	"0 NNN\n1 NNL\n2 NNH\n3 NLL\n4 NHH\n5 LLL\n6 LLH\n7 LHH\n8 HHH\n"	0.1	92	0.1	14	0.2	0.1	5.0E-4	0.03	0.05	70	100	2.7031E-4	25000	5
1724	0.2	23	0.3	false	1	"NNN\nNNL\nNNH\nNLL\nNHH\nLLL\nLLH\nLHH\nHHH\n"	0.2	0.4	50	"0 NNN\n1 NNL\n2 NNH\n3 NLL\n4 NHH\n5 LLL\n6 LLH\n7 LHH\n8 HHH\n"	0.1	92	0.1	14	0.2	0.1	5.0E-4	0.03	0.05	70	100	1.95299E-4	25000	5
1726	0.2	23	0.3	false	1	"NNN\nNNL\nNNH\nNLL\nNHH\nLLL\nLLH\nLHH\nHHH\n"	0.2	0.4	50	"0 NNN\n1 NNL\n2 NNH\n3 NLL\n4 NHH\n5 LLL\n6 LLH\n7 LHH\n8 HHH\n"	0.1	92	0.1	14	0.2	0.1	5.0E-4	0.03	0.05	70	100	1.41104E-4	25000	5
1725	0.2	23	0.3	false	1	"NNN\nNNL\nNNH\nNLL\nNHH\nLLL\nLLH\nLHH\nHHH\n"	0.2	0.4	50	"0 NNN\n1 NNL\n2 NNH\n3 NLL\n4 NHH\n5 LLL\n6 LLH\n7 LHH\n8 HHH\n"	0.1	92	0.1	14	0.2	0.1	5.0E-4	0.03	0.05	70	100	1.66004E-4	25000	5
1728	0.2	23	0.3	false	1	"NNN\nNNL\nNNH\nNLL\nNHH\nLLL\nLLH\nLHH\nHHH\n"	0.2	0.4	50	"0 NNN\n1 NNL\n2 NNH\n3 NLL\n4 NHH\n5 LLL\n6 LLH\n7 LHH\n8 HHH\n"	0.1	92	0.1	14	0.2	0.1	5.0E-4	0.03	0.05	70	100	1.01947E-4	25000	5
1727	0.2	23	0.3	false	1	"NNN\nNNL\nNNH\nNLL\nNHH\nLLL\nLLH\nLHH\nHHH\n"	0.2	0.4	50	"0 NNN\n1 NNL\n2 NNH\n3 NLL\n4 NHH\n5 LLL\n6 LLH\n7 LHH\n8 HHH\n"	0.1	92	0.1	14	0.2	0.1	5.0E-4	0.03	0.05	70	100	1.19938E-4	25000	5
1729	0.2	23	0.3	false	1	"NNN\nNNL\nNNH\nNLL\nNHH\nLLL\nLLH\nLHH\nHHH\n"	0.2	0.4	50	"0 NNN\n1 NNL\n2 NNH\n3 NLL\n4 NHH\n5 LLL\n6 LLH\n7 LHH\n8 HHH\n"	0.1	92	0.1	14	0.2	0.1	5.0E-4	0.03	0.05	70	100	8.66553E-5	25000	5
1730	0.2	23	0.3	false	1	"NNN\nNNL\nNNH\nNLL\nNHH\nLLL\nLLH\nLHH\nHHH\n"	0.2	0.4	50	"0 NNN\n1 NNL\n2 NNH\n3 NLL\n4 NHH\n5 LLL\n6 LLH\n7 LHH\n8 HHH\n"	0.1	92	0.1	14	0.2	0.1	5.0E-4	0.03	0.05	70	100	7.3657E-5	25000	5
1731	0.2	23	0.3	false	1	"NNN\nNNL\nNNH\nNLL\nNHH\nLLL\nLLH\nLHH\nHHH\n"	0.2	0.4	50	"0 NNN\n1 NNL\n2 NNH\n3 NLL\n4 NHH\n5 LLL\n6 LLH\n7 LHH\n8 HHH\n"	0.1	92	0.1	14	0.2	0.1	5.0E-4	0.03	0.05	70	100	6.26084E-5	25000	5
1733	0.2	23	0.3	false	1	"NNN\nNNL\nNNH\nNLL\nNHH\nLLL\nLLH\nLHH\nHHH\n"	0.2	0.4	50	"0 NNN\n1 NNL\n2 NNH\n3 NLL\n4 NHH\n5 LLL\n6 LLH\n7 LHH\n8 HHH\n"	0.1	92	0.1	14	0.2	0.1	5.0E-4	0.03	0.05	70	100	4.52346E-5	25000	5
1732	0.2	23	0.3	false	1	"NNN\nNNL\nNNH\nNLL\nNHH\nLLL\nLLH\nLHH\nHHH\n"	0.2	0.4	50	"0 NNN\n1 NNL\n2 NNH\n3 NLL\n4 NHH\n5 LLL\n6 LLH\n7 LHH\n8 HHH\n"	0.1	92	0.1	14	0.2	0.1	5.0E-4	0.03	0.05	70	100	5.32172E-5	25000	5
1734	0.2	23	0.3	false	1	"NNN\nNNL\nNNH\nNLL\nNHH\nLLL\nLLH\nLHH\nHHH\n"	0.2	0.4	50	"0 NNN\n1 NNL\n2 NNH\n3 NLL\n4 NHH\n5 LLL\n6 LLH\n7 LHH\n8 HHH\n"	0.1	92	0.1	14	0.2	0.1	5.0E-4	0.03	0.05	70	100	0	25000	5
1735	0.2	23	0.3	false	1	"NNN\nNNL\nNNH\nNLL\nNHH\nLLL\nLLH\nLHH\nHHH\n"	0.2	0.4	50	"0 NNN\n1 NNL\n2 NNH\n3 NLL\n4 NHH\n5 LLL\n6 LLH\n7 LHH\n8 HHH\n"	0.1	92	0.1	14	0.2	0.1	5.0E-4	0.03	0.05	70	300	0.13	25000	0
1736	0.2	23	0.3	false	1	"NNN\nNNL\nNNH\nNLL\nNHH\nLLL\nLLH\nLHH\nHHH\n"	0.2	0.4	50	"0 NNN\n1 NNL\n2 NNH\n3 NLL\n4 NHH\n5 LLL\n6 LLH\n7 LHH\n8 HHH\n"	0.1	92	0.1	14	0.2	0.1	5.0E-4	0.03	0.05	70	300	0.1105	25000	0
1739	0.2	23	0.3	false	1	"NNN\nNNL\nNNH\nNLL\nNHH\nLLL\nLLH\nLHH\nHHH\n"	0.2	0.4	50	"0 NNN\n1 NNL\n2 NNH\n3 NLL\n4 NHH\n5 LLL\n6 LLH\n7 LHH\n8 HHH\n"	0.1	92	0.1	14	0.2	0.1	5.0E-4	0.03	0.05	70	300	0.067860813	25000	0
1738	0.2	23	0.3	false	1	"NNN\nNNL\nNNH\nNLL\nNHH\nLLL\nLLH\nLHH\nHHH\n"	0.2	0.4	50	"0 NNN\n1 NNL\n2 NNH\n3 NLL\n4 NHH\n5 LLL\n6 LLH\n7 LHH\n8 HHH\n"	0.1	92	0.1	14	0.2	0.1	5.0E-4	0.03	0.05	70	300	0.07983625	25000	0
1737	0.2	23	0.3	false	1	"NNN\nNNL\nNNH\nNLL\nNHH\nLLL\nLLH\nLHH\nHHH\n"	0.2	0.4	50	"0 NNN\n1 NNL\n2 NNH\n3 NLL\n4 NHH\n5 LLL\n6 LLH\n7 LHH\n8 HHH\n"	0.1	92	0.1	14	0.2	0.1	5.0E-4	0.03	0.05	70	300	0.093925	25000	0
1740	0.2	23	0.3	false	1	"NNN\nNNL\nNNH\nNLL\nNHH\nLLL\nLLH\nLHH\nHHH\n"	0.2	0.4	50	"0 NNN\n1 NNL\n2 NNH\n3 NLL\n4 NHH\n5 LLL\n6 LLH\n7 LHH\n8 HHH\n"	0.1	92	0.1	14	0.2	0.1	5.0E-4	0.03	0.05	70	300	0.057681691	25000	0
1741	0.2	23	0.3	false	1	"NNN\nNNL\nNNH\nNLL\nNHH\nLLL\nLLH\nLHH\nHHH\n"	0.2	0.4	50	"0 NNN\n1 NNL\n2 NNH\n3 NLL\n4 NHH\n5 LLL\n6 LLH\n7 LHH\n8 HHH\n"	0.1	92	0.1	14	0.2	0.1	5.0E-4	0.03	0.05	70	300	0.049029437	25000	0
1742	0.2	23	0.3	false	1	"NNN\nNNL\nNNH\nNLL\nNHH\nLLL\nLLH\nLHH\nHHH\n"	0.2	0.4	50	"0 NNN\n1 NNL\n2 NNH\n3 NLL\n4 NHH\n5 LLL\n6 LLH\n7 LHH\n8 HHH\n"	0.1	92	0.1	14	0.2	0.1	5.0E-4	0.03	0.05	70	300	0.041675021	25000	0
1744	0.2	23	0.3	false	1	"NNN\nNNL\nNNH\nNLL\nNHH\nLLL\nLLH\nLHH\nHHH\n"	0.2	0.4	50	"0 NNN\n1 NNL\n2 NNH\n3 NLL\n4 NHH\n5 LLL\n6 LLH\n7 LHH\n8 HHH\n"	0.1	92	0.1	14	0.2	0.1	5.0E-4	0.03	0.05	70	300	0.030110203	25000	0
1743	0.2	23	0.3	false	1	"NNN\nNNL\nNNH\nNLL\nNHH\nLLL\nLLH\nLHH\nHHH\n"	0.2	0.4	50	"0 NNN\n1 NNL\n2 NNH\n3 NLL\n4 NHH\n5 LLL\n6 LLH\n7 LHH\n8 HHH\n"	0.1	92	0.1	14	0.2	0.1	5.0E-4	0.03	0.05	70	300	0.035423768	25000	0
1745	0.2	23	0.3	false	1	"NNN\nNNL\nNNH\nNLL\nNHH\nLLL\nLLH\nLHH\nHHH\n"	0.2	0.4	50	"0 NNN\n1 NNL\n2 NNH\n3 NLL\n4 NHH\n5 LLL\n6 LLH\n7 LHH\n8 HHH\n"	0.1	92	0.1	14	0.2	0.1	5.0E-4	0.03	0.05	70	300	0.025593673	25000	0
1747	0.2	23	0.3	false	1	"NNN\nNNL\nNNH\nNLL\nNHH\nLLL\nLLH\nLHH\nHHH\n"	0.2	0.4	50	"0 NNN\n1 NNL\n2 NNH\n3 NLL\n4 NHH\n5 LLL\n6 LLH\n7 LHH\n8 HHH\n"	0.1	92	0.1	14	0.2	0.1	5.0E-4	0.03	0.05	70	300	0.018491428	25000	0
1746	0.2	23	0.3	false	1	"NNN\nNNL\nNNH\nNLL\nNHH\nLLL\nLLH\nLHH\nHHH\n"	0.2	0.4	50	"0 NNN\n1 NNL\n2 NNH\n3 NLL\n4 NHH\n5 LLL\n6 LLH\n7 LHH\n8 HHH\n"	0.1	92	0.1	14	0.2	0.1	5.0E-4	0.03	0.05	70	300	0.021754622	25000	0
1749	0.2	23	0.3	false	1	"NNN\nNNL\nNNH\nNLL\nNHH\nLLL\nLLH\nLHH\nHHH\n"	0.2	0.4	50	"0 NNN\n1 NNL\n2 NNH\n3 NLL\n4 NHH\n5 LLL\n6 LLH\n7 LHH\n8 HHH\n"	0.1	92	0.1	14	0.2	0.1	5.0E-4	0.03	0.05	70	300	0.013360057	25000	1
1748	0.2	23	0.3	false	1	"NNN\nNNL\nNNH\nNLL\nNHH\nLLL\nLLH\nLHH\nHHH\n"	0.2	0.4	50	"0 NNN\n1 NNL\n2 NNH\n3 NLL\n4 NHH\n5 LLL\n6 LLH\n7 LHH\n8 HHH\n"	0.1	92	0.1	14	0.2	0.1	5.0E-4	0.03	0.05	70	300	0.015717714	25000	0
1750	0.2	23	0.3	false	1	"NNN\nNNL\nNNH\nNLL\nNHH\nLLL\nLLH\nLHH\nHHH\n"	0.2	0.4	50	"0 NNN\n1 NNL\n2 NNH\n3 NLL\n4 NHH\n5 LLL\n6 LLH\n7 LHH\n8 HHH\n"	0.1	92	0.1	14	0.2	0.1	5.0E-4	0.03	0.05	70	300	0.011356048	25000	0
1751	0.2	23	0.3	false	1	"NNN\nNNL\nNNH\nNLL\nNHH\nLLL\nLLH\nLHH\nHHH\n"	0.2	0.4	50	"0 NNN\n1 NNL\n2 NNH\n3 NLL\n4 NHH\n5 LLL\n6 LLH\n7 LHH\n8 HHH\n"	0.1	92	0.1	14	0.2	0.1	5.0E-4	0.03	0.05	70	300	0.009652641	25000	0
1752	0.2	23	0.3	false	1	"NNN\nNNL\nNNH\nNLL\nNHH\nLLL\nLLH\nLHH\nHHH\n"	0.2	0.4	50	"0 NNN\n1 NNL\n2 NNH\n3 NLL\n4 NHH\n5 LLL\n6 LLH\n7 LHH\n8 HHH\n"	0.1	92	0.1	14	0.2	0.1	5.0E-4	0.03	0.05	70	300	0.008204745	25000	1
1754	0.2	23	0.3	false	1	"NNN\nNNL\nNNH\nNLL\nNHH\nLLL\nLLH\nLHH\nHHH\n"	0.2	0.4	50	"0 NNN\n1 NNL\n2 NNH\n3 NLL\n4 NHH\n5 LLL\n6 LLH\n7 LHH\n8 HHH\n"	0.1	92	0.1	14	0.2	0.1	5.0E-4	0.03	0.05	70	300	0.005927928	25000	0
1753	0.2	23	0.3	false	1	"NNN\nNNL\nNNH\nNLL\nNHH\nLLL\nLLH\nLHH\nHHH\n"	0.2	0.4	50	"0 NNN\n1 NNL\n2 NNH\n3 NLL\n4 NHH\n5 LLL\n6 LLH\n7 LHH\n8 HHH\n"	0.1	92	0.1	14	0.2	0.1	5.0E-4	0.03	0.05	70	300	0.006974033	25000	1
1756	0.2	23	0.3	false	1	"NNN\nNNL\nNNH\nNLL\nNHH\nLLL\nLLH\nLHH\nHHH\n"	0.2	0.4	50	"0 NNN\n1 NNL\n2 NNH\n3 NLL\n4 NHH\n5 LLL\n6 LLH\n7 LHH\n8 HHH\n"	0.1	92	0.1	14	0.2	0.1	5.0E-4	0.03	0.05	70	300	0.004282928	25000	0
1755	0.2	23	0.3	false	1	"NNN\nNNL\nNNH\nNLL\nNHH\nLLL\nLLH\nLHH\nHHH\n"	0.2	0.4	50	"0 NNN\n1 NNL\n2 NNH\n3 NLL\n4 NHH\n5 LLL\n6 LLH\n7 LHH\n8 HHH\n"	0.1	92	0.1	14	0.2	0.1	5.0E-4	0.03	0.05	70	300	0.005038739	25000	0
1757	0.2	23	0.3	false	1	"NNN\nNNL\nNNH\nNLL\nNHH\nLLL\nLLH\nLHH\nHHH\n"	0.2	0.4	50	"0 NNN\n1 NNL\n2 NNH\n3 NLL\n4 NHH\n5 LLL\n6 LLH\n7 LHH\n8 HHH\n"	0.1	92	0.1	14	0.2	0.1	5.0E-4	0.03	0.05	70	300	0.003640489	25000	0
1758	0.2	23	0.3	false	1	"NNN\nNNL\nNNH\nNLL\nNHH\nLLL\nLLH\nLHH\nHHH\n"	0.2	0.4	50	"0 NNN\n1 NNL\n2 NNH\n3 NLL\n4 NHH\n5 LLL\n6 LLH\n7 LHH\n8 HHH\n"	0.1	92	0.1	14	0.2	0.1	5.0E-4	0.03	0.05	70	300	0.003094416	25000	0
1759	0.2	23	0.3	false	1	"NNN\nNNL\nNNH\nNLL\nNHH\nLLL\nLLH\nLHH\nHHH\n"	0.2	0.4	50	"0 NNN\n1 NNL\n2 NNH\n3 NLL\n4 NHH\n5 LLL\n6 LLH\n7 LHH\n8 HHH\n"	0.1	92	0.1	14	0.2	0.1	5.0E-4	0.03	0.05	70	300	0.002630253	25000	0
1761	0.2	23	0.3	false	1	"NNN\nNNL\nNNH\nNLL\nNHH\nLLL\nLLH\nLHH\nHHH\n"	0.2	0.4	50	"0 NNN\n1 NNL\n2 NNH\n3 NLL\n4 NHH\n5 LLL\n6 LLH\n7 LHH\n8 HHH\n"	0.1	92	0.1	14	0.2	0.1	5.0E-4	0.03	0.05	70	300	0.001900358	25000	0
1760	0.2	23	0.3	false	1	"NNN\nNNL\nNNH\nNLL\nNHH\nLLL\nLLH\nLHH\nHHH\n"	0.2	0.4	50	"0 NNN\n1 NNL\n2 NNH\n3 NLL\n4 NHH\n5 LLL\n6 LLH\n7 LHH\n8 HHH\n"	0.1	92	0.1	14	0.2	0.1	5.0E-4	0.03	0.05	70	300	0.002235715	25000	0
1763	0.2	23	0.3	false	1	"NNN\nNNL\nNNH\nNLL\nNHH\nLLL\nLLH\nLHH\nHHH\n"	0.2	0.4	50	"0 NNN\n1 NNL\n2 NNH\n3 NLL\n4 NHH\n5 LLL\n6 LLH\n7 LHH\n8 HHH\n"	0.1	92	0.1	14	0.2	0.1	5.0E-4	0.03	0.05	70	300	0.001373009	25000	0
1764	0.2	23	0.3	false	1	"NNN\nNNL\nNNH\nNLL\nNHH\nLLL\nLLH\nLHH\nHHH\n"	0.2	0.4	50	"0 NNN\n1 NNL\n2 NNH\n3 NLL\n4 NHH\n5 LLL\n6 LLH\n7 LHH\n8 HHH\n"	0.1	92	0.1	14	0.2	0.1	5.0E-4	0.03	0.05	70	300	0.001167057	25000	2
1762	0.2	23	0.3	false	1	"NNN\nNNL\nNNH\nNLL\nNHH\nLLL\nLLH\nLHH\nHHH\n"	0.2	0.4	50	"0 NNN\n1 NNL\n2 NNH\n3 NLL\n4 NHH\n5 LLL\n6 LLH\n7 LHH\n8 HHH\n"	0.1	92	0.1	14	0.2	0.1	5.0E-4	0.03	0.05	70	300	0.001615304	25000	0
1765	0.2	23	0.3	false	1	"NNN\nNNL\nNNH\nNLL\nNHH\nLLL\nLLH\nLHH\nHHH\n"	0.2	0.4	50	"0 NNN\n1 NNL\n2 NNH\n3 NLL\n4 NHH\n5 LLL\n6 LLH\n7 LHH\n8 HHH\n"	0.1	92	0.1	14	0.2	0.1	5.0E-4	0.03	0.05	70	300	9.91999E-4	25000	0
1766	0.2	23	0.3	false	1	"NNN\nNNL\nNNH\nNLL\nNHH\nLLL\nLLH\nLHH\nHHH\n"	0.2	0.4	50	"0 NNN\n1 NNL\n2 NNH\n3 NLL\n4 NHH\n5 LLL\n6 LLH\n7 LHH\n8 HHH\n"	0.1	92	0.1	14	0.2	0.1	5.0E-4	0.03	0.05	70	300	8.43199E-4	25000	0
1767	0.2	23	0.3	false	1	"NNN\nNNL\nNNH\nNLL\nNHH\nLLL\nLLH\nLHH\nHHH\n"	0.2	0.4	50	"0 NNN\n1 NNL\n2 NNH\n3 NLL\n4 NHH\n5 LLL\n6 LLH\n7 LHH\n8 HHH\n"	0.1	92	0.1	14	0.2	0.1	5.0E-4	0.03	0.05	70	300	7.16719E-4	25000	0
1769	0.2	23	0.3	false	1	"NNN\nNNL\nNNH\nNLL\nNHH\nLLL\nLLH\nLHH\nHHH\n"	0.2	0.4	50	"0 NNN\n1 NNL\n2 NNH\n3 NLL\n4 NHH\n5 LLL\n6 LLH\n7 LHH\n8 HHH\n"	0.1	92	0.1	14	0.2	0.1	5.0E-4	0.03	0.05	70	300	5.1783E-4	25000	0
1768	0.2	23	0.3	false	1	"NNN\nNNL\nNNH\nNLL\nNHH\nLLL\nLLH\nLHH\nHHH\n"	0.2	0.4	50	"0 NNN\n1 NNL\n2 NNH\n3 NLL\n4 NHH\n5 LLL\n6 LLH\n7 LHH\n8 HHH\n"	0.1	92	0.1	14	0.2	0.1	5.0E-4	0.03	0.05	70	300	6.09211E-4	25000	0
1770	0.2	23	0.3	false	1	"NNN\nNNL\nNNH\nNLL\nNHH\nLLL\nLLH\nLHH\nHHH\n"	0.2	0.4	50	"0 NNN\n1 NNL\n2 NNH\n3 NLL\n4 NHH\n5 LLL\n6 LLH\n7 LHH\n8 HHH\n"	0.1	92	0.1	14	0.2	0.1	5.0E-4	0.03	0.05	70	300	4.40155E-4	25000	0
1771	0.2	23	0.3	false	1	"NNN\nNNL\nNNH\nNLL\nNHH\nLLL\nLLH\nLHH\nHHH\n"	0.2	0.4	50	"0 NNN\n1 NNL\n2 NNH\n3 NLL\n4 NHH\n5 LLL\n6 LLH\n7 LHH\n8 HHH\n"	0.1	92	0.1	14	0.2	0.1	5.0E-4	0.03	0.05	70	300	3.74132E-4	25000	0
1772	0.2	23	0.3	false	1	"NNN\nNNL\nNNH\nNLL\nNHH\nLLL\nLLH\nLHH\nHHH\n"	0.2	0.4	50	"0 NNN\n1 NNL\n2 NNH\n3 NLL\n4 NHH\n5 LLL\n6 LLH\n7 LHH\n8 HHH\n"	0.1	92	0.1	14	0.2	0.1	5.0E-4	0.03	0.05	70	300	3.18012E-4	25000	0
1774	0.2	23	0.3	false	1	"NNN\nNNL\nNNH\nNLL\nNHH\nLLL\nLLH\nLHH\nHHH\n"	0.2	0.4	50	"0 NNN\n1 NNL\n2 NNH\n3 NLL\n4 NHH\n5 LLL\n6 LLH\n7 LHH\n8 HHH\n"	0.1	92	0.1	14	0.2	0.1	5.0E-4	0.03	0.05	70	300	2.29764E-4	25000	0
1775	0.2	23	0.3	false	1	"NNN\nNNL\nNNH\nNLL\nNHH\nLLL\nLLH\nLHH\nHHH\n"	0.2	0.4	50	"0 NNN\n1 NNL\n2 NNH\n3 NLL\n4 NHH\n5 LLL\n6 LLH\n7 LHH\n8 HHH\n"	0.1	92	0.1	14	0.2	0.1	5.0E-4	0.03	0.05	70	300	1.95299E-4	25000	0
1773	0.2	23	0.3	false	1	"NNN\nNNL\nNNH\nNLL\nNHH\nLLL\nLLH\nLHH\nHHH\n"	0.2	0.4	50	"0 NNN\n1 NNL\n2 NNH\n3 NLL\n4 NHH\n5 LLL\n6 LLH\n7 LHH\n8 HHH\n"	0.1	92	0.1	14	0.2	0.1	5.0E-4	0.03	0.05	70	300	2.7031E-4	25000	0
1777	0.2	23	0.3	false	1	"NNN\nNNL\nNNH\nNLL\nNHH\nLLL\nLLH\nLHH\nHHH\n"	0.2	0.4	50	"0 NNN\n1 NNL\n2 NNH\n3 NLL\n4 NHH\n5 LLL\n6 LLH\n7 LHH\n8 HHH\n"	0.1	92	0.1	14	0.2	0.1	5.0E-4	0.03	0.05	70	300	1.41104E-4	25000	0
1778	0.2	23	0.3	false	1	"NNN\nNNL\nNNH\nNLL\nNHH\nLLL\nLLH\nLHH\nHHH\n"	0.2	0.4	50	"0 NNN\n1 NNL\n2 NNH\n3 NLL\n4 NHH\n5 LLL\n6 LLH\n7 LHH\n8 HHH\n"	0.1	92	0.1	14	0.2	0.1	5.0E-4	0.03	0.05	70	300	1.19938E-4	25000	0
1776	0.2	23	0.3	false	1	"NNN\nNNL\nNNH\nNLL\nNHH\nLLL\nLLH\nLHH\nHHH\n"	0.2	0.4	50	"0 NNN\n1 NNL\n2 NNH\n3 NLL\n4 NHH\n5 LLL\n6 LLH\n7 LHH\n8 HHH\n"	0.1	92	0.1	14	0.2	0.1	5.0E-4	0.03	0.05	70	300	1.66004E-4	25000	0
1779	0.2	23	0.3	false	1	"NNN\nNNL\nNNH\nNLL\nNHH\nLLL\nLLH\nLHH\nHHH\n"	0.2	0.4	50	"0 NNN\n1 NNL\n2 NNH\n3 NLL\n4 NHH\n5 LLL\n6 LLH\n7 LHH\n8 HHH\n"	0.1	92	0.1	14	0.2	0.1	5.0E-4	0.03	0.05	70	300	1.01947E-4	25000	0
1780	0.2	23	0.3	false	1	"NNN\nNNL\nNNH\nNLL\nNHH\nLLL\nLLH\nLHH\nHHH\n"	0.2	0.4	50	"0 NNN\n1 NNL\n2 NNH\n3 NLL\n4 NHH\n5 LLL\n6 LLH\n7 LHH\n8 HHH\n"	0.1	92	0.1	14	0.2	0.1	5.0E-4	0.03	0.05	70	300	8.66553E-5	25000	0
1781	0.2	23	0.3	false	1	"NNN\nNNL\nNNH\nNLL\nNHH\nLLL\nLLH\nLHH\nHHH\n"	0.2	0.4	50	"0 NNN\n1 NNL\n2 NNH\n3 NLL\n4 NHH\n5 LLL\n6 LLH\n7 LHH\n8 HHH\n"	0.1	92	0.1	14	0.2	0.1	5.0E-4	0.03	0.05	70	300	7.3657E-5	25000	0
1782	0.2	23	0.3	false	1	"NNN\nNNL\nNNH\nNLL\nNHH\nLLL\nLLH\nLHH\nHHH\n"	0.2	0.4	50	"0 NNN\n1 NNL\n2 NNH\n3 NLL\n4 NHH\n5 LLL\n6 LLH\n7 LHH\n8 HHH\n"	0.1	92	0.1	14	0.2	0.1	5.0E-4	0.03	0.05	70	300	6.26084E-5	25000	0
1785	0.2	23	0.3	false	1	"NNN\nNNL\nNNH\nNLL\nNHH\nLLL\nLLH\nLHH\nHHH\n"	0.2	0.4	50	"0 NNN\n1 NNL\n2 NNH\n3 NLL\n4 NHH\n5 LLL\n6 LLH\n7 LHH\n8 HHH\n"	0.1	92	0.1	14	0.2	0.1	5.0E-4	0.03	0.05	70	300	0	25000	0
1784	0.2	23	0.3	false	1	"NNN\nNNL\nNNH\nNLL\nNHH\nLLL\nLLH\nLHH\nHHH\n"	0.2	0.4	50	"0 NNN\n1 NNL\n2 NNH\n3 NLL\n4 NHH\n5 LLL\n6 LLH\n7 LHH\n8 HHH\n"	0.1	92	0.1	14	0.2	0.1	5.0E-4	0.03	0.05	70	300	4.52346E-5	25000	0
1783	0.2	23	0.3	false	1	"NNN\nNNL\nNNH\nNLL\nNHH\nLLL\nLLH\nLHH\nHHH\n"	0.2	0.4	50	"0 NNN\n1 NNL\n2 NNH\n3 NLL\n4 NHH\n5 LLL\n6 LLH\n7 LHH\n8 HHH\n"	0.1	92	0.1	14	0.2	0.1	5.0E-4	0.03	0.05	70	300	5.32172E-5	25000	0
1786	0.2	23	0.3	false	1	"NNN\nNNL\nNNH\nNLL\nNHH\nLLL\nLLH\nLHH\nHHH\n"	0.2	0.4	50	"0 NNN\n1 NNL\n2 NNH\n3 NLL\n4 NHH\n5 LLL\n6 LLH\n7 LHH\n8 HHH\n"	0.1	92	0.1	14	0.2	0.1	5.0E-4	0.03	0.05	70	1000	0.13	25000	0
1787	0.2	23	0.3	false	1	"NNN\nNNL\nNNH\nNLL\nNHH\nLLL\nLLH\nLHH\nHHH\n"	0.2	0.4	50	"0 NNN\n1 NNL\n2 NNH\n3 NLL\n4 NHH\n5 LLL\n6 LLH\n7 LHH\n8 HHH\n"	0.1	92	0.1	14	0.2	0.1	5.0E-4	0.03	0.05	70	1000	0.1105	25000	0
1788	0.2	23	0.3	false	1	"NNN\nNNL\nNNH\nNLL\nNHH\nLLL\nLLH\nLHH\nHHH\n"	0.2	0.4	50	"0 NNN\n1 NNL\n2 NNH\n3 NLL\n4 NHH\n5 LLL\n6 LLH\n7 LHH\n8 HHH\n"	0.1	92	0.1	14	0.2	0.1	5.0E-4	0.03	0.05	70	1000	0.093925	25000	0
1791	0.2	23	0.3	false	1	"NNN\nNNL\nNNH\nNLL\nNHH\nLLL\nLLH\nLHH\nHHH\n"	0.2	0.4	50	"0 NNN\n1 NNL\n2 NNH\n3 NLL\n4 NHH\n5 LLL\n6 LLH\n7 LHH\n8 HHH\n"	0.1	92	0.1	14	0.2	0.1	5.0E-4	0.03	0.05	70	1000	0.057681691	25000	0
1789	0.2	23	0.3	false	1	"NNN\nNNL\nNNH\nNLL\nNHH\nLLL\nLLH\nLHH\nHHH\n"	0.2	0.4	50	"0 NNN\n1 NNL\n2 NNH\n3 NLL\n4 NHH\n5 LLL\n6 LLH\n7 LHH\n8 HHH\n"	0.1	92	0.1	14	0.2	0.1	5.0E-4	0.03	0.05	70	1000	0.07983625	25000	0
1790	0.2	23	0.3	false	1	"NNN\nNNL\nNNH\nNLL\nNHH\nLLL\nLLH\nLHH\nHHH\n"	0.2	0.4	50	"0 NNN\n1 NNL\n2 NNH\n3 NLL\n4 NHH\n5 LLL\n6 LLH\n7 LHH\n8 HHH\n"	0.1	92	0.1	14	0.2	0.1	5.0E-4	0.03	0.05	70	1000	0.067860813	25000	0
1792	0.2	23	0.3	false	1	"NNN\nNNL\nNNH\nNLL\nNHH\nLLL\nLLH\nLHH\nHHH\n"	0.2	0.4	50	"0 NNN\n1 NNL\n2 NNH\n3 NLL\n4 NHH\n5 LLL\n6 LLH\n7 LHH\n8 HHH\n"	0.1	92	0.1	14	0.2	0.1	5.0E-4	0.03	0.05	70	1000	0.049029437	25000	0
1793	0.2	23	0.3	false	1	"NNN\nNNL\nNNH\nNLL\nNHH\nLLL\nLLH\nLHH\nHHH\n"	0.2	0.4	50	"0 NNN\n1 NNL\n2 NNH\n3 NLL\n4 NHH\n5 LLL\n6 LLH\n7 LHH\n8 HHH\n"	0.1	92	0.1	14	0.2	0.1	5.0E-4	0.03	0.05	70	1000	0.041675021	25000	0
1796	0.2	23	0.3	false	1	"NNN\nNNL\nNNH\nNLL\nNHH\nLLL\nLLH\nLHH\nHHH\n"	0.2	0.4	50	"0 NNN\n1 NNL\n2 NNH\n3 NLL\n4 NHH\n5 LLL\n6 LLH\n7 LHH\n8 HHH\n"	0.1	92	0.1	14	0.2	0.1	5.0E-4	0.03	0.05	70	1000	0.025593673	25000	0
1795	0.2	23	0.3	false	1	"NNN\nNNL\nNNH\nNLL\nNHH\nLLL\nLLH\nLHH\nHHH\n"	0.2	0.4	50	"0 NNN\n1 NNL\n2 NNH\n3 NLL\n4 NHH\n5 LLL\n6 LLH\n7 LHH\n8 HHH\n"	0.1	92	0.1	14	0.2	0.1	5.0E-4	0.03	0.05	70	1000	0.030110203	25000	0
1794	0.2	23	0.3	false	1	"NNN\nNNL\nNNH\nNLL\nNHH\nLLL\nLLH\nLHH\nHHH\n"	0.2	0.4	50	"0 NNN\n1 NNL\n2 NNH\n3 NLL\n4 NHH\n5 LLL\n6 LLH\n7 LHH\n8 HHH\n"	0.1	92	0.1	14	0.2	0.1	5.0E-4	0.03	0.05	70	1000	0.035423768	25000	0
1797	0.2	23	0.3	false	1	"NNN\nNNL\nNNH\nNLL\nNHH\nLLL\nLLH\nLHH\nHHH\n"	0.2	0.4	50	"0 NNN\n1 NNL\n2 NNH\n3 NLL\n4 NHH\n5 LLL\n6 LLH\n7 LHH\n8 HHH\n"	0.1	92	0.1	14	0.2	0.1	5.0E-4	0.03	0.05	70	1000	0.021754622	25000	0
1798	0.2	23	0.3	false	1	"NNN\nNNL\nNNH\nNLL\nNHH\nLLL\nLLH\nLHH\nHHH\n"	0.2	0.4	50	"0 NNN\n1 NNL\n2 NNH\n3 NLL\n4 NHH\n5 LLL\n6 LLH\n7 LHH\n8 HHH\n"	0.1	92	0.1	14	0.2	0.1	5.0E-4	0.03	0.05	70	1000	0.018491428	25000	0
1799	0.2	23	0.3	false	1	"NNN\nNNL\nNNH\nNLL\nNHH\nLLL\nLLH\nLHH\nHHH\n"	0.2	0.4	50	"0 NNN\n1 NNL\n2 NNH\n3 NLL\n4 NHH\n5 LLL\n6 LLH\n7 LHH\n8 HHH\n"	0.1	92	0.1	14	0.2	0.1	5.0E-4	0.03	0.05	70	1000	0.015717714	25000	0
1801	0.2	23	0.3	false	1	"NNN\nNNL\nNNH\nNLL\nNHH\nLLL\nLLH\nLHH\nHHH\n"	0.2	0.4	50	"0 NNN\n1 NNL\n2 NNH\n3 NLL\n4 NHH\n5 LLL\n6 LLH\n7 LHH\n8 HHH\n"	0.1	92	0.1	14	0.2	0.1	5.0E-4	0.03	0.05	70	1000	0.011356048	25000	0
1800	0.2	23	0.3	false	1	"NNN\nNNL\nNNH\nNLL\nNHH\nLLL\nLLH\nLHH\nHHH\n"	0.2	0.4	50	"0 NNN\n1 NNL\n2 NNH\n3 NLL\n4 NHH\n5 LLL\n6 LLH\n7 LHH\n8 HHH\n"	0.1	92	0.1	14	0.2	0.1	5.0E-4	0.03	0.05	70	1000	0.013360057	25000	0
1802	0.2	23	0.3	false	1	"NNN\nNNL\nNNH\nNLL\nNHH\nLLL\nLLH\nLHH\nHHH\n"	0.2	0.4	50	"0 NNN\n1 NNL\n2 NNH\n3 NLL\n4 NHH\n5 LLL\n6 LLH\n7 LHH\n8 HHH\n"	0.1	92	0.1	14	0.2	0.1	5.0E-4	0.03	0.05	70	1000	0.009652641	25000	0
1803	0.2	23	0.3	false	1	"NNN\nNNL\nNNH\nNLL\nNHH\nLLL\nLLH\nLHH\nHHH\n"	0.2	0.4	50	"0 NNN\n1 NNL\n2 NNH\n3 NLL\n4 NHH\n5 LLL\n6 LLH\n7 LHH\n8 HHH\n"	0.1	92	0.1	14	0.2	0.1	5.0E-4	0.03	0.05	70	1000	0.008204745	25000	0
1804	0.2	23	0.3	false	1	"NNN\nNNL\nNNH\nNLL\nNHH\nLLL\nLLH\nLHH\nHHH\n"	0.2	0.4	50	"0 NNN\n1 NNL\n2 NNH\n3 NLL\n4 NHH\n5 LLL\n6 LLH\n7 LHH\n8 HHH\n"	0.1	92	0.1	14	0.2	0.1	5.0E-4	0.03	0.05	70	1000	0.006974033	25000	0
1806	0.2	23	0.3	false	1	"NNN\nNNL\nNNH\nNLL\nNHH\nLLL\nLLH\nLHH\nHHH\n"	0.2	0.4	50	"0 NNN\n1 NNL\n2 NNH\n3 NLL\n4 NHH\n5 LLL\n6 LLH\n7 LHH\n8 HHH\n"	0.1	92	0.1	14	0.2	0.1	5.0E-4	0.03	0.05	70	1000	0.005038739	25000	0
1805	0.2	23	0.3	false	1	"NNN\nNNL\nNNH\nNLL\nNHH\nLLL\nLLH\nLHH\nHHH\n"	0.2	0.4	50	"0 NNN\n1 NNL\n2 NNH\n3 NLL\n4 NHH\n5 LLL\n6 LLH\n7 LHH\n8 HHH\n"	0.1	92	0.1	14	0.2	0.1	5.0E-4	0.03	0.05	70	1000	0.005927928	25000	0
1808	0.2	23	0.3	false	1	"NNN\nNNL\nNNH\nNLL\nNHH\nLLL\nLLH\nLHH\nHHH\n"	0.2	0.4	50	"0 NNN\n1 NNL\n2 NNH\n3 NLL\n4 NHH\n5 LLL\n6 LLH\n7 LHH\n8 HHH\n"	0.1	92	0.1	14	0.2	0.1	5.0E-4	0.03	0.05	70	1000	0.003640489	25000	0
1807	0.2	23	0.3	false	1	"NNN\nNNL\nNNH\nNLL\nNHH\nLLL\nLLH\nLHH\nHHH\n"	0.2	0.4	50	"0 NNN\n1 NNL\n2 NNH\n3 NLL\n4 NHH\n5 LLL\n6 LLH\n7 LHH\n8 HHH\n"	0.1	92	0.1	14	0.2	0.1	5.0E-4	0.03	0.05	70	1000	0.004282928	25000	0
1809	0.2	23	0.3	false	1	"NNN\nNNL\nNNH\nNLL\nNHH\nLLL\nLLH\nLHH\nHHH\n"	0.2	0.4	50	"0 NNN\n1 NNL\n2 NNH\n3 NLL\n4 NHH\n5 LLL\n6 LLH\n7 LHH\n8 HHH\n"	0.1	92	0.1	14	0.2	0.1	5.0E-4	0.03	0.05	70	1000	0.003094416	25000	0
1811	0.2	23	0.3	false	1	"NNN\nNNL\nNNH\nNLL\nNHH\nLLL\nLLH\nLHH\nHHH\n"	0.2	0.4	50	"0 NNN\n1 NNL\n2 NNH\n3 NLL\n4 NHH\n5 LLL\n6 LLH\n7 LHH\n8 HHH\n"	0.1	92	0.1	14	0.2	0.1	5.0E-4	0.03	0.05	70	1000	0.002235715	25000	0
1810	0.2	23	0.3	false	1	"NNN\nNNL\nNNH\nNLL\nNHH\nLLL\nLLH\nLHH\nHHH\n"	0.2	0.4	50	"0 NNN\n1 NNL\n2 NNH\n3 NLL\n4 NHH\n5 LLL\n6 LLH\n7 LHH\n8 HHH\n"	0.1	92	0.1	14	0.2	0.1	5.0E-4	0.03	0.05	70	1000	0.002630253	25000	0
1813	0.2	23	0.3	false	1	"NNN\nNNL\nNNH\nNLL\nNHH\nLLL\nLLH\nLHH\nHHH\n"	0.2	0.4	50	"0 NNN\n1 NNL\n2 NNH\n3 NLL\n4 NHH\n5 LLL\n6 LLH\n7 LHH\n8 HHH\n"	0.1	92	0.1	14	0.2	0.1	5.0E-4	0.03	0.05	70	1000	0.001615304	25000	0
1812	0.2	23	0.3	false	1	"NNN\nNNL\nNNH\nNLL\nNHH\nLLL\nLLH\nLHH\nHHH\n"	0.2	0.4	50	"0 NNN\n1 NNL\n2 NNH\n3 NLL\n4 NHH\n5 LLL\n6 LLH\n7 LHH\n8 HHH\n"	0.1	92	0.1	14	0.2	0.1	5.0E-4	0.03	0.05	70	1000	0.001900358	25000	0
1814	0.2	23	0.3	false	1	"NNN\nNNL\nNNH\nNLL\nNHH\nLLL\nLLH\nLHH\nHHH\n"	0.2	0.4	50	"0 NNN\n1 NNL\n2 NNH\n3 NLL\n4 NHH\n5 LLL\n6 LLH\n7 LHH\n8 HHH\n"	0.1	92	0.1	14	0.2	0.1	5.0E-4	0.03	0.05	70	1000	0.001373009	25000	0
1816	0.2	23	0.3	false	1	"NNN\nNNL\nNNH\nNLL\nNHH\nLLL\nLLH\nLHH\nHHH\n"	0.2	0.4	50	"0 NNN\n1 NNL\n2 NNH\n3 NLL\n4 NHH\n5 LLL\n6 LLH\n7 LHH\n8 HHH\n"	0.1	92	0.1	14	0.2	0.1	5.0E-4	0.03	0.05	70	1000	9.91999E-4	25000	0
1815	0.2	23	0.3	false	1	"NNN\nNNL\nNNH\nNLL\nNHH\nLLL\nLLH\nLHH\nHHH\n"	0.2	0.4	50	"0 NNN\n1 NNL\n2 NNH\n3 NLL\n4 NHH\n5 LLL\n6 LLH\n7 LHH\n8 HHH\n"	0.1	92	0.1	14	0.2	0.1	5.0E-4	0.03	0.05	70	1000	0.001167057	25000	0
1817	0.2	23	0.3	false	1	"NNN\nNNL\nNNH\nNLL\nNHH\nLLL\nLLH\nLHH\nHHH\n"	0.2	0.4	50	"0 NNN\n1 NNL\n2 NNH\n3 NLL\n4 NHH\n5 LLL\n6 LLH\n7 LHH\n8 HHH\n"	0.1	92	0.1	14	0.2	0.1	5.0E-4	0.03	0.05	70	1000	8.43199E-4	25000	0
1818	0.2	23	0.3	false	1	"NNN\nNNL\nNNH\nNLL\nNHH\nLLL\nLLH\nLHH\nHHH\n"	0.2	0.4	50	"0 NNN\n1 NNL\n2 NNH\n3 NLL\n4 NHH\n5 LLL\n6 LLH\n7 LHH\n8 HHH\n"	0.1	92	0.1	14	0.2	0.1	5.0E-4	0.03	0.05	70	1000	7.16719E-4	25000	0
1819	0.2	23	0.3	false	1	"NNN\nNNL\nNNH\nNLL\nNHH\nLLL\nLLH\nLHH\nHHH\n"	0.2	0.4	50	"0 NNN\n1 NNL\n2 NNH\n3 NLL\n4 NHH\n5 LLL\n6 LLH\n7 LHH\n8 HHH\n"	0.1	92	0.1	14	0.2	0.1	5.0E-4	0.03	0.05	70	1000	6.09211E-4	25000	0
1822	0.2	23	0.3	false	1	"NNN\nNNL\nNNH\nNLL\nNHH\nLLL\nLLH\nLHH\nHHH\n"	0.2	0.4	50	"0 NNN\n1 NNL\n2 NNH\n3 NLL\n4 NHH\n5 LLL\n6 LLH\n7 LHH\n8 HHH\n"	0.1	92	0.1	14	0.2	0.1	5.0E-4	0.03	0.05	70	1000	3.74132E-4	25000	0
1821	0.2	23	0.3	false	1	"NNN\nNNL\nNNH\nNLL\nNHH\nLLL\nLLH\nLHH\nHHH\n"	0.2	0.4	50	"0 NNN\n1 NNL\n2 NNH\n3 NLL\n4 NHH\n5 LLL\n6 LLH\n7 LHH\n8 HHH\n"	0.1	92	0.1	14	0.2	0.1	5.0E-4	0.03	0.05	70	1000	4.40155E-4	25000	0
1820	0.2	23	0.3	false	1	"NNN\nNNL\nNNH\nNLL\nNHH\nLLL\nLLH\nLHH\nHHH\n"	0.2	0.4	50	"0 NNN\n1 NNL\n2 NNH\n3 NLL\n4 NHH\n5 LLL\n6 LLH\n7 LHH\n8 HHH\n"	0.1	92	0.1	14	0.2	0.1	5.0E-4	0.03	0.05	70	1000	5.1783E-4	25000	0
1823	0.2	23	0.3	false	1	"NNN\nNNL\nNNH\nNLL\nNHH\nLLL\nLLH\nLHH\nHHH\n"	0.2	0.4	50	"0 NNN\n1 NNL\n2 NNH\n3 NLL\n4 NHH\n5 LLL\n6 LLH\n7 LHH\n8 HHH\n"	0.1	92	0.1	14	0.2	0.1	5.0E-4	0.03	0.05	70	1000	3.18012E-4	25000	0
1824	0.2	23	0.3	false	1	"NNN\nNNL\nNNH\nNLL\nNHH\nLLL\nLLH\nLHH\nHHH\n"	0.2	0.4	50	"0 NNN\n1 NNL\n2 NNH\n3 NLL\n4 NHH\n5 LLL\n6 LLH\n7 LHH\n8 HHH\n"	0.1	92	0.1	14	0.2	0.1	5.0E-4	0.03	0.05	70	1000	2.7031E-4	25000	0
1825	0.2	23	0.3	false	1	"NNN\nNNL\nNNH\nNLL\nNHH\nLLL\nLLH\nLHH\nHHH\n"	0.2	0.4	50	"0 NNN\n1 NNL\n2 NNH\n3 NLL\n4 NHH\n5 LLL\n6 LLH\n7 LHH\n8 HHH\n"	0.1	92	0.1	14	0.2	0.1	5.0E-4	0.03	0.05	70	1000	2.29764E-4	25000	0
1827	0.2	23	0.3	false	1	"NNN\nNNL\nNNH\nNLL\nNHH\nLLL\nLLH\nLHH\nHHH\n"	0.2	0.4	50	"0 NNN\n1 NNL\n2 NNH\n3 NLL\n4 NHH\n5 LLL\n6 LLH\n7 LHH\n8 HHH\n"	0.1	92	0.1	14	0.2	0.1	5.0E-4	0.03	0.05	70	1000	1.66004E-4	25000	0
1826	0.2	23	0.3	false	1	"NNN\nNNL\nNNH\nNLL\nNHH\nLLL\nLLH\nLHH\nHHH\n"	0.2	0.4	50	"0 NNN\n1 NNL\n2 NNH\n3 NLL\n4 NHH\n5 LLL\n6 LLH\n7 LHH\n8 HHH\n"	0.1	92	0.1	14	0.2	0.1	5.0E-4	0.03	0.05	70	1000	1.95299E-4	25000	0
1828	0.2	23	0.3	false	1	"NNN\nNNL\nNNH\nNLL\nNHH\nLLL\nLLH\nLHH\nHHH\n"	0.2	0.4	50	"0 NNN\n1 NNL\n2 NNH\n3 NLL\n4 NHH\n5 LLL\n6 LLH\n7 LHH\n8 HHH\n"	0.1	92	0.1	14	0.2	0.1	5.0E-4	0.03	0.05	70	1000	1.41104E-4	25000	0
1829	0.2	23	0.3	false	1	"NNN\nNNL\nNNH\nNLL\nNHH\nLLL\nLLH\nLHH\nHHH\n"	0.2	0.4	50	"0 NNN\n1 NNL\n2 NNH\n3 NLL\n4 NHH\n5 LLL\n6 LLH\n7 LHH\n8 HHH\n"	0.1	92	0.1	14	0.2	0.1	5.0E-4	0.03	0.05	70	1000	1.19938E-4	25000	0
1830	0.2	23	0.3	false	1	"NNN\nNNL\nNNH\nNLL\nNHH\nLLL\nLLH\nLHH\nHHH\n"	0.2	0.4	50	"0 NNN\n1 NNL\n2 NNH\n3 NLL\n4 NHH\n5 LLL\n6 LLH\n7 LHH\n8 HHH\n"	0.1	92	0.1	14	0.2	0.1	5.0E-4	0.03	0.05	70	1000	1.01947E-4	25000	0
1832	0.2	23	0.3	false	1	"NNN\nNNL\nNNH\nNLL\nNHH\nLLL\nLLH\nLHH\nHHH\n"	0.2	0.4	50	"0 NNN\n1 NNL\n2 NNH\n3 NLL\n4 NHH\n5 LLL\n6 LLH\n7 LHH\n8 HHH\n"	0.1	92	0.1	14	0.2	0.1	5.0E-4	0.03	0.05	70	1000	7.3657E-5	25000	0
1831	0.2	23	0.3	false	1	"NNN\nNNL\nNNH\nNLL\nNHH\nLLL\nLLH\nLHH\nHHH\n"	0.2	0.4	50	"0 NNN\n1 NNL\n2 NNH\n3 NLL\n4 NHH\n5 LLL\n6 LLH\n7 LHH\n8 HHH\n"	0.1	92	0.1	14	0.2	0.1	5.0E-4	0.03	0.05	70	1000	8.66553E-5	25000	0
1834	0.2	23	0.3	false	1	"NNN\nNNL\nNNH\nNLL\nNHH\nLLL\nLLH\nLHH\nHHH\n"	0.2	0.4	50	"0 NNN\n1 NNL\n2 NNH\n3 NLL\n4 NHH\n5 LLL\n6 LLH\n7 LHH\n8 HHH\n"	0.1	92	0.1	14	0.2	0.1	5.0E-4	0.03	0.05	70	1000	5.32172E-5	25000	0
1833	0.2	23	0.3	false	1	"NNN\nNNL\nNNH\nNLL\nNHH\nLLL\nLLH\nLHH\nHHH\n"	0.2	0.4	50	"0 NNN\n1 NNL\n2 NNH\n3 NLL\n4 NHH\n5 LLL\n6 LLH\n7 LHH\n8 HHH\n"	0.1	92	0.1	14	0.2	0.1	5.0E-4	0.03	0.05	70	1000	6.26084E-5	25000	0
1835	0.2	23	0.3	false	1	"NNN\nNNL\nNNH\nNLL\nNHH\nLLL\nLLH\nLHH\nHHH\n"	0.2	0.4	50	"0 NNN\n1 NNL\n2 NNH\n3 NLL\n4 NHH\n5 LLL\n6 LLH\n7 LHH\n8 HHH\n"	0.1	92	0.1	14	0.2	0.1	5.0E-4	0.03	0.05	70	1000	4.52346E-5	25000	0
1836	0.2	23	0.3	false	1	"NNN\nNNL\nNNH\nNLL\nNHH\nLLL\nLLH\nLHH\nHHH\n"	0.2	0.4	50	"0 NNN\n1 NNL\n2 NNH\n3 NLL\n4 NHH\n5 LLL\n6 LLH\n7 LHH\n8 HHH\n"	0.1	92	0.1	14	0.2	0.1	5.0E-4	0.03	0.05	70	1000	0	25000	0
1837	0.2	23	0.3	false	1	"NNN\nNNL\nNNH\nNLL\nNHH\nLLL\nLLH\nLHH\nHHH\n"	0.2	0.4	50	"0 NNN\n1 NNL\n2 NNH\n3 NLL\n4 NHH\n5 LLL\n6 LLH\n7 LHH\n8 HHH\n"	0.1	92	0.1	14	0.2	0.1	5.0E-4	0.03	0.05	100	0	0.13	25000	0
1839	0.2	23	0.3	false	1	"NNN\nNNL\nNNH\nNLL\nNHH\nLLL\nLLH\nLHH\nHHH\n"	0.2	0.4	50	"0 NNN\n1 NNL\n2 NNH\n3 NLL\n4 NHH\n5 LLL\n6 LLH\n7 LHH\n8 HHH\n"	0.1	92	0.1	14	0.2	0.1	5.0E-4	0.03	0.05	100	0	0.093925	25000	0
1838	0.2	23	0.3	false	1	"NNN\nNNL\nNNH\nNLL\nNHH\nLLL\nLLH\nLHH\nHHH\n"	0.2	0.4	50	"0 NNN\n1 NNL\n2 NNH\n3 NLL\n4 NHH\n5 LLL\n6 LLH\n7 LHH\n8 HHH\n"	0.1	92	0.1	14	0.2	0.1	5.0E-4	0.03	0.05	100	0	0.1105	25000	0
1841	0.2	23	0.3	false	1	"NNN\nNNL\nNNH\nNLL\nNHH\nLLL\nLLH\nLHH\nHHH\n"	0.2	0.4	50	"0 NNN\n1 NNL\n2 NNH\n3 NLL\n4 NHH\n5 LLL\n6 LLH\n7 LHH\n8 HHH\n"	0.1	92	0.1	14	0.2	0.1	5.0E-4	0.03	0.05	100	0	0.067860813	25000	0
1840	0.2	23	0.3	false	1	"NNN\nNNL\nNNH\nNLL\nNHH\nLLL\nLLH\nLHH\nHHH\n"	0.2	0.4	50	"0 NNN\n1 NNL\n2 NNH\n3 NLL\n4 NHH\n5 LLL\n6 LLH\n7 LHH\n8 HHH\n"	0.1	92	0.1	14	0.2	0.1	5.0E-4	0.03	0.05	100	0	0.07983625	25000	0
1842	0.2	23	0.3	false	1	"NNN\nNNL\nNNH\nNLL\nNHH\nLLL\nLLH\nLHH\nHHH\n"	0.2	0.4	50	"0 NNN\n1 NNL\n2 NNH\n3 NLL\n4 NHH\n5 LLL\n6 LLH\n7 LHH\n8 HHH\n"	0.1	92	0.1	14	0.2	0.1	5.0E-4	0.03	0.05	100	0	0.057681691	25000	0
1843	0.2	23	0.3	false	1	"NNN\nNNL\nNNH\nNLL\nNHH\nLLL\nLLH\nLHH\nHHH\n"	0.2	0.4	50	"0 NNN\n1 NNL\n2 NNH\n3 NLL\n4 NHH\n5 LLL\n6 LLH\n7 LHH\n8 HHH\n"	0.1	92	0.1	14	0.2	0.1	5.0E-4	0.03	0.05	100	0	0.049029437	25000	0
1844	0.2	23	0.3	false	1	"NNN\nNNL\nNNH\nNLL\nNHH\nLLL\nLLH\nLHH\nHHH\n"	0.2	0.4	50	"0 NNN\n1 NNL\n2 NNH\n3 NLL\n4 NHH\n5 LLL\n6 LLH\n7 LHH\n8 HHH\n"	0.1	92	0.1	14	0.2	0.1	5.0E-4	0.03	0.05	100	0	0.041675021	25000	0
1846	0.2	23	0.3	false	1	"NNN\nNNL\nNNH\nNLL\nNHH\nLLL\nLLH\nLHH\nHHH\n"	0.2	0.4	50	"0 NNN\n1 NNL\n2 NNH\n3 NLL\n4 NHH\n5 LLL\n6 LLH\n7 LHH\n8 HHH\n"	0.1	92	0.1	14	0.2	0.1	5.0E-4	0.03	0.05	100	0	0.030110203	25000	0
1845	0.2	23	0.3	false	1	"NNN\nNNL\nNNH\nNLL\nNHH\nLLL\nLLH\nLHH\nHHH\n"	0.2	0.4	50	"0 NNN\n1 NNL\n2 NNH\n3 NLL\n4 NHH\n5 LLL\n6 LLH\n7 LHH\n8 HHH\n"	0.1	92	0.1	14	0.2	0.1	5.0E-4	0.03	0.05	100	0	0.035423768	25000	0
1847	0.2	23	0.3	false	1	"NNN\nNNL\nNNH\nNLL\nNHH\nLLL\nLLH\nLHH\nHHH\n"	0.2	0.4	50	"0 NNN\n1 NNL\n2 NNH\n3 NLL\n4 NHH\n5 LLL\n6 LLH\n7 LHH\n8 HHH\n"	0.1	92	0.1	14	0.2	0.1	5.0E-4	0.03	0.05	100	0	0.025593673	25000	0
1848	0.2	23	0.3	false	1	"NNN\nNNL\nNNH\nNLL\nNHH\nLLL\nLLH\nLHH\nHHH\n"	0.2	0.4	50	"0 NNN\n1 NNL\n2 NNH\n3 NLL\n4 NHH\n5 LLL\n6 LLH\n7 LHH\n8 HHH\n"	0.1	92	0.1	14	0.2	0.1	5.0E-4	0.03	0.05	100	0	0.021754622	25000	0
1849	0.2	23	0.3	false	1	"NNN\nNNL\nNNH\nNLL\nNHH\nLLL\nLLH\nLHH\nHHH\n"	0.2	0.4	50	"0 NNN\n1 NNL\n2 NNH\n3 NLL\n4 NHH\n5 LLL\n6 LLH\n7 LHH\n8 HHH\n"	0.1	92	0.1	14	0.2	0.1	5.0E-4	0.03	0.05	100	0	0.018491428	25000	2
1852	0.2	23	0.3	false	1	"NNN\nNNL\nNNH\nNLL\nNHH\nLLL\nLLH\nLHH\nHHH\n"	0.2	0.4	50	"0 NNN\n1 NNL\n2 NNH\n3 NLL\n4 NHH\n5 LLL\n6 LLH\n7 LHH\n8 HHH\n"	0.1	92	0.1	14	0.2	0.1	5.0E-4	0.03	0.05	100	0	0.011356048	25000	0
1850	0.2	23	0.3	false	1	"NNN\nNNL\nNNH\nNLL\nNHH\nLLL\nLLH\nLHH\nHHH\n"	0.2	0.4	50	"0 NNN\n1 NNL\n2 NNH\n3 NLL\n4 NHH\n5 LLL\n6 LLH\n7 LHH\n8 HHH\n"	0.1	92	0.1	14	0.2	0.1	5.0E-4	0.03	0.05	100	0	0.015717714	25000	2
1851	0.2	23	0.3	false	1	"NNN\nNNL\nNNH\nNLL\nNHH\nLLL\nLLH\nLHH\nHHH\n"	0.2	0.4	50	"0 NNN\n1 NNL\n2 NNH\n3 NLL\n4 NHH\n5 LLL\n6 LLH\n7 LHH\n8 HHH\n"	0.1	92	0.1	14	0.2	0.1	5.0E-4	0.03	0.05	100	0	0.013360057	25000	0
1853	0.2	23	0.3	false	1	"NNN\nNNL\nNNH\nNLL\nNHH\nLLL\nLLH\nLHH\nHHH\n"	0.2	0.4	50	"0 NNN\n1 NNL\n2 NNH\n3 NLL\n4 NHH\n5 LLL\n6 LLH\n7 LHH\n8 HHH\n"	0.1	92	0.1	14	0.2	0.1	5.0E-4	0.03	0.05	100	0	0.009652641	25000	2
1854	0.2	23	0.3	false	1	"NNN\nNNL\nNNH\nNLL\nNHH\nLLL\nLLH\nLHH\nHHH\n"	0.2	0.4	50	"0 NNN\n1 NNL\n2 NNH\n3 NLL\n4 NHH\n5 LLL\n6 LLH\n7 LHH\n8 HHH\n"	0.1	92	0.1	14	0.2	0.1	5.0E-4	0.03	0.05	100	0	0.008204745	25000	2
1857	0.2	23	0.3	false	1	"NNN\nNNL\nNNH\nNLL\nNHH\nLLL\nLLH\nLHH\nHHH\n"	0.2	0.4	50	"0 NNN\n1 NNL\n2 NNH\n3 NLL\n4 NHH\n5 LLL\n6 LLH\n7 LHH\n8 HHH\n"	0.1	92	0.1	14	0.2	0.1	5.0E-4	0.03	0.05	100	0	0.005038739	25000	0
1856	0.2	23	0.3	false	1	"NNN\nNNL\nNNH\nNLL\nNHH\nLLL\nLLH\nLHH\nHHH\n"	0.2	0.4	50	"0 NNN\n1 NNL\n2 NNH\n3 NLL\n4 NHH\n5 LLL\n6 LLH\n7 LHH\n8 HHH\n"	0.1	92	0.1	14	0.2	0.1	5.0E-4	0.03	0.05	100	0	0.005927928	25000	0
1855	0.2	23	0.3	false	1	"NNN\nNNL\nNNH\nNLL\nNHH\nLLL\nLLH\nLHH\nHHH\n"	0.2	0.4	50	"0 NNN\n1 NNL\n2 NNH\n3 NLL\n4 NHH\n5 LLL\n6 LLH\n7 LHH\n8 HHH\n"	0.1	92	0.1	14	0.2	0.1	5.0E-4	0.03	0.05	100	0	0.006974033	25000	0
1858	0.2	23	0.3	false	1	"NNN\nNNL\nNNH\nNLL\nNHH\nLLL\nLLH\nLHH\nHHH\n"	0.2	0.4	50	"0 NNN\n1 NNL\n2 NNH\n3 NLL\n4 NHH\n5 LLL\n6 LLH\n7 LHH\n8 HHH\n"	0.1	92	0.1	14	0.2	0.1	5.0E-4	0.03	0.05	100	0	0.004282928	25000	2
[truncated: 7,934 more rows]
